# Supplementary material for: Unzipped chromosome-level genomes reveal allopolyploid nematode origin pattern as unreduced gamete hybridization
Source: Nat Commun. 2023 Nov 7;14:7156. doi: 10.1038/s41467-023-42700-w (PMC10630426; doi:10.1038/s41467-023-42700-w)
Supplement: Supplementary file 4 — Supplementary Data 1-27 [file 41467_2023_42700_MOESM4_ESM.xlsx]

## Sheet: Supplementary Data 1
Supplementary Data 1. Summary of sequencing data for assembly v1
Species	Library	Total Data	Average length	Sequence depth
M. graminicola	Illumina	9.2 Gb	150 bp	~204x
	PacBio	15.5 Gb	15,384 bp	~344x
	Hi-C	51.8 Gb	150 bp	~1151x
M. incognita	Illumina	17.4 Gb	150 bp	~81x
	PacBio	16.1 Gb	7,732 bp	~75x
	Hi-C	126.8 Gb	150 bp	~595x
M. arenaria Yunnan	Illumina	22.1 Gb	150 bp	~95x
	PacBio	32.4 Gb	11,365 bp	~139x
	Hi-C	121.8 Gb	150 bp	~522x
M. arenaria Yunnan	Illumina	17.6 Gb	150 bp	~56x
	PacBio	35.1 Gb	11,552 bp	~103x
	Hi-C	129.9 Gb	150 bp	~414x
M. javanica	Illumina	13.94 Gb	150 bp	~45x
	PacBio	33.9 Gb	17,363 bp	~110x
	Hi-C	134.2 Gb	150 bp	~435x

## Sheet: Supplementary Data 2
Supplementary Data 2. Summary of data set for mitochondrial phylogenetic analysis
SRA	Sample name	Species name
SRR4242482	MjavL57	M. javanica
SRR4242478	MjavLD15	M. javanica
SRR4242471	MjavLD17	M. javanica
SRR4242458	MjavVW4	M. javanica
SRR4242459	MjavVW4_1	M. javanica
SRR4242457	MareHarA	M. arenaria
SRR4242468	MareHarA_1	M. arenaria
SRR4242476	MareHarA_2	M. arenaria
SRR4242477	MareHarA_3	M. arenaria
SRR4242481	MareL28	M. arenaria
SRR4242480	MareL32	M. arenaria
SRX2163401	MfloSJF1	M. floridensis
SRX2163402	MfloSJF1	M. floridensis
ERX082408	ERX082408	M. floridensis
SRR4242467	Minc557R	M. incognita
SRR4242456	MincA14	M. incognita
SRR4242465	MincHarC	M. incognita
SRR4242466	MincHarC	M. incognita
SRR4242479	MincL19	M. incognita
SRR4242470	MincL27	M. incognita
SRR4242469	MincL9	M. incognita
SRR4242463	MincVW6	M. incognita
SRR4242464	MincVW6	M. incognita
SRR4242460	MincW1	M. incognita
SRR4242461	MincW1	M. incognita
ERR3680741	ERR3680741	M. luci
ERR3680741	ERR3680741	M. luci
Accession	Sample name	Species Name
KP202351	KP202351	M. enterolobii
NC_024097	NC_024097	M. incognita
KP202352	KP202352	M. javanica
KP202350	KP202350	M. arenaria
ABLG00000000.1	ABLG00000000.1	M. hapla
NC_024096.1	NC_024096.1	M. chitwoodi
MZ359281.1	MZ359281.1	M. exigua
HM640930.1	HM640930.1	H. glycines

## Sheet: Supplementary Data 3
Supplementary Data 3. Genome size estimation for five RKNs
Sample	Genome Haploid Length(bp)	Model Fit (%)
M. incognita
Illumina	54551869	0.8722
PacBio (canu corrected)	73055525	0.9679
Nanopore (canu corrected)	74207583	0.9506
M. arenaria 3n
Illumina	75056360	0.9464
PacBio (canu corrected)	74223416	0.9515
M. arenaria 4n
Illumina	74995859	0.9607
PacBio (canu corrected)	73632344	0.9681
M. javanica
Illumina	68282235	0.9512
PacBio (canu corrected)	73480081	0.9656
M. graminicola
Illumina	41291280	0.9618
PacBio (canu corrected)	36326612	0.9749

## Sheet: Supplementary Data 4
Supplementary Data 4. Summary of chromosome-level assembly for M. graminicola (assembly v1)
Contig
Total assembly size (bp)	45762974
Number of contigs	87
Contig N50 (bp)	826450
Scaffolds
Total assembly size (bp)	45795974
Number of scaffolds	18
Scaffold N50 (bp)	2580041
Gaps	73
Unscaffloded contig	13(0.3%)
Reads mapping ratio	0.965
Genes	12574
Chromosome size (bp)
Mg_01	3433333
Mg_02	3249423
Mg_03	3220000
Mg_04	2745275
Mg_05	2719028
Mg_06	2708875
Mg_07	2664945
Mg_08	2580041
Mg_09	2567804
Mg_10	2409007
Mg_11	2384985
Mg_12	2286344
Mg_13	2235784
Mg_14	2219442
Mg_15	2208411
Mg_16	2111503
Mg_17	2096019
Mg_18	1814662

## Sheet: Supplementary Data 5
Supplementary Data 5. Statistics of assembly for polyploid species in assembly v1
	M. incognita	M. javanica	M. arenaria 4n	M. arenaria 3n
Total assembly size (bp)	213340531	308825307	312105248	233080598
Number of contigs	379	412	604	331
Contig N50(Mb)	2.3	3	2.4	2.5
Number of scaffolds	48	64	67	50
Scaffold N50(Mb)	4.4	4.1	4.3	4.1
Gaps	389	263	315	263
Unscaffolded contigs	82(4%)	388(9%)	488(6%)	272(6%)
Reads mapping ratio(median)	0.981	0.979	0.982	0.981
CEGMA	0.951	0.951	0.956	0.96
BUSCO for genome*	0.509	0.511	0.514	0.506
BUSCO for proteome*	0.699	0.704	0.705	0.695
GC content	0.301	0.302	0.303	0.303
*BUSCO version is v5.4.3 and database is nematoda_odb10.

## Sheet: Supplementary Data 6
Supplementary Data 6. BUSCO statistic for assembly in this study and other Meloidogyne species genome (genome model).
Sample ID*	Complete BUSCOs (C)	Complete and single-copy BUSCOs (S)	Complete and duplicated BUSCOs (D)	Fragmented BUSCOs (F)	Missing BUSCOs (M)	Total BUSCO groups searched	BUSCOs score
M_arenaria[Ma_4n_Assembly_V1]	1610/51.42%	151/4.82%	1459/46.6%	139/4.44%	1382/44.14%	3131/100.0%	51.42%
M_javanica[Assembly_V1]	1601/51.13%	124/3.96%	1477/47.17%	137/4.38%	1393/44.49%	3131/100.0%	51.13%
M_javanica[Assembly_V2]	1600/51.1%	123/3.93%	1477/47.17%	137/4.38%	1394/44.52%	3131/100.0%	51.1%
M_arenaria[GCA_017562155_1]	1595/50.94%	215/6.87%	1380/44.08%	136/4.34%	1400/44.71%	3131/100.0%	50.94%
M_incognita[Assembly_V2]	1595/50.94%	233/7.44%	1362/43.5%	134/4.28%	1402/44.78%	3131/100.0%	50.94%
M_incognita[Assembly_V1]	1595/50.94%	242/7.73%	1353/43.21%	133/4.25%	1403/44.81%	3131/100.0%	50.94%
M_arenaria[GCA_900003985_1]	1592/50.85%	239/7.63%	1353/43.21%	135/4.31%	1404/44.84%	3131/100.0%	50.85%
M_enterolobii[GCA_903797545_1]	1590/50.78%	248/7.92%	1342/42.86%	139/4.44%	1402/44.78%	3131/100.0%	50.78%
M_enterolobii[GCA_903994135_1]	1590/50.78%	248/7.92%	1342/42.86%	139/4.44%	1402/44.78%	3131/100.0%	50.78%
M_arenaria[Ma_3n_Assembly_V2]	1585/50.62%	190/6.07%	1395/44.55%	141/4.5%	1405/44.87%	3131/100.0%	50.62%
M_arenaria[Ma_3n_Assembly_V1]	1584/50.59%	190/6.07%	1394/44.52%	141/4.5%	1406/44.91%	3131/100.0%	50.59%
M_arenaria[GCA_003133805_1]	1584/50.59%	278/8.88%	1306/41.71%	137/4.38%	1410/45.03%	3131/100.0%	50.59%
M_luci[GCA_902706615_1]	1582/50.53%	223/7.12%	1359/43.4%	134/4.28%	1415/45.19%	3131/100.0%	50.53%
M_incognita[GCA_014132215_1]	1581/50.5%	278/8.88%	1303/41.62%	140/4.47%	1410/45.03%	3131/100.0%	50.5%
M_incognita[GCA_900182535_1]	1573/50.24%	336/10.73%	1237/39.51%	139/4.44%	1419/45.32%	3131/100.0%	50.24%
M_javanica[GCA_900003945_1]	1548/49.44%	342/10.92%	1206/38.52%	148/4.73%	1435/45.83%	3131/100.0%	49.44%
M_javanica[GCA_003693625_1]	1498/47.84%	576/18.4%	922/29.45%	139/4.44%	1494/47.72%	3131/100.0%	47.84%
M_graminicola[Assembly_V1]	1477/47.17%	1399/44.68%	78/2.49%	133/4.25%	1521/48.58%	3131/100.0%	47.17%
M_arenaria[GCA_003693565_1]	1469/46.92%	638/20.38%	831/26.54%	144/4.6%	1518/48.48%	3131/100.0%	46.92%
M_graminicola[GCA_014773135_1]	1463/46.73%	1403/44.81%	60/1.92%	125/3.99%	1543/49.28%	3131/100.0%	46.73%
M_graminicola[T2T]	1459/46.6%	1431/45.7%	28/0.89%	129/4.12%	1543/49.28%	3131/100.0%	46.6%
M_chitwoodi[GCA_015183065_1]	1446/46.18%	1418/45.29%	28/0.89%	129/4.12%	1556/49.7%	3131/100.0%	46.18%
M_chitwoodi[GCA_015183035_1]	1443/46.09%	1415/45.19%	28/0.89%	129/4.12%	1559/49.79%	3131/100.0%	46.09%
M_chitwoodi[GCA_015183025_1]	1442/46.06%	1398/44.65%	44/1.41%	129/4.12%	1560/49.82%	3131/100.0%	46.06%
M_hapla[GCA_000172435_1]	1438/45.93%	1410/45.03%	28/0.89%	140/4.47%	1553/49.6%	3131/100.0%	45.93%
M_exigua[GCA_018905775_1]	1437/45.9%	1416/45.23%	21/0.67%	134/4.28%	1560/49.82%	3131/100.0%	45.9%
M_graminicola[GCA_002778205_2]	1379/44.04%	1205/38.49%	174/5.56%	116/3.7%	1636/52.25%	3131/100.0%	44.04%
M_arenaria[Ma_4n_Assembly_V2]	1371/43.79%	96/3.07%	1275/40.72%	165/5.27%	1595/50.94%	3131/100.0%	43.79%
M_incognita[GCA_003693645_1]	1365/43.6%	638/20.38%	727/23.22%	148/4.73%	1618/51.68%	3131/100.0%	43.6%
M_enterolobii[GCA_003693675_1]	1348/43.05%	651/20.79%	697/22.26%	168/5.37%	1615/51.58%	3131/100.0%	43.05%
M_floridensis[GCA_003693605_1]	1275/40.72%	1186/37.88%	89/2.84%	152/4.85%	1704/54.42%	3131/100.0%	40.72%
M_incognita[GCA_000180415_1]	1130/36.09%	769/24.56%	361/11.53%	119/3.8%	1882/60.11%	3131/100.0%	36.09%
M_floridensis[GCA_000751915_1]	878/28.04%	827/26.41%	51/1.63%	143/4.57%	2110/67.39%	3131/100.0%	28.04%
*ID is accession number of NCBI

## Sheet: Supplementary Data 7
Supplementary Data 7. Summary of repetitive sequences for five RKN genomes (assembly v1)
		M. incognita	M. arenaria 3n	M. javanica	M. arenaria 4n
Class I
Copia	0	13426	34257	95431	153043
	0	0.0001	0.0001	0.0003	0.0005
Gypsy	168910	7290456	7915566	10495905	13408555
	0.0037	0.0342	0.034	0.034	0.043
Unknown	0	5439972	5647779	9540277	10150527
	0	0.0255	0.0242	0.0309	0.0325
Class II
CACTA	10156	985200	1586673	1824943	3094728
	0.0002	0.0046	0.0068	0.0059	0.0099
Mutator	220775	17206715	22049613	31187876	28945664
	0.0048	0.0806	0.0946	0.101	0.0928
PIF_Harbinger	0	741348	697878	841294	987741
	0	0.0034	0.003	0.0027	0.0031
Tc1_Mariner	5177	563847	339996	938476	968505
	0.0001	0.0027	0.0014	0.0031	0.0031
hAT	290433	19261112	21514524	31724426	34469879
	0.0063	0.0903	0.0923	0.1027	0.1105
helitron	75372	2729809	1307561	2531595	2431502
	0.0016	0.0128	0.0056	0.0082	0.0078
low_complexity	3088503	5883359	6217353	8269306	8145407
	0.0675	0.0276	0.0266	0.0267	0.0261
Total	3859326	60115244	67311200	97449529	102755551
	0.0842	0.2818	0.2886	0.3155	0.3293

## Sheet: Supplementary Data 8
Supplementary Data 8. Statistics of gene annotation for five RKN genomes (assembly v1)
	M. graminicola	M. incognita	M. javanica	M. arenaria 4n	M.arenaria 3n
Genes	12968	43863	61923	63446	47884
Mean exon number	8.8	7.6	7.5	7.4	7.6
Mean gene length(bp)	2274.3	2892.3	2906.4	2917.3	2748.8
Gene density(genes/Mb)	288.1	205.9	200.4	203.4	205.5

## Sheet: Supplementary Data 9
Supplementary Data 9. BUSCO statistic for assembly in this study and other Meloidogyne species genome (proteome model)
Sample ID*	Complete BUSCOs (C)	Complete and single-copy BUSCOs (S)	Complete and duplicated BUSCOs (D)	Fragmented BUSCOs (F)	Missing BUSCOs (M)	Total BUSCO groups searched	BUSCOs score
M_arenaria[Ma_4n_Assembly_V2]	2215/70.74%	58/1.85%	2157/68.89%	32/1.02%	884/28.23%	3131/100.0%	70.74%
M_javanica[Assembly_V2]	2211/70.62%	52/1.66%	2159/68.96%	29/0.93%	891/28.46%	3131/100.0%	70.62%
M_arenaria[Ma_4n_Assembly_V1]	2208/70.52%	81/2.59%	2127/67.93%	31/0.99%	892/28.49%	3131/100.0%	70.52%
M_javanica[Assembly_V1]	2204/70.39%	70/2.24%	2134/68.16%	30/0.96%	897/28.65%	3131/100.0%	70.39%
M_arenaria[Ma_3n_Assembly_V2]	2201/70.3%	118/3.77%	2083/66.53%	32/1.02%	898/28.68%	3131/100.0%	70.3%
M_incognita[Assembly_V2]	2200/70.27%	113/3.61%	2087/66.66%	33/1.05%	898/28.68%	3131/100.0%	70.27%
M_arenaria[PRJEB8714]	2189/69.91%	352/11.24%	1837/58.67%	49/1.56%	893/28.52%	3131/100.0%	69.91%
M_incognita[Assembly_V1]	2188/69.88%	179/5.72%	2009/64.16%	36/1.15%	907/28.97%	3131/100.0%	69.88%
M_arenaria[Ma_3n_Assembly_V1]	2176/69.5%	205/6.55%	1971/62.95%	29/0.93%	926/29.58%	3131/100.0%	69.5%
M_javanica[PRJEB8714]	2157/68.89%	528/16.86%	1629/52.03%	59/1.88%	915/29.22%	3131/100.0%	68.89%
M_incognita[PRJEB8714]	2144/68.48%	435/13.89%	1709/54.58%	52/1.66%	935/29.86%	3131/100.0%	68.48%
M_arenaria[PRJNA438575]	2132/68.09%	375/11.98%	1757/56.12%	46/1.47%	953/30.44%	3131/100.0%	68.09%
M_graminicola[Assembly_V1]	2084/66.56%	1872/59.79%	212/6.77%	35/1.12%	1012/32.32%	3131/100.0%	66.56%
M_graminicola[T2T]	1934/61.77%	1882/60.11%	52/1.66%	60/1.92%	1137/36.31%	3131/100.0%	61.77%
M_graminicola[PRJNA411966]	1707/54.52%	1682/53.72%	25/0.8%	89/2.84%	1335/42.64%	3131/100.0%	54.52%
M_hapla[PRJNA29083]	1665/53.18%	1619/51.71%	46/1.47%	82/2.62%	1384/44.2%	3131/100.0%	53.18%
M_javanica[PRJNA340324]	1617/51.64%	848/27.08%	769/24.56%	93/2.97%	1421/45.38%	3131/100.0%	51.64%
M_enterolobii[PRJNA340324]	1555/49.66%	894/28.55%	661/21.11%	114/3.64%	1462/46.69%	3131/100.0%	49.66%
M_incognita[PRJNA340324]	1547/49.41%	943/30.12%	604/19.29%	96/3.07%	1488/47.52%	3131/100.0%	49.41%
M_arenaria[PRJNA340324]	1530/48.87%	874/27.91%	656/20.95%	104/3.32%	1497/47.81%	3131/100.0%	48.87%
M_floridensis[PRJNA340324]	1296/41.39%	1217/38.87%	79/2.52%	86/2.75%	1749/55.86%	3131/100.0%	41.39%
M_floridensis[PRJEB6016]	1263/40.34%	1191/38.04%	72/2.3%	157/5.01%	1711/54.65%	3131/100.0%	40.34%
*ID is BioProject number of Wormbase

## Sheet: Supplementary Data 10
Supplementary Data 10. Subgenome information for assembly v1
	M. incognita
Mg	A1	A2	B1
Chr1	Mi_Chr1_01	Mi_Chr1_02	Mi_Chr1_03
Chr2	Mi_Chr2_05	Mi_Chr2_04	Mi_Chr2_06
Chr3	Mi_Chr3_09	Mi_Chr3_07	Mi_Chr3_08
Chr4	Mi_Chr4_12	Mi_Chr4_10	Mi_Chr4_11
Chr5	Mi_Chr5_13	Mi_Chr5_15	Mi_Chr5_14
Chr6	Mi_Chr6_17	None	Mi_Chr6_16
Chr7	Mi_Chr7_20	Mi_Chr7_18	Mi_Chr7_19
Chr8	Mi_Chr8_23	Mi_Chr8_22	Mi_Chr8_21
Chr9	None	Mi_Chr9_25	Mi_Chr9_24
Chr10	None	Mi_Chr10_26	Mi_Chr10_27
Chr11	Mi_Chr11_29	Mi_Chr11_30	Mi_Chr11_28
Chr12	Mi_Chr12_31	Mi_Chr12_32	Mi_Chr12_33
Chr13	Mi_Chr13_34	None	None
Chr14	Mi_Chr14_36	Mi_Chr14_37	Mi_Chr14_35
Chr15	Mi_Chr15_40	Mi_Chr15_39	Mi_Chr15_38
Chr16	Mi_Chr16_42	Mi_Chr16_41	Mi_Chr16_43
Chr17	None	Mi_Chr17_44	Mi_Chr17_45
Chr18	Mi_Chr18_47	Mi_Chr18_46	Mi_Chr18_48
	M. arenaria 3n
Mg	A1	A2	B1
Chr1	None	Mp_Chr1_02	Mp_Chr1_01
Chr2	Mp_Chr2_04	Mp_Chr2_05	Mp_Chr2_03
Chr3	Mp_Chr3_07	Mp_Chr3_08/09	Mp_Chr3_06
Chr4	Mp_Chr4_10	Mp_Chr4_12	Mp_Chr4_11
Chr5	Mp_Chr5_13	Mp_Chr5_13	Mp_Chr5_14/15
Chr6	Mp_Chr6_16	Mp_Chr6_18	Mp_Chr6_17
Chr7	Mp_Chr7_19	Mp_Chr7_21	Mp_Chr7_20
Chr8	Mp_Chr8_22	Mp_Chr8_24	Mp_Chr8_23
Chr9	None	Mp_Chr9_25	None
Chr10	Mp_Chr10_28	Mp_Chr10_26	Mp_Chr10_27
Chr11	Mp_Chr11_29	Mp_Chr11_30	Mp_Chr11_31
Chr12	Mp_Chr12_33	Mp_Chr12_34	Mp_Chr12_32
Chr13	None	None	Mp_Chr13_35
Chr14	Mp_Chr14_37	Mp_Chr14_36	Mp_Chr14_38
Chr15	Mp_Chr15_41	Mp_Chr15_40	Mp_Chr15_39
Chr16	Mp_Chr16_43	Mp_Chr16_44	Mp_Chr16_42
Chr17	Mp_Chr17_45	Mp_Chr17_47	Mp_Chr17_46
Chr18	Mp_Chr18_48	Mp_Chr18_49	Mp_Chr18_50
	M. arenaria 4n
Mg	A1	A2	B1	B2
Chr1	Ma_Chr1_04	Ma_Chr1_03	Ma_Chr1_02	Ma_Chr1_01
Chr2	Ma_Chr2_06	Ma_Chr2_08	Ma_Chr2_07	Ma_Chr2_05
Chr3	Ma_Chr3_11	None	Ma_Chr3_10	Ma_Chr3_09
Chr4	Ma_Chr4_12	Ma_Chr4_14	Ma_Chr4_15	Ma_Chr4_13
Chr5	Ma_Chr5_17/19	None	Ma_Chr5_16	Ma_Chr5_18
Chr6	Ma_Chr6_23	Ma_Chr6_21	Ma_Chr6_22	Ma_Chr6_20
Chr7	Ma_Chr7_24	Ma_Chr7_26	Ma_Chr7_27	Ma_Chr7_25
Chr8	Ma_Chr8_30	Ma_Chr8_31	Ma_Chr8_28	Ma_Chr8_29
Chr9	Ma_Chr9_34	Ma_Chr9_33	Ma_Chr9_35	Ma_Chr9_32
Chr10	Ma_Chr10_38	Ma_Chr10_39	Ma_Chr10_36	Ma_Chr10_37
Chr11	Ma_Chr11_43	Ma_Chr11_42	Ma_Chr11_40	Ma_Chr11_41
Chr12	Ma_Chr12_46	Ma_Chr12_47	Ma_Chr12_44	Ma_Chr12_45
Chr13	Ma_Chr13_51	Ma_Chr13_49	Ma_Chr13_50	Ma_Chr13_48
Chr14	Ma_Chr14_53	Ma_Chr14_54	Ma_Chr14_55	Ma_Chr14_52
Chr15	Ma_Chr15_59	Ma_Chr15_58	Ma_Chr15_56	Ma_Chr15_57
Chr16	Ma_Chr16_62	Ma_Chr16_61	None	Ma_Chr16_60
Chr17	Ma_Chr17_64	Ma_Chr17_63	Ma_Chr17_66	Ma_Chr17_65
Chr18	None	None	None	Ma_Chr18_67
	M. javanica
Mg	A1	A2	B1	B2
Chr1	Mj_Chr1_04	Mj_Chr1_01	Mj_Chr1_03	Mj_Chr1_02
Chr2	Mj_Chr2_07	Mj_Chr2_08	Mj_Chr2_06	Mj_Chr2_05
Chr3	Mj_Chr3_11	Mj_Chr3_10	Mj_Chr3_12	Mj_Chr3_09
Chr4	Mj_Chr4_15	None	Mj_Chr4_14	Mj_Chr4_13
Chr5	Mj_Chr5_16	Mj_Chr5_19	Mj_Chr5_18	Mj_Chr5_17
Chr6	Mj_Chr6_21	Mj_Chr6_22	Mj_Chr6_23	Mj_Chr6_20
Chr7	Mj_Chr7_24	Mj_Chr7_25	Mj_Chr7_26	None
Chr8	Mj_Chr8_30	Mj_Chr8_27	Mj_Chr8_28	Mj_Chr8_29
Chr9	Mj_Chr9_31	Mj_Chr9_33	None	Mj_Chr9_32
Chr10	Mj_Chr10_34	Mj_Chr10_35	Mj_Chr10_37	Mj_Chr10_36
Chr11	None	Mj_Chr11_40	Mj_Chr11_38	Mj_Chr11_39
Chr12	Mj_Chr12_43	Mj_Chr12_44	Mj_Chr12_41	Mj_Chr12_42
Chr13	Mj_Chr13_45	Mj_Chr13_48	Mj_Chr13_47	Mj_Chr13_46
Chr14	Mj_Chr14_51	Mj_Chr14_49	Mj_Chr14_52	Mj_Chr14_50
Chr15	Mj_Chr15_56	Mj_Chr15_54	Mj_Chr15_55	Mj_Chr15_53
Chr16	Mj_Chr16_57	Mj_Chr16_59	Mj_Chr16_58	None
Chr17	Mj_Chr17_60	None	Mj_Chr17_61	Mj_Chr17_62
Chr18	Mj_Chr18_63	None	Mj_Chr18_65	Mj_Chr18_64

[truncated: 17 more sheets: Supplementary Data 11, Supplementary Data 12, Supplementary Data 13, Supplementary Data 14, Supplementary Data 15, Supplementary Data 16, Supplementary Data 17, Supplementary Data 18, Supplementary Data 19, Supplementary Data 20, Supplementary Data 21, Supplementary Data  22, Supplementary Data 23, Supplementary Data 24, Supplementary Data 25, Supplementary Data 26, Supplementary Data 27]
