# Supplementary material for: Unzipped chromosome-level genomes reveal allopolyploid nematode origin pattern as unreduced gamete hybridization
Source: Nat Commun. 2023 Nov 7;14:7156. doi: 10.1038/s41467-023-42700-w (PMC10630426; doi:10.1038/s41467-023-42700-w)
Supplement: Supplementary file 5 — Supplementary Data 28 [file 41467_2023_42700_MOESM5_ESM.xlsx]

## Sheet: Mi_egg
Supplementary Data 28. Detailed information of gene expression pattern.
Gene1	Gene2	Gene3	Ave_tpm_Gene1	Ave_tpm_Gene2	Ave_tpm_Gene3	Expression_Pattern	Tpm_rep1_Gene1	Tpm_rep2_Gene1	Tpm_rep3_Gene1	Tpm_rep1_Gene2	Tpm_rep2_Gene2	Tpm_rep3_Gene2	Tpm_rep1_Gene3	Tpm_rep2_Gene3	Tpm_rep3_Gene3	Mann-Whitne_Pvalue (one-sided)
Mi_32755.1(A1)	Mi_30581.1(A2)	Mi_05892.1(B1)	20.293633333333336	8.461613333333334	5.090660000000001	B1 suppressed	19.6948	17.9398	23.2463	9.26719	8.53056	7.58709	5.40918	5.19036	4.67244	0.014092901073953692
Mi_32760.1(A1)	Mi_30585.1(A2)	Mi_05896.1(B1)	10.457306666666666	10.457306666666666	5.860436666666668	Balance	9.92863	9.57369	11.8696	9.92863	9.57369	11.8696	4.95229	4.33768	8.29134	-
Mi_32761.1(A1)	Mi_30586.1(A2)	Mi_05897.1(B1)	6.80396	10.4705	11.400300000000001	Balance	5.55551	6.03679	8.81958	11.3851	9.4665	10.5599	10.98	11.1814	12.0395	-
Mi_32762.1(A1)	Mi_30587.1(A2)	Mi_05898.1(B1)	8.72358	8.23621	8.88117	Balance	8.74893	8.06278	9.35903	7.90313	7.79485	9.01065	8.33529	8.08512	10.2231	-
Mi_32763.1(A1)	Mi_30589.1(A2)	Mi_05901.1(B1)	12.796303333333334	4.712096666666667	4.51848	Balance	15.1232	13.9998	9.26591	5.43665	5.1769	3.52274	4.97266	5.07244	3.51034	-
Mi_32764.1(A1)	Mi_30590.1(A2)	Mi_05902.1(B1)	3.7911699999999997	3.779526666666667	2.742696666666667	Balance	4.11642	4.0468	3.21029	4.28974	3.54286	3.50598	2.71841	2.75844	2.75124	-
Mi_32765.1(A1)	Mi_30591.1(A2)	Mi_05903.1(B1)	48.590066666666665	45.007600000000004	40.872733333333336	Balance	45.9944	42.2016	57.5742	40.256	38.8746	55.8922	36.3106	35.0035	51.3041	-
Mi_32768.1(A1)	Mi_30594.1(A2)	Mi_05905.1(B1)	40.286233333333335	33.98876666666666	46.06376666666667	Balance	37.3914	37.461	46.0063	32.796	29.8169	39.3534	42.1809	41.8845	54.1259	-
Mi_32769.1(A1)	Mi_30595.1(A2)	Mi_05906.1(B1)	288.56466666666665	266.93	451.6023333333333	Balance	260.724	271.416	333.554	245.743	267.722	287.325	409.604	420.612	524.591	-
Mi_32771.1(A1)	Mi_30601.1(A2)	Mi_05908.1(B1)	22.705966666666665	8.194366666666667	21.760266666666666	A2 suppressed	22.375	19.9301	25.8128	7.14613	7.97281	9.46416	21.3253	20.0679	23.8876	0.014092901073953692
Mi_32772.1(A1)	Mi_30603.1(A2)	Mi_05909.1(B1)	13.860633333333334	33.91976666666667	16.853266666666666	Balance	12.9273	11.1327	17.5219	34.2678	30.6248	36.8667	15.9845	13.9832	20.5921	-
Mi_32773.1(A1)	Mi_30604.1(A2)	Mi_05910.1(B1)	5.727943333333333	13.125633333333333	9.82276	Balance	6.50067	4.58149	6.10167	14.3412	11.8178	13.2179	9.06898	8.8094	11.5899	-
Mi_32774.1(A1)	Mi_30605.1(A2)	Mi_05911.1(B1)	30.1223	26.413700000000002	30.0714	Balance	31.0408	25.2109	34.1152	26.4725	26.2557	26.5129	30.6135	30.9295	28.6712	-
Mi_32775.1(A1)	Mi_30606.1(A2)	Mi_05912.1(B1)	43.24933333333333	53.35483333333334	37.630966666666666	Balance	42.586	38.0025	49.1595	46.1972	44.7472	69.1201	35.7448	31.8101	45.338	-
Mi_32776.1(A1)	Mi_30609.1(A2)	Mi_05913.1(B1)	128.976	116.17999999999999	106.83696666666667	Balance	144.139	109.472	133.317	124.577	112.869	111.094	118.971	130.234	71.3059	-
Mi_32777.1(A1)	Mi_30616.1(A2)	Mi_05914.1(B1)	4.8854299999999995	6.60878	4.086726666666666	Balance	4.68663	3.81067	6.15899	6.15312	6.27059	7.40263	3.7755	3.79607	4.68861	-
Mi_32778.1(A1)	Mi_30618.1(A2)	Mi_05916.1(B1)	9.382990000000001	12.3271	20.017533333333333	Balance	9.07896	8.07341	10.9966	12.3309	11.3604	13.29	19.9235	19.3162	20.8129	-
Mi_32780.1(A1)	Mi_30619.1(A2)	Mi_05918.1(B1)	25.259566666666668	15.2832	22.387733333333333	Balance	23.3261	21.4109	31.0417	14.2339	12.9209	18.6948	20.8114	20.2268	26.125	-
Mi_32781.1(A1)	Mi_30620.1(A2)	Mi_05919.1(B1)	36.46790000000001	13.335799999999999	20.96213333333333	Balance	34.6649	27.5485	47.1903	12.2716	12.0644	15.6714	21.1885	17.7215	23.9764	-
Mi_32782.1(A1)	Mi_30621.1(A2)	Mi_05920.1(B1)	12.818566666666667	6.688683333333333	15.057566666666668	Balance	12.7688	11.1673	14.5196	6.19478	6.26301	7.60826	14.0755	12.3083	18.7889	-
Mi_32784.1(A1)	Mi_30623.1(A2)	Mi_05922.1(B1)	2.1182	2.6892866666666664	1.9363133333333333	Balance	1.924	1.97431	2.45629	3.0582	2.33007	2.67959	1.81196	2.09418	1.9028	-
Mi_32786.1(A1)	Mi_30625.1(A2)	Mi_05924.1(B1)	8.772546666666669	7.29132	3.505856666666667	Balance	8.88657	7.9804	9.45067	7.14171	5.73241	8.99984	3.33124	2.92423	4.2621	-
Mi_32787.1(A1)	Mi_30626.1(A2)	Mi_05925.1(B1)	2.27705	4.466636666666667	2.575903333333333	Balance	2.39814	1.85174	2.58127	4.5566	4.27072	4.57259	2.41393	2.67646	2.63732	-
Mi_32807.1(A1)	Mi_30685.1(A2)	Mi_05970.1(B1)	1.1715883333333332	1.81003	2.3336799999999998	Balance	0.841695	1.46504	1.20803	1.4939	1.95473	1.98146	2.9734	2.07571	1.95193	-
Mi_32809.1(A1)	Mi_30687.1(A2)	Mi_05972.1(B1)	2.7370433333333337	1.7358200000000001	1.9201266666666665	Balance	2.3209	2.04076	3.84947	1.65225	1.21873	2.33648	1.50297	1.67941	2.578	-
Mi_32817.1(A1)	Mi_30693.1(A2)	Mi_05975.1(B1)	6.638303333333333	6.54901	10.877366666666667	Balance	7.5978	6.10716	6.20995	6.76755	6.16371	6.71577	10.202	11.295	11.1351	-
Mi_32823.1(A1)	Mi_30700.1(A2)	Mi_05996.1(B1)	5.742803333333334	7.415156666666667	9.512526666666666	Balance	5.616	5.54446	6.06795	6.45894	6.77097	9.01556	9.7635	7.78098	10.9931	-
Mi_32824.1(A1)	Mi_30703.1(A2)	Mi_06002.1(B1)	5.836823333333332	2.4875566666666664	2.23669	Balance	6.13377	4.94891	6.42779	2.2916	2.27053	2.90054	2.34598	2.29607	2.06802	-
Mi_32828.1(A1)	Mi_30707.1(A2)	Mi_06006.1(B1)	47.66453333333334	39.09686666666667	28.299566666666674	Balance	53.0314	55.628	34.3342	46.0178	45.6024	25.6704	32.7997	32.3479	19.7511	-
Mi_32830.1(A1)	Mi_30710.1(A2)	Mi_06008.1(B1)	8.87495	10.163446666666667	12.722453333333334	Balance	11.0838	9.95842	5.58263	12.2117	11.0726	7.20604	14.2501	14.0156	9.90166	-
Mi_32832.1(A1)	Mi_30713.1(A2)	Mi_06010.1(B1)	22.6572	16.606566666666666	20.8488	Balance	27.0734	24.0815	16.8167	20.6024	16.923	12.2943	24.0453	20.3725	18.1286	-
Mi_32835.1(A1)	Mi_30715.1(A2)	Mi_06013.1(B1)	6.40051	6.338273333333333	8.34285	Balance	6.75085	6.07804	6.37264	6.70336	6.15938	6.15208	8.1259	8.3101	8.59255	-
Mi_32845.1(A1)	Mi_30718.1(A2)	Mi_06022.1(B1)	15.4793	17.625966666666667	13.166966666666667	Balance	15.5022	12.9895	17.9462	15.862	15.08	21.9359	11.8689	10.4915	17.1405	-
Mi_32847.1(A1)	Mi_30720.1(A2)	Mi_06024.1(B1)	3.371366666666667	7.7431366666666674	2.8518833333333333	Balance	2.58737	3.78593	3.7408	7.61947	7.96917	7.64077	3.12891	2.42978	2.99696	-
Mi_32849.1(A1)	Mi_30722.1(A2)	Mi_06026.1(B1)	21.0365	16.548233333333332	19.368966666666665	Balance	21.1057	18.1819	23.8219	14.6818	14.8517	20.1112	17.0384	19.0083	22.0602	-
Mi_32850.1(A1)	Mi_30723.1(A2)	Mi_06027.1(B1)	62.279066666666665	60.105866666666664	68.7973	Balance	57.0772	53.0456	76.7144	49.5114	51.8096	78.9966	61.6916	59.2863	85.414	-
Mi_32852.1(A1)	Mi_30725.1(A2)	Mi_06029.1(B1)	331.62899999999996	473.75533333333334	260.5276666666667	Balance	338.275	298.104	358.508	460.086	432.287	528.893	243.886	260.918	276.779	-
Mi_32853.1(A1)	Mi_30726.1(A2)	Mi_06030.1(B1)	25.811433333333337	28.024266666666666	22.959766666666667	Balance	24.5449	20.6682	32.2212	25.292	22.8773	35.9035	20.1752	19.7962	28.9079	-
Mi_32857.1(A1)	Mi_30730.1(A2)	Mi_06033.1(B1)	13.160166666666667	14.520833333333334	16.066433333333332	Balance	11.955	12.6745	14.851	13.8581	14.1595	15.5449	16.1505	14.1413	17.9075	-
Mi_32859.1(A1)	Mi_30732.1(A2)	Mi_06036.1(B1)	7.813459999999999	9.837163333333335	15.355633333333332	Balance	6.47699	7.75811	9.20528	8.80479	10.2328	10.4739	15.0192	16.1177	14.93	-
Mi_32860.1(A1)	Mi_30733.1(A2)	Mi_06037.1(B1)	6.897333333333333	5.21365	7.60954	Balance	7.29266	6.35043	7.04891	5.43893	4.94663	5.25539	7.95518	7.19827	7.67517	-
Mi_32862.1(A1)	Mi_30735.1(A2)	Mi_06040.1(B1)	11.695233333333332	11.6128	14.188233333333335	Balance	11.8005	10.6596	12.6256	12.0653	10.7557	12.0174	14.4261	12.8568	15.2818	-
Mi_32863.1(A1)	Mi_30736.1(A2)	Mi_06041.1(B1)	12.993566666666666	12.6636	7.026206666666667	Balance	13.3072	12.7525	12.921	13.1618	12.1314	12.6976	7.37431	7.18543	6.51888	-
Mi_32864.1(A1)	Mi_30737.1(A2)	Mi_06042.1(B1)	33.4619	33.85536666666667	15.871133333333333	Balance	35.3099	34.5155	30.5603	34.7489	35.3761	31.4411	17.1192	16.5315	13.9627	-
Mi_32868.1(A1)	Mi_30742.1(A2)	Mi_06046.1(B1)	10.462103333333333	10.082076666666666	11.934083333333334	Balance	11.0433	9.34061	11.0024	10.2935	8.63553	11.3172	12.8847	9.73965	13.1779	-
Mi_32871.1(A1)	Mi_30745.1(A2)	Mi_06049.1(B1)	14.429766666666666	12.821566666666667	12.674199999999999	Balance	13.7394	13.7666	15.7833	11.4514	11.3489	15.6644	12.3024	10.8666	14.8536	-
Mi_32873.1(A1)	Mi_30747.1(A2)	Mi_06051.1(B1)	17.749333333333336	24.226633333333336	18.618466666666666	Balance	15.7705	15.1423	22.3352	22.8153	21.6617	28.2029	16.364	17.3054	22.186	-
Mi_32875.1(A1)	Mi_30748.1(A2)	Mi_06053.1(B1)	6.777176666666667	10.208143333333334	8.349829999999999	Balance	6.29102	7.02144	7.01907	9.86692	9.43911	11.3184	7.85341	8.31315	8.88293	-
Mi_32877.1(A1)	Mi_30750.1(A2)	Mi_06055.1(B1)	30.6708	32.63303333333334	31.048166666666663	Balance	31.4447	30.6514	29.9163	32.6387	36.3256	28.9348	31.3037	31.8246	30.0162	-
Mi_32878.1(A1)	Mi_30751.1(A2)	Mi_06056.1(B1)	37.985099999999996	23.884	46.1703	Balance	38.3216	38.2175	37.4162	28.7408	25.3222	17.589	51.8375	45.4502	41.2232	-
Mi_32883.1(A1)	Mi_30758.1(A2)	Mi_06074.1(B1)	13.9621	11.650466666666667	7.150383333333333	Balance	13.6211	10.9208	17.3444	12.8918	9.9397	12.1199	6.99831	6.35591	8.09693	-
Mi_32885.1(A1)	Mi_30760.1(A2)	Mi_06075.1(B1)	7.4995166666666675	8.730033333333333	11.874733333333333	Balance	5.44687	6.79178	10.2599	8.05377	7.11033	11.026	11.3289	10.7518	13.5435	-
Mi_32888.1(A1)	Mi_30767.1(A2)	Mi_06081.1(B1)	5.141570000000001	1.46308	4.622286666666667	A2 suppressed	5.27135	5.23361	4.91975	1.74014	1.65939	0.98971	5.19409	4.22203	4.45074	0.014092901073953692
Mi_32889.1(A1)	Mi_30769.1(A2)	Mi_06082.1(B1)	8.683336666666667	1.8134366666666668	6.86649	A2 suppressed	8.12859	7.83552	10.0859	1.53216	1.93866	1.96949	6.02487	6.06698	8.50762	0.014092901073953692
Mi_32893.1(A1)	Mi_30773.1(A2)	Mi_06086.1(B1)	75.008	75.008	50.135466666666666	Balance	62.2171	71.0926	91.7143	62.2171	71.0926	91.7143	45.6513	51.9706	52.7845	-
Mi_32895.1(A1)	Mi_30776.1(A2)	Mi_06088.1(B1)	2.4594966666666664	2.8291833333333334	2.38958	Balance	3.27949	2.54308	1.55592	3.76134	2.78854	1.93767	3.02343	2.28082	1.86449	-
Mi_32896.1(A1)	Mi_30777.1(A2)	Mi_06089.1(B1)	39.62113333333334	44.782833333333336	43.573566666666665	Balance	38.2043	35.1453	45.5138	42.3278	43.752	48.2687	41.9009	39.0955	49.7243	-
Mi_32899.1(A1)	Mi_30784.1(A2)	Mi_06092.1(B1)	7.098649999999999	3.575863333333333	10.681836666666667	Balance	6.51608	5.38624	9.39363	3.81977	2.32023	4.58759	9.74099	9.77212	12.5324	-
Mi_32900.1(A1)	Mi_30785.1(A2)	Mi_06093.1(B1)	2.803126666666667	3.574996666666666	3.9763800000000002	Balance	2.50201	2.14568	3.76169	3.0758	3.60003	4.04916	3.46203	4.24495	4.22216	-
Mi_32902.1(A1)	Mi_30786.1(A2)	Mi_06095.1(B1)	12.443599999999998	12.032200000000001	13.662033333333333	Balance	10.8782	11.5029	14.9497	11.4223	10.4609	14.2134	13.3164	12.1842	15.4855	-
Mi_32903.1(A1)	Mi_30787.1(A2)	Mi_06096.1(B1)	14.671966666666668	19.872	13.419966666666667	Balance	15.4404	14.4324	14.1431	21.0446	19.8576	18.7138	13.0774	13.9003	13.2822	-
Mi_32904.1(A1)	Mi_30789.1(A2)	Mi_06097.1(B1)	11.236399999999998	19.326166666666666	7.8273	Balance	11.2852	10.5435	11.8805	17.9399	17.1738	22.8648	8.22471	6.29155	8.96564	-
Mi_32905.1(A1)	Mi_30790.1(A2)	Mi_06098.1(B1)	13.379466666666666	35.4985	14.719466666666667	Balance	11.5471	11.3623	17.229	36.0478	35.6151	34.8326	13.1408	13.3841	17.6335	-
Mi_32911.1(A1)	Mi_30795.1(A2)	Mi_06102.1(B1)	240.66633333333334	240.66633333333334	385.5249999999999	Balance	257.644	269.202	195.153	257.644	269.202	195.153	345.637	390.328	420.61	-
Mi_32914.1(A1)	Mi_30798.1(A2)	Mi_06106.1(B1)	6.4740633333333335	6.4740633333333335	5.590506666666667	Balance	5.05401	6.14632	8.22186	5.05401	6.14632	8.22186	3.60286	6.09288	7.07578	-
Mi_32915.1(A1)	Mi_30799.1(A2)	Mi_06107.1(B1)	13.4644	5.4982766666666665	11.181533333333334	Balance	12.8014	12.4561	15.1357	5.67334	5.01248	5.80901	11.0438	10.5633	11.9375	-
Mi_32916.1(A1)	Mi_30800.1(A2)	Mi_06108.1(B1)	2.8307833333333328	2.8307833333333328	2.5139733333333334	Balance	2.98662	2.99754	2.50819	2.98662	2.99754	2.50819	2.83261	2.93445	1.77486	-
Mi_32924.1(A1)	Mi_30808.1(A2)	Mi_06134.1(B1)	13.010166666666668	13.010166666666668	8.962176666666666	Balance	13.5778	12.5654	12.8873	13.5778	12.5654	12.8873	9.76444	8.46082	8.66127	-
Mi_32928.1(A1)	Mi_30812.1(A2)	Mi_06145.1(B1)	12.849966666666665	12.849966666666665	8.639403333333334	Balance	11.4225	10.107	17.0204	11.4225	10.107	17.0204	7.55266	8.12185	10.2437	-
Mi_21024.1(A1)	Mi_33837.1(A2)	Mi_44541.1(B1)	45.98656666666667	53.31353333333333	53.31353333333333	Balance	39.9695	40.1466	57.8436	43.5089	44.5907	71.841	43.5089	44.5907	71.841	-
Mi_21025.1(A1)	Mi_33836.1(A2)	Mi_44540.1(B1)	56.907833333333336	45.38053333333334	45.38053333333334	Balance	56.8648	52.4121	61.4466	38.1431	36.9982	61.0003	38.1431	36.9982	61.0003	-
Mi_21026.1(A1)	Mi_33835.1(A2)	Mi_44539.1(B1)	14.337299999999999	11.953733333333332	11.953733333333332	Balance	14.0482	13.4249	15.5388	10.5638	10.3631	14.9343	10.5638	10.3631	14.9343	-
Mi_21028.1(A1)	Mi_33833.1(A2)	Mi_44537.1(B1)	4.304083333333334	8.032696666666666	8.032696666666666	Balance	4.23687	4.35014	4.32524	8.81338	9.11127	6.17344	8.81338	9.11127	6.17344	-
Mi_21029.1(A1)	Mi_33832.1(A2)	Mi_44536.1(B1)	8.325026666666666	9.69403	9.69403	Balance	9.08671	9.51469	6.37368	11.0408	10.5116	7.52969	11.0408	10.5116	7.52969	-
Mi_21030.1(A1)	Mi_33831.1(A2)	Mi_44535.1(B1)	6.632266666666666	7.980223333333332	7.246770000000001	Balance	6.58837	5.64225	7.66618	8.06711	6.68696	9.1866	6.53689	6.33702	8.8664	-
Mi_21032.1(A1)	Mi_33829.1(A2)	Mi_44533.1(B1)	48.2106	54.82386666666667	81.02406666666667	Balance	46.7783	43.9341	53.9194	54.9538	51.5356	57.9822	75.1997	74.0591	93.8134	-
Mi_21036.1(A1)	Mi_33827.1(A2)	Mi_44531.1(B1)	7.0768733333333325	10.58581	15.889636666666666	Balance	8.12619	7.48028	5.62415	12.4394	12.5073	6.81073	18.6744	19.4837	9.51081	-
Mi_21037.1(A1)	Mi_33826.1(A2)	Mi_44530.1(B1)	2.6925033333333332	2.9145766666666666	3.7360166666666665	Balance	2.61018	2.0954	3.37193	2.63581	2.58479	3.52313	3.07329	3.20834	4.92642	-
Mi_21038.1(A1)	Mi_33824.1(A2)	Mi_44529.1(B1)	4.454016666666667	5.22589	6.249233333333334	Balance	3.96183	3.76726	5.63296	4.9336	4.24819	6.49588	5.2384	5.96191	7.54739	-
Mi_21039.1(A1)	Mi_33823.1(A2)	Mi_44528.1(B1)	19.4426	23.917066666666667	26.205066666666667	Balance	15.7738	15.4686	27.0854	22.5344	19.9514	29.2654	23.9381	21.887	32.7901	-
Mi_21040.1(A1)	Mi_33822.1(A2)	Mi_44525.1(B1)	2.1610533333333333	2.37442	2.9066533333333333	Balance	2.25055	2.21074	2.02187	2.45023	2.53098	2.14205	3.33748	2.68492	2.69756	-
Mi_21041.1(A1)	Mi_33821.1(A2)	Mi_44524.1(B1)	6.188876666666666	7.097466666666667	6.912743333333332	Balance	6.41245	5.60899	6.54519	7.15276	6.22328	7.91636	7.04804	6.10861	7.58158	-
Mi_21042.1(A1)	Mi_33820.1(A2)	Mi_44523.1(B1)	73.54763333333334	17.469633333333334	12.883133333333333	A1 dominant	71.398	63.026	86.2189	18.5454	16.0498	17.8137	12.3669	11.3053	14.9772	0.014092901073953692
Mi_21044.1(A1)	Mi_33819.1(A2)	Mi_44522.1(B1)	25.43936666666667	28.246133333333333	20.14773333333333	Balance	27.3749	27.036	21.9072	32.2031	29.0566	23.4787	23.0189	21.7485	15.6758	-
Mi_21045.1(A1)	Mi_33818.1(A2)	Mi_44521.1(B1)	21.424133333333334	23.90386666666667	8.987153333333334	B1 suppressed	18.7255	18.692	26.8549	23.1751	20.1131	28.4234	8.36872	8.76992	9.82282	0.014092901073953692
Mi_21049.1(A1)	Mi_33813.1(A2)	Mi_44514.1(B1)	15.527033333333334	8.849993333333332	12.2555	Balance	16.7622	14.381	15.4379	7.96667	7.77031	10.813	10.3782	10.5027	15.8856	-
Mi_21050.1(A1)	Mi_33812.1(A2)	Mi_44513.1(B1)	13.774033333333334	16.408966666666668	14.450916666666666	Balance	14.5069	16.9496	9.8656	19.4097	18.3013	11.5159	17.8887	16.0269	9.43715	-
Mi_21056.1(A1)	Mi_33806.1(A2)	Mi_44509.1(B1)	6.270183333333333	9.918866666666666	6.2104566666666665	Balance	7.05009	4.65802	7.10244	8.90944	9.98776	10.8594	5.95459	5.71207	6.96471	-
Mi_21057.1(A1)	Mi_33804.1(A2)	Mi_44508.1(B1)	6.542486666666666	7.6144766666666674	35.26016666666666	B1 dominant	7.81784	6.49987	5.30975	7.77474	8.00263	7.06606	37.4024	31.9518	36.4263	0.014092901073953692
Mi_21060.1(A1)	Mi_33801.1(A2)	Mi_44506.1(B1)	13.082766666666666	39.989533333333334	64.72716666666666	A1 suppressed	11.9721	14.6733	12.6029	38.6372	36.0544	45.277	71.7672	61.7304	60.6839	0.014092901073953692
Mi_21061.1(A1)	Mi_33800.1(A2)	Mi_44505.1(B1)	11.962380000000001	11.853639999999999	24.441166666666664	Balance	13.7447	13.056	9.08644	12.0977	15.3652	8.09802	29.8707	22.673	20.7798	-
Mi_21062.1(A1)	Mi_33798.1(A2)	Mi_44503.1(B1)	14.1042	8.81128	12.389323333333332	Balance	12.9513	12.1467	17.2146	7.74125	7.46859	11.224	10.2955	9.97307	16.8994	-
Mi_21069.1(A1)	Mi_33789.1(A2)	Mi_44499.1(B1)	11.686643333333334	24.623099999999997	17.165366666666667	Balance	13.0891	14.3503	7.62053	27.7537	29.0885	17.0271	17.5912	19.9199	13.985	-
Mi_21073.1(A1)	Mi_33785.1(A2)	Mi_44495.1(B1)	24.910933333333332	27.068233333333335	24.1538	Balance	22.3355	21.8804	30.5169	25.343	22.981	32.8807	20.7414	19.8997	31.8203	-
Mi_21074.1(A1)	Mi_33784.1(A2)	Mi_44494.1(B1)	55.26003333333333	56.162366666666664	46.929533333333325	Balance	53.4343	48.4724	63.8734	52.7092	50.7643	65.0136	44.3669	43.3974	53.0243	-
Mi_21086.1(A1)	Mi_33771.1(A2)	Mi_44485.1(B1)	31.271266666666666	34.625499999999995	33.99746666666667	Balance	27.1446	27.766	38.9032	27.8713	32.0076	43.9976	28.4335	30.9734	42.5855	-
Mi_21088.1(A1)	Mi_33769.1(A2)	Mi_44483.1(B1)	28.899199999999997	26.44876666666666	33.5037	Balance	26.9841	24.4597	35.2538	24.5905	21.8969	32.8589	31.6128	27.7258	41.1725	-
Mi_21089.1(A1)	Mi_33768.1(A2)	Mi_44482.1(B1)	10.485013333333333	10.7343	9.53826	Balance	11.3151	9.29324	10.8467	11.0855	10.2649	10.8525	10.5891	9.30235	8.72333	-
Mi_21090.1(A1)	Mi_33767.1(A2)	Mi_44481.1(B1)	14.860233333333333	13.600033333333334	17.465566666666664	Balance	12.8495	12.8754	18.8558	13.5441	13.1828	14.0732	15.8969	14.3866	22.1132	-
Mi_21091.1(A1)	Mi_33766.1(A2)	Mi_44480.1(B1)	644.3543333333333	644.6543333333334	484.25533333333334	Balance	634.067	514.494	784.502	573.28	487.475	873.208	407.04	402.645	643.081	-
Mi_21092.1(A1)	Mi_33765.1(A2)	Mi_44479.1(B1)	31.685099999999995	45.707766666666664	37.1038	Balance	30.8298	23.2292	40.9963	36.9958	38.3523	61.7752	33.6852	34.1717	43.4545	-
Mi_21093.1(A1)	Mi_33764.1(A2)	Mi_44478.1(B1)	12.7517	12.202433333333333	11.824083333333334	Balance	11.4932	11.8631	14.8988	12.1187	11.0075	13.4811	11.2896	9.56905	14.6136	-
Mi_21098.1(A1)	Mi_33755.1(A2)	Mi_44471.1(B1)	37.59043333333333	28.9391	31.946299999999997	Balance	43.5937	41.369	27.8086	34.2815	35.1847	17.3511	37.3602	37.6446	20.8341	-
Mi_21117.1(A1)	Mi_33746.1(A2)	Mi_44462.1(B1)	80.09496666666666	77.48086666666667	57.40439999999999	Balance	70.7521	70.4561	99.0767	65.3847	66.5419	100.516	49.8351	52.7262	69.6519	-
Mi_21118.1(A1)	Mi_33745.1(A2)	Mi_44461.1(B1)	23.2019	27.63083333333333	25.5397	Balance	22.8785	20.7864	25.9408	27.593	26.0829	29.2166	25.0535	24.1703	27.3953	-
Mi_21119.1(A1)	Mi_33744.1(A2)	Mi_44460.1(B1)	5.604063333333333	4.215953333333334	4.844573333333333	Balance	6.06236	5.4077	5.34213	3.97592	4.31733	4.35461	4.60239	4.87663	5.0547	-
Mi_21120.1(A1)	Mi_33743.1(A2)	Mi_44459.1(B1)	5.79752	4.77208	7.177143333333333	Balance	6.05953	5.59239	5.74064	4.86993	4.83979	4.60652	7.11614	6.26932	8.14597	-
Mi_21123.1(A1)	Mi_33740.1(A2)	Mi_44457.1(B1)	10.589486666666668	134.93166666666667	16.960233333333335	A2 dominant	8.66716	11.3645	11.7368	115.066	134.258	155.471	14.1558	15.6601	21.0648	0.014092901073953692
Mi_21124.1(A1)	Mi_33739.1(A2)	Mi_44456.1(B1)	8.39345	8.443783333333334	8.26072	Balance	7.47272	8.45834	9.24929	7.94061	8.33366	9.05708	7.4741	7.40466	9.9034	-
Mi_21125.1(A1)	Mi_33738.1(A2)	Mi_44455.1(B1)	197.88199999999998	264.40566666666666	150.42433333333332	Balance	177.619	153.953	262.074	229.979	207.999	355.239	126.99	128.778	195.505	-
Mi_21126.1(A1)	Mi_33737.1(A2)	Mi_44454.1(B1)	17.928900000000002	12.610063333333335	14.383033333333335	Balance	17.3303	16.0801	20.3763	11.8465	9.83499	16.1487	13.4834	12.3886	17.2771	-
Mi_21139.1(A1)	Mi_33727.1(A2)	Mi_44444.1(B1)	29.919999999999998	28.868866666666673	29.957533333333334	Balance	34.0115	34.6914	21.0571	32.9151	32.3933	21.2982	32.9993	34.43	22.4433	-
Mi_21149.1(A1)	Mi_33722.1(A2)	Mi_44437.1(B1)	9.876690000000002	10.232233333333333	7.35958	Balance	11.5324	9.94804	8.14963	12.6805	9.53483	8.48137	9.02422	7.47901	5.57551	-
Mi_21151.1(A1)	Mi_33720.1(A2)	Mi_44432.1(B1)	1.69071	2.0879066666666666	2.0955433333333335	Balance	1.70982	1.77689	1.58542	1.96327	2.24449	2.05596	1.8552	1.81399	2.61744	-
Mi_21153.1(A1)	Mi_33718.1(A2)	Mi_44430.1(B1)	4.16827	4.049456666666667	5.592333333333333	Balance	3.92941	3.90205	4.67335	4.14555	3.73398	4.26884	5.38051	4.96649	6.43	-
Mi_21154.1(A1)	Mi_33717.1(A2)	Mi_44429.1(B1)	13.804400000000001	16.306066666666666	10.430840000000002	Balance	13.2186	12.8134	15.3812	16.4384	14.6777	17.8021	11.3915	8.64752	11.2535	-
Mi_21156.1(A1)	Mi_33715.1(A2)	Mi_44427.1(B1)	4.529763333333334	4.31906	4.509183333333333	Balance	4.44418	4.00539	5.13972	4.61432	3.75132	4.59154	4.31464	4.43633	4.77658	-
Mi_21164.1(A1)	Mi_33706.1(A2)	Mi_44420.1(B1)	231.02033333333335	296.8346666666667	356.5423333333333	Balance	263.746	246.48	182.835	332.915	305.88	251.709	393.688	361.263	314.676	-
Mi_21185.1(A1)	Mi_33699.1(A2)	Mi_44415.1(B1)	20.293133333333333	18.644099999999998	16.739566666666665	Balance	19.0933	18.3772	23.4089	17.2749	17.8771	20.7803	16.0234	16.4922	17.7031	-
Mi_21186.1(A1)	Mi_33698.1(A2)	Mi_44414.1(B1)	60.14520000000001	49.522333333333336	70.87840000000001	Balance	52.2695	58.6443	69.5218	46.7451	47.9817	53.8402	66.5378	66.2873	79.8101	-
Mi_21188.1(A1)	Mi_33696.1(A2)	Mi_44413.1(B1)	9.840253333333335	8.83949	14.067	Balance	9.28762	8.37574	11.8574	9.4873	7.07302	9.95815	15.5563	13.7963	12.8484	-
Mi_21190.1(A1)	Mi_33695.1(A2)	Mi_44412.1(B1)	2.2608900000000003	2.0193600000000003	1.9850333333333332	Balance	2.35793	2.0782	2.34654	1.90409	2.14671	2.00728	2.27557	1.8346	1.84493	-
Mi_21191.1(A1)	Mi_33694.1(A2)	Mi_44411.1(B1)	5.6382900000000005	4.95571	7.959700000000001	Balance	5.23048	4.83052	6.85387	5.51466	5.07843	4.27404	7.91944	7.03269	8.92697	-
Mi_21192.1(A1)	Mi_33693.1(A2)	Mi_44410.1(B1)	44.62973333333334	37.776166666666676	35.821733333333334	Balance	42.0308	41.1192	50.7392	36.3984	34.9255	42.0046	32.7297	33.1916	41.5439	-
Mi_21193.1(A1)	Mi_33692.1(A2)	Mi_44409.1(B1)	8.062456666666668	8.094843333333333	8.947443333333332	Balance	7.98829	8.09013	8.10895	7.48902	7.19838	9.59713	8.32674	8.27069	10.2449	-
Mi_21197.1(A1)	Mi_33686.1(A2)	Mi_44407.1(B1)	29.064933333333332	17.467566666666666	22.72543333333333	Balance	28.7147	26.941	31.5391	17.7764	17.0196	17.6067	23.3409	22.0277	22.8077	-
Mi_21199.1(A1)	Mi_33685.1(A2)	Mi_44406.1(B1)	205.77733333333333	229.81199999999998	208.883	Balance	181.857	183.102	252.373	211.59	203.434	274.412	183.795	185.761	257.093	-
Mi_21200.1(A1)	Mi_33684.1(A2)	Mi_44405.1(B1)	4.746046666666667	5.270273333333333	4.073456666666666	Balance	4.90622	4.09626	5.23566	4.97664	4.69755	6.13663	3.81438	4.00852	4.39747	-
Mi_21202.1(A1)	Mi_33683.1(A2)	Mi_44403.1(B1)	9.384616666666666	4.886843333333334	5.768133333333334	Balance	9.772	8.73954	9.64231	4.17122	4.6821	5.80721	5.52027	4.58435	7.19978	-
Mi_21204.1(A1)	Mi_33670.1(A2)	Mi_44399.1(B1)	2.7288133333333335	2.8886266666666667	3.0018166666666666	Balance	3.67838	2.82107	1.68699	3.35106	3.29102	2.0238	3.72036	3.4109	1.87419	-
Mi_21205.1(A1)	Mi_33669.1(A2)	Mi_44398.1(B1)	29.606666666666666	34.9532	30.5669	Balance	28.0889	27.7111	33.02	34.5671	30.9225	39.37	29.3737	25.1672	37.1598	-
Mi_21206.1(A1)	Mi_33667.1(A2)	Mi_44396.1(B1)	23.130566666666667	15.966633333333334	16.8524	Balance	20.0319	19.5779	29.7819	13.8997	12.1075	21.8927	15.328	13.3685	21.8607	-
Mi_21207.1(A1)	Mi_33666.1(A2)	Mi_44395.1(B1)	39.950199999999995	64.59703333333334	54.80113333333333	Balance	35.1203	38.5054	46.2249	62.6293	59.3547	71.8071	49.8611	50.8997	63.6426	-
Mi_21208.1(A1)	Mi_33665.1(A2)	Mi_44394.1(B1)	3.55836	3.5617633333333334	2.609593333333333	Balance	3.42653	3.3017	3.94685	3.49557	2.7128	4.47692	2.73242	2.0101	3.08626	-
Mi_21212.1(A1)	Mi_33663.1(A2)	Mi_44390.1(B1)	57.410799999999995	57.2609	53.32926666666666	Balance	57.7911	51.0641	63.3772	57.8615	54.1535	59.7677	54.92	47.1003	57.9675	-
Mi_21213.1(A1)	Mi_33662.1(A2)	Mi_44389.1(B1)	34.05636666666667	30.895166666666668	21.529533333333333	Balance	39.4702	33.5127	29.1862	30.3063	32.7479	29.6313	27.2076	20.7931	16.5879	-
Mi_21216.1(A1)	Mi_33650.1(A2)	Mi_44376.1(B1)	2.763303333333333	3.4394633333333338	3.4379499999999994	Balance	2.40412	2.21112	3.67467	3.04346	2.55604	4.71889	3.3737	2.9642	3.97595	-
Mi_21225.1(A1)	Mi_33643.1(A2)	Mi_44369.1(B1)	1.8785699999999999	3.4461766666666667	2.8517466666666667	Balance	2.25109	1.61597	1.76865	3.91831	3.21708	3.20314	3.22578	3.07562	2.25384	-
Mi_21228.1(A1)	Mi_33640.1(A2)	Mi_44366.1(B1)	78.75223333333334	77.33606666666667	79.88600000000001	Balance	67.0391	65.2116	104.006	67.5615	61.0717	103.375	65.4484	67.5406	106.669	-
Mi_21229.1(A1)	Mi_33639.1(A2)	Mi_44365.1(B1)	23.02436666666667	22.289366666666666	20.9524	Balance	21.38	20.5084	27.1847	21.8517	19.2743	25.7421	18.3555	17.3509	27.1508	-
Mi_21234.1(A1)	Mi_33636.1(A2)	Mi_44360.1(B1)	12.415700000000001	10.320743333333333	10.392613333333331	Balance	14.2347	11.7987	11.2137	10.5885	9.97563	10.3981	10.8726	10.6723	9.63294	-
Mi_21242.1(A1)	Mi_33628.1(A2)	Mi_44353.1(B1)	38.99636666666667	40.1879	36.006566666666664	Balance	36.9423	40.1607	39.8861	38.1236	42.1486	40.2915	35.0307	36.2647	36.7243	-
Mi_21243.1(A1)	Mi_33627.1(A2)	Mi_44352.1(B1)	2.9237533333333334	4.076326666666667	3.5778133333333337	Balance	2.90385	2.52069	3.34672	4.14678	3.76555	4.31665	3.54767	2.91698	4.26879	-
Mi_21244.1(A1)	Mi_33626.1(A2)	Mi_44351.1(B1)	9.996393333333334	13.242200000000002	17.228666666666665	Balance	10.1975	9.61818	10.1735	13.2102	12.6582	13.8582	16.4019	17.1293	18.1548	-
Mi_21245.1(A1)	Mi_33625.1(A2)	Mi_44350.1(B1)	13.0052	13.0052	11.165523333333333	Balance	14.419	13.5936	11.003	14.419	13.5936	11.003	12.8988	12.6612	7.93657	-
Mi_21246.1(A1)	Mi_33624.1(A2)	Mi_44349.1(B1)	40.170899999999996	42.25216666666666	42.5334	Balance	41.4704	40.1614	38.8809	43.4552	42.8683	40.433	46.2864	43.8235	37.4903	-
Mi_21248.1(A1)	Mi_33622.1(A2)	Mi_44347.1(B1)	4.484649999999999	1.7453533333333333	2.5441299999999996	Balance	4.45966	4.48694	4.50735	1.75629	1.63763	1.84214	2.4723	2.28245	2.87764	-
Mi_21249.1(A1)	Mi_33621.1(A2)	Mi_44346.1(B1)	9.33755	11.612400000000001	10.773423333333334	Balance	8.75521	7.97074	11.2867	10.2957	10.0456	14.4959	9.55634	8.27613	14.4878	-
Mi_21250.1(A1)	Mi_33620.1(A2)	Mi_44345.1(B1)	6.980546666666666	8.587803333333333	14.964633333333333	Balance	6.3315	6.65943	7.95071	9.03976	8.95784	7.76581	15.0322	16.7297	13.132	-
Mi_21253.1(A1)	Mi_33616.1(A2)	Mi_44342.1(B1)	24.7701	25.191633333333332	32.347500000000004	Balance	25.3293	20.076	28.905	23.9152	21.2666	30.3931	31.133	32.6582	33.2513	-
Mi_21254.1(A1)	Mi_33614.1(A2)	Mi_44341.1(B1)	26.618466666666666	49.369499999999995	26.074366666666666	Balance	25.4798	24.4179	29.9577	43.3942	43.7693	60.945	23.9527	22.0516	32.2188	-
Mi_21256.1(A1)	Mi_33613.1(A2)	Mi_44340.1(B1)	39.79093333333333	43.97606666666667	53.72343333333333	Balance	36.2996	35.8928	47.1804	38.4328	40.6935	52.8019	46.6856	47.7317	66.753	-
Mi_21259.1(A1)	Mi_33609.1(A2)	Mi_44335.1(B1)	5.651853333333334	3.27684	4.48782	Balance	4.83724	4.90447	7.21385	3.55512	3.31063	2.96477	4.58933	4.38645	4.48768	-
Mi_21261.1(A1)	Mi_33608.1(A2)	Mi_44334.1(B1)	24.361099999999997	28.156899999999997	29.30503333333333	Balance	21.9502	20.5668	30.5663	24.2684	24.3042	35.8981	24.5354	23.2251	40.1546	-
Mi_21264.1(A1)	Mi_33605.1(A2)	Mi_44331.1(B1)	42.16486666666666	41.17563333333334	36.55206666666667	Balance	38.3894	41.1645	46.9407	37.8256	37.6772	48.0241	30.5768	32.0747	47.0047	-
Mi_21265.1(A1)	Mi_33604.1(A2)	Mi_44330.1(B1)	8.098463333333333	11.992633333333336	11.992633333333336	Balance	7.74158	8.28941	8.2644	11.0837	11.7267	13.1675	11.0837	11.7267	13.1675	-
Mi_21266.1(A1)	Mi_33603.1(A2)	Mi_44329.1(B1)	20.19516666666667	20.19516666666667	20.19516666666667	Balance	17.8445	17.4617	25.2793	17.8445	17.4617	25.2793	17.8445	17.4617	25.2793	-
Mi_21267.1(A1)	Mi_33602.1(A2)	Mi_44328.1(B1)	20.0032	19.685033333333333	22.5221	Balance	17.9403	13.9834	28.0859	16.7144	14.4886	27.8521	23.4206	16.8055	27.3402	-
Mi_21268.1(A1)	Mi_33601.1(A2)	Mi_44327.1(B1)	46.27603333333334	3.74762	46.27603333333334	A2 suppressed	56.2374	53.4275	29.1632	3.72177	3.12668	4.39441	56.2374	53.4275	29.1632	0.013119720744674084
Mi_21269.1(A1)	Mi_33599.1(A2)	Mi_44325.1(B1)	11.284959999999998	8.863313333333332	4.61855	Balance	12.5476	12.4412	8.86608	10.0295	9.79616	6.76428	5.41421	5.45611	2.98533	-
Mi_21270.1(A1)	Mi_33598.1(A2)	Mi_44305.1(B1)	7.238763333333334	6.2246266666666665	12.425533333333334	Balance	7.73123	5.72897	8.25609	6.97935	5.45402	6.24051	12.2413	10.5237	14.5116	-
Mi_21271.1(A1)	Mi_33597.1(A2)	Mi_44304.1(B1)	8.45752	10.523066666666667	9.112703333333334	Balance	7.1122	7.73166	10.5287	9.82651	9.56609	12.1766	8.27889	9.35333	9.70589	-
Mi_21272.1(A1)	Mi_33596.1(A2)	Mi_44303.1(B1)	22.14153333333333	25.049300000000002	17.4794	Balance	21.7206	19.9148	24.7892	21.7369	22.1395	31.2715	17.3895	14.8896	20.1591	-
Mi_21273.1(A1)	Mi_33595.1(A2)	Mi_44302.1(B1)	32.22193333333333	31.879433333333335	32.83303333333333	Balance	29.6052	25.7338	41.3268	28.2658	26.0443	41.3282	27.8745	31.335	39.2896	-
Mi_21274.1(A1)	Mi_33594.1(A2)	Mi_44301.1(B1)	64.52326666666666	72.13776666666666	55.6355	Balance	55.3768	53.9988	84.1942	64.6313	61.8407	89.9413	50.4731	46.946	69.4874	-
Mi_21291.1(A1)	Mi_33591.1(A2)	Mi_44297.1(B1)	23.553433333333334	23.553433333333334	16.560766666666666	Balance	22.9498	20.4282	27.2823	22.9498	20.4282	27.2823	14.7746	13.3093	21.5984	-
Mi_21292.1(A1)	Mi_33590.1(A2)	Mi_44296.1(B1)	2.4239599999999997	1.8672933333333335	1.2008996666666667	Balance	3.09175	1.94063	2.2395	2.21973	1.99519	1.38696	1.57407	1.26463	0.763999	-
Mi_21298.1(A1)	Mi_33588.1(A2)	Mi_44293.1(B1)	2.869346666666667	9.986916666666668	3.2039566666666666	Balance	3.63648	3.1426	1.82896	11.7525	10.9757	7.23255	3.9805	3.44078	2.19059	-
Mi_21300.1(A1)	Mi_33586.1(A2)	Mi_44289.1(B1)	6.911623333333334	6.959320000000001	7.27862	Balance	6.60634	5.73217	8.39636	6.32429	5.77056	8.78311	7.08968	6.27281	8.47337	-
Mi_21301.1(A1)	Mi_33585.1(A2)	Mi_44287.1(B1)	11.981633333333335	15.762966666666665	12.4664	Balance	11.8043	11.8661	12.2745	14.7988	13.1485	19.3416	12.2041	11.2221	13.973	-
Mi_21302.1(A1)	Mi_33583.1(A2)	Mi_44285.1(B1)	16.611966666666667	15.531733333333333	19.68113333333333	Balance	17.1385	13.8244	18.873	15.6851	13.3266	17.5835	18.8143	20.4669	19.7622	-
Mi_21303.1(A1)	Mi_33582.1(A2)	Mi_44284.1(B1)	25.5946	31.78493333333334	32.145633333333336	Balance	25.8251	25.0255	25.9332	30.7421	30.4117	34.201	29.4622	30.8783	36.0964	-
Mi_21304.1(A1)	Mi_33581.1(A2)	Mi_44283.1(B1)	277.75933333333336	166.81866666666667	262.79866666666663	Balance	273.812	283.119	276.347	168.317	169.618	162.521	264.765	270.018	253.613	-
Mi_21305.1(A1)	Mi_33579.1(A2)	Mi_44281.1(B1)	17.01236666666667	10.538596666666669	10.479786666666667	Balance	18.6894	16.3453	16.0024	11.4262	10.2359	9.95369	10.3615	12.2447	8.83316	-
Mi_21306.1(A1)	Mi_33578.1(A2)	Mi_44280.1(B1)	11.261903333333334	10.848083333333333	8.91159	Balance	12.9492	13.3149	7.52161	10.814	12.9612	8.76905	10.4261	10.156	6.15267	-
Mi_21307.1(A1)	Mi_33577.1(A2)	Mi_44279.1(B1)	15.863166666666666	13.442633333333333	16.326333333333334	Balance	17.5628	15.3866	14.6401	15.0226	13.3726	11.9327	16.4571	17.7911	14.7308	-
Mi_21308.1(A1)	Mi_33576.1(A2)	Mi_44278.1(B1)	26.817733333333333	28.23783333333333	24.221999999999998	Balance	28.898	25.2208	26.3344	28.702	27.4867	28.5248	25.7339	24.3683	22.5638	-
Mi_21312.1(A1)	Mi_33570.1(A2)	Mi_44274.1(B1)	2.5275466666666664	2.195323333333333	2.7544866666666667	Balance	3.14473	2.91562	1.52229	2.95065	2.09604	1.53928	3.17923	2.83628	2.24795	-
Mi_21313.1(A1)	Mi_33569.1(A2)	Mi_44273.1(B1)	20.4254	20.4254	20.543533333333333	Balance	23.3786	21.5791	16.3185	23.3786	21.5791	16.3185	23.7666	21.7216	16.1424	-
Mi_21316.1(A1)	Mi_33566.1(A2)	Mi_44270.1(B1)	8.56542	9.91236	9.298896666666666	Balance	10.2289	9.78227	5.68509	10.5924	10.2212	8.92348	10.6698	10.2364	6.99049	-
Mi_21318.1(A1)	Mi_33556.1(A2)	Mi_44267.1(B1)	9.29757	9.936863333333333	4.86861	Balance	9.46786	7.48685	10.938	10.3395	9.17139	10.2997	4.58239	4.00278	6.02066	-
Mi_21319.1(A1)	Mi_33555.1(A2)	Mi_44266.1(B1)	32.791599999999995	31.289933333333334	35.480133333333335	Balance	33.3079	30.4616	34.6053	32.5853	26.3152	34.9693	34.1545	30.5859	41.7	-
Mi_21320.1(A1)	Mi_33554.1(A2)	Mi_44265.1(B1)	13.4699	11.760523333333333	3.08576	B1 suppressed	12.6874	10.5377	17.1846	10.7277	9.00207	15.5518	2.93563	2.7279	3.59375	0.014092901073953692
Mi_21322.1(A1)	Mi_33552.1(A2)	Mi_44263.1(B1)	3.0333399999999995	2.1099	2.4213766666666667	Balance	3.17036	2.93138	2.99828	2.42012	1.85564	2.05394	2.30017	2.13121	2.83275	-
Mi_21323.1(A1)	Mi_33551.1(A2)	Mi_44261.1(B1)	4.020733333333333	3.607623333333333	4.368033333333334	Balance	4.46464	3.40088	4.19668	3.24994	3.63815	3.93478	5.16957	3.95992	3.97461	-
Mi_21324.1(A1)	Mi_33550.1(A2)	Mi_44260.1(B1)	13.499456666666667	15.644766666666667	37.34846666666667	Balance	15.8221	15.5987	9.07757	16.4853	16.3931	14.0559	39.6992	39.7621	32.5841	-
Mi_21325.1(A1)	Mi_33549.1(A2)	Mi_44259.1(B1)	4.44745	5.53241	6.18224	Balance	4.81947	4.2761	4.24678	5.6928	5.50094	5.40349	6.05059	6.0865	6.40963	-
Mi_21328.1(A1)	Mi_33547.1(A2)	Mi_44257.1(B1)	15.9641	15.9641	16.414033333333332	Balance	15.6807	14.7521	17.4595	15.6807	14.7521	17.4595	17.2085	15.5079	16.5257	-
Mi_21332.1(A1)	Mi_33545.1(A2)	Mi_44255.1(B1)	14.158699999999998	18.338366666666666	15.548566666666668	Balance	15.9688	16.1133	10.394	20.8764	20.7622	13.3765	17.9829	18.1734	10.4894	-
Mi_21333.1(A1)	Mi_33544.1(A2)	Mi_44254.1(B1)	5.305693333333333	6.603403333333333	5.347336666666667	Balance	5.03636	4.42584	6.45488	6.61873	5.3307	7.86078	5.06315	4.33038	6.64848	-
Mi_21336.1(A1)	Mi_33541.1(A2)	Mi_44236.1(B1)	7.460376666666666	5.911443333333334	5.499433333333333	Balance	7.81427	6.37386	8.193	5.9939	5.34639	6.39404	5.54126	5.34285	5.61419	-
Mi_21337.1(A1)	Mi_33539.1(A2)	Mi_44235.1(B1)	8.753703333333334	9.765616666666666	9.534243333333334	Balance	9.71315	8.82093	7.72703	9.98754	9.33779	9.97152	10.3759	9.46223	8.7646	-
Mi_21339.1(A1)	Mi_33537.1(A2)	Mi_44231.1(B1)	4.339676666666667	5.1662566666666665	5.541783333333332	Balance	5.00363	4.75439	3.26101	6.55218	5.87087	3.07572	6.4322	5.9781	4.21505	-
Mi_21340.1(A1)	Mi_33535.1(A2)	Mi_44230.1(B1)	25.150333333333336	14.918233333333333	15.667866666666667	Balance	24.5733	23.1648	27.7129	12.0941	14.0798	18.5808	14.8536	13.681	18.469	-
Mi_21344.1(A1)	Mi_33531.1(A2)	Mi_44227.1(B1)	2.5337933333333336	5.259329999999999	10.810816666666668	A1 suppressed	1.98341	2.81745	2.80052	5.1236	5.52443	5.12996	8.98496	8.69079	14.7567	0.014092901073953692
Mi_21347.1(A1)	Mi_33530.1(A2)	Mi_44226.1(B1)	2.5367266666666666	1.4863600000000001	102.69896666666666	B1 dominant	1.8241	2.38482	3.40126	1.08092	1.3906	1.98756	91.1649	84.513	132.419	0.014092901073953692
Mi_21351.1(A1)	Mi_33529.1(A2)	Mi_44221.1(B1)	30.4001	23.095133333333337	26.232133333333334	Balance	26.6714	25.9371	38.5918	20.5534	20.632	28.1	25.1121	24.6212	28.9631	-
Mi_21371.1(A1)	Mi_33499.1(A2)	Mi_44201.1(B1)	17.718766666666667	17.785466666666668	17.551199999999998	Balance	19.6695	18.4137	15.0731	19.6781	19.2872	14.3911	20.0188	19.9891	12.6457	-
Mi_21374.1(A1)	Mi_33496.1(A2)	Mi_44198.1(B1)	2.8322233333333333	5.854503333333334	8.272	Balance	3.62164	1.91387	2.96116	5.94854	4.98656	6.62841	8.3876	7.6938	8.7346	-
Mi_21384.1(A1)	Mi_33482.1(A2)	Mi_44189.1(B1)	9.339666666666668	10.331090000000001	8.186819999999999	Balance	9.21526	7.99304	10.8107	10.3666	8.53867	12.088	8.14573	6.85942	9.55531	-
Mi_21385.1(A1)	Mi_33481.1(A2)	Mi_44188.1(B1)	41.27543333333333	32.65976666666666	35.776466666666664	Balance	36.0558	35.7267	52.0438	31.0756	26.2193	40.6844	33.2821	28.957	45.0903	-
Mi_21395.1(A1)	Mi_33471.1(A2)	Mi_44181.1(B1)	705.0676666666667	757.0603333333332	310.355	Balance	586.137	609.564	919.502	633.5	648.872	988.809	268.112	295.913	367.04	-
Mi_21396.1(A1)	Mi_33470.1(A2)	Mi_44180.1(B1)	79.6323	28.517866666666666	38.9991	Balance	83.1216	81.4292	74.3461	26.7437	25.4631	33.3468	36.3617	35.9225	44.7131	-
Mi_21405.1(A1)	Mi_33456.1(A2)	Mi_44167.1(B1)	3.89019	3.8925400000000003	3.68406	Balance	4.34692	3.72311	3.60054	3.22606	3.3508	5.10076	3.34543	3.62383	4.08292	-
Mi_21406.1(A1)	Mi_33455.1(A2)	Mi_44166.1(B1)	21.9931	25.24853333333333	19.8672	Balance	17.0276	21.516	27.4357	22.6208	22.7932	30.3316	16.9656	18.6279	24.0081	-
Mi_21407.1(A1)	Mi_33454.1(A2)	Mi_44165.1(B1)	242.14533333333335	290.53000000000003	343.71033333333327	Balance	203.576	233.985	288.875	258.242	295.267	318.081	296.429	334.315	400.387	-
Mi_21410.1(A1)	Mi_33451.1(A2)	Mi_44162.1(B1)	1.5855	1.8305033333333334	1.6525033333333334	Balance	1.24087	1.41176	2.10387	1.49938	1.47058	2.52155	1.46232	1.28603	2.20916	-
Mi_21412.1(A1)	Mi_33449.1(A2)	Mi_44160.1(B1)	11.823326666666667	12.023113333333333	9.801116666666667	Balance	13.5063	14.5735	7.39018	13.1225	14.4765	8.47034	11.3275	12.0292	6.04665	-
Mi_21414.1(A1)	Mi_33447.1(A2)	Mi_44156.1(B1)	24.2058	27.415733333333332	30.069266666666664	Balance	22.316	22.0433	28.2581	24.0663	26.2973	31.8836	24.6973	28.3492	37.1613	-
Mi_21415.1(A1)	Mi_33446.1(A2)	Mi_44155.1(B1)	22.1755	27.5998	25.85853333333333	Balance	19.1009	22.8182	24.6074	28.0569	20.0477	34.6948	23.6283	23.3421	30.6052	-
Mi_21422.1(A1)	Mi_33441.1(A2)	Mi_44150.1(B1)	7.414833333333334	6.997396666666667	5.788756666666667	Balance	6.88707	5.54065	9.81678	6.54083	5.6164	8.83496	4.23576	5.1909	7.93961	-
Mi_21424.1(A1)	Mi_33440.1(A2)	Mi_44148.1(B1)	11.872466666666666	7.24903	11.9676	Balance	11.2362	11.3102	13.071	6.66128	6.28685	8.79896	11.3975	10.6261	13.8792	-
Mi_21425.1(A1)	Mi_33439.1(A2)	Mi_44147.1(B1)	797.5463333333333	840.2959999999999	849.1146666666667	Balance	598.542	678.887	1115.21	648.299	723.349	1149.24	689.289	738.395	1119.66	-
Mi_21426.1(A1)	Mi_33438.1(A2)	Mi_44146.1(B1)	40.824	31.041733333333337	48.687400000000004	Balance	34.8688	36.6174	50.9858	29.4815	27.872	35.7717	43.0409	41.4053	61.616	-
Mi_21427.1(A1)	Mi_33437.1(A2)	Mi_44145.1(B1)	388.586	226.0276666666667	120.479	B1 suppressed	285.714	332.906	547.138	199.539	206.223	272.321	117.074	116.581	127.782	0.014092901073953692
Mi_21431.1(A1)	Mi_33433.1(A2)	Mi_44141.1(B1)	16.1094	13.375033333333334	13.316666666666668	Balance	16.6417	16.1323	15.5542	13.6434	13.2091	13.2726	13.5422	13.2524	13.1554	-
Mi_21433.1(A1)	Mi_33431.1(A2)	Mi_44139.1(B1)	34.20936666666666	21.74293333333333	29.021	Balance	28.2723	33.3803	40.9755	19.5813	18.1707	27.4768	29.2119	24.8383	33.0128	-
Mi_21434.1(A1)	Mi_33430.1(A2)	Mi_44138.1(B1)	15.907266666666667	14.567266666666667	12.123433333333333	Balance	14.2793	14.8195	18.623	12.9238	12.0924	18.6856	11.1786	10.8083	14.3834	-
Mi_21435.1(A1)	Mi_33429.1(A2)	Mi_44137.1(B1)	50.09843333333333	27.373166666666666	66.65253333333332	Balance	45.4208	42.9038	61.9707	21.9016	22.8566	37.3613	57.5717	49.333	93.0529	-
Mi_21436.1(A1)	Mi_33428.1(A2)	Mi_44136.1(B1)	7.340676666666667	5.5680966666666665	8.916303333333333	Balance	7.16264	7.13659	7.7228	5.17676	4.9904	6.53713	8.27448	8.82857	9.64586	-
Mi_21437.1(A1)	Mi_33427.1(A2)	Mi_44135.1(B1)	97.99773333333333	92.8584	70.00276666666666	Balance	83.0964	82.4548	128.442	71.4494	85.4658	121.66	62.1349	66.9986	80.8748	-
Mi_21438.1(A1)	Mi_33426.1(A2)	Mi_44134.1(B1)	15.960866666666666	16.262766666666668	19.334833333333332	Balance	15.5875	15.8684	16.4267	15.1326	15.459	18.1967	18.489	17.9913	21.5242	-
Mi_21451.1(A1)	Mi_33423.1(A2)	Mi_44132.1(B1)	11.46258	13.083893333333334	14.905133333333332	Balance	12.4283	13.0964	8.86304	15.3536	15.8918	8.00628	17.2796	16.3757	11.0601	-
Mi_21452.1(A1)	Mi_33422.1(A2)	Mi_44131.1(B1)	6.804916666666666	6.983666666666667	6.913083333333334	Balance	8.45492	5.50084	6.45899	8.53959	4.7986	7.61281	8.13385	5.89357	6.71183	-
Mi_21455.1(A1)	Mi_33420.1(A2)	Mi_44128.1(B1)	10.371823333333333	10.486936666666667	10.269779999999999	Balance	10.4105	9.85287	10.8521	10.1032	9.23131	12.1263	11.1303	9.48854	10.1905	-
Mi_21457.1(A1)	Mi_33418.1(A2)	Mi_44126.1(B1)	24.9619	36.03466666666667	26.34436666666667	Balance	25.0762	21.8339	27.9756	29.6019	35.6649	42.8372	22.4631	23.7519	32.8181	-
Mi_21461.1(A1)	Mi_33414.1(A2)	Mi_44122.1(B1)	1.3185866666666668	1.9137500000000003	4.454680000000001	Balance	1.40263	1.24841	1.30472	2.55289	1.75814	1.43022	5.75619	4.57685	3.031	-
Mi_21462.1(A1)	Mi_33413.1(A2)	Mi_44121.1(B1)	2.9527099999999997	2.9527099999999997	5.857346666666666	Balance	3.15448	3.22603	2.47762	3.15448	3.22603	2.47762	6.80703	6.80082	3.96419	-
Mi_21463.1(A1)	Mi_33412.1(A2)	Mi_44120.1(B1)	44.95653333333333	48.16726666666667	45.92073333333334	Balance	35.5665	35.775	63.5281	37.4173	40.4537	66.6308	40.5697	32.962	64.2305	-
Mi_21464.1(A1)	Mi_33411.1(A2)	Mi_44119.1(B1)	214.6593333333333	307.917	414.134	Balance	195.825	197.831	250.322	291.441	292.345	339.965	402.025	419.626	420.751	-
Mi_21467.1(A1)	Mi_33410.1(A2)	Mi_44118.1(B1)	6.036269999999999	10.019726666666667	9.339500000000001	Balance	6.24217	5.08137	6.78527	10.2566	8.88208	10.9205	9.21085	7.55565	11.252	-
Mi_21471.1(A1)	Mi_33403.1(A2)	Mi_44115.1(B1)	7.900356666666667	7.900356666666667	6.764716666666666	Balance	5.42618	7.95619	10.3187	5.42618	7.95619	10.3187	6.97821	7.1194	6.19654	-
Mi_21472.1(A1)	Mi_33402.1(A2)	Mi_44114.1(B1)	14.5558	13.7169	6.2010499999999995	Balance	13.2668	14.0993	16.3013	12.7106	12.3692	16.0709	6.64281	6.44754	5.5128	-
Mi_21473.1(A1)	Mi_33401.1(A2)	Mi_44113.1(B1)	38.5529	38.5529	51.957433333333334	Balance	33.8925	32.7191	49.0471	33.8925	32.7191	49.0471	47.0067	40.4263	68.4393	-
Mi_21474.1(A1)	Mi_33400.1(A2)	Mi_44112.1(B1)	29.738933333333335	32.64933333333334	25.832966666666668	Balance	32.2579	26.919	30.0399	35.8465	31.8232	30.2783	26.1829	27.378	23.938	-
Mi_21475.1(A1)	Mi_33399.1(A2)	Mi_44111.1(B1)	17.9225	28.22543333333333	21.16893333333333	Balance	16.4104	15.1243	22.2328	26.4376	24.7279	33.5108	20.2947	18.0018	25.2103	-
Mi_21476.1(A1)	Mi_33398.1(A2)	Mi_44110.1(B1)	5.857586666666666	6.653646666666667	5.640693333333334	Balance	7.43911	6.01097	4.12268	6.9146	8.37108	4.67526	6.10975	6.13544	4.67689	-
Mi_21478.1(A1)	Mi_33396.1(A2)	Mi_44109.1(B1)	9.445633333333333	9.557813333333334	7.793126666666667	Balance	8.94705	7.86245	11.5274	8.83337	9.07757	10.7625	7.16966	7.07076	9.13896	-
Mi_21479.1(A1)	Mi_33395.1(A2)	Mi_44108.1(B1)	17.417433333333335	19.237433333333332	15.052766666666665	Balance	14.8678	15.5719	21.8126	18.0905	18.8494	20.7724	12.8249	13.0136	19.3198	-
Mi_21480.1(A1)	Mi_33394.1(A2)	Mi_44107.1(B1)	29.023566666666667	26.336299999999998	24.96336666666667	Balance	29.1208	25.7637	32.1862	23.5095	24.3627	31.1367	22.1824	22.3238	30.3839	-
Mi_21483.1(A1)	Mi_33392.1(A2)	Mi_44104.1(B1)	3.18285	5.55566	4.930790000000001	Balance	3.19885	2.95391	3.39579	5.41149	4.95362	6.30187	4.83032	3.97705	5.985	-
Mi_21484.1(A1)	Mi_33391.1(A2)	Mi_44103.1(B1)	294.00466666666665	331.1756666666667	294.00466666666665	Balance	242.388	272.789	366.837	274.095	299.318	420.114	242.388	272.789	366.837	-
Mi_21485.1(A1)	Mi_33390.1(A2)	Mi_44102.1(B1)	20.137633333333333	29.1233	19.524066666666666	Balance	20.5729	20.9971	18.8429	31.2568	28.2414	27.8717	19.1108	19.2764	20.185	-
Mi_21486.1(A1)	Mi_33389.1(A2)	Mi_44101.1(B1)	161.24966666666668	179.98499999999999	174.29133333333334	Balance	189.921	185.636	108.192	209.893	210.738	119.324	196.804	206.281	119.789	-
Mi_21489.1(A1)	Mi_33385.1(A2)	Mi_44095.1(B1)	13.995933333333332	15.260799999999998	13.8054	Balance	13.6434	12.3193	16.0251	14.0868	12.538	19.1576	13.4596	11.5734	16.3832	-
Mi_21490.1(A1)	Mi_33383.1(A2)	Mi_44093.1(B1)	11.910000000000002	9.39432	13.508366666666666	Balance	12.1622	11.6956	11.8722	9.67211	9.07725	9.4336	15.2477	12.593	12.6844	-
Mi_21491.1(A1)	Mi_33382.1(A2)	Mi_44092.1(B1)	78.48773333333334	72.23826666666668	73.411	Balance	96.8073	85.845	52.8109	86.973	85.279	44.4628	88.0252	79.6357	52.5721	-
Mi_21492.1(A1)	Mi_33381.1(A2)	Mi_44091.1(B1)	13.899166666666668	19.484733333333335	19.18426666666667	Balance	12.1867	12.5888	16.922	16.8158	18.0123	23.6261	19.2213	18.1093	20.2222	-
Mi_21493.1(A1)	Mi_33380.1(A2)	Mi_44090.1(B1)	26.350866666666665	20.390166666666666	20.720533333333332	Balance	24.0777	23.536	31.4389	19.1467	17.6152	24.4086	19.0639	16.9583	26.1394	-
Mi_21494.1(A1)	Mi_33379.1(A2)	Mi_44089.1(B1)	10.38176	12.336966666666667	11.024233333333333	Balance	10.5305	10.9072	9.70758	13.2667	12.236	11.5082	11.4636	11.5084	10.1007	-
Mi_21496.1(A1)	Mi_33378.1(A2)	Mi_44087.1(B1)	8.930966666666666	10.432583333333334	7.469650000000001	Balance	8.45185	8.60897	9.73208	10.2193	9.57845	11.5	7.35539	7.19064	7.86292	-
Mi_21505.1(A1)	Mi_33373.1(A2)	Mi_44083.1(B1)	20.4973	16.9191	22.276533333333333	Balance	23.0564	19.3801	19.0554	18.5901	19.2707	12.8965	25.221	24.4788	17.1298	-
Mi_21508.1(A1)	Mi_33370.1(A2)	Mi_44079.1(B1)	4.615413333333333	5.755923333333333	5.64189	Balance	5.16391	5.01452	3.66781	6.214	6.49657	4.5572	6.48792	5.81162	4.62613	-
Mi_21510.1(A1)	Mi_33368.1(A2)	Mi_44077.1(B1)	8.450506666666666	11.635466666666666	11.943019999999999	Balance	9.77018	9.39571	6.18563	13.1012	12.8975	8.9077	13.3206	13.1998	9.30866	-
Mi_21513.1(A1)	Mi_33365.1(A2)	Mi_44074.1(B1)	10.434226666666667	11.582106666666666	6.989483333333333	Balance	11.7596	11.3559	8.18718	13.8948	12.5732	8.27832	7.29501	6.81698	6.85646	-
Mi_21514.1(A1)	Mi_33364.1(A2)	Mi_44073.1(B1)	5.581016666666667	4.997433333333333	5.228339999999999	Balance	6.40818	5.58321	4.75166	5.09664	5.50776	4.3879	5.77666	5.50048	4.40788	-
Mi_21515.1(A1)	Mi_33363.1(A2)	Mi_44072.1(B1)	186.913	177.24266666666665	221.48866666666663	Balance	158.306	167.954	234.479	148.513	153.795	229.42	194.051	202.932	267.483	-
Mi_21516.1(A1)	Mi_33362.1(A2)	Mi_44071.1(B1)	8.795209999999999	16.5769	8.44417	Balance	10.4226	8.56391	7.39912	16.9128	14.9665	17.8514	7.28337	7.31944	10.7297	-
Mi_21517.1(A1)	Mi_33361.1(A2)	Mi_44070.1(B1)	17.5489	18.093999999999998	21.1896	Balance	16.3023	14.267	22.0774	15.5089	13.8262	24.9469	17.7436	17.7251	28.1001	-
Mi_21518.1(A1)	Mi_33358.1(A2)	Mi_44068.1(B1)	5.3149533333333325	4.028160000000001	4.295336666666667	Balance	5.75202	4.79529	5.39755	4.30797	4.33203	3.44448	4.1846	3.87108	4.83033	-
Mi_21519.1(A1)	Mi_33357.1(A2)	Mi_44067.1(B1)	13.9709	12.919233333333333	13.331966666666666	Balance	12.8113	12.2621	16.8393	12.4124	11.4421	14.9032	12.3961	12.0916	15.5082	-
Mi_21520.1(A1)	Mi_33356.1(A2)	Mi_44066.1(B1)	5.8260000000000005	5.767036666666667	5.702500000000001	Balance	5.97502	5.26671	6.23627	5.81479	5.64431	5.84201	5.70188	5.55225	5.85337	-
Mi_21521.1(A1)	Mi_33355.1(A2)	Mi_44065.1(B1)	15.111966666666667	11.581000000000001	13.281	Balance	15.6962	16.4616	13.1781	11.0918	11.7528	11.8984	12.5718	12.5513	14.7199	-
Mi_21522.1(A1)	Mi_33354.1(A2)	Mi_44064.1(B1)	7.210910000000001	6.431123333333333	5.7496	Balance	8.38685	7.73418	5.5117	7.48526	5.99399	5.81412	6.83987	6.76139	3.64754	-
Mi_21523.1(A1)	Mi_33353.1(A2)	Mi_44063.1(B1)	39.68053333333334	30.682299999999998	25.639266666666668	Balance	46.1784	41.2746	31.5886	33.5413	33.6939	24.8117	25.0022	29.0242	22.8914	-
Mi_21525.1(A1)	Mi_33351.1(A2)	Mi_44061.1(B1)	131.285	231.57000000000002	339.6323333333333	Balance	121.205	120.714	151.936	199.44	208.761	286.509	282.446	306.895	429.556	-
Mi_21526.1(A1)	Mi_33349.1(A2)	Mi_44060.1(B1)	2.8415	2.3125966666666664	1.6881700000000002	Balance	2.40153	3.1903	2.93267	2.34054	2.00532	2.59193	1.65641	1.28927	2.11883	-
Mi_21528.1(A1)	Mi_33348.1(A2)	Mi_44059.1(B1)	13.009476666666666	16.764566666666667	15.666533333333334	Balance	15.4223	14.9462	8.65993	20.0188	18.2665	12.0084	18.7108	17.1483	11.1405	-
Mi_21529.1(A1)	Mi_33347.1(A2)	Mi_44058.1(B1)	4.4142866666666665	3.2419233333333337	2.8845499999999995	Balance	4.90466	4.37708	3.96112	3.41485	3.32493	2.98599	3.48153	2.96152	2.2106	-
Mi_21533.1(A1)	Mi_33343.1(A2)	Mi_44053.1(B1)	28.874566666666666	17.886333333333333	40.60316666666666	Balance	28.6312	32.3273	25.6652	20.5487	20.818	12.2923	43.9821	44.5819	33.2455	-
Mi_21536.1(A1)	Mi_33340.1(A2)	Mi_44050.1(B1)	2.56908	2.2685366666666664	1.1012483333333334	Balance	3.39792	2.49873	1.81059	2.79692	2.027	1.98169	1.37137	1.2549	0.677475	-
Mi_21539.1(A1)	Mi_33337.1(A2)	Mi_44047.1(B1)	310.7626666666667	691.0769999999999	509.8096666666667	Balance	359.549	385.664	187.075	816.871	848.057	408.303	598.431	614.284	316.714	-
Mi_21542.1(A1)	Mi_33334.1(A2)	Mi_44041.1(B1)	11.122963333333333	10.916763333333334	9.12086	Balance	12.3329	11.5153	9.52069	11.8125	11.4911	9.44669	10.3944	9.11214	7.85604	-
Mi_21543.1(A1)	Mi_33333.1(A2)	Mi_44040.1(B1)	77.58036666666668	66.05533333333334	85.65386666666667	Balance	60.6973	64.2168	107.827	57.394	55.6259	85.1461	72.0113	70.5443	114.406	-
Mi_21544.1(A1)	Mi_33332.1(A2)	Mi_44039.1(B1)	3.7554133333333333	0.6493410000000001	3.405996666666667	A2 suppressed	3.82887	3.70716	3.73021	0.69721	0.714766	0.536047	3.71013	2.77241	3.73545	0.014092901073953692
Mi_21545.1(A1)	Mi_33331.1(A2)	Mi_44038.1(B1)	10.734516666666666	5.4189	7.530366666666667	Balance	9.35343	9.65842	13.1917	5.23947	4.88762	6.12961	7.85083	7.49056	7.24971	-
Mi_21546.1(A1)	Mi_33330.1(A2)	Mi_44037.1(B1)	36.824533333333335	40.0907	60.5452	Balance	35.0943	35.7929	39.5864	38.5731	38.6482	43.0508	58.8746	58.5642	64.1968	-
Mi_21547.1(A1)	Mi_33328.1(A2)	Mi_44036.1(B1)	12.694466666666665	46.69586666666667	32.21283333333333	A1 suppressed	11.2086	10.8623	16.0125	44.5601	44.4886	51.0389	30.213	29.2962	37.1293	0.014092901073953692
Mi_21549.1(A1)	Mi_33327.1(A2)	Mi_44035.1(B1)	52.02073333333334	57.63913333333333	114.79450000000001	Balance	44.7536	46.4897	64.8189	53.0188	50.9887	68.9099	96.0703	92.9482	155.365	-
Mi_21550.1(A1)	Mi_33326.1(A2)	Mi_44034.1(B1)	9.754726666666667	7.01096	9.047416666666665	Balance	10.7569	10.0131	8.49418	8.42789	7.56153	5.04346	10.5217	9.42224	7.19831	-
Mi_21551.1(A1)	Mi_33325.1(A2)	Mi_44033.1(B1)	35.85153333333333	35.85153333333333	1.40897	B1 suppressed	38.5939	36.2777	32.683	38.5939	36.2777	32.683	1.31124	1.21499	1.70068	0.013119720744674084
Mi_21552.1(A1)	Mi_33323.1(A2)	Mi_44032.1(B1)	19.126066666666667	23.544466666666665	18.1202	Balance	22.0035	19.7367	15.638	24.2717	20.6745	25.6872	18.3659	18.1634	17.8313	-
Mi_21554.1(A1)	Mi_33322.1(A2)	Mi_44031.1(B1)	22.210966666666668	23.86553333333333	24.852800000000002	Balance	18.6636	18.9614	29.0079	20.3385	22.8187	28.4394	24.0985	19.9774	30.4825	-
Mi_21556.1(A1)	Mi_33321.1(A2)	Mi_44030.1(B1)	24.9098	28.797066666666666	29.108233333333335	Balance	19.7708	20.8596	34.099	25.7134	23.7427	36.9351	26.5179	24.0862	36.7206	-
Mi_21557.1(A1)	Mi_33320.1(A2)	Mi_44029.1(B1)	10.765616666666666	10.765616666666666	13.8957	Balance	9.22188	8.47477	14.6002	9.22188	8.47477	14.6002	10.9479	12.1848	18.5544	-
Mi_21560.1(A1)	Mi_33316.1(A2)	Mi_44026.1(B1)	5.671796666666666	10.648733333333334	8.273936666666666	Balance	6.70395	6.24896	4.06248	12.1856	12.606	7.1546	9.24439	9.26671	6.31071	-
Mi_21564.1(A1)	Mi_33313.1(A2)	Mi_44020.1(B1)	7.668783333333333	8.02268	8.932903333333334	Balance	8.15936	7.89511	6.95188	8.87765	8.31918	6.87121	10.1533	9.2621	7.38331	-
Mi_21565.1(A1)	Mi_33312.1(A2)	Mi_44019.1(B1)	10.03999	10.558226666666668	8.791380000000002	Balance	11.2428	10.5093	8.36787	11.6898	10.8179	9.16698	9.6904	8.70001	7.98373	-
Mi_21566.1(A1)	Mi_33311.1(A2)	Mi_44018.1(B1)	11.020546666666666	10.813203333333334	12.155366666666666	Balance	10.1374	9.93624	12.988	10.7146	9.05951	12.6655	11.3071	10.7517	14.4073	-
Mi_21567.1(A1)	Mi_33310.1(A2)	Mi_44017.1(B1)	25.691666666666663	23.589933333333335	26.589399999999998	Balance	24.06	24.1743	28.8407	23.4096	22.0892	25.271	26.5733	24.2583	28.9366	-
Mi_21568.1(A1)	Mi_33309.1(A2)	Mi_44016.1(B1)	77.84526666666666	78.65303333333334	91.74773333333333	Balance	66.2569	67.6654	99.6135	65.0223	62.2348	108.702	79.4894	76.6078	119.146	-
Mi_21574.1(A1)	Mi_33303.1(A2)	Mi_44010.1(B1)	36.0622	76.5189	47.5194	Balance	39.6077	38.6039	29.975	81.3564	89.2959	58.9044	45.1412	58.4468	38.9702	-
Mi_21575.1(A1)	Mi_33302.1(A2)	Mi_44009.1(B1)	6.258003333333334	3.5509633333333332	2.7514000000000003	Balance	5.52339	5.85953	7.39109	3.3784	3.44338	3.83111	2.75159	2.27849	3.22412	-
Mi_21576.1(A1)	Mi_33301.1(A2)	Mi_44008.1(B1)	86.15169999999999	87.61036666666666	111.95166666666667	Balance	70.0354	71.2097	117.21	68.7462	72.4809	121.604	95.4664	99.8006	140.588	-
Mi_21577.1(A1)	Mi_33300.1(A2)	Mi_44007.1(B1)	59.79123333333333	59.79123333333333	55.998766666666675	Balance	53.7337	52.2355	73.4045	53.7337	52.2355	73.4045	52.5681	54.7045	60.7237	-
Mi_21578.1(A1)	Mi_33298.1(A2)	Mi_44006.1(B1)	3.892886666666667	3.06671	2.867353333333334	Balance	3.91504	3.58257	4.18105	3.5953	2.84417	2.76066	2.81809	2.74341	3.04056	-
Mi_21580.1(A1)	Mi_33296.1(A2)	Mi_44005.1(B1)	10.820146666666666	18.959699999999998	9.000733333333335	Balance	11.0369	9.13634	12.2872	19.063	15.1653	22.6508	9.00152	7.75428	10.2464	-
Mi_21581.1(A1)	Mi_33295.1(A2)	Mi_44004.1(B1)	7.419050000000001	7.419050000000001	5.331873333333333	Balance	7.94611	7.2422	7.06884	7.94611	7.2422	7.06884	5.36047	5.42338	5.21177	-
Mi_21583.1(A1)	Mi_33293.1(A2)	Mi_44002.1(B1)	8.859520000000002	5.894796666666667	8.547519999999999	Balance	8.63791	9.67683	8.26382	5.95213	6.04019	5.69207	8.37596	8.30014	8.96646	-
Mi_21584.1(A1)	Mi_33292.1(A2)	Mi_44001.1(B1)	5.709849999999999	7.185123333333334	6.736396666666667	Balance	5.77886	6.8626	4.48809	8.49393	6.74749	6.31395	7.19307	7.26089	5.75523	-
Mi_21585.1(A1)	Mi_33291.1(A2)	Mi_44000.1(B1)	6.026009999999999	7.653043333333334	6.476559999999999	Balance	5.64118	6.39504	6.04181	7.50774	7.70124	7.75015	6.41154	6.17312	6.84502	-
Mi_21586.1(A1)	Mi_33290.1(A2)	Mi_43999.1(B1)	2.48524	2.70777	2.9279466666666667	Balance	2.58896	2.70105	2.16571	3.0396	2.81173	2.27198	3.18632	2.96633	2.63119	-
Mi_21587.1(A1)	Mi_33289.1(A2)	Mi_43998.1(B1)	123.12633333333333	123.12633333333333	79.97930000000001	Balance	115.522	119.786	134.071	115.522	119.786	134.071	75.1314	84.5014	80.3051	-
Mi_21588.1(A1)	Mi_33288.1(A2)	Mi_43997.1(B1)	4.6031	4.633656666666666	4.162333333333334	Balance	5.37232	5.29055	3.14643	5.6361	5.33374	2.93113	4.94607	4.56395	2.97698	-
Mi_21590.1(A1)	Mi_33286.1(A2)	Mi_43995.1(B1)	29.484266666666667	23.997500000000002	10.984863333333335	Balance	25.8984	29.9615	32.5929	24.4194	24.0759	23.4972	10.0351	9.63329	13.2862	-
Mi_21591.1(A1)	Mi_33285.1(A2)	Mi_43994.1(B1)	28.579700000000003	23.638833333333334	28.1058	Balance	27.0491	26.3608	32.3292	21.9879	21.3136	27.615	27.9533	27.6262	28.7379	-
Mi_21592.1(A1)	Mi_33284.1(A2)	Mi_43993.1(B1)	57.925533333333334	59.98163333333333	40.7946	Balance	45.6372	62.2951	65.8443	38.7224	72.5154	68.7071	36.6964	46.771	38.9164	-
Mi_21593.1(A1)	Mi_33283.1(A2)	Mi_43992.1(B1)	76.63753333333334	76.63753333333334	80.43236666666667	Balance	66.6133	65.8973	97.402	66.6133	65.8973	97.402	76.9051	61.668	102.724	-
Mi_21594.1(A1)	Mi_33282.1(A2)	Mi_43991.1(B1)	9.609063333333333	13.053433333333333	12.682266666666669	Balance	10.3287	8.35849	10.14	12.234	14.5536	12.3727	10.8913	13.1269	14.0286	-
Mi_21596.1(A1)	Mi_33280.1(A2)	Mi_43989.1(B1)	28.800166666666666	28.617866666666668	29.2433	Balance	25.7925	27.595	33.013	26.7173	27.2605	31.8758	24.6257	28.2943	34.8099	-
Mi_21597.1(A1)	Mi_33279.1(A2)	Mi_43988.1(B1)	41.56836666666667	35.214466666666674	38.348866666666666	Balance	37.1461	37.1561	50.4029	33.3129	31.2891	41.0414	32.3526	34.3777	48.3163	-
Mi_21598.1(A1)	Mi_33278.1(A2)	Mi_43987.1(B1)	26.193133333333332	28.02106666666667	27.33523333333333	Balance	25.1702	20.3918	33.0174	25.2038	20.9993	37.8601	23.4961	23.2695	35.2401	-
Mi_21599.1(A1)	Mi_33277.1(A2)	Mi_43986.1(B1)	17.026233333333334	17.731166666666667	20.364400000000003	Balance	14.5822	16.8294	19.6671	16.166	16.3024	20.7251	17.684	19.4643	23.9449	-
Mi_21600.1(A1)	Mi_33276.1(A2)	Mi_43985.1(B1)	9.863313333333334	27.79433333333333	21.602433333333334	A1 suppressed	9.89262	8.42782	11.2695	26.1637	25.5936	31.6257	20.7733	20.367	23.667	0.014092901073953692
Mi_21601.1(A1)	Mi_33275.1(A2)	Mi_43983.1(B1)	16.414266666666666	20.0243	28.830466666666666	Balance	17.191	15.0507	17.0011	21.0008	18.933	20.1391	30.5061	28.1758	27.8095	-
Mi_21602.1(A1)	Mi_33274.1(A2)	Mi_43982.1(B1)	159.62300000000002	197.0013333333333	175.133	Balance	136.119	130.157	212.593	169.299	168.529	253.176	137.155	156.864	231.38	-
Mi_21604.1(A1)	Mi_33273.1(A2)	Mi_43981.1(B1)	10.319216666666668	11.956633333333334	7.51514	Balance	9.25402	8.26803	13.4356	11.4182	10.533	13.9187	6.87379	7.53446	8.13717	-
Mi_21605.1(A1)	Mi_33272.1(A2)	Mi_43980.1(B1)	65.73893333333334	66.566	58.35463333333333	Balance	57.6142	63.444	76.1586	61.5153	67.013	71.1697	54.2284	54.3323	66.5032	-
Mi_21606.1(A1)	Mi_33271.1(A2)	Mi_43979.1(B1)	7.779306666666667	7.136393333333333	9.208313333333335	Balance	8.68863	7.38484	7.26445	7.34782	6.45447	7.60689	10.0023	10.1223	7.50034	-
Mi_21609.1(A1)	Mi_33269.1(A2)	Mi_43977.1(B1)	110.28003333333335	78.1264	1.3772356666666665	B1 suppressed	129.205	128.298	73.3371	85.2169	96.2758	52.8865	1.66748	1.54574	0.918487	0.014092901073953692
Mi_40359.1(A1)	Mi_20147.1(A2)	Mi_15954.1(B1)	20.389633333333336	18.25186666666667	18.522299999999998	Balance	18.8468	19.585	22.7371	17.8354	16.7927	20.1275	16.5575	18.2849	20.7245	-
Mi_40360.1(A1)	Mi_20148.1(A2)	Mi_15953.1(B1)	6.49209	6.08837	4.50421	Balance	6.45252	6.3891	6.63465	5.65502	5.44203	7.16806	4.29315	4.27479	4.94469	-
Mi_40361.1(A1)	Mi_20149.1(A2)	Mi_15952.1(B1)	208.49599999999998	175.14499999999998	171.37466666666668	Balance	202.54	193.596	229.352	175.203	175.287	174.945	187.696	159.013	167.415	-
Mi_40362.1(A1)	Mi_20150.1(A2)	Mi_15950.1(B1)	8.713840000000001	24.371066666666668	6.392133333333334	B1 suppressed	8.55258	8.51933	9.06961	22.9755	25.149	24.9887	6.41671	5.73019	7.0295	0.014092901073953692
Mi_40363.1(A1)	Mi_20151.1(A2)	Mi_15949.1(B1)	10.41727	11.621	12.640933333333331	Balance	11.0753	11.4928	8.68371	12.4832	11.8953	10.4845	12.9033	13.8158	11.2037	-
Mi_40364.1(A1)	Mi_20152.1(A2)	Mi_15948.1(B1)	7.274733333333333	6.684833333333334	8.486173333333333	Balance	7.16224	7.50869	7.15327	6.57296	6.38735	7.09419	8.89821	8.05476	8.50555	-
Mi_40367.1(A1)	Mi_20155.1(A2)	Mi_15946.1(B1)	26.79393333333333	15.152866666666666	27.918733333333336	Balance	27.734	24.9067	27.7411	16.0715	14.6078	14.7793	27.9133	26.7571	29.0858	-
Mi_40368.1(A1)	Mi_20157.1(A2)	Mi_15945.1(B1)	407.2176666666667	455.6626666666666	423.20599999999996	Balance	370.178	335.762	515.713	432.13	366.181	568.677	396.764	345.697	527.157	-
Mi_40371.1(A1)	Mi_20159.1(A2)	Mi_15943.1(B1)	26.927000000000003	24.153133333333333	20.016233333333332	Balance	27.6879	26.5013	26.5918	25.0896	22.7209	24.6489	18.8344	18.3212	22.8931	-
Mi_40372.1(A1)	Mi_20160.1(A2)	Mi_15942.1(B1)	11.8207	11.133903333333334	9.102783333333333	Balance	12.3333	12.4414	10.6874	12.6607	11.1127	9.62831	8.71675	9.64782	8.94378	-
Mi_40373.1(A1)	Mi_20161.1(A2)	Mi_15941.1(B1)	24.332733333333334	24.332733333333334	20.6131	Balance	22.0193	26.1132	24.8657	22.0193	26.1132	24.8657	22.6039	20.5616	18.6738	-
Mi_40374.1(A1)	Mi_20162.1(A2)	Mi_15940.1(B1)	43.311033333333334	41.22513333333334	43.56896666666666	Balance	35.4072	37.8417	56.6842	35.6927	30.1076	57.8751	40.1436	35.5747	54.9886	-
Mi_40376.1(A1)	Mi_20163.1(A2)	Mi_15939.1(B1)	6.7197000000000005	6.820643333333334	9.752083333333333	Balance	6.04454	7.2505	6.86406	6.91353	6.28643	7.26197	10.2761	9.6998	9.28035	-
Mi_40377.1(A1)	Mi_20164.1(A2)	Mi_15938.1(B1)	9.627426666666667	9.627426666666667	13.801566666666666	Balance	8.36441	7.19427	13.3236	8.36441	7.19427	13.3236	12.2206	12.0434	17.1407	-
Mi_40378.1(A1)	Mi_20167.1(A2)	Mi_15935.1(B1)	8.276156666666667	6.969383333333334	5.3003133333333325	Balance	9.67453	8.21515	6.93879	8.25956	6.92687	5.72172	6.27616	5.61275	4.01203	-
Mi_40379.1(A1)	Mi_20168.1(A2)	Mi_15934.1(B1)	11.08029	11.478266666666665	14.699033333333333	Balance	12.2288	12.0744	8.93767	12.7861	11.1636	10.4851	15.3212	15.1535	13.6224	-
Mi_40380.1(A1)	Mi_20169.1(A2)	Mi_15933.1(B1)	31.528666666666666	61.65043333333333	59.06776666666667	Balance	27.4594	28.1266	39.0	52.4124	54.9666	77.5723	47.6698	50.742	78.7915	-
Mi_40382.1(A1)	Mi_20173.1(A2)	Mi_15930.1(B1)	5.1198966666666665	10.268076666666667	6.717773333333334	Balance	5.76537	4.90153	4.69279	10.2875	8.79593	11.7208	7.30474	6.03781	6.81077	-
Mi_40383.1(A1)	Mi_20174.1(A2)	Mi_15929.1(B1)	5.36721	6.097216666666667	7.810533333333333	Balance	5.36902	4.63947	6.09314	5.46295	5.66158	7.16712	7.48267	7.10338	8.84555	-
Mi_40384.1(A1)	Mi_20175.1(A2)	Mi_15928.1(B1)	3.82417	3.1607299999999996	5.253723333333333	Balance	4.44546	3.46397	3.56308	3.48304	2.95282	3.04633	5.66618	5.51485	4.58014	-
Mi_40386.1(A1)	Mi_20177.1(A2)	Mi_15926.1(B1)	33.375499999999995	33.94213333333334	20.660833333333333	Balance	34.2865	27.9103	37.9297	31.4146	28.8068	41.605	19.0561	17.2164	25.71	-
Mi_40387.1(A1)	Mi_20178.1(A2)	Mi_15925.1(B1)	18.567866666666667	10.060306666666667	8.58603	Balance	16.7755	14.9442	23.9839	10.4359	8.16052	11.5845	8.23307	8.28929	9.23573	-
Mi_40389.1(A1)	Mi_20179.1(A2)	Mi_15924.1(B1)	4.499280000000001	3.99357	5.1911266666666664	Balance	4.93369	4.78249	3.78166	4.92116	3.27789	3.78166	4.94614	6.06524	4.562	-
Mi_40390.1(A1)	Mi_20180.1(A2)	Mi_15923.1(B1)	8.426990000000002	7.720683333333334	6.591393333333333	Balance	8.45677	8.09537	8.72883	7.7246	7.52277	7.91468	7.11606	5.78903	6.86909	-
Mi_40391.1(A1)	Mi_20181.1(A2)	Mi_15922.1(B1)	16.340100000000003	14.706999999999999	15.492766666666668	Balance	13.8195	15.1238	20.077	12.7541	13.0731	18.2938	12.5651	13.7665	20.1467	-
Mi_40392.1(A1)	Mi_20182.1(A2)	Mi_15921.1(B1)	19.6032	19.770866666666667	16.3586	Balance	21.4915	18.6661	18.652	19.8349	19.9728	19.5049	17.643	16.5131	14.9197	-
Mi_40393.1(A1)	Mi_20183.1(A2)	Mi_15920.1(B1)	9.081903333333335	9.760476666666667	10.805086666666666	Balance	7.98494	9.08267	10.1781	8.67285	8.18408	12.4245	9.68026	10.3864	12.3486	-
Mi_40395.1(A1)	Mi_20186.1(A2)	Mi_15916.1(B1)	9.927433333333335	9.927433333333335	10.868636666666665	Balance	11.771	10.2034	7.8079	11.771	10.2034	7.8079	11.8588	11.5994	9.14771	-
Mi_40401.1(A1)	Mi_20192.1(A2)	Mi_15912.1(B1)	4.395943333333334	4.117123333333334	3.9528	Balance	4.6531	4.43452	4.10021	4.36934	4.07817	3.90386	4.23653	3.5727	4.04917	-
Mi_40402.1(A1)	Mi_20193.1(A2)	Mi_15911.1(B1)	63.273266666666665	22.0111	40.32213333333333	Balance	65.4171	58.262	66.1407	22.0392	19.7346	24.2595	45.6367	37.3677	37.962	-
Mi_40403.1(A1)	Mi_20194.1(A2)	Mi_15910.1(B1)	7.206676666666667	8.79357	10.883156666666666	Balance	6.87069	6.55307	8.19627	7.66128	7.91463	10.8048	8.50039	9.49728	14.6518	-
Mi_40404.1(A1)	Mi_20195.1(A2)	Mi_15909.1(B1)	15.281166666666666	16.027833333333334	15.554833333333335	Balance	11.8273	15.0098	19.0064	16.289	13.0821	18.7124	15.2254	13.7974	17.6417	-
Mi_40405.1(A1)	Mi_20196.1(A2)	Mi_15908.1(B1)	12.805466666666668	16.541333333333334	19.627333333333336	Balance	13.0363	11.6718	13.7083	14.442	14.7892	20.3928	18.7899	17.9302	22.1619	-
Mi_40406.1(A1)	Mi_20198.1(A2)	Mi_15906.1(B1)	31.47303333333333	30.5655	10.66874	B1 suppressed	33.7371	32.1342	28.5478	34.3191	34.1457	23.2317	11.6235	10.7641	9.61862	0.014092901073953692
Mi_40409.1(A1)	Mi_20201.1(A2)	Mi_15901.1(B1)	23.631199999999996	26.304999999999996	27.861333333333334	Balance	20.3201	19.1279	31.4456	24.9658	21.5685	32.3807	24.3952	24.2594	34.9294	-
Mi_40410.1(A1)	Mi_20202.1(A2)	Mi_15900.1(B1)	206.4983333333333	197.66233333333335	186.39866666666668	Balance	163.446	167.964	288.085	157.745	160.647	274.595	160.67	142.354	256.172	-
Mi_40411.1(A1)	Mi_20203.1(A2)	Mi_15899.1(B1)	6.36092	5.234013333333333	7.273436666666666	Balance	6.27841	6.04244	6.76191	5.41489	4.80789	5.47926	7.37126	6.43225	8.0168	-
Mi_40413.1(A1)	Mi_20205.1(A2)	Mi_15897.1(B1)	5.649640000000001	6.878150000000001	4.592316666666666	Balance	6.23037	5.09075	5.6278	7.28474	7.53431	5.8154	5.27185	4.37804	4.12706	-
Mi_40414.1(A1)	Mi_20206.1(A2)	Mi_15896.1(B1)	28.348166666666668	40.62466666666666	34.4925	Balance	28.9818	26.991	29.0717	37.1543	39.889	44.8307	30.3218	30.3861	42.7696	-
Mi_40415.1(A1)	Mi_20207.1(A2)	Mi_15895.1(B1)	2.60031	1.8946200000000004	2.6441666666666666	Balance	3.35902	2.81235	1.62956	2.30932	2.22027	1.15427	2.59799	2.95666	2.37785	-
Mi_40416.1(A1)	Mi_20208.1(A2)	Mi_15894.1(B1)	4.957063333333334	4.575130000000001	4.722896666666667	Balance	5.39053	4.36854	5.11212	4.81499	4.33542	4.57498	4.63435	4.08527	5.44907	-
Mi_40417.1(A1)	Mi_20209.1(A2)	Mi_15893.1(B1)	5.590143333333334	5.762316666666666	4.732686666666667	Balance	6.50548	5.24553	5.01942	6.60926	5.95401	4.72368	5.32846	4.62386	4.24574	-
Mi_40418.1(A1)	Mi_20210.1(A2)	Mi_15891.1(B1)	10.269596666666667	10.269596666666667	9.30173	Balance	10.7362	10.4258	9.64679	10.7362	10.4258	9.64679	10.5683	10.5528	6.78409	-
Mi_40420.1(A1)	Mi_20211.1(A2)	Mi_15889.1(B1)	6.521766666666667	8.27192	11.281466666666667	Balance	6.76519	6.46864	6.33147	8.87517	7.48857	8.45202	11.6255	10.3033	11.9156	-
Mi_40422.1(A1)	Mi_20213.1(A2)	Mi_15888.1(B1)	32.28436666666666	28.492333333333335	31.07316666666667	Balance	32.2584	27.3507	37.244	26.7565	25.5797	33.1408	29.1533	27.9221	36.1441	-
Mi_40423.1(A1)	Mi_20214.1(A2)	Mi_15887.1(B1)	21.706500000000002	21.828833333333332	20.20436666666667	Balance	21.8519	18.463	24.8046	18.1466	18.2531	29.0868	19.4128	19.0652	22.1351	-
Mi_40424.1(A1)	Mi_20215.1(A2)	Mi_15886.1(B1)	6.318876666666667	6.13479	4.20464	Balance	6.57481	6.04406	6.33776	7.13986	6.76847	4.49604	4.77915	4.19534	3.63943	-
Mi_40425.1(A1)	Mi_20216.1(A2)	Mi_15885.1(B1)	5.420203333333333	7.495103333333333	3.8517233333333336	Balance	4.80669	5.11245	6.34147	8.22782	7.11915	7.13834	4.41068	3.75619	3.3883	-
Mi_40427.1(A1)	Mi_20218.1(A2)	Mi_15883.1(B1)	4.16706	1.89491	6.2187833333333336	A2 suppressed	4.25689	3.86908	4.37521	1.65755	1.44111	2.58607	5.63987	5.92752	7.08896	0.014092901073953692
Mi_40429.1(A1)	Mi_20220.1(A2)	Mi_15882.1(B1)	10.031753333333333	10.35899	14.194233333333335	Balance	9.95001	8.62545	11.5198	9.62764	9.41183	12.0375	13.9174	13.1629	15.5024	-
Mi_40431.1(A1)	Mi_20222.1(A2)	Mi_15880.1(B1)	35.49516666666667	41.0028	26.41003333333333	Balance	36.7185	37.0867	32.6803	41.8109	38.6004	42.5971	24.6243	24.1127	30.4931	-
Mi_40432.1(A1)	Mi_20223.1(A2)	Mi_15879.1(B1)	6.12725	8.80487	8.911686666666666	Balance	6.45257	5.36059	6.56859	9.07688	7.76496	9.57277	9.18658	8.60034	8.94814	-
Mi_40433.1(A1)	Mi_20224.1(A2)	Mi_15878.1(B1)	12.351399999999998	12.351399999999998	8.96418	Balance	10.2152	10.24	16.599	10.2152	10.24	16.599	6.49222	9.18402	11.2163	-
Mi_40434.1(A1)	Mi_20225.1(A2)	Mi_15877.1(B1)	12.568933333333334	12.930366666666666	13.820266666666669	Balance	11.4355	10.0733	16.198	11.9054	10.267	16.6187	12.6829	11.5757	17.2022	-
Mi_40437.1(A1)	Mi_20228.1(A2)	Mi_15874.1(B1)	13.507366666666668	13.621466666666668	25.052533333333333	Balance	14.4227	11.0362	15.0632	13.5988	12.7657	14.4999	24.9663	22.0773	28.114	-
Mi_40438.1(A1)	Mi_20229.1(A2)	Mi_15872.1(B1)	28.612066666666664	30.267599999999998	25.113933333333335	Balance	30.7183	27.2074	27.9105	33.7093	32.0252	25.0683	25.3258	24.0028	26.0132	-
Mi_40439.1(A1)	Mi_20230.1(A2)	Mi_15871.1(B1)	7.301333333333333	11.569866666666668	6.365393333333333	Balance	7.88398	7.00225	7.01777	12.8407	10.8485	11.0204	6.59153	6.34179	6.16286	-
Mi_40440.1(A1)	Mi_20231.1(A2)	Mi_15870.1(B1)	10.730873333333333	7.575206666666666	9.21933	Balance	12.4496	12.1373	7.60572	9.21467	8.81078	4.70017	10.9813	10.0225	6.65419	-
Mi_40441.1(A1)	Mi_20232.1(A2)	Mi_15869.1(B1)	8.700523333333335	7.9552966666666665	5.728856666666666	Balance	9.24227	9.94372	6.91558	8.85717	9.40622	5.6025	6.65245	6.18816	4.34596	-
Mi_40442.1(A1)	Mi_20233.1(A2)	Mi_15868.1(B1)	8.7387	8.460853333333333	8.577856666666667	Balance	8.90482	7.14418	10.1671	8.48983	7.19927	9.69346	8.48846	7.71653	9.52858	-
Mi_40443.1(A1)	Mi_20234.1(A2)	Mi_15867.1(B1)	19.602666666666668	19.981166666666667	14.070033333333333	Balance	17.4481	16.0443	25.3156	17.2545	17.1754	25.5136	12.5161	12.2716	17.4224	-
Mi_40444.1(A1)	Mi_20235.1(A2)	Mi_15866.1(B1)	3.8568366666666662	4.277443333333333	4.41748	Balance	4.09113	3.94915	3.53023	4.41494	3.443	4.97439	4.8299	3.74481	4.67773	-
Mi_40445.1(A1)	Mi_20236.1(A2)	Mi_15865.1(B1)	18.810333333333332	14.062766666666667	13.535666666666666	Balance	16.5461	14.9389	24.946	13.6162	10.8334	17.7387	11.4242	10.2301	18.9527	-
Mi_40446.1(A1)	Mi_20237.1(A2)	Mi_15864.1(B1)	6.405343333333334	6.0636133333333335	8.635146666666666	Balance	5.9155	5.77013	7.5304	6.71914	5.06636	6.40534	7.14716	7.20178	11.5565	-
Mi_40447.1(A1)	Mi_20238.1(A2)	Mi_15863.1(B1)	12.6841	17.49116666666667	18.2816	Balance	11.5715	12.1008	14.38	17.7678	13.391	21.3147	16.8548	15.2982	22.6918	-
Mi_40449.1(A1)	Mi_20240.1(A2)	Mi_15861.1(B1)	94.85856666666666	109.99086666666666	110.81566666666667	Balance	97.6635	105.187	81.7252	115.797	118.229	95.9466	116.58	115.695	100.172	-
Mi_40454.1(A1)	Mi_20245.1(A2)	Mi_15847.1(B1)	37.107400000000005	38.73976666666667	42.58856666666667	Balance	37.049	32.5084	41.7648	35.9703	34.2196	46.0294	39.1509	39.3192	49.2956	-
Mi_40458.1(A1)	Mi_20249.1(A2)	Mi_15843.1(B1)	4.029023333333334	4.740123333333334	6.782076666666666	Balance	3.90117	4.63576	3.55014	4.65732	4.73517	4.82788	6.93655	6.57275	6.83693	-
Mi_40459.1(A1)	Mi_20250.1(A2)	Mi_15842.1(B1)	5.840986666666666	4.043243333333334	2.77406	Balance	7.098	6.45984	3.96512	4.76872	4.41718	2.94383	3.15814	3.33955	1.82449	-
Mi_40460.1(A1)	Mi_20251.1(A2)	Mi_15841.1(B1)	2.8480899999999996	3.7753599999999996	2.53242	Balance	2.69189	3.0885	2.76388	4.33453	4.10947	2.88208	2.454	2.71247	2.43079	-
Mi_40461.1(A1)	Mi_20252.1(A2)	Mi_15840.1(B1)	4.639756666666666	4.639756666666666	4.426466666666666	Balance	4.74051	4.0103	5.16846	4.74051	4.0103	5.16846	4.71017	3.72008	4.84915	-
Mi_40462.1(A1)	Mi_20253.1(A2)	Mi_15839.1(B1)	1.7333566666666667	2.4511366666666667	1.8327266666666666	Balance	1.78571	1.82204	1.59232	2.69104	2.05538	2.60699	1.87761	1.53083	2.08974	-
Mi_40465.1(A1)	Mi_20256.1(A2)	Mi_15836.1(B1)	14.665433333333334	12.860766666666668	7.16285	Balance	15.3256	13.9052	14.7655	13.2445	12.3562	12.9816	7.55409	6.28082	7.65364	-
Mi_40467.1(A1)	Mi_20258.1(A2)	Mi_15835.1(B1)	7.786626666666666	4.181883333333333	3.8144666666666667	Balance	7.42523	6.50104	9.43361	4.23151	3.26407	5.05007	3.63211	3.15172	4.65957	-
Mi_40468.1(A1)	Mi_20259.1(A2)	Mi_15834.1(B1)	22.4062	13.955933333333334	21.389233333333333	Balance	20.7365	20.2433	26.2388	11.3324	12.4643	18.0711	18.8796	18.2723	27.0158	-
Mi_40472.1(A1)	Mi_20262.1(A2)	Mi_15832.1(B1)	4.906153333333333	7.536796666666667	8.057483333333334	Balance	4.94566	4.63591	5.13689	6.6105	7.45427	8.54562	8.0062	8.18668	7.97957	-
Mi_40473.1(A1)	Mi_20263.1(A2)	Mi_15830.1(B1)	10.535870000000001	9.864980000000001	11.580823333333333	Balance	11.5496	12.3162	7.74181	11.6617	10.2118	7.72144	12.9459	12.6882	9.10837	-
Mi_40474.1(A1)	Mi_20264.1(A2)	Mi_15829.1(B1)	11.973700000000001	9.759823333333335	9.376696666666668	Balance	11.9724	12.7353	11.2134	10.0435	9.15417	10.0818	9.43717	9.64642	9.0465	-
Mi_40476.1(A1)	Mi_20266.1(A2)	Mi_15827.1(B1)	8.395803333333333	13.015166666666667	14.513966666666667	Balance	10.4498	6.3863	8.35131	15.6511	11.6456	11.7488	14.2763	10.8958	18.3698	-
Mi_40483.1(A1)	Mi_20271.1(A2)	Mi_15824.1(B1)	8.68396	8.450986666666667	5.583533333333333	Balance	8.33459	9.31077	8.40652	8.8445	7.15924	9.34922	5.09243	4.2415	7.41667	-
Mi_40485.1(A1)	Mi_20273.1(A2)	Mi_15815.1(B1)	18.628833333333333	30.486733333333333	32.69916666666666	Balance	17.0534	15.5387	23.2944	29.4711	24.516	37.4731	30.2122	26.7472	41.1381	-
Mi_40486.1(A1)	Mi_20274.1(A2)	Mi_15814.1(B1)	310.57766666666663	374.1233333333333	497.488	Balance	260.217	256.823	414.693	312.729	305.723	503.918	425.321	422.577	644.566	-
Mi_40487.1(A1)	Mi_20275.1(A2)	Mi_15813.1(B1)	661.6746666666667	647.8136666666666	661.6746666666667	Balance	549.63	571.069	864.325	518.434	580.174	844.833	549.63	571.069	864.325	-
Mi_40488.1(A1)	Mi_20276.1(A2)	Mi_15812.1(B1)	2.894323333333334	4.71071	1.9962266666666668	Balance	2.74352	3.24797	2.69148	5.19174	4.37476	4.56563	1.5647	2.32874	2.09524	-
Mi_40489.1(A1)	Mi_20277.1(A2)	Mi_15811.1(B1)	1.96908	4.533493333333333	1.64114	Balance	2.35341	2.05716	1.49667	6.35587	3.95492	3.28969	2.01995	1.84959	1.05388	-
Mi_40490.1(A1)	Mi_20280.1(A2)	Mi_15810.1(B1)	13.843433333333332	15.1274	12.246033333333335	Balance	13.6061	10.8774	17.0468	13.9137	14.4413	17.0272	11.268	11.154	14.3161	-
Mi_40491.1(A1)	Mi_20281.1(A2)	Mi_15809.1(B1)	8.335666666666667	10.050296666666666	3.8435333333333332	Balance	9.02599	8.23953	7.74148	10.1631	10.6067	9.38109	4.29688	3.74814	3.48558	-
Mi_40492.1(A1)	Mi_20282.1(A2)	Mi_15808.1(B1)	16.661466666666666	18.717633333333332	19.043166666666668	Balance	17.9474	18.4273	13.6097	22.0469	20.0129	14.0931	23.7002	19.017	14.4123	-
Mi_40497.1(A1)	Mi_20287.1(A2)	Mi_15797.1(B1)	105.30513333333333	105.30513333333333	105.96366666666667	Balance	84.4644	100.926	130.525	84.4644	100.926	130.525	89.808	103.862	124.221	-
Mi_40505.1(A1)	Mi_20290.1(A2)	Mi_15796.1(B1)	11.072263333333334	14.402933333333332	10.564503333333333	Balance	11.6877	9.44949	12.0796	12.7309	13.2679	17.21	10.8306	8.37191	12.491	-
Mi_40507.1(A1)	Mi_20294.1(A2)	Mi_15794.1(B1)	14.905633333333332	16.2148	22.003733333333333	Balance	14.1743	13.9736	16.569	16.5807	14.3405	17.7232	22.0534	19.6142	24.3436	-
Mi_40624.1(A1)	Mi_20368.1(A2)	Mi_15723.1(B1)	6.056006666666668	4.321846666666667	4.167776666666668	Balance	6.11075	4.84484	7.21243	3.87038	4.34762	4.74754	3.99271	3.22607	5.28455	-
Mi_40633.1(A1)	Mi_20376.1(A2)	Mi_15718.1(B1)	58.8042	57.53	25.76393333333333	Balance	49.9832	47.8596	78.5698	48.5829	47.7544	76.2527	23.1204	23.0756	31.0958	-
Mi_40634.1(A1)	Mi_20377.1(A2)	Mi_15717.1(B1)	10.490633333333333	7.7482966666666675	24.927300000000002	Balance	10.4432	9.024	12.0047	7.36162	6.02818	9.85509	23.4448	21.9345	29.4026	-
Mi_40655.1(A1)	Mi_20408.1(A2)	Mi_15685.1(B1)	6.89843	7.112693333333333	5.725656666666666	Balance	5.88194	5.56968	9.24367	6.75247	5.69076	8.89485	5.73231	5.14281	6.30185	-
Mi_40659.1(A1)	Mi_20423.1(A2)	Mi_15682.1(B1)	10.058486666666667	8.71261	13.258333333333333	Balance	10.4597	8.69386	11.0219	10.436	7.10995	8.59188	13.4552	13.3143	13.0055	-
Mi_40662.1(A1)	Mi_20426.1(A2)	Mi_15680.1(B1)	8.886743333333333	8.207970000000001	15.425633333333332	Balance	10.6612	8.61619	7.38284	9.39807	8.25201	6.97383	15.4306	13.5407	17.3056	-
Mi_40664.1(A1)	Mi_20427.1(A2)	Mi_15679.1(B1)	30.503233333333338	43.680733333333336	40.48383333333334	Balance	28.456	25.5852	37.4685	40.1071	36.6704	54.2647	35.9248	34.8321	50.6946	-
Mi_40686.1(A1)	Mi_20436.1(A2)	Mi_15672.1(B1)	4.785243333333333	14.804933333333333	1.7058	B1 suppressed	4.50766	4.08489	5.76318	12.4852	11.32	20.6096	1.53021	1.26644	2.32075	0.014092901073953692
Mi_40687.1(A1)	Mi_20437.1(A2)	Mi_15669.1(B1)	31.906433333333336	29.771433333333334	50.66213333333334	Balance	37.4702	37.2015	21.0476	34.3722	34.4629	20.4792	58.5306	61.8947	31.5611	-
Mi_40692.1(A1)	Mi_20441.1(A2)	Mi_15630.1(B1)	6.7835399999999995	4.7858633333333325	7.463413333333333	Balance	7.14709	5.82366	7.37987	4.95965	4.64547	4.75247	7.94106	7.20879	7.24039	-
Mi_40693.1(A1)	Mi_20442.1(A2)	Mi_15629.1(B1)	77.0408	54.94559999999999	65.32936666666667	Balance	68.4051	67.2525	95.4648	48.0301	47.8001	69.0066	56.9468	58.3077	80.7336	-
Mi_40695.1(A1)	Mi_20443.1(A2)	Mi_15627.1(B1)	14.094566666666665	14.571933333333334	30.154733333333336	Balance	14.0449	12.857	15.3818	13.8995	12.8413	16.975	29.5934	26.0098	34.861	-
Mi_40696.1(A1)	Mi_20444.1(A2)	Mi_15626.1(B1)	5.138766666666666	6.635746666666667	8.432463333333333	Balance	5.37495	4.84289	5.19846	6.71868	6.24613	6.94243	9.25818	7.78854	8.25067	-
Mi_40697.1(A1)	Mi_20445.1(A2)	Mi_15610.1(B1)	18.590733333333333	19.696733333333334	15.876566666666667	Balance	21.352	19.4313	14.9889	24.7936	19.6903	14.6063	19.833	15.9101	11.8866	-
Mi_40698.1(A1)	Mi_20447.1(A2)	Mi_15608.1(B1)	15.976966666666668	8.21727	6.250846666666667	Balance	17.3762	14.7852	15.7695	7.46553	6.23428	10.952	5.93041	4.23846	8.58367	-
Mi_40700.1(A1)	Mi_20449.1(A2)	Mi_15606.1(B1)	22.28346666666667	27.240733333333335	22.563599999999997	Balance	19.1476	20.1689	27.5339	25.4314	23.2646	33.0262	22.3114	21.271	24.1084	-
Mi_40702.1(A1)	Mi_20451.1(A2)	Mi_15604.1(B1)	7.65746	7.38663	6.647306666666666	Balance	7.88664	6.63141	8.45433	7.10766	6.79065	8.26158	6.82205	6.14271	6.97716	-
Mi_40703.1(A1)	Mi_20452.1(A2)	Mi_15603.1(B1)	13.719266666666668	10.509500000000001	15.071633333333333	Balance	13.2281	12.7878	15.1419	10.0319	10.0039	11.4927	15.8948	14.1412	15.1789	-
Mi_40712.1(A1)	Mi_20462.1(A2)	Mi_15599.1(B1)	8.317	6.707706666666667	7.893000000000001	Balance	9.36075	9.66788	5.92237	7.21285	7.33907	5.5712	8.31005	8.44927	6.91968	-
Mi_40713.1(A1)	Mi_20463.1(A2)	Mi_15598.1(B1)	9.82542	6.60048	7.436276666666667	Balance	10.0345	9.88235	9.55941	7.00908	6.53475	6.25761	8.17898	7.96546	6.16439	-
Mi_40722.1(A1)	Mi_20466.1(A2)	Mi_15595.1(B1)	31.330699999999997	36.878433333333334	33.29943333333333	Balance	29.4409	29.191	35.3602	34.3656	34.634	41.6357	30.1911	31.01	38.6972	-
Mi_40723.1(A1)	Mi_20467.1(A2)	Mi_15594.1(B1)	9.058503333333334	13.161366666666666	14.627166666666668	Balance	8.04917	7.52504	11.6013	10.6162	11.2648	17.6031	12.6731	12.4397	18.7687	-
Mi_40724.1(A1)	Mi_20468.1(A2)	Mi_15593.1(B1)	26.364033333333335	25.24116666666667	21.214133333333336	Balance	21.0757	21.8447	36.1717	23.6223	18.3381	33.7631	19.7039	15.887	28.0515	-
Mi_40725.1(A1)	Mi_20469.1(A2)	Mi_15592.1(B1)	562.9803333333333	354.06666666666666	639.9693333333333	Balance	678.194	598.122	412.625	405.666	393.805	262.729	801.021	686.69	432.197	-
Mi_40726.1(A1)	Mi_20470.1(A2)	Mi_15591.1(B1)	313.63966666666664	313.3426666666667	108.97966666666666	B1 suppressed	279.21	302.075	359.634	283.155	249.268	407.605	110.383	101.681	114.875	0.014092901073953692
Mi_40727.1(A1)	Mi_20471.1(A2)	Mi_15590.1(B1)	39.48383333333334	45.73636666666667	42.12916666666667	Balance	45.9931	44.8812	27.5772	54.9387	49.4177	32.8527	48.7952	47.1831	30.4092	-
Mi_40728.1(A1)	Mi_20472.1(A2)	Mi_15589.1(B1)	30.84483333333333	32.285833333333336	28.491833333333332	Balance	30.232	31.5169	30.7856	35.1669	28.7659	32.9247	26.7144	29.3263	29.4348	-
Mi_40729.1(A1)	Mi_20473.1(A2)	Mi_15588.1(B1)	152.02333333333334	152.02333333333334	27.010133333333332	B1 suppressed	126.358	147.685	182.027	126.358	147.685	182.027	25.6379	25.7432	29.6493	0.013119720744674084
Mi_40731.1(A1)	Mi_20475.1(A2)	Mi_15587.1(B1)	8.714586666666667	9.356880000000002	6.301526666666667	Balance	9.0978	8.40354	8.64242	10.6756	9.22159	8.17345	6.16591	7.36815	5.37052	-
Mi_40732.1(A1)	Mi_20476.1(A2)	Mi_15586.1(B1)	7.008686666666667	7.313963333333334	10.33607	Balance	7.58398	7.7448	5.69728	8.17751	7.38624	6.37814	12.0026	11.4508	7.55481	-
Mi_40733.1(A1)	Mi_20477.1(A2)	Mi_15585.1(B1)	4.529319999999999	8.095816666666666	5.795683333333333	Balance	4.31971	4.06192	5.20633	8.29609	8.0375	7.95386	5.71334	4.79373	6.87998	-
Mi_40735.1(A1)	Mi_20479.1(A2)	Mi_15584.1(B1)	117.633	157.39433333333332	154.66466666666665	Balance	111.05	106.382	135.467	149.812	144.75	177.621	144.188	147.92	171.886	-
Mi_40736.1(A1)	Mi_20480.1(A2)	Mi_15583.1(B1)	87.37713333333333	32.988933333333335	77.53113333333333	A2 suppressed	80.259	76.2524	105.62	43.207	33.7973	21.9625	69.195	71.6811	91.7173	0.014092901073953692
Mi_40737.1(A1)	Mi_20482.1(A2)	Mi_15582.1(B1)	13.131233333333334	12.47766666666667	18.009666666666664	Balance	12.5265	11.8141	15.0531	12.2484	11.3632	13.8214	17.4078	16.6268	19.9944	-
Mi_40738.1(A1)	Mi_20483.1(A2)	Mi_15581.1(B1)	8.437116666666666	7.347066666666666	6.810626666666667	Balance	6.97222	7.46193	10.8772	7.24387	6.11464	8.68269	5.89901	6.17954	8.35333	-
Mi_40739.1(A1)	Mi_20484.1(A2)	Mi_15580.1(B1)	8.561043333333332	8.561043333333332	12.298266666666668	Balance	7.10134	8.80952	9.77227	7.10134	8.80952	9.77227	12.8727	11.2838	12.7383	-
Mi_40741.1(A1)	Mi_20486.1(A2)	Mi_15578.1(B1)	25.941233333333333	26.721233333333334	21.0835	Balance	26.1955	20.4073	31.2209	23.5178	25.6177	31.0282	18.0943	19.8307	25.3255	-
Mi_40742.1(A1)	Mi_20487.1(A2)	Mi_15577.1(B1)	178.17033333333333	207.27166666666668	250.5583333333333	Balance	148.154	157.975	228.382	212.259	195.61	213.946	217.107	226.756	307.812	-
Mi_40743.1(A1)	Mi_20488.1(A2)	Mi_15576.1(B1)	3.716916666666666	3.716916666666666	10.865926666666667	Balance	3.55944	3.2206	4.37071	3.55944	3.2206	4.37071	11.4387	9.03008	12.129	-
Mi_40746.1(A1)	Mi_20491.1(A2)	Mi_15574.1(B1)	1.9442866666666667	2.59545	2.9869800000000004	Balance	2.07614	2.01581	1.74091	3.3281	2.44986	2.00839	3.91415	2.79182	2.25497	-
Mi_40747.1(A1)	Mi_20492.1(A2)	Mi_15573.1(B1)	7.810123333333333	5.972246666666667	4.52489	Balance	7.99524	7.95084	7.48429	6.06222	6.04951	5.80501	5.03241	4.38226	4.16	-
Mi_40748.1(A1)	Mi_20493.1(A2)	Mi_15572.1(B1)	3.2614566666666662	3.4807666666666663	4.297096666666667	Balance	3.59044	2.48933	3.7046	4.21949	2.9935	3.22931	5.37656	3.21547	4.29926	-
Mi_40751.1(A1)	Mi_20496.1(A2)	Mi_15570.1(B1)	4.558986666666667	4.71179	0.8296183333333333	B1 suppressed	4.48894	4.46167	4.72635	4.64138	4.3458	5.14819	0.816844	0.816879	0.855132	0.014092901073953692
Mi_40753.1(A1)	Mi_20498.1(A2)	Mi_15568.1(B1)	51.5608	47.488099999999996	40.68796666666667	Balance	51.7905	41.1789	61.713	43.4338	44.5515	54.479	37.0248	36.3563	48.6828	-
Mi_40754.1(A1)	Mi_20499.1(A2)	Mi_15567.1(B1)	13.453033333333332	9.946356666666667	11.7397	Balance	13.2575	12.742	14.3596	10.3123	8.57297	10.9538	11.444	11.1112	12.6639	-
Mi_40756.1(A1)	Mi_20501.1(A2)	Mi_15565.1(B1)	6.5867	6.370183333333333	6.686383333333333	Balance	6.9924	6.5893	6.1784	6.31688	5.90104	6.89263	7.45954	6.12666	6.47295	-
Mi_40757.1(A1)	Mi_20502.1(A2)	Mi_15564.1(B1)	35.91663333333333	35.77323333333333	35.4403	Balance	31.838	30.4253	45.4866	32.5488	31.6356	43.1353	33.8953	31.3072	41.1184	-
Mi_40758.1(A1)	Mi_20503.1(A2)	Mi_15563.1(B1)	7.31144	7.31144	12.1999	Balance	7.37368	5.93707	8.62357	7.37368	5.93707	8.62357	11.4346	10.6289	14.5362	-
Mi_40759.1(A1)	Mi_20504.1(A2)	Mi_15562.1(B1)	32.70013333333333	37.49133333333333	33.855866666666664	Balance	36.5369	38.1327	23.4308	47.2913	39.5081	25.6746	38.5885	37.3384	25.6407	-
Mi_40761.1(A1)	Mi_20506.1(A2)	Mi_15560.1(B1)	8.016620000000001	7.954599999999999	3.6042099999999997	Balance	8.53973	9.05851	6.45162	9.85353	8.48031	5.52996	3.99123	3.31323	3.50817	-
Mi_40762.1(A1)	Mi_20507.1(A2)	Mi_15559.1(B1)	3.0968933333333335	2.9605366666666666	2.7522066666666665	Balance	3.32167	2.37539	3.59362	3.35676	2.18785	3.337	2.72389	1.90498	3.62775	-
Mi_40763.1(A1)	Mi_20508.1(A2)	Mi_15558.1(B1)	8.335883333333333	6.698453333333333	7.765516666666667	Balance	7.55267	8.45319	9.00179	7.24707	5.40211	7.44618	7.95267	6.97591	8.36797	-
Mi_40764.1(A1)	Mi_20509.1(A2)	Mi_15557.1(B1)	10.64918	52.34276666666667	11.443773333333333	A2 dominant	11.6772	9.83584	10.4345	52.2239	41.2454	63.559	12.2898	9.81082	12.2307	0.014092901073953692
Mi_40767.1(A1)	Mi_20511.1(A2)	Mi_15554.1(B1)	19.414966666666665	19.414966666666665	11.930643333333334	Balance	22.3544	20.0479	15.8426	22.3544	20.0479	15.8426	12.8604	13.9661	8.96543	-
Mi_40768.1(A1)	Mi_20513.1(A2)	Mi_15552.1(B1)	16.564433333333334	15.006566666666666	15.4927	Balance	14.6006	15.9495	19.1432	14.2547	14.2367	16.5283	14.952	13.5056	18.0205	-
Mi_40769.1(A1)	Mi_20514.1(A2)	Mi_15551.1(B1)	1.8054	15.541866666666666	11.773800000000001	A1 suppressed	1.94688	1.8785	1.59082	16.5772	14.4437	15.6047	12.2941	12.0221	11.0052	0.014092901073953692
Mi_40770.1(A1)	Mi_20515.1(A2)	Mi_15550.1(B1)	50.5881	50.5881	53.964400000000005	Balance	44.2141	43.7452	63.805	44.2141	43.7452	63.805	47.414	48.0716	66.4076	-
Mi_40771.1(A1)	Mi_20516.1(A2)	Mi_15549.1(B1)	7.002646666666666	7.002646666666666	5.867243333333334	Balance	7.35524	6.6566	6.9961	7.35524	6.6566	6.9961	6.48873	5.77336	5.33964	-
Mi_40773.1(A1)	Mi_20518.1(A2)	Mi_15547.1(B1)	15.058353333333335	15.058353333333335	13.332846666666667	Balance	19.428	15.9433	9.80376	19.428	15.9433	9.80376	17.0736	14.1537	8.77124	-
Mi_40775.1(A1)	Mi_20520.1(A2)	Mi_15544.1(B1)	5.039616666666666	4.101606666666666	0.7940733333333334	B1 suppressed	3.71549	5.46553	5.93783	4.64436	3.64369	4.01677	1.05047	0.557007	0.774743	0.014092901073953692
Mi_40776.1(A1)	Mi_20521.1(A2)	Mi_15542.1(B1)	13.085933333333335	9.888646666666666	11.219466666666667	Balance	13.5457	13.0622	12.6499	10.9836	10.8152	7.86714	11.3775	12.2433	10.0376	-
Mi_40777.1(A1)	Mi_20522.1(A2)	Mi_15541.1(B1)	38.34786666666667	34.865766666666666	24.7463	Balance	35.5634	37.8708	41.6094	33.5717	32.5157	38.5099	24.4292	23.7457	26.064	-
Mi_40778.1(A1)	Mi_20523.1(A2)	Mi_15540.1(B1)	237.25833333333335	210.48433333333332	187.23799999999997	Balance	229.453	208.81	273.512	205.111	189.593	236.749	180.043	171.583	210.088	-
Mi_40779.1(A1)	Mi_20524.1(A2)	Mi_15539.1(B1)	4.99066	5.774653333333333	5.500676666666666	Balance	5.27217	4.96759	4.73222	6.45888	5.46947	5.39561	5.43044	5.34735	5.72424	-
Mi_40780.1(A1)	Mi_20525.1(A2)	Mi_15538.1(B1)	67.5001	73.29283333333333	67.9704	Balance	67.5871	59.0339	75.8793	55.4366	78.9778	85.4641	65.536	59.5096	78.8656	-
Mi_40781.1(A1)	Mi_20526.1(A2)	Mi_15537.1(B1)	3.858213333333333	10.289060000000001	10.54505	A1 suppressed	2.71341	3.51794	5.34329	8.83915	8.56933	13.4587	9.48107	9.54258	12.6115	0.014092901073953692
Mi_40783.1(A1)	Mi_20528.1(A2)	Mi_15535.1(B1)	1.62701	1.8823333333333334	2.0652366666666664	Balance	1.70057	1.77907	1.40139	2.16645	1.64379	1.83676	2.12092	2.31308	1.76171	-
Mi_40784.1(A1)	Mi_20529.1(A2)	Mi_15534.1(B1)	53.24383333333333	52.07436666666666	24.6353	Balance	45.7483	43.3164	70.6668	49.3072	42.5781	64.3378	21.0848	24.0377	28.7834	-
Mi_40785.1(A1)	Mi_20530.1(A2)	Mi_15533.1(B1)	11.112079999999999	9.206953333333333	9.497160000000001	Balance	9.70174	10.1863	13.4482	9.22508	7.18028	11.2155	9.38008	8.0604	11.051	-
Mi_40786.1(A1)	Mi_20531.1(A2)	Mi_15532.1(B1)	9.947983333333333	12.024299999999998	6.988546666666667	Balance	10.1768	9.03235	10.6348	10.3613	11.1498	14.5618	6.96942	6.41592	7.5803	-
Mi_40787.1(A1)	Mi_20532.1(A2)	Mi_15531.1(B1)	31.517533333333336	36.6381	33.395900000000005	Balance	30.7444	27.5442	36.264	35.3061	32.0354	42.5728	31.0641	29.2663	39.8573	-
Mi_40789.1(A1)	Mi_20534.1(A2)	Mi_15528.1(B1)	9.507093333333332	7.176126666666666	10.297179999999999	Balance	11.8835	10.0573	6.58048	6.58179	7.97435	6.97224	11.2108	11.2564	8.42434	-
Mi_40791.1(A1)	Mi_20536.1(A2)	Mi_15526.1(B1)	31.857833333333332	35.31856666666666	38.15443333333334	Balance	25.4787	32.5392	37.5556	33.1601	31.8517	40.9439	38.2142	30.2018	46.0473	-
Mi_40792.1(A1)	Mi_20537.1(A2)	Mi_15525.1(B1)	16.570533333333334	27.204233333333335	18.3705	Balance	14.6433	13.5549	21.5134	25.5719	22.6383	33.4025	19.3462	16.6632	19.1021	-
Mi_40794.1(A1)	Mi_20538.1(A2)	Mi_15524.1(B1)	35.647166666666664	39.7092	23.85383333333333	Balance	31.0077	30.525	45.4088	33.1072	34.5368	51.4836	20.8825	20.5446	30.1344	-
Mi_40795.1(A1)	Mi_20539.1(A2)	Mi_15523.1(B1)	25.262566666666668	29.955933333333334	27.113	Balance	28.9451	27.265	19.5776	33.3359	32.5383	23.9936	29.7443	29.7563	21.8384	-
Mi_40796.1(A1)	Mi_20540.1(A2)	Mi_15522.1(B1)	16.279966666666667	19.7061	11.015133333333333	Balance	16.9252	17.1158	14.7989	21.5945	21.3616	16.1622	11.2658	11.9144	9.8652	-
Mi_40800.1(A1)	Mi_20545.1(A2)	Mi_15518.1(B1)	9.66771	10.538850000000002	14.181400000000002	Balance	9.20612	8.38661	11.4104	9.23393	9.34772	13.0349	14.1067	13.3597	15.0778	-
Mi_40801.1(A1)	Mi_20546.1(A2)	Mi_15517.1(B1)	2.753043333333333	2.9225	2.9973433333333332	Balance	3.15261	2.37728	2.72924	3.00688	2.82253	2.93809	2.82913	3.32582	2.83708	-
Mi_40804.1(A1)	Mi_20549.1(A2)	Mi_15514.1(B1)	1.0161756666666666	5.869689999999999	2.3311166666666665	A1 suppressed	0.887941	1.3739	0.786686	5.82225	6.23286	5.55396	2.48775	2.25672	2.24888	0.014092901073953692
Mi_40807.1(A1)	Mi_20552.1(A2)	Mi_15510.1(B1)	5.0338	5.438346666666667	3.2386133333333333	Balance	5.45318	4.71936	4.92886	5.85769	4.83721	5.62014	3.33395	2.53359	3.8483	-
Mi_40809.1(A1)	Mi_20555.1(A2)	Mi_15508.1(B1)	22.3924	34.281200000000005	33.724066666666666	Balance	21.7022	21.551	23.924	30.7974	29.5132	42.533	31.6011	28.7793	40.7918	-
Mi_40810.1(A1)	Mi_20556.1(A2)	Mi_15507.1(B1)	87.1398	87.1398	49.0608	Balance	78.7309	68.0165	114.672	78.7309	68.0165	114.672	46.3941	38.3548	62.4335	-
Mi_40812.1(A1)	Mi_20558.1(A2)	Mi_15505.1(B1)	4.829326666666667	3.882163333333333	0.4792093333333334	B1 suppressed	4.68902	3.85356	5.9454	3.60953	3.19483	4.84213	0.411536	0.556463	0.469629	0.014092901073953692
Mi_40816.1(A1)	Mi_20561.1(A2)	Mi_15499.1(B1)	11.246076666666667	3.3857933333333334	3.690163333333333	Balance	13.2081	12.3059	8.22423	3.50027	2.80891	3.8482	3.96178	3.28446	3.82425	-
Mi_40818.1(A1)	Mi_20563.1(A2)	Mi_15496.1(B1)	444.21233333333333	444.21233333333333	436.549	Balance	376.873	402.137	553.627	376.873	402.137	553.627	379.583	407.774	522.29	-
Mi_40819.1(A1)	Mi_20564.1(A2)	Mi_15495.1(B1)	11.032150000000001	11.154446666666667	9.31639	Balance	9.68933	8.85032	14.5568	10.113	9.97834	13.372	7.72714	7.87113	12.3509	-
Mi_40820.1(A1)	Mi_20565.1(A2)	Mi_15494.1(B1)	14.095	10.270766666666667	6.353456666666666	Balance	15.3175	11.9133	15.0542	10.0967	10.0448	10.6708	6.61237	6.10618	6.34182	-
Mi_40821.1(A1)	Mi_20566.1(A2)	Mi_15493.1(B1)	4.40969	5.520039999999999	3.6500133333333333	Balance	3.73636	3.92639	5.56632	4.68995	4.91358	6.95659	2.85277	4.3407	3.75657	-
Mi_40823.1(A1)	Mi_20568.1(A2)	Mi_15491.1(B1)	7.634339999999999	7.991413333333334	9.53734	Balance	6.53666	6.32296	10.0434	7.21979	6.36185	10.3926	8.3424	8.98332	11.2863	-
Mi_40824.1(A1)	Mi_20569.1(A2)	Mi_15490.1(B1)	336.99399999999997	336.99399999999997	475.65766666666667	Balance	310.616	312.091	388.275	310.616	312.091	388.275	404.042	436.118	586.813	-
Mi_40825.1(A1)	Mi_20570.1(A2)	Mi_15489.1(B1)	16.517300000000002	17.3928	18.664233333333332	Balance	14.2807	14.7052	20.566	15.4753	15.8364	20.8667	17.4476	17.6958	20.8493	-
Mi_40826.1(A1)	Mi_20571.1(A2)	Mi_15488.1(B1)	42.067933333333336	41.498333333333335	38.96023333333333	Balance	33.7819	36.2351	56.1868	32.4812	37.8337	54.1801	35.428	34.5744	46.8783	-
Mi_40827.1(A1)	Mi_20572.1(A2)	Mi_15487.1(B1)	9.73844	6.675866666666667	7.645743333333333	Balance	8.85543	8.85549	11.5044	6.15877	6.65376	7.21507	7.47917	7.67944	7.77862	-
Mi_40831.1(A1)	Mi_20577.1(A2)	Mi_15482.1(B1)	5.4920599999999995	6.20476	4.841366666666667	Balance	6.33398	5.71772	4.42448	7.47977	6.48436	4.65015	5.44578	4.96758	4.11074	-
Mi_40832.1(A1)	Mi_20578.1(A2)	Mi_15480.1(B1)	2.4152400000000003	3.9781633333333333	4.328293333333334	Balance	2.8482	2.57208	1.82544	4.23866	3.95704	3.73879	4.49171	3.82514	4.66803	-
Mi_40833.1(A1)	Mi_20579.1(A2)	Mi_15479.1(B1)	7.26766	5.9772766666666675	6.082926666666666	Balance	8.23101	8.25481	5.31716	7.63847	5.70601	4.58735	6.77547	7.22389	4.24942	-
Mi_40836.1(A1)	Mi_20582.1(A2)	Mi_15476.1(B1)	3.9777733333333334	3.4738700000000002	4.727453333333333	Balance	3.28423	3.24371	5.40538	3.31364	2.85549	4.25248	4.36548	4.0379	5.77898	-
Mi_40837.1(A1)	Mi_20583.1(A2)	Mi_15475.1(B1)	2.78872	2.8327266666666664	3.1263799999999997	Balance	2.67104	1.87848	3.81664	2.9864	3.06068	2.4511	2.96698	2.92527	3.48689	-
Mi_40838.1(A1)	Mi_20584.1(A2)	Mi_15474.1(B1)	6.101626666666667	6.185813333333333	7.208653333333333	Balance	5.52457	5.61367	7.16664	5.87369	5.33254	7.35121	6.89854	6.87535	7.85207	-
Mi_40839.1(A1)	Mi_20586.1(A2)	Mi_15473.1(B1)	119.41306666666667	128.92966666666666	106.6392	Balance	92.5342	100.82	164.885	106.638	111.057	169.094	90.7067	95.3959	133.815	-
Mi_40842.1(A1)	Mi_20589.1(A2)	Mi_15470.1(B1)	5.013460000000001	7.656653333333334	5.14405	Balance	5.76545	4.81785	4.45708	7.7271	7.65702	7.58584	4.73417	4.79856	5.89942	-
Mi_40843.1(A1)	Mi_20590.1(A2)	Mi_15469.1(B1)	5.451146666666666	4.47863	5.858123333333334	Balance	4.85921	5.06846	6.42577	4.18898	3.80134	5.44557	5.4995	5.00204	7.07283	-
Mi_40850.1(A1)	Mi_20592.1(A2)	Mi_15467.1(B1)	16.9053	13.075373333333333	14.440833333333332	Balance	19.8546	20.5979	10.2634	16.4702	14.2918	8.46412	17.065	15.0788	11.1787	-
Mi_40852.1(A1)	Mi_20594.1(A2)	Mi_15466.1(B1)	7.094886666666667	7.94127	8.675176666666667	Balance	7.42217	7.07607	6.78642	9.30879	8.06208	6.45294	9.21909	8.5071	8.29934	-
Mi_40853.1(A1)	Mi_20595.1(A2)	Mi_15465.1(B1)	5.17586	3.20342	3.1803933333333334	Balance	4.98203	5.03548	5.51007	3.62317	3.32696	2.66013	3.03144	3.38988	3.11986	-
Mi_40854.1(A1)	Mi_20596.1(A2)	Mi_15464.1(B1)	15.588933333333335	15.588933333333335	12.8653	Balance	16.2069	16.1048	14.4551	16.2069	16.1048	14.4551	13.4744	12.8374	12.2841	-
Mi_40855.1(A1)	Mi_20600.1(A2)	Mi_15463.1(B1)	16.582433333333334	16.582433333333334	16.198966666666667	Balance	15.819	14.1546	19.7737	15.819	14.1546	19.7737	14.5042	14.5465	19.5462	-
Mi_40856.1(A1)	Mi_20601.1(A2)	Mi_15462.1(B1)	4.672416666666667	11.023513333333332	5.181163333333334	Balance	5.3519	4.69154	3.97381	12.1747	13.0352	7.86064	5.69936	6.25968	3.58445	-
Mi_40857.1(A1)	Mi_20604.1(A2)	Mi_15461.1(B1)	3.48129	2.46572	3.56608	Balance	3.16233	3.37943	3.90211	2.71172	2.18401	2.50143	3.843	3.3331	3.52214	-
Mi_40868.1(A1)	Mi_20615.1(A2)	Mi_15451.1(B1)	10.8101	7.181246666666667	12.132266666666666	Balance	10.6915	10.2169	11.5219	7.45265	7.0905	7.00059	12.5303	11.7849	12.0816	-
Mi_40869.1(A1)	Mi_20616.1(A2)	Mi_15450.1(B1)	68.66073333333334	79.14896666666667	76.0873	Balance	62.0248	59.9805	83.9769	70.1981	73.0185	94.2303	72.312	66.7358	89.2141	-
Mi_40870.1(A1)	Mi_20617.1(A2)	Mi_15449.1(B1)	52.990133333333326	50.977399999999996	51.10063333333333	Balance	49.6707	49.7451	59.5546	46.7788	47.2945	58.8589	46.0776	48.188	59.0363	-
Mi_40882.1(A1)	Mi_20628.1(A2)	Mi_15430.1(B1)	7.3976266666666675	6.38129	3.2028533333333336	Balance	7.01333	7.17736	8.00219	6.39378	6.09766	6.65243	2.67478	3.36191	3.57187	-
Mi_40883.1(A1)	Mi_20629.1(A2)	Mi_15429.1(B1)	9.101253333333334	8.19805	9.69923	Balance	8.50975	9.04243	9.75158	7.53612	7.36936	9.68867	9.56788	9.14521	10.3846	-
Mi_40884.1(A1)	Mi_20630.1(A2)	Mi_15428.1(B1)	18.027266666666666	17.2439	16.0124	Balance	15.9106	16.8187	21.3525	16.7864	15.5339	19.4114	15.5092	12.8865	19.6415	-
Mi_40885.1(A1)	Mi_20631.1(A2)	Mi_15427.1(B1)	9.980983333333333	13.545766666666665	15.8257	Balance	11.1091	8.61795	10.2159	14.4988	13.2916	12.8469	17.762	16.429	13.2861	-
Mi_40887.1(A1)	Mi_20633.1(A2)	Mi_15425.1(B1)	34.69636666666667	97.06523333333332	40.76113333333333	Balance	42.1978	41.1413	20.75	88.4924	99.1833	103.52	47.3995	46.7619	28.122	-
Mi_40893.1(A1)	Mi_20639.1(A2)	Mi_15419.1(B1)	4.892043333333333	1.4239766666666664	4.201403333333334	A2 suppressed	5.93425	4.9471	3.79478	1.62963	1.38577	1.25653	4.98747	4.45939	3.15735	0.014092901073953692
Mi_40899.1(A1)	Mi_20644.1(A2)	Mi_15415.1(B1)	6.758653333333334	6.363743333333333	3.1630000000000003	Balance	5.61841	6.52646	8.13109	6.18026	6.7743	6.13667	3.39079	2.94691	3.1513	-
Mi_40906.1(A1)	Mi_20651.1(A2)	Mi_15409.1(B1)	11.310196666666668	10.653103333333334	14.199533333333335	Balance	12.0672	11.8819	9.98149	13.5944	11.4172	6.94771	17.3517	14.2503	10.9966	-
Mi_40907.1(A1)	Mi_20652.1(A2)	Mi_15408.1(B1)	33.643033333333335	28.234199999999998	26.872066666666665	Balance	30.6447	28.435	41.8494	27.9964	24.23	32.4762	26.5614	23.8207	30.2341	-
Mi_40908.1(A1)	Mi_20653.1(A2)	Mi_15407.1(B1)	7.463166666666666	7.69066	6.63948	Balance	8.16812	6.47219	7.74919	6.95905	6.48644	9.62649	6.78198	6.0601	7.07636	-
Mi_40909.1(A1)	Mi_20654.1(A2)	Mi_15405.1(B1)	6.210736666666667	6.37555	5.58905	Balance	6.01551	5.22131	7.39539	5.98659	5.70304	7.43702	5.41271	4.92928	6.42516	-
Mi_40910.1(A1)	Mi_20655.1(A2)	Mi_15404.1(B1)	8.992546666666666	9.015736666666667	11.13047	Balance	8.81916	7.86708	10.2914	9.2947	8.46517	9.28734	12.8536	9.45551	11.0823	-
Mi_40911.1(A1)	Mi_20656.1(A2)	Mi_15403.1(B1)	5.878063333333333	9.109663333333334	6.078	Balance	5.73707	5.6971	6.20002	7.15918	7.35901	12.8108	6.41147	5.0776	6.74493	-
Mi_40912.1(A1)	Mi_20657.1(A2)	Mi_15402.1(B1)	62.58323333333334	83.9541	76.10863333333333	Balance	50.0831	57.4226	80.244	73.0643	69.691	109.107	51.4697	75.5672	101.289	-
Mi_40913.1(A1)	Mi_20658.1(A2)	Mi_15401.1(B1)	23.168500000000005	25.170599999999997	34.505599999999994	Balance	19.4151	19.0893	31.0011	19.2774	23.897	32.3374	29.247	28.1343	46.1355	-
Mi_40914.1(A1)	Mi_20659.1(A2)	Mi_15400.1(B1)	19.568133333333332	19.568133333333332	17.62823333333333	Balance	19.6487	19.1269	19.9288	19.6487	19.1269	19.9288	17.4816	16.1744	19.2287	-
Mi_40915.1(A1)	Mi_20660.1(A2)	Mi_15399.1(B1)	9.80087	8.405526666666667	11.782109999999998	Balance	12.0985	10.4882	6.81591	9.12366	9.5435	6.54942	12.8182	13.8913	8.63683	-
Mi_40926.1(A1)	Mi_20667.1(A2)	Mi_15393.1(B1)	10.93125	10.593833333333334	9.77554	Balance	12.4986	10.7928	9.50235	12.0412	11.3716	8.3687	10.6366	10.522	8.16802	-
Mi_40928.1(A1)	Mi_20669.1(A2)	Mi_15391.1(B1)	130.95333333333335	145.52366666666668	173.40166666666667	Balance	120.009	119.432	153.419	127.24	136.462	172.869	142.519	172.084	205.602	-
Mi_40929.1(A1)	Mi_20670.1(A2)	Mi_15390.1(B1)	40.7448	48.16766666666666	46.0468	Balance	34.7554	35.7505	51.7285	43.7156	42.2415	58.5459	39.4888	41.4133	57.2383	-
Mi_40930.1(A1)	Mi_20671.1(A2)	Mi_15389.1(B1)	2.11244	2.0142866666666666	3.106056666666666	Balance	2.11348	2.11306	2.11078	2.39157	1.8923	1.75899	3.46752	3.34514	2.50551	-
Mi_40933.1(A1)	Mi_20674.1(A2)	Mi_15386.1(B1)	17.2683	19.748499999999996	20.637166666666666	Balance	17.5657	18.6126	15.6266	22.6133	19.066	17.5662	22.2003	22.5845	17.1267	-
Mi_40934.1(A1)	Mi_20675.1(A2)	Mi_15385.1(B1)	13.090393333333333	9.146716666666666	11.411726666666667	Balance	15.7903	14.1122	9.36868	11.0897	9.89308	6.45737	14.1865	11.7684	8.28028	-
Mi_40935.1(A1)	Mi_20676.1(A2)	Mi_15384.1(B1)	21.3558	17.588	18.757766666666665	Balance	25.6371	24.023	14.4073	20.6584	19.6244	12.4812	22.1119	21.5374	12.624	-
Mi_40937.1(A1)	Mi_20677.1(A2)	Mi_15382.1(B1)	9.752116666666668	2.8547933333333333	8.010716666666667	A2 suppressed	8.95981	8.61964	11.6769	3.18299	2.31488	3.06651	7.4074	7.89488	8.72987	0.014092901073953692
Mi_40938.1(A1)	Mi_20679.1(A2)	Mi_15381.1(B1)	4.18373	4.14483	5.70045	Balance	4.80652	4.82382	2.92085	5.00396	4.36495	3.06558	7.21733	6.52264	3.36138	-
Mi_40939.1(A1)	Mi_20680.1(A2)	Mi_15378.1(B1)	309.3913333333333	215.343	204.04133333333334	Balance	346.038	325.196	256.94	233.747	233.53	178.752	227.463	212.079	172.582	-
Mi_40940.1(A1)	Mi_20681.1(A2)	Mi_15377.1(B1)	336.40766666666667	318.17566666666664	43.572300000000006	B1 suppressed	348.558	351.805	308.86	336.118	360.703	257.706	46.4161	44.5635	39.7373	0.014092901073953692
Mi_40941.1(A1)	Mi_20682.1(A2)	Mi_15376.1(B1)	99.2459	19.74813333333333	5.087443333333333	A1 dominant	75.6077	113.753	108.377	17.2639	21.333	20.6475	5.11119	4.94974	5.2014	0.014092901073953692
Mi_40943.1(A1)	Mi_20684.1(A2)	Mi_15375.1(B1)	29.12783333333333	17.114166666666666	18.730833333333333	Balance	28.8107	27.5099	31.0629	18.846	15.5596	16.9369	19.6204	18.5739	17.9982	-
Mi_40944.1(A1)	Mi_20685.1(A2)	Mi_15374.1(B1)	19.993533333333335	21.6825	19.798566666666666	Balance	21.8161	20.0812	18.0833	25.3555	22.9239	16.7681	23.6296	19.7458	16.0203	-
Mi_40947.1(A1)	Mi_20688.1(A2)	Mi_15372.1(B1)	7.875936666666668	7.875936666666668	11.11448	Balance	7.52194	6.85012	9.25575	7.52194	6.85012	9.25575	10.3493	9.16034	13.8338	-
Mi_40948.1(A1)	Mi_20689.1(A2)	Mi_15371.1(B1)	37.535266666666665	37.535266666666665	35.049600000000005	Balance	49.0914	40.26	23.2544	49.0914	40.26	23.2544	46.1089	34.6713	24.3686	-
Mi_40949.1(A1)	Mi_20690.1(A2)	Mi_15370.1(B1)	8.103683333333334	9.155563333333333	6.458076666666666	Balance	7.06468	7.36366	9.88271	9.77153	7.28076	10.4144	6.31405	5.31491	7.74527	-
Mi_40951.1(A1)	Mi_20692.1(A2)	Mi_15367.1(B1)	44.430933333333336	77.01323333333333	55.05546666666667	Balance	39.7205	37.7111	55.8612	71.7205	73.2344	86.0848	51.7881	44.6632	68.7151	-
Mi_40955.1(A1)	Mi_20693.1(A2)	Mi_15366.1(B1)	79.86399999999999	69.10673333333334	69.23126666666667	Balance	65.6092	70.0228	103.96	57.814	56.9849	92.5213	58.1131	61.7581	87.8226	-
Mi_40956.1(A1)	Mi_20694.1(A2)	Mi_15365.1(B1)	37.982499999999995	25.190433333333335	36.6165	Balance	34.4552	34.0129	45.4794	25.7515	21.1034	28.7164	33.6148	30.7491	45.4856	-
Mi_40957.1(A1)	Mi_20695.1(A2)	Mi_15364.1(B1)	3.024533333333333	3.3637499999999996	2.1333533333333334	Balance	3.7018	3.25523	2.11657	4.22279	3.37539	2.49307	2.11716	2.47313	1.80977	-
Mi_40959.1(A1)	Mi_20703.1(A2)	Mi_15360.1(B1)	7.065596666666667	27.999133333333333	23.57026666666667	A1 suppressed	7.33743	8.36222	5.49714	27.6485	27.0766	29.2723	23.8251	21.6128	25.2729	0.014092901073953692
Mi_40960.1(A1)	Mi_20720.1(A2)	Mi_15359.1(B1)	581.8466666666667	376.545	165.24166666666667	B1 suppressed	523.43	525.004	697.106	305.883	343.991	479.761	151.636	153.443	190.646	0.014092901073953692
Mi_40961.1(A1)	Mi_20721.1(A2)	Mi_15358.1(B1)	35.0395	41.3735	27.838799999999996	Balance	30.8872	28.6526	45.5787	36.4663	40.1011	47.5531	23.4214	21.6088	38.4862	-
Mi_40962.1(A1)	Mi_20722.1(A2)	Mi_15357.1(B1)	43.316766666666666	47.031666666666666	35.8429	Balance	34.5966	36.3722	58.9815	34.1544	40.5054	66.4352	29.457	28.1231	49.9486	-
Mi_40963.1(A1)	Mi_20723.1(A2)	Mi_15356.1(B1)	17.6763	17.337266666666668	12.689866666666667	Balance	16.1506	16.0949	20.7834	16.1702	14.9549	20.8867	11.1683	11.5076	15.3937	-
Mi_40964.1(A1)	Mi_20725.1(A2)	Mi_15354.1(B1)	34.975	54.16476666666667	40.3613	Balance	37.7623	37.2424	29.9203	56.8701	52.0675	53.5567	45.2437	39.9183	35.9219	-
Mi_40965.1(A1)	Mi_20726.1(A2)	Mi_15353.1(B1)	11.913636666666667	10.21108	13.8393	Balance	11.6783	8.99791	15.0647	9.67332	8.96032	11.9996	11.8689	10.1246	19.5244	-
Mi_40966.1(A1)	Mi_20727.1(A2)	Mi_15352.1(B1)	2.39199	1.3970533333333333	1.9106466666666666	Balance	2.01034	1.92111	3.24452	1.11994	1.4812	1.59002	1.66001	1.73073	2.3412	-
Mi_40977.1(A1)	Mi_20730.1(A2)	Mi_15349.1(B1)	24.3596	11.828826666666666	7.719216666666665	Balance	28.4123	24.6116	20.0549	12.9473	9.93648	12.6027	8.94595	6.6712	7.5405	-
Mi_40978.1(A1)	Mi_20731.1(A2)	Mi_15348.1(B1)	46.356	36.96783333333334	34.27303333333333	Balance	40.0416	44.6923	54.3341	32.7458	34.0256	44.1321	35.1545	30.1629	37.5017	-
Mi_40979.1(A1)	Mi_20732.1(A2)	Mi_15347.1(B1)	15.979266666666668	15.436966666666669	14.862866666666667	Balance	17.0699	16.1532	14.7147	16.41	15.5372	14.3637	15.0152	14.6507	14.9227	-
Mi_40980.1(A1)	Mi_20733.1(A2)	Mi_15346.1(B1)	35.124500000000005	28.471733333333333	29.700100000000003	Balance	33.3434	31.9409	40.0892	28.9242	25.6108	30.8802	28.6033	27.2547	33.2423	-
Mi_40981.1(A1)	Mi_20734.1(A2)	Mi_15345.1(B1)	5.936086666666667	12.184266666666666	6.674229999999999	Balance	5.80564	5.85216	6.15046	13.0297	11.2513	12.2718	6.8151	7.46824	5.73935	-
Mi_40982.1(A1)	Mi_20735.1(A2)	Mi_15344.1(B1)	10.754623333333333	10.449323333333332	8.816306666666668	Balance	12.7012	11.5743	7.98837	12.2884	11.639	7.42057	10.6046	10.0994	5.74492	-
Mi_40983.1(A1)	Mi_20736.1(A2)	Mi_15343.1(B1)	4.1158133333333335	1.7294366666666665	1.9440566666666668	Balance	4.20807	3.29413	4.84524	1.37589	1.49069	2.32173	1.88271	1.67809	2.27137	-
Mi_40985.1(A1)	Mi_20738.1(A2)	Mi_15341.1(B1)	17.71043333333333	15.678033333333332	16.298933333333334	Balance	17.4074	14.4926	21.2313	14.8761	13.2982	18.8598	16.6897	13.3445	18.8626	-
Mi_40986.1(A1)	Mi_20739.1(A2)	Mi_15340.1(B1)	6.951176666666666	8.02161	7.594873333333333	Balance	6.35348	5.3341	9.16595	7.28327	6.64796	10.1336	7.57959	6.0631	9.14193	-
Mi_40988.1(A1)	Mi_20743.1(A2)	Mi_15338.1(B1)	12.962966666666667	24.5933	16.282233333333334	Balance	14.0214	13.9215	10.946	24.1128	24.8508	24.8163	16.9855	16.5589	15.3023	-
Mi_40989.1(A1)	Mi_20744.1(A2)	Mi_15337.1(B1)	15.795833333333333	19.7163	13.241633333333333	Balance	17.2291	15.9574	14.201	23.5795	19.0458	16.5236	13.4258	12.4449	13.8542	-
Mi_40990.1(A1)	Mi_20745.1(A2)	Mi_15336.1(B1)	12.169533333333334	7.380420000000001	12.781083333333333	Balance	11.8542	11.1212	13.5332	6.62174	6.03924	9.48028	14.7895	9.70775	13.846	-
Mi_40993.1(A1)	Mi_20748.1(A2)	Mi_15333.1(B1)	36.25586666666667	32.1395	39.65203333333333	Balance	34.3124	30.9003	43.5549	30.1051	27.7398	38.5736	32.5771	38.772	47.607	-
Mi_40994.1(A1)	Mi_20749.1(A2)	Mi_15331.1(B1)	12.744266666666666	23.116666666666664	17.7534	Balance	12.9815	10.8371	14.4142	20.243	19.0404	30.0666	19.6392	13.7053	19.9157	-
Mi_40995.1(A1)	Mi_20750.1(A2)	Mi_15330.1(B1)	26.621433333333332	20.1287	27.104033333333334	Balance	32.4105	31.5205	15.9333	24.2973	23.8229	12.2659	33.1134	31.8469	16.3518	-
Mi_40998.1(A1)	Mi_20754.1(A2)	Mi_15325.1(B1)	10.029416666666668	47.96633333333333	10.878973333333334	A2 dominant	9.07629	8.34076	12.6712	50.2558	54.3957	39.2475	11.3757	9.23402	12.0272	0.014092901073953692
Mi_41007.1(A1)	Mi_20759.1(A2)	Mi_15313.1(B1)	15.8305	15.068633333333333	12.411533333333333	Balance	14.3043	12.9715	20.2157	13.5967	13.415	18.1942	12.5085	10.5255	14.2006	-
Mi_41008.1(A1)	Mi_20760.1(A2)	Mi_15312.1(B1)	5.205526666666667	5.314766666666666	6.135256666666667	Balance	5.68029	4.98554	4.95075	5.716	5.63975	4.58855	6.46814	6.22175	5.71588	-
Mi_41010.1(A1)	Mi_20762.1(A2)	Mi_15310.1(B1)	11.3758	9.512129999999999	13.474133333333334	Balance	11.8323	11.3529	10.9422	9.6603	9.87826	8.99783	13.2551	12.9267	14.2406	-
Mi_41011.1(A1)	Mi_20763.1(A2)	Mi_15309.1(B1)	131.94566666666665	81.1807	95.79166666666667	Balance	127.175	129.47	139.192	70.9307	76.4861	96.1253	95.7562	96.9912	94.6276	-
Mi_41012.1(A1)	Mi_20764.1(A2)	Mi_15308.1(B1)	5.929396666666666	5.408996666666667	6.063376666666667	Balance	6.99502	6.20037	4.5928	6.44356	6.03184	3.75159	5.91564	6.48142	5.79307	-
Mi_41014.1(A1)	Mi_20766.1(A2)	Mi_15306.1(B1)	27.12013333333333	22.784899999999997	19.720533333333336	Balance	25.6277	26.834	28.8987	22.5663	19.7841	26.0043	21.8733	17.1153	20.173	-
Mi_41015.1(A1)	Mi_20767.1(A2)	Mi_15305.1(B1)	10.876866666666666	11.024233333333333	10.351616666666667	Balance	11.1596	10.588	10.883	11.8178	11.1898	10.0651	11.1454	10.0988	9.81065	-
Mi_41016.1(A1)	Mi_20768.1(A2)	Mi_15304.1(B1)	8.842733333333333	15.2708	11.180733333333334	Balance	8.9144	7.71764	9.89616	14.241	12.9636	18.6078	12.2573	10.6266	10.6583	-
Mi_41018.1(A1)	Mi_20769.1(A2)	Mi_15298.1(B1)	10.74186	13.2662	13.369233333333334	Balance	10.4006	9.60408	12.2209	12.6028	12.5201	14.6757	12.7438	12.7933	14.5706	-
Mi_41019.1(A1)	Mi_20770.1(A2)	Mi_15297.1(B1)	12.211626666666666	15.60931	12.607666666666667	Balance	13.4112	14.9108	8.31288	19.064	17.9357	9.82823	14.5364	12.9232	10.3634	-
Mi_41020.1(A1)	Mi_20771.1(A2)	Mi_15296.1(B1)	8.42803	7.275313333333334	6.927196666666667	Balance	9.93654	9.25601	6.09154	8.18267	8.52814	5.11513	8.17925	8.18976	4.41258	-
Mi_41025.1(A1)	Mi_20777.1(A2)	Mi_15289.1(B1)	84.64363333333333	151.10233333333332	103.37249999999999	Balance	72.7518	75.5311	105.648	138.706	127.889	186.712	88.0332	94.8763	127.208	-
Mi_41027.1(A1)	Mi_20779.1(A2)	Mi_15287.1(B1)	14.268966666666666	27.437933333333334	14.297066666666666	Balance	13.5715	12.7014	16.534	29.342	29.5391	23.4327	14.5116	12.926	15.4536	-
Mi_41028.1(A1)	Mi_20780.1(A2)	Mi_15286.1(B1)	1.8359133333333333	2.336463333333333	1.7404566666666668	Balance	2.06191	1.87413	1.5717	2.75446	2.22313	2.0318	1.89168	1.79861	1.53108	-
Mi_41029.1(A1)	Mi_20781.1(A2)	Mi_15285.1(B1)	3.2780400000000003	3.2981599999999998	5.864783333333333	Balance	3.9325	3.67176	2.22986	3.7375	3.4443	2.71268	6.59179	6.61898	4.38358	-
Mi_41031.1(A1)	Mi_20784.1(A2)	Mi_15283.1(B1)	15.884900000000002	14.432133333333335	12.724639999999999	Balance	18.6913	16.8203	12.1431	18.3411	14.184	10.7713	14.8514	13.4767	9.84582	-
Mi_41032.1(A1)	Mi_20785.1(A2)	Mi_15282.1(B1)	17.257033333333336	15.829033333333333	7.043490000000001	Balance	15.4532	13.5334	22.7845	14.1742	13.8274	19.4855	6.73854	6.09027	8.30166	-
Mi_41033.1(A1)	Mi_20786.1(A2)	Mi_15281.1(B1)	7.491626666666666	12.9718	18.952533333333335	Balance	5.92948	6.74123	9.80417	13.0901	11.9753	13.85	20.0322	19.3155	17.5099	-
Mi_41034.1(A1)	Mi_20787.1(A2)	Mi_15280.1(B1)	81.37386666666667	80.93249999999999	73.67063333333333	Balance	69.0963	75.3896	99.6357	71.0919	69.1566	102.549	61.2691	65.7136	94.0292	-
Mi_41035.1(A1)	Mi_20788.1(A2)	Mi_15279.1(B1)	3.4727700000000006	6.2673	3.800143333333333	Balance	3.48252	3.06931	3.86648	6.15775	5.70387	6.94028	4.31342	3.40585	3.68116	-
Mi_41036.1(A1)	Mi_20789.1(A2)	Mi_15278.1(B1)	8.635136666666668	24.474933333333336	8.999596666666667	Balance	7.86134	7.51777	10.5263	22.8945	20.2889	30.2414	8.28052	8.04037	10.6779	-
Mi_41037.1(A1)	Mi_20791.1(A2)	Mi_15277.1(B1)	3.970876666666667	4.17677	8.51946	Balance	4.14726	3.79928	3.96609	4.76494	3.79928	3.96609	8.22684	7.30634	10.0252	-
Mi_41038.1(A1)	Mi_20792.1(A2)	Mi_15276.1(B1)	25.717399999999998	25.810566666666663	20.382766666666665	Balance	22.9426	21.5882	32.6214	24.3766	22.205	30.8501	18.6823	19.1852	23.2808	-
Mi_41039.1(A1)	Mi_20793.1(A2)	Mi_15275.1(B1)	9.82056	8.087096666666666	11.7759	Balance	10.4929	7.35428	11.6145	6.60331	7.85571	9.80227	10.0433	12.0838	13.2006	-
Mi_41040.1(A1)	Mi_20794.1(A2)	Mi_15274.1(B1)	2.521783333333333	2.5698166666666666	4.841883333333333	Balance	2.12125	2.60572	2.83838	2.99248	2.20484	2.51213	5.44271	3.74992	5.33302	-
Mi_41045.1(A1)	Mi_20799.1(A2)	Mi_15273.1(B1)	16.97843333333333	20.8212	23.912166666666668	Balance	15.8096	14.4422	20.6835	19.8658	16.1249	26.4729	22.3952	21.2526	28.0887	-
Mi_41046.1(A1)	Mi_20803.1(A2)	Mi_15268.1(B1)	11.730933333333333	4.383793333333333	8.85083	Balance	10.7624	10.2595	14.1709	2.6949	5.81919	4.63729	9.02763	7.48396	10.0409	-
Mi_41049.1(A1)	Mi_20805.1(A2)	Mi_15267.1(B1)	35.41733333333334	72.97106666666666	53.82883333333333	Balance	43.9561	38.0656	24.2303	80.5392	78.3907	59.9833	58.9719	56.1391	46.3755	-
Mi_41051.1(A1)	Mi_20807.1(A2)	Mi_15265.1(B1)	42.79	36.194633333333336	96.48853333333334	Balance	35.7804	34.251	58.3386	34.7138	25.8672	48.0029	86.0318	69.1868	134.247	-
Mi_41052.1(A1)	Mi_20808.1(A2)	Mi_15264.1(B1)	6.523653333333333	4.51829	7.797070000000001	Balance	5.85737	5.30848	8.40511	3.97755	3.62112	5.9562	7.58367	7.11398	8.69356	-
Mi_41053.1(A1)	Mi_20810.1(A2)	Mi_15263.1(B1)	11.786116666666667	8.980246666666666	17.219333333333335	Balance	10.1585	9.59215	15.6077	8.85449	9.45236	8.63389	16.0748	13.0382	22.545	-
Mi_41054.1(A1)	Mi_20811.1(A2)	Mi_15262.1(B1)	5.555630000000001	7.3666100000000005	7.371876666666666	Balance	5.31797	4.44901	6.89991	7.41031	7.23917	7.45035	8.38464	7.55604	6.17495	-
Mi_41056.1(A1)	Mi_20815.1(A2)	Mi_15258.1(B1)	24.09093333333333	29.1591	12.382466666666668	Balance	22.7364	24.644	24.8924	29.7671	28.0669	29.6433	13.1217	12.6885	11.3372	-
Mi_41059.1(A1)	Mi_20818.1(A2)	Mi_15257.1(B1)	7.671776666666666	8.077156666666665	4.291296666666667	Balance	8.00018	7.37662	7.63853	8.20154	8.45596	7.57397	4.03863	4.34492	4.49034	-
Mi_41060.1(A1)	Mi_20819.1(A2)	Mi_15256.1(B1)	2.491953333333333	2.6285900000000004	2.6182666666666665	Balance	2.68124	2.26585	2.52877	2.9157	2.28135	2.68872	3.10079	2.46051	2.2935	-
Mi_41061.1(A1)	Mi_20820.1(A2)	Mi_15255.1(B1)	7.61202	7.833116666666666	9.12388	Balance	8.14851	8.07785	6.6097	8.23053	7.75556	7.51326	9.8652	8.72424	8.7822	-
Mi_41067.1(A1)	Mi_20826.1(A2)	Mi_15252.1(B1)	3.5841133333333333	3.4681833333333336	10.26401	Balance	3.82225	3.53252	3.39757	3.83322	3.46219	3.10914	8.91914	9.48709	12.3858	-
Mi_41069.1(A1)	Mi_20827.1(A2)	Mi_15251.1(B1)	7.786819999999999	7.710003333333333	7.923990000000001	Balance	7.1286	7.3582	8.87366	6.9158	6.93521	9.279	7.91174	7.43762	8.42261	-
Mi_41070.1(A1)	Mi_20828.1(A2)	Mi_15250.1(B1)	4.503886666666666	3.682626666666667	14.722699999999998	A2 suppressed	4.12336	4.07587	5.31243	3.88688	3.43011	3.73089	14.2651	13.3023	16.6007	0.014092901073953692
Mi_41072.1(A1)	Mi_20830.1(A2)	Mi_15249.1(B1)	3.9872133333333335	3.602656666666667	5.744036666666666	Balance	3.66499	3.70976	4.58689	3.52312	2.96646	4.31839	5.58552	5.6061	6.04049	-
Mi_41073.1(A1)	Mi_20831.1(A2)	Mi_15248.1(B1)	12.508756666666665	6.743243333333335	11.152000000000001	Balance	15.3442	12.7867	9.39537	6.95844	8.23672	5.03457	11.9371	10.975	10.5439	-
Mi_41074.1(A1)	Mi_20832.1(A2)	Mi_15246.1(B1)	10.528573333333332	3.98655	2.89392	B1 suppressed	12.9557	11.7063	6.92372	3.67141	3.30368	4.98456	2.71014	3.16668	2.80494	0.014092901073953692
Mi_41076.1(A1)	Mi_20834.1(A2)	Mi_15239.1(B1)	12.992433333333333	13.502366666666667	14.112033333333335	Balance	12.5986	10.8406	15.5381	12.5552	12.9695	14.9824	14.7144	12.2	15.4217	-
Mi_41077.1(A1)	Mi_20835.1(A2)	Mi_15238.1(B1)	165.60466666666665	165.60466666666665	173.158	Balance	156.751	148.345	191.718	156.751	148.345	191.718	165.873	166.517	187.084	-
Mi_41078.1(A1)	Mi_20836.1(A2)	Mi_15235.1(B1)	122.22803333333333	126.16699999999999	151.60033333333334	Balance	112.739	96.7731	157.172	116.507	100.268	161.726	138.68	109.555	206.566	-
Mi_41079.1(A1)	Mi_20837.1(A2)	Mi_15234.1(B1)	2.3972866666666666	2.52366	2.540993333333333	Balance	2.7299	2.26538	2.19658	2.87543	2.45079	2.24476	2.79684	2.41146	2.41468	-
Mi_41080.1(A1)	Mi_20838.1(A2)	Mi_15233.1(B1)	45.963766666666665	56.3235	39.24903333333334	Balance	39.9382	36.4067	61.5464	45.8115	47.9946	75.1644	37.1974	31.7933	48.7564	-
Mi_41081.1(A1)	Mi_20839.1(A2)	Mi_15231.1(B1)	11.940600000000002	12.524933333333331	14.294666666666666	Balance	10.8974	11.4115	13.5129	13.0829	11.4575	13.0344	14.0389	13.9882	14.8569	-
Mi_41082.1(A1)	Mi_20840.1(A2)	Mi_15230.1(B1)	79.08493333333332	79.32626666666667	71.85226666666667	Balance	73.5116	73.2887	90.4545	71.2001	75.433	91.3457	64.9528	66.1582	84.4458	-
Mi_41083.1(A1)	Mi_20841.1(A2)	Mi_15229.1(B1)	8.51065	10.998033333333334	10.186826666666667	Balance	7.7072	7.92569	9.89906	10.3665	9.7694	12.8582	9.74633	9.49545	11.3187	-
Mi_41085.1(A1)	Mi_20843.1(A2)	Mi_15228.1(B1)	19.632	20.534066666666668	29.660033333333335	Balance	19.2123	16.357	23.3267	18.3673	16.9128	26.3221	28.8824	26.8789	33.2188	-
Mi_41086.1(A1)	Mi_20844.1(A2)	Mi_15227.1(B1)	30.234766666666662	31.966066666666666	61.299366666666664	Balance	28.8825	28.9092	32.9126	31.0863	28.4807	36.3312	56.8439	57.9649	69.0893	-
Mi_41087.1(A1)	Mi_20845.1(A2)	Mi_15226.1(B1)	46.979166666666664	53.740566666666666	52.50133333333333	Balance	54.8963	56.7185	29.3227	62.5265	66.2439	32.4513	59.4346	63.0225	35.0469	-
Mi_41088.1(A1)	Mi_20846.1(A2)	Mi_15224.1(B1)	14.825166666666668	13.480966666666667	2.4193399999999996	B1 suppressed	16.0451	16.854	11.5764	15.2631	14.9502	10.2296	2.61097	2.86122	1.78583	0.014092901073953692
Mi_41089.1(A1)	Mi_20847.1(A2)	Mi_15223.1(B1)	3.4532966666666667	3.8686733333333336	3.882516666666666	Balance	3.65783	2.92659	3.77547	3.62455	4.21664	3.76483	4.39077	3.65021	3.60657	-
Mi_41090.1(A1)	Mi_20848.1(A2)	Mi_15222.1(B1)	4.353190000000001	7.589246666666668	7.979563333333334	Balance	4.28641	3.8573	4.91586	6.91711	6.72071	9.12992	7.51469	6.71425	9.70975	-
Mi_41094.1(A1)	Mi_20850.1(A2)	Mi_15220.1(B1)	21.171	18.766966666666665	22.517266666666668	Balance	19.9072	20.8141	22.7917	17.707	18.4077	20.1862	21.1292	21.1204	25.3022	-
Mi_41095.1(A1)	Mi_20851.1(A2)	Mi_15219.1(B1)	2.2849033333333333	2.4229833333333333	2.1978033333333333	Balance	1.98509	2.41216	2.45746	3.0249	2.57297	1.67108	2.2706	2.24958	2.07323	-
Mi_41096.1(A1)	Mi_20852.1(A2)	Mi_15218.1(B1)	35.793733333333336	35.793733333333336	32.364399999999996	Balance	30.6289	30.0278	46.7245	30.6289	30.0278	46.7245	22.8015	31.9214	42.3703	-
Mi_41097.1(A1)	Mi_20853.1(A2)	Mi_15217.1(B1)	3.4953300000000005	3.1884199999999994	3.16778	Balance	3.5201	3.27039	3.6955	3.00764	3.1063	3.45132	3.29216	3.01264	3.19854	-
Mi_41098.1(A1)	Mi_20854.1(A2)	Mi_15212.1(B1)	3.1658399999999998	2.6427433333333332	2.8905066666666666	Balance	3.54039	3.06091	2.89622	2.77166	2.29629	2.86028	2.68096	3.0896	2.90096	-
Mi_41099.1(A1)	Mi_20855.1(A2)	Mi_15211.1(B1)	22.838466666666665	31.206733333333332	67.82696666666668	Balance	20.1131	21.6721	26.7302	25.8027	26.2649	41.5526	56.7208	57.846	88.9141	-
Mi_41102.1(A1)	Mi_20858.1(A2)	Mi_15209.1(B1)	12.558186666666666	12.558186666666666	12.558186666666666	Balance	14.3958	13.3979	9.88086	14.3958	13.3979	9.88086	14.3958	13.3979	9.88086	-
Mi_41104.1(A1)	Mi_20860.1(A2)	Mi_15207.1(B1)	4.67699	3.68606	3.6147033333333334	Balance	4.58811	3.75269	5.69017	4.28571	2.96533	3.80714	3.51786	2.75288	4.57337	-
Mi_41105.1(A1)	Mi_20861.1(A2)	Mi_15206.1(B1)	48.653933333333335	34.31016666666667	51.035	Balance	51.4483	47.5094	47.0041	38.6282	32.3699	31.9324	51.1386	51.1659	50.8005	-
Mi_41106.1(A1)	Mi_20862.1(A2)	Mi_15205.1(B1)	111.15733333333333	26.587433333333333	48.885866666666665	A2 suppressed	102.812	105.351	125.309	24.1697	28.0395	27.5531	45.0379	46.6103	55.0094	0.014092901073953692
Mi_41107.1(A1)	Mi_20863.1(A2)	Mi_15204.1(B1)	2.01145	2.354373333333333	2.347053333333333	Balance	2.20443	1.57228	2.25764	2.67235	2.23768	2.15309	2.37239	1.9945	2.67427	-
Mi_41108.1(A1)	Mi_20864.1(A2)	Mi_15203.1(B1)	11.204830000000001	12.98594	8.615446666666665	Balance	9.91637	9.72112	13.977	11.8668	9.93402	17.157	8.0118	7.41934	10.4152	-
Mi_41109.1(A1)	Mi_20865.1(A2)	Mi_15202.1(B1)	25.065033333333332	27.284333333333336	21.402466666666665	Balance	24.9518	19.978	30.2653	27.7267	24.2301	29.8962	22.6287	15.11	26.4687	-
Mi_41110.1(A1)	Mi_20866.1(A2)	Mi_15201.1(B1)	4.182723333333333	3.1517166666666667	4.518856666666667	Balance	4.07845	4.31563	4.15409	3.69731	3.04865	2.70919	4.96217	3.34929	5.24511	-
Mi_41111.1(A1)	Mi_20867.1(A2)	Mi_15200.1(B1)	23.75406666666667	22.612	19.988566666666667	Balance	23.1203	22.864	25.2779	22.6496	20.963	24.2234	19.11	19.3424	21.5133	-
Mi_41112.1(A1)	Mi_20868.1(A2)	Mi_15199.1(B1)	21.0542	21.597066666666667	18.7517	Balance	19.5156	19.943	23.704	21.9751	21.0868	21.7293	18.8151	16.4748	20.9652	-
Mi_41113.1(A1)	Mi_20869.1(A2)	Mi_15198.1(B1)	5.252866666666667	11.421233333333333	6.035216666666667	Balance	4.93641	4.88242	5.93977	11.579	11.0336	11.6511	6.35543	6.22251	5.52771	-
Mi_41114.1(A1)	Mi_20870.1(A2)	Mi_15197.1(B1)	85.4644	70.9112	35.777633333333334	Balance	75.7786	74.1336	106.481	62.3068	60.7359	89.6909	27.3251	30.9865	49.0213	-
Mi_41115.1(A1)	Mi_20871.1(A2)	Mi_15196.1(B1)	7.0828	6.803183333333333	8.201403333333333	Balance	7.93764	6.32479	6.98597	6.53588	6.06698	7.80669	8.48641	8.08156	8.03624	-
Mi_41116.1(A1)	Mi_20872.1(A2)	Mi_15195.1(B1)	73.57783333333334	40.46533333333333	39.62416666666667	Balance	64.9862	66.3122	89.4351	36.416	33.4372	51.5428	37.0042	31.4312	50.4371	-
Mi_41117.1(A1)	Mi_20873.1(A2)	Mi_15194.1(B1)	25.136300000000002	24.962333333333333	31.937166666666666	Balance	22.1842	22.425	30.7997	22.7077	22.2588	29.9205	27.6717	28.8793	39.2605	-
Mi_41118.1(A1)	Mi_20874.1(A2)	Mi_15193.1(B1)	14.582933333333335	12.811366666666666	12.508466666666669	Balance	11.7684	13.2116	18.7688	12.0756	10.6196	15.7389	11.7824	11.2759	14.4671	-
Mi_41119.1(A1)	Mi_20875.1(A2)	Mi_15192.1(B1)	32.30916666666667	25.206866666666667	24.65006666666667	Balance	30.1731	31.6622	35.0922	22.4245	24.3035	28.8926	23.8469	23.5925	26.5108	-
Mi_41120.1(A1)	Mi_20876.1(A2)	Mi_15191.1(B1)	126.94533333333334	143.12066666666666	107.84536666666668	Balance	112.191	104.15	164.495	126.829	113.652	188.881	93.793	95.7631	133.98	-
Mi_41122.1(A1)	Mi_20878.1(A2)	Mi_15189.1(B1)	21.15686666666667	16.607666666666667	19.742033333333335	Balance	19.1598	20.2773	24.0335	14.7211	14.4343	20.6676	18.9561	17.8112	22.4588	-
Mi_41123.1(A1)	Mi_20879.1(A2)	Mi_15188.1(B1)	8.147616666666666	5.329126666666667	10.47365	Balance	8.23581	7.05696	9.15008	5.51958	4.68982	5.77798	11.3786	9.01265	11.0297	-
Mi_41124.1(A1)	Mi_20880.1(A2)	Mi_15185.1(B1)	7.985403333333333	22.7978	7.922473333333333	Balance	9.12327	8.20899	6.62395	23.6321	20.1965	24.5648	9.93757	7.56998	6.25987	-
Mi_41125.1(A1)	Mi_20881.1(A2)	Mi_15183.1(B1)	142.071	116.97766666666666	174.729	Balance	133.922	127.986	164.305	105.6	103.319	142.014	158.734	151.315	214.138	-
Mi_41126.1(A1)	Mi_20882.1(A2)	Mi_15182.1(B1)	14.5008	19.4794	16.35513333333333	Balance	14.4183	13.1965	15.8876	19.6923	17.8935	20.8524	16.404	14.7634	17.898	-
Mi_41129.1(A1)	Mi_20884.1(A2)	Mi_15180.1(B1)	3.6838599999999997	3.6838599999999997	5.56146	Balance	4.01994	3.5352	3.49644	4.01994	3.5352	3.49644	5.4164	5.02186	6.24612	-
Mi_41130.1(A1)	Mi_20885.1(A2)	Mi_15179.1(B1)	18.596533333333333	16.157366666666668	18.848233333333333	Balance	15.7327	14.7994	25.2575	14.8823	12.493	21.0968	17.5793	16.8564	22.109	-
Mi_41131.1(A1)	Mi_20886.1(A2)	Mi_15177.1(B1)	37.38073333333333	43.20346666666668	54.19683333333334	Balance	37.3223	36.022	38.7979	37.6974	40.5743	51.3387	48.7204	45.8807	67.9894	-
Mi_41132.1(A1)	Mi_20887.1(A2)	Mi_15176.1(B1)	4.268626666666667	4.885656666666667	3.1909466666666666	Balance	4.79375	3.71991	4.29222	5.13527	4.72078	4.80092	3.21352	3.00594	3.35338	-
Mi_41134.1(A1)	Mi_20889.1(A2)	Mi_15174.1(B1)	3.0577433333333333	2.0854633333333332	7.140586666666667	Balance	2.08209	3.5365	3.55464	2.25372	1.64483	2.35784	8.58118	6.97092	5.86966	-
Mi_41137.1(A1)	Mi_20892.1(A2)	Mi_15173.1(B1)	21.999266666666667	25.560933333333335	21.023799999999998	Balance	20.9333	17.8803	27.1842	23.6921	21.2502	31.7405	21.2167	17.6694	24.1853	-
Mi_41138.1(A1)	Mi_20893.1(A2)	Mi_15172.1(B1)	10.170326666666666	15.560466666666665	23.0842	Balance	13.1743	9.81367	7.52301	16.5607	16.5283	13.5924	28.6124	19.9483	20.6919	-
Mi_41139.1(A1)	Mi_20894.1(A2)	Mi_15171.1(B1)	15.182033333333335	12.660833333333334	12.664566666666667	Balance	16.0009	12.8827	16.6625	13.3469	10.9264	13.7092	14.2332	11.9145	11.846	-
Mi_41141.1(A1)	Mi_20896.1(A2)	Mi_15169.1(B1)	7.644456666666667	4.850829999999999	8.868303333333332	Balance	7.59808	6.09206	9.24323	5.41021	4.34121	4.80107	9.74088	9.0422	7.82183	-
Mi_41142.1(A1)	Mi_20897.1(A2)	Mi_15168.1(B1)	22.821299999999997	21.73453333333333	29.552366666666668	Balance	22.7198	21.4721	24.272	23.1859	21.2309	20.7868	28.7301	27.0298	32.8972	-
Mi_41143.1(A1)	Mi_20898.1(A2)	Mi_15167.1(B1)	16.971733333333333	11.47518	24.809633333333334	Balance	15.4775	13.1029	22.3348	9.02234	9.5956	15.8076	21.5829	27.5757	25.2703	-
Mi_41144.1(A1)	Mi_20899.1(A2)	Mi_15166.1(B1)	8.392266666666666	3.7873	6.715563333333333	Balance	9.99183	9.77296	5.41201	4.08977	4.25959	3.01254	7.86426	7.84639	4.43604	-
Mi_41145.1(A1)	Mi_20900.1(A2)	Mi_15165.1(B1)	37.410866666666664	23.064733333333333	34.22776666666667	Balance	37.358	31.1385	43.7361	23.8801	21.143	24.1711	31.2146	31.035	40.4337	-
Mi_41148.1(A1)	Mi_20901.1(A2)	Mi_15164.1(B1)	4.313156666666667	3.2068999999999996	5.156446666666667	Balance	4.00412	4.51976	4.41559	2.69542	3.42882	3.49646	4.98087	5.40021	5.08826	-
Mi_41149.1(A1)	Mi_20902.1(A2)	Mi_15163.1(B1)	13.166199999999998	11.443266666666666	11.6166	Balance	12.6679	12.7954	14.0353	11.3335	11.4413	11.555	12.2511	11.644	10.9547	-
Mi_41151.1(A1)	Mi_20904.1(A2)	Mi_15161.1(B1)	7.241933333333333	6.027573333333334	4.8176499999999995	Balance	6.97079	5.96691	8.7881	5.86411	5.28506	6.93355	4.60101	4.39652	5.45542	-
Mi_41154.1(A1)	Mi_20907.1(A2)	Mi_15159.1(B1)	26.642266666666668	21.405666666666665	30.304266666666667	Balance	25.5779	29.3013	25.0476	18.1396	23.7534	22.324	30.8172	33.3105	26.7851	-
Mi_41155.1(A1)	Mi_20908.1(A2)	Mi_15158.1(B1)	30.811633333333333	30.4943	27.782700000000002	Balance	26.268	29.9859	36.181	28.4701	25.3356	37.6772	25.517	24.0684	33.7627	-
Mi_41157.1(A1)	Mi_20910.1(A2)	Mi_15156.1(B1)	7.60293	7.704793333333334	9.138726666666665	Balance	9.16339	8.43544	5.20996	8.9016	8.61508	5.5977	11.3261	10.682	5.40808	-
Mi_41158.1(A1)	Mi_20911.1(A2)	Mi_15155.1(B1)	7.025326666666666	5.185713333333333	5.874763333333333	Balance	6.93971	7.6475	6.48877	5.38818	5.43892	4.73004	6.90361	5.25465	5.46603	-
Mi_41159.1(A1)	Mi_20912.1(A2)	Mi_15154.1(B1)	15.769666666666666	18.3991	16.570433333333334	Balance	15.2412	12.8164	19.2514	18.5516	14.3406	22.3051	16.0211	13.1714	20.5188	-
Mi_41160.1(A1)	Mi_20913.1(A2)	Mi_15153.1(B1)	19.430400000000002	23.873233333333335	19.7681	Balance	19.3283	18.3267	20.6362	25.1533	18.8456	27.6208	17.8692	19.1496	22.2855	-
Mi_41161.1(A1)	Mi_20914.1(A2)	Mi_15151.1(B1)	5.89229	3.548296666666667	8.973823333333334	Balance	6.7653	4.57453	6.33704	3.36304	2.9655	4.31635	9.39987	8.17928	9.34232	-
Mi_41162.1(A1)	Mi_20915.1(A2)	Mi_15150.1(B1)	2.97748	2.97748	2.4255533333333337	Balance	2.95779	2.91466	3.05999	2.95779	2.91466	3.05999	2.30209	2.07688	2.89769	-
Mi_41163.1(A1)	Mi_20916.1(A2)	Mi_15149.1(B1)	6.914116666666668	6.3318	5.461666666666666	Balance	8.29675	6.3442	6.1014	7.89312	5.98767	5.11461	5.91288	5.73794	4.73418	-
Mi_41164.1(A1)	Mi_20917.1(A2)	Mi_15148.1(B1)	75.97619999999999	26.489500000000003	78.40526666666666	A2 suppressed	70.7974	68.2956	88.8356	25.4985	22.9711	30.9989	72.4576	68.3953	94.3629	0.014092901073953692
Mi_41165.1(A1)	Mi_20918.1(A2)	Mi_15147.1(B1)	14.623800000000001	15.146333333333333	11.430133333333336	Balance	13.9023	12.2715	17.6976	14.1168	15.8412	15.481	11.1068	10.4658	12.7178	-
Mi_41166.1(A1)	Mi_20919.1(A2)	Mi_15146.1(B1)	17.054666666666666	27.43326666666667	26.477800000000002	Balance	14.3096	15.4279	21.4265	24.0105	25.6452	32.6441	23.3088	28.2924	27.8322	-
Mi_41167.1(A1)	Mi_20920.1(A2)	Mi_15145.1(B1)	8.060523333333334	9.320543333333333	9.501886666666666	Balance	7.17218	6.69179	10.3176	8.92311	7.43652	11.602	9.63069	6.93737	11.9376	-
Mi_41168.1(A1)	Mi_20921.1(A2)	Mi_15144.1(B1)	27.635833333333334	23.250366666666668	33.077666666666666	Balance	23.525	21.5608	37.8217	20.1553	17.7828	31.813	29.108	26.0073	44.1177	-
Mi_41170.1(A1)	Mi_20923.1(A2)	Mi_15142.1(B1)	5.062333333333334	6.887256666666667	4.046233333333333	Balance	4.976	4.43942	5.77158	7.18386	5.918	7.55991	4.09484	3.88867	4.15519	-
Mi_41171.1(A1)	Mi_20924.1(A2)	Mi_15141.1(B1)	6.066133333333333	5.958410000000001	5.424413333333334	Balance	5.46094	5.95473	6.78273	5.62476	5.22928	7.02119	5.79719	4.37953	6.09652	-
Mi_41172.1(A1)	Mi_20925.1(A2)	Mi_15140.1(B1)	36.987233333333336	34.158	33.24363333333333	Balance	34.0745	31.3284	45.5588	29.1127	34.4302	38.9311	31.2114	28.4658	40.0537	-
Mi_41173.1(A1)	Mi_20926.1(A2)	Mi_15139.1(B1)	2.057116666666667	2.119473333333333	2.00239	Balance	1.83019	2.17427	2.16689	2.13168	1.99324	2.2335	2.0207	1.88724	2.09923	-
Mi_41176.1(A1)	Mi_20929.1(A2)	Mi_15137.1(B1)	229.87266666666665	253.787	207.65066666666667	Balance	216.642	213.476	259.5	236.898	228.465	295.998	197.894	185.905	239.153	-
Mi_41177.1(A1)	Mi_20930.1(A2)	Mi_15136.1(B1)	23.328400000000002	20.832666666666668	26.39503333333333	Balance	27.3768	22.5214	20.087	19.794	19.5345	23.1695	28.3786	21.1555	29.651	-
Mi_41178.1(A1)	Mi_20931.1(A2)	Mi_15135.1(B1)	24.967933333333335	22.536533333333335	27.661066666666667	Balance	24.2784	25.5521	25.0733	24.5579	20.1668	22.8849	25.7031	24.9987	32.2814	-
Mi_41179.1(A1)	Mi_20932.1(A2)	Mi_15134.1(B1)	5.9393	4.746406666666666	13.705633333333333	Balance	5.88332	5.82809	6.10649	5.32301	3.79628	5.11993	12.8293	11.689	16.5986	-
Mi_41181.1(A1)	Mi_20934.1(A2)	Mi_15132.1(B1)	229.558	229.558	251.36866666666666	Balance	193.768	209.088	285.818	193.768	209.088	285.818	227.436	212.873	313.797	-
Mi_41185.1(A1)	Mi_20937.1(A2)	Mi_15130.1(B1)	37.0923	46.1737	7.650916666666667	B1 suppressed	47.1735	36.8766	27.2268	57.9051	51.4187	29.1973	9.05673	6.34052	7.5555	0.014092901073953692
Mi_41223.1(A1)	Mi_20995.1(A2)	Mi_15082.1(B1)	35.7206	108.53443333333333	72.46246666666667	A1 suppressed	30.025	39.2308	37.906	96.4713	108.275	120.857	65.0477	71.4116	80.9281	0.014092901073953692
Mi_41224.1(A1)	Mi_20996.1(A2)	Mi_15081.1(B1)	5.432906666666667	12.460466666666667	10.3108	Balance	5.55288	6.15851	4.58733	14.2894	12.0068	11.0852	11.898	11.1705	7.8639	-
Mi_41225.1(A1)	Mi_20997.1(A2)	Mi_15080.1(B1)	28.824533333333335	25.05473333333333	35.77483333333333	Balance	28.6275	29.2702	28.5759	22.9639	21.351	30.8493	35.8686	34.2835	37.1724	-
Mi_41226.1(A1)	Mi_20998.1(A2)	Mi_15078.1(B1)	31.918866666666663	31.918866666666663	66.10303333333333	Balance	27.5056	27.5815	40.6695	27.5056	27.5815	40.6695	56.8598	56.5592	84.8901	-
Mi_28715.1(A1)	Mi_21721.1(A2)	Mi_22816.1(B1)	5.408853333333333	5.408853333333333	14.401200000000001	Balance	5.33833	4.7282	6.16003	5.33833	4.7282	6.16003	13.4274	12.4635	17.3127	-
Mi_28716.1(A1)	Mi_21722.1(A2)	Mi_22817.1(B1)	87.19733333333333	87.19733333333333	143.23433333333332	Balance	87.8572	78.9086	94.8262	87.8572	78.9086	94.8262	139.229	131.552	158.922	-
Mi_28719.1(A1)	Mi_21725.1(A2)	Mi_22819.1(B1)	2.070183333333333	19.208966666666665	22.2603	A1 suppressed	2.64115	1.21185	2.35755	18.2709	20.8111	18.5449	24.7521	19.3377	22.6911	0.014092901073953692
Mi_28722.1(A1)	Mi_21728.1(A2)	Mi_22821.1(B1)	13.610033333333334	33.29323333333333	18.4525	Balance	10.5242	11.4546	18.8513	33.1691	28.7459	37.9647	17.474	16.7783	21.1052	-
Mi_28724.1(A1)	Mi_21730.1(A2)	Mi_22824.1(B1)	1.9512066666666665	1.9512066666666665	1.5529400000000002	Balance	2.00141	1.71596	2.13625	2.00141	1.71596	2.13625	1.76975	1.38375	1.50532	-
Mi_28727.1(A1)	Mi_21733.1(A2)	Mi_22829.1(B1)	1.8877266666666666	1.2373333333333332	4.40546	A2 suppressed	1.89227	2.06986	1.70105	1.07942	1.17261	1.45997	4.57818	4.64079	3.99741	0.014092901073953692
Mi_28729.1(A1)	Mi_21735.1(A2)	Mi_22831.1(B1)	45.212199999999996	40.25006666666666	45.3054	Balance	45.141	40.0201	50.4755	38.8861	35.963	45.9011	39.9137	39.7429	56.2596	-
Mi_28730.1(A1)	Mi_21736.1(A2)	Mi_22832.1(B1)	9.125856666666666	23.060599999999997	25.5939	A1 suppressed	8.08532	8.63775	10.6545	21.5677	19.8347	27.7794	23.2269	21.6242	31.9306	0.014092901073953692
Mi_28732.1(A1)	Mi_21738.1(A2)	Mi_22833.1(B1)	2.158436666666667	15.229500000000002	8.328256666666666	A1 suppressed	2.17849	2.20549	2.09133	16.3884	14.2269	15.0732	9.16663	7.35628	8.46186	0.014092901073953692
Mi_28733.1(A1)	Mi_21739.1(A2)	Mi_22834.1(B1)	6.741226666666667	6.20834	5.922516666666667	Balance	7.22533	7.98045	5.0179	7.09862	6.9696	4.5568	6.89022	6.3041	4.57323	-
Mi_28734.1(A1)	Mi_21740.1(A2)	Mi_22835.1(B1)	5.7405	3.7889666666666666	5.930610000000001	Balance	6.86425	6.34365	4.0136	4.44457	4.18123	2.7411	6.4316	6.67694	4.68329	-
Mi_28738.1(A1)	Mi_21742.1(A2)	Mi_22837.1(B1)	111.55233333333335	93.34566666666666	76.0396	Balance	105.698	101.97	126.989	87.8282	89.0018	103.207	72.5192	69.0439	86.5557	-
Mi_28739.1(A1)	Mi_21743.1(A2)	Mi_22838.1(B1)	4.436853333333333	3.6407233333333338	3.7919000000000005	Balance	3.89654	4.48768	4.92634	3.41874	3.22079	4.28264	3.11723	3.34709	4.91138	-
Mi_28740.1(A1)	Mi_21744.1(A2)	Mi_22839.1(B1)	10.361120000000001	10.710533333333332	8.55671	Balance	11.0167	8.92826	11.1384	10.0542	10.0642	12.0132	8.80743	8.52257	8.34013	-
Mi_28741.1(A1)	Mi_21745.1(A2)	Mi_22840.1(B1)	27.0063	29.0125	25.01523333333333	Balance	26.973	24.9908	29.0551	28.8537	25.5787	32.6051	24.0525	23.5655	27.4277	-
Mi_28743.1(A1)	Mi_21748.1(A2)	Mi_22842.1(B1)	21.913566666666668	26.1955	25.817966666666667	Balance	27.5672	24.2905	13.883	29.1929	32.913	16.4806	29.3865	29.9183	18.1491	-
Mi_28744.1(A1)	Mi_21749.1(A2)	Mi_22843.1(B1)	4.288049999999999	5.371883333333334	3.1856866666666668	Balance	3.49545	4.10466	5.26404	5.24317	4.44671	6.42577	2.72114	2.74022	4.0957	-
Mi_28747.1(A1)	Mi_21752.1(A2)	Mi_22846.1(B1)	7.768786666666666	2.4188833333333335	6.442973333333334	A2 suppressed	7.87568	7.21801	8.21267	2.42179	2.94987	1.88499	6.2109	6.01348	7.10454	0.014092901073953692
Mi_28748.1(A1)	Mi_21754.1(A2)	Mi_22847.1(B1)	4.539763333333333	3.6498166666666667	4.5202333333333335	Balance	4.57144	4.0543	4.99355	3.5848	3.55707	3.80758	5.17883	4.20085	4.18102	-
Mi_28749.1(A1)	Mi_21755.1(A2)	Mi_22849.1(B1)	43.29173333333333	43.29173333333333	38.9806	Balance	41.0857	34.3648	54.4247	41.0857	34.3648	54.4247	36.6744	32.2267	48.0407	-
Mi_28751.1(A1)	Mi_21756.1(A2)	Mi_22851.1(B1)	14.687833333333332	10.594193333333335	16.415233333333333	Balance	13.1487	13.8014	17.1134	8.97169	9.90869	12.9022	15.102	15.1236	19.0201	-
Mi_28752.1(A1)	Mi_21757.1(A2)	Mi_22852.1(B1)	2.7371733333333332	4.816146666666667	7.771406666666667	Balance	3.10139	3.23117	1.87896	5.72169	4.60245	4.1243	8.96737	7.94562	6.40123	-
Mi_28753.1(A1)	Mi_21758.1(A2)	Mi_22853.1(B1)	9.14021	9.475726666666667	9.455713333333334	Balance	9.61704	9.3386	8.46499	10.1994	8.78687	9.44091	9.41537	9.0022	9.94957	-
Mi_28755.1(A1)	Mi_21760.1(A2)	Mi_22855.1(B1)	16.03493333333333	13.251399999999999	12.701033333333333	Balance	13.8026	14.683	19.6192	11.5286	12.0764	16.1492	11.3735	11.0398	15.6898	-
Mi_28756.1(A1)	Mi_21770.1(A2)	Mi_22856.1(B1)	4.6573199999999995	5.709516666666667	7.619586666666667	Balance	5.35176	4.82219	3.79801	6.05731	6.6376	4.43364	8.80061	9.22556	4.83259	-
Mi_28757.1(A1)	Mi_21771.1(A2)	Mi_22857.1(B1)	5.320216666666666	5.293903333333333	4.764933333333333	Balance	5.6311	5.32331	5.00624	5.34878	5.72398	4.80895	4.73119	4.78098	4.78263	-
Mi_28758.1(A1)	Mi_21772.1(A2)	Mi_22858.1(B1)	25.873433333333335	23.73	25.48563333333333	Balance	24.6574	19.9587	33.0042	21.7252	19.9587	29.5061	22.5663	21.8917	31.9989	-
Mi_28759.1(A1)	Mi_21773.1(A2)	Mi_22859.1(B1)	5.025853333333334	4.552643333333333	5.9700999999999995	Balance	4.30055	4.40866	6.36835	4.38273	3.8535	5.4217	5.88248	5.85482	6.173	-
Mi_28760.1(A1)	Mi_21774.1(A2)	Mi_22860.1(B1)	20.834333333333333	21.01406666666667	15.303766666666666	Balance	23.0775	22.5697	16.8558	22.4422	22.3324	18.2676	17.1277	15.8186	12.965	-
Mi_28761.1(A1)	Mi_21775.1(A2)	Mi_22861.1(B1)	10.44287	13.080533333333333	23.5996	Balance	8.99101	10.4752	11.8624	14.7411	10.8795	13.621	25.0228	23.2105	22.5655	-
Mi_28762.1(A1)	Mi_21776.1(A2)	Mi_22862.1(B1)	22.45726666666667	25.7683	24.672533333333334	Balance	25.4485	21.7144	20.2089	27.5782	25.5622	24.1645	27.2258	26.089	20.7028	-
Mi_28763.1(A1)	Mi_21777.1(A2)	Mi_22863.1(B1)	19.5	5.2637100000000006	6.235856666666667	Balance	24.3071	19.558	14.6349	5.68422	5.69321	4.4137	6.77611	6.01434	5.91712	-
Mi_28764.1(A1)	Mi_21778.1(A2)	Mi_22864.1(B1)	15.613966666666665	5.764596666666667	11.632243333333333	Balance	14.5452	14.0307	18.266	5.47189	4.29701	7.52489	11.5668	9.19813	14.1318	-
Mi_28765.1(A1)	Mi_21779.1(A2)	Mi_22865.1(B1)	8.803980000000001	8.803980000000001	7.646956666666667	Balance	9.6836	8.69078	8.03756	9.6836	8.69078	8.03756	9.07911	7.46884	6.39292	-
Mi_28766.1(A1)	Mi_21780.1(A2)	Mi_22866.1(B1)	23.406299999999998	17.557566666666666	18.0902	Balance	27.0945	26.2658	16.8586	19.721	18.0896	14.8621	19.2509	18.2885	16.7312	-
Mi_28767.1(A1)	Mi_21782.1(A2)	Mi_22868.1(B1)	12.520683333333332	9.716299999999999	11.097776666666666	Balance	13.9417	13.7433	9.87705	10.7146	9.94234	8.49196	12.3214	11.3308	9.64113	-
Mi_28769.1(A1)	Mi_21784.1(A2)	Mi_22870.1(B1)	83.23899999999999	49.96193333333334	25.636866666666663	B1 suppressed	93.3771	85.2435	71.0964	54.2127	51.1685	44.5046	27.1103	27.8613	21.939	0.014092901073953692
Mi_28772.1(A1)	Mi_21786.1(A2)	Mi_22871.1(B1)	32.45173333333333	31.66976666666667	43.717666666666666	Balance	35.3109	31.1605	30.8838	32.3419	31.3265	31.3409	49.1138	45.6388	36.4004	-
Mi_28775.1(A1)	Mi_21789.1(A2)	Mi_22873.1(B1)	23.045200000000005	20.569599999999998	26.544966666666667	Balance	19.8136	20.4357	28.8863	18.0599	17.7265	25.9224	24.0321	21.7521	33.8507	-
Mi_28776.1(A1)	Mi_21791.1(A2)	Mi_22875.1(B1)	13.810533333333334	24.1431	26.364099999999997	Balance	12.2651	10.8307	18.3358	21.0804	19.4644	31.8845	24.5354	23.0798	31.4771	-
Mi_28777.1(A1)	Mi_21792.1(A2)	Mi_22876.1(B1)	72.52393333333333	89.78846666666668	50.95863333333333	Balance	58.3244	60.7291	98.5183	73.0054	74.649	121.711	45.6329	43.6668	63.5762	-
Mi_28778.1(A1)	Mi_21793.1(A2)	Mi_22877.1(B1)	96.52573333333333	54.1033	23.8668	B1 suppressed	84.661	82.8352	122.081	48.0587	46.4856	67.7656	22.3754	19.4903	29.7347	0.014092901073953692
Mi_28783.1(A1)	Mi_21797.1(A2)	Mi_22880.1(B1)	10.684773333333332	7.056473333333334	8.84863	Balance	10.222	9.70932	12.123	6.69747	6.01337	8.45858	8.21778	7.82021	10.5079	-
Mi_28784.1(A1)	Mi_21798.1(A2)	Mi_22881.1(B1)	4.245773333333333	4.163896666666667	4.6521566666666665	Balance	4.62395	3.27812	4.83525	4.1056	3.76016	4.62593	5.12935	4.12788	4.69924	-
Mi_28785.1(A1)	Mi_21799.1(A2)	Mi_22882.1(B1)	18.3309	16.970066666666668	15.442666666666668	Balance	16.8551	14.6247	23.5129	15.7792	14.224	20.907	17.1293	12.0725	17.1262	-
Mi_28786.1(A1)	Mi_21800.1(A2)	Mi_22883.1(B1)	7.461026666666666	8.23702	8.191353333333334	Balance	7.41322	7.48651	7.48335	8.51365	8.36304	7.83437	8.58846	7.19129	8.79431	-
Mi_28787.1(A1)	Mi_21801.1(A2)	Mi_22884.1(B1)	12.205366666666668	9.372526666666667	14.029933333333332	Balance	12.0294	11.2364	13.3503	9.13304	8.75464	10.2299	13.47	13.4415	15.1783	-
Mi_28788.1(A1)	Mi_21802.1(A2)	Mi_22885.1(B1)	11.289133333333334	12.1624	10.297199999999998	Balance	10.7108	10.9406	12.216	11.3114	10.8874	14.2884	9.70288	9.81592	11.3728	-
Mi_28789.1(A1)	Mi_21803.1(A2)	Mi_22886.1(B1)	14.6231	13.308833333333334	11.763166666666665	Balance	13.5436	14.331	15.9947	11.8536	11.8126	16.2603	11.8257	10.5351	12.9287	-
Mi_28790.1(A1)	Mi_21804.1(A2)	Mi_22887.1(B1)	17.5429	11.812399999999998	9.899566666666667	Balance	16.7271	17.3757	18.5259	11.9332	10.7961	12.7079	10.7155	8.7431	10.2401	-
Mi_28791.1(A1)	Mi_21805.1(A2)	Mi_22888.1(B1)	12.561666666666667	7.257733333333334	9.005460000000001	Balance	12.5815	11.0273	14.0762	6.99514	7.13144	7.64662	8.34826	8.67395	9.99417	-
Mi_28792.1(A1)	Mi_21807.1(A2)	Mi_22889.1(B1)	17.0906	17.964633333333335	16.358033333333335	Balance	16.1892	15.9447	19.1379	16.7986	16.3654	20.7299	16.1607	14.984	17.9294	-
Mi_28793.1(A1)	Mi_21808.1(A2)	Mi_22890.1(B1)	24.399733333333334	24.422	22.05196666666667	Balance	29.2353	25.1154	18.8485	27.5557	24.5582	21.1521	24.7793	22.4563	18.9203	-
Mi_28794.1(A1)	Mi_21809.1(A2)	Mi_22891.1(B1)	19.3206	17.412566666666667	25.8082	Balance	16.837	14.0046	27.1202	14.2284	13.2864	24.7229	25.6586	19.4248	32.3412	-
Mi_28796.1(A1)	Mi_21811.1(A2)	Mi_22893.1(B1)	25.29256666666667	25.944433333333336	34.48323333333333	Balance	29.3314	26.9643	19.582	29.1273	26.9293	21.7767	38.94	35.0786	29.4311	-
Mi_28797.1(A1)	Mi_21812.1(A2)	Mi_22894.1(B1)	19.0128	19.681533333333334	20.848966666666666	Balance	20.3448	20.82	15.8736	22.4415	21.4472	15.1559	23.3541	21.7009	17.4919	-
Mi_28799.1(A1)	Mi_21814.1(A2)	Mi_22896.1(B1)	13.8969	5.849703333333333	8.743723333333334	Balance	12.9685	13.1175	15.6047	6.25264	5.30514	5.99133	8.31288	7.78249	10.1358	-
Mi_28800.1(A1)	Mi_21815.1(A2)	Mi_22897.1(B1)	30.26973333333333	33.6423	29.341166666666666	Balance	33.5661	31.9924	25.2507	36.7745	38.3693	25.7831	33.2271	31.8504	22.946	-
Mi_28801.1(A1)	Mi_21816.1(A2)	Mi_22898.1(B1)	37.3419	34.24696666666667	34.06366666666667	Balance	36.8078	38.901	36.3169	37.9847	33.84	30.9162	34.636	35.3037	32.2513	-
Mi_28802.1(A1)	Mi_21817.1(A2)	Mi_22899.1(B1)	259.26466666666664	293.91266666666667	269.3136666666667	Balance	214.095	216.892	346.807	238.052	252.682	391.004	223.129	235.403	349.409	-
Mi_28803.1(A1)	Mi_21818.1(A2)	Mi_22900.1(B1)	16.4317	18.7409	21.667999999999996	Balance	19.9264	18.8112	10.5575	22.1566	23.16	10.9061	25.2941	25.5457	14.1642	-
Mi_28805.1(A1)	Mi_21819.1(A2)	Mi_22901.1(B1)	34.042233333333336	31.193533333333335	27.983899999999995	Balance	30.2131	31.787	40.1266	26.5591	27.3669	39.6546	25.4703	21.3768	37.1046	-
Mi_28806.1(A1)	Mi_21820.1(A2)	Mi_22902.1(B1)	2.688413333333333	3.4110133333333335	4.700983333333333	Balance	2.29589	2.47904	3.29031	3.16025	3.06839	4.0044	4.06798	4.09617	5.9388	-
Mi_28807.1(A1)	Mi_21821.1(A2)	Mi_22903.1(B1)	13.563366666666667	16.036066666666667	12.2678	Balance	11.7405	11.0583	17.8913	13.2935	12.6968	22.1179	9.8311	10.1046	16.8677	-
Mi_28808.1(A1)	Mi_21822.1(A2)	Mi_22904.1(B1)	5.500453333333333	4.11671	4.73015	Balance	5.32222	4.65225	6.52689	4.05263	3.32046	4.97704	4.31645	4.03631	5.83769	-
Mi_28809.1(A1)	Mi_21823.1(A2)	Mi_22905.1(B1)	15.081966666666668	11.984776666666667	15.081966666666668	Balance	12.7969	13.1126	19.3364	11.2297	9.65253	15.0721	12.7969	13.1126	19.3364	-
Mi_28810.1(A1)	Mi_21824.1(A2)	Mi_22906.1(B1)	39.25523333333333	25.7744	44.83363333333333	Balance	39.5695	34.6734	43.5228	26.2354	23.8403	27.2475	48.0024	42.888	43.6105	-
Mi_28811.1(A1)	Mi_21825.1(A2)	Mi_22907.1(B1)	12.100363333333334	11.494763333333333	11.69992	Balance	12.8292	9.64329	13.8286	8.56859	10.0886	15.8271	9.28386	9.9572	15.8587	-
Mi_28813.1(A1)	Mi_21827.1(A2)	Mi_22909.1(B1)	3.7235266666666664	5.180753333333333	4.59822	Balance	4.15485	4.0464	2.96933	5.43182	5.09749	5.01295	4.5821	4.59616	4.6164	-
Mi_28814.1(A1)	Mi_21828.1(A2)	Mi_22911.1(B1)	11.046616666666665	7.88887	7.584623333333333	Balance	9.13585	10.835	13.169	7.0836	8.52819	8.05482	5.36235	7.13012	10.2614	-
Mi_28815.1(A1)	Mi_21829.1(A2)	Mi_22912.1(B1)	17.708	22.722400000000004	24.4254	Balance	16.5174	15.0998	21.5068	22.0864	20.0647	26.0161	24.3689	22.3595	26.5478	-
Mi_28816.1(A1)	Mi_21830.1(A2)	Mi_22913.1(B1)	45.4032	38.20073333333334	38.46756666666666	Balance	42.3369	39.4658	54.4069	35.0129	33.2932	46.2961	34.458	33.8352	47.1095	-
Mi_28817.1(A1)	Mi_21831.1(A2)	Mi_22914.1(B1)	43.6112	27.3396	25.8086	Balance	41.5253	45.0388	44.2695	24.4477	27.6975	29.8736	24.1098	25.5429	27.7731	-
Mi_28819.1(A1)	Mi_21833.1(A2)	Mi_22916.1(B1)	48.4521	49.81300000000001	68.4316	Balance	52.8327	54.0045	38.5191	50.4213	56.1379	42.8798	67.3453	64.503	73.4465	-
Mi_28820.1(A1)	Mi_21834.1(A2)	Mi_22918.1(B1)	2.5155566666666664	3.20302	5.832593333333333	Balance	2.85324	2.40836	2.28507	3.20113	3.31593	3.092	6.93486	6.36219	4.20073	-
Mi_28821.1(A1)	Mi_21835.1(A2)	Mi_22919.1(B1)	30.5642	24.59613333333333	39.412866666666666	Balance	28.2086	27.3653	36.1187	24.5762	21.2902	27.922	37.7216	32.0866	48.4304	-
Mi_28822.1(A1)	Mi_21836.1(A2)	Mi_22920.1(B1)	6.85373	11.432413333333335	8.731706666666666	Balance	7.03753	6.52073	7.00293	13.0876	11.2526	9.95704	8.3168	8.47759	9.40073	-
Mi_28823.1(A1)	Mi_21837.1(A2)	Mi_22921.1(B1)	7.69826	3.355253333333333	7.010813333333334	Balance	5.91692	8.43004	8.74782	3.51597	3.30111	3.24868	7.22798	6.69281	7.11165	-
Mi_28825.1(A1)	Mi_21838.1(A2)	Mi_22923.1(B1)	14.007966666666666	13.480966666666667	10.2316	Balance	14.1034	14.0622	13.8583	14.1168	12.6622	13.6639	10.3043	10.0486	10.3419	-
Mi_28826.1(A1)	Mi_21839.1(A2)	Mi_22924.1(B1)	4.25272	6.42083	2.69139	Balance	4.96596	4.05385	3.73835	7.91245	5.7963	5.55374	2.99792	2.76041	2.31584	-
Mi_28827.1(A1)	Mi_21840.1(A2)	Mi_22925.1(B1)	10.869143333333334	18.193566666666666	9.400596666666667	Balance	11.6946	9.44453	11.4683	17.3848	17.3388	19.8571	11.1907	8.99003	8.02106	-
Mi_28828.1(A1)	Mi_21842.1(A2)	Mi_22926.1(B1)	284.671	311.2316666666666	300.5556666666667	Balance	326.844	296.714	230.455	363.398	325.222	245.075	352.451	313.625	235.591	-
Mi_28829.1(A1)	Mi_21843.1(A2)	Mi_22927.1(B1)	6.492446666666666	6.98386	9.22514	Balance	7.16479	4.81795	7.4946	7.29445	6.31378	7.34335	10.0017	8.00338	9.67034	-
Mi_28830.1(A1)	Mi_21844.1(A2)	Mi_22928.1(B1)	7.308936666666667	8.759763333333334	5.791506666666667	Balance	7.68103	7.13002	7.11576	9.30214	6.93745	10.0397	4.73146	5.33716	7.3059	-
Mi_28831.1(A1)	Mi_21845.1(A2)	Mi_22929.1(B1)	9.024383333333333	13.4769	9.618843333333333	Balance	10.7808	8.45512	7.83723	14.7428	12.9671	12.7208	9.41817	9.16916	10.2692	-
Mi_28834.1(A1)	Mi_21847.1(A2)	Mi_22931.1(B1)	5.795826666666667	6.023843333333333	4.943696666666667	Balance	5.42485	5.86987	6.09276	6.25463	5.74874	6.06816	5.66458	4.92884	4.23767	-
Mi_28835.1(A1)	Mi_21848.1(A2)	Mi_22932.1(B1)	7.0205166666666665	6.458473333333334	9.353700000000002	Balance	9.06731	5.94009	6.05415	6.86202	7.83086	4.68254	10.6263	10.5615	6.8733	-
Mi_28836.1(A1)	Mi_21861.1(A2)	Mi_22933.1(B1)	4.8676699999999995	5.19963	5.332913333333333	Balance	5.67603	5.62121	3.30577	6.63801	5.49485	3.46603	6.45377	5.87226	3.67271	-
Mi_28838.1(A1)	Mi_21863.1(A2)	Mi_22934.1(B1)	14.804166666666667	11.074086666666666	9.17878	Balance	14.1138	13.1921	17.1066	10.134	9.60476	13.4835	7.98619	8.89625	10.6539	-
Mi_28839.1(A1)	Mi_21864.1(A2)	Mi_22935.1(B1)	9.142193333333333	10.356586666666667	9.411513333333334	Balance	9.59009	6.61309	11.2234	10.622	8.88586	11.5619	9.94511	7.67063	10.6188	-
Mi_28840.1(A1)	Mi_21865.1(A2)	Mi_22936.1(B1)	6.149909999999999	5.8659766666666675	3.63818	Balance	5.79735	5.63204	7.02034	5.86737	5.01954	6.71102	3.4256	3.61552	3.87342	-
Mi_28842.1(A1)	Mi_21867.1(A2)	Mi_22938.1(B1)	26.91676666666667	26.8197	32.31713333333334	Balance	22.8262	20.0717	37.8524	21.7698	20.6375	38.0518	28.2969	25.5894	43.0651	-
Mi_28843.1(A1)	Mi_21868.1(A2)	Mi_22951.1(B1)	10.958486666666666	16.355566666666665	18.227433333333334	Balance	9.91696	10.6907	12.2678	17.8383	13.9791	17.2493	16.5731	13.6199	24.4893	-
Mi_28844.1(A1)	Mi_21869.1(A2)	Mi_22952.1(B1)	12.92895	12.469299999999999	6.102436666666666	Balance	12.1478	9.59545	17.0436	11.5471	11.2257	14.6351	5.98621	5.43415	6.88695	-
Mi_28846.1(A1)	Mi_21871.1(A2)	Mi_22953.1(B1)	29.907833333333333	37.14833333333333	43.7672	Balance	27.955	25.0332	36.7353	32.5025	29.2913	49.6512	38.0218	35.1212	58.1586	-
Mi_28847.1(A1)	Mi_21872.1(A2)	Mi_22954.1(B1)	5.633053333333333	6.337979999999999	5.97325	Balance	5.04403	4.44012	7.41501	5.99473	5.11135	7.90786	4.98965	4.73054	8.19956	-
Mi_28848.1(A1)	Mi_21873.1(A2)	Mi_22955.1(B1)	3.988106666666667	5.90449	8.087686666666666	Balance	4.00002	4.84312	3.12118	7.09681	4.99446	5.6222	8.65797	8.15484	7.45025	-
Mi_28850.1(A1)	Mi_21875.1(A2)	Mi_22957.1(B1)	3.4641966666666666	3.6651000000000002	5.924499999999999	Balance	3.1029	3.28129	4.0084	3.72934	3.43052	3.83544	6.29537	5.7063	5.77183	-
Mi_28853.1(A1)	Mi_21878.1(A2)	Mi_22960.1(B1)	3.6552866666666666	3.6552866666666666	3.0413133333333335	Balance	4.01065	3.68208	3.27313	4.01065	3.68208	3.27313	3.49919	2.72181	2.90294	-
Mi_28854.1(A1)	Mi_21879.1(A2)	Mi_22961.1(B1)	6.289909999999999	7.1656266666666655	8.31962	Balance	6.17327	5.17512	7.52134	6.41278	6.49935	8.58475	7.74696	7.66128	9.55062	-
Mi_28856.1(A1)	Mi_21881.1(A2)	Mi_22963.1(B1)	5.990893333333333	6.15969	9.370103333333335	Balance	6.00738	6.26475	5.70055	6.53183	5.14422	6.80302	9.85224	7.79027	10.4678	-
Mi_28858.1(A1)	Mi_21883.1(A2)	Mi_22965.1(B1)	5.28217	11.33384	16.440866666666665	A1 suppressed	6.02707	5.04463	4.77481	9.40852	11.2787	13.3143	14.2649	14.3498	20.7079	0.014092901073953692
Mi_28859.1(A1)	Mi_21884.1(A2)	Mi_22966.1(B1)	10.43171	25.026666666666667	10.390683333333333	Balance	9.10675	8.25788	13.9305	22.7861	20.6475	31.6464	8.20006	8.76669	14.2053	-
Mi_28864.1(A1)	Mi_21889.1(A2)	Mi_22972.1(B1)	16.482533333333333	15.041533333333334	15.393099999999999	Balance	16.9184	16.8669	15.6623	16.3541	14.6302	14.1403	16.4943	14.1384	15.5466	-
Mi_28865.1(A1)	Mi_21890.1(A2)	Mi_22973.1(B1)	37.194066666666664	36.90486666666667	30.03476666666667	Balance	44.5071	44.9019	22.1732	45.0786	43.9502	21.6858	34.9923	35.531	19.581	-
Mi_28866.1(A1)	Mi_21891.1(A2)	Mi_22974.1(B1)	3.8801200000000002	5.295470000000001	5.686509999999999	Balance	4.47878	4.19495	2.96663	6.01548	5.74153	4.1294	6.30186	5.91318	4.84449	-
Mi_28869.1(A1)	Mi_21894.1(A2)	Mi_22977.1(B1)	7.638983333333333	4.523883333333333	13.514249999999999	Balance	7.91198	6.81487	8.1901	4.63584	4.17956	4.75625	12.1403	9.96275	18.4397	-
Mi_28872.1(A1)	Mi_21897.1(A2)	Mi_22981.1(B1)	10.20794	11.707266666666667	16.180566666666667	Balance	10.4492	9.94842	10.2262	12.0967	11.2684	11.7567	14.9444	17.57	16.0273	-
Mi_28873.1(A1)	Mi_21899.1(A2)	Mi_22982.1(B1)	35.6494	25.656166666666667	30.32903333333333	Balance	43.1924	40.0986	23.6572	29.6014	29.5981	17.769	33.8593	34.3254	22.8024	-
Mi_28874.1(A1)	Mi_21900.1(A2)	Mi_22983.1(B1)	28.957766666666668	40.0088	26.645566666666667	Balance	31.3465	31.0197	24.5071	41.8511	40.8888	37.2865	29.5256	26.819	23.5921	-
Mi_28879.1(A1)	Mi_21904.1(A2)	Mi_22986.1(B1)	9.619663333333333	8.949906666666667	10.689283333333334	Balance	11.8486	10.7114	6.29899	10.0317	10.576	6.24202	12.2171	11.8832	7.96755	-
Mi_28883.1(A1)	Mi_21912.1(A2)	Mi_22988.1(B1)	23.05783333333333	23.554599999999997	23.768533333333334	Balance	20.7563	21.188	27.2292	23.8647	19.2999	27.4992	20.8332	21.0743	29.3981	-
Mi_28886.1(A1)	Mi_21915.1(A2)	Mi_22991.1(B1)	67.04696666666666	71.58116666666666	58.2721	Balance	69.3187	69.0196	62.8026	76.4477	71.0678	67.228	59.3372	58.7581	56.721	-
Mi_28887.1(A1)	Mi_21916.1(A2)	Mi_22992.1(B1)	13.617266666666666	10.12659	10.25554	Balance	12.7301	11.9435	16.1782	10.0663	8.67737	11.6361	10.2095	9.79782	10.7593	-
Mi_28888.1(A1)	Mi_21917.1(A2)	Mi_22993.1(B1)	1.1882966666666668	2.19288	2.6507666666666663	Balance	1.14708	1.20613	1.21168	2.35178	2.06448	2.16238	2.79419	2.3175	2.84061	-
Mi_28890.1(A1)	Mi_21919.1(A2)	Mi_22995.1(B1)	20.1795	20.541533333333334	21.873	Balance	18.5865	15.7613	26.1907	19.1851	17.8586	24.5809	20.5211	18.2022	26.8957	-
Mi_28894.1(A1)	Mi_21923.1(A2)	Mi_22999.1(B1)	164.626	161.70066666666665	158.355	Balance	148.508	169.288	176.082	144.894	163.814	176.394	130.814	138.448	205.803	-
Mi_28895.1(A1)	Mi_21924.1(A2)	Mi_23000.1(B1)	12.402166666666668	9.699543333333333	10.881566666666666	Balance	12.3148	12.1189	12.7728	10.4313	7.68513	10.9822	11.8252	10.1252	10.6943	-
Mi_28897.1(A1)	Mi_21926.1(A2)	Mi_23002.1(B1)	11.487416666666666	9.746503333333335	11.560766666666666	Balance	13.9536	9.67945	10.8292	9.77691	9.3346	10.128	11.2421	12.1908	11.2494	-
Mi_28898.1(A1)	Mi_21927.1(A2)	Mi_23003.1(B1)	7.100359999999999	7.248003333333333	12.260666666666667	Balance	8.20698	7.77099	5.32311	8.72997	7.43127	5.58277	13.5408	12.2787	10.9625	-
Mi_28899.1(A1)	Mi_21928.1(A2)	Mi_23005.1(B1)	19.9166	19.373333333333335	16.9101	Balance	20.601	19.7481	19.4007	20.8972	18.6462	18.5766	18.9721	17.2313	14.5269	-
Mi_28900.1(A1)	Mi_21929.1(A2)	Mi_23006.1(B1)	10.825633333333334	12.087299999999999	13.415666666666667	Balance	10.7047	11.1476	10.6246	12.0668	11.8099	12.3852	13.1401	13.6442	13.4627	-
Mi_28906.1(A1)	Mi_21930.1(A2)	Mi_23007.1(B1)	11.464213333333333	17.491	7.55479	Balance	12.2589	13.1839	8.94984	18.0341	17.8352	16.6037	8.16242	7.83838	6.66357	-
Mi_28909.1(A1)	Mi_21933.1(A2)	Mi_23010.1(B1)	5.27945	5.578099999999999	5.983406666666667	Balance	6.34498	4.50383	4.98954	6.26939	5.41305	5.05186	6.68996	6.43283	4.82743	-
Mi_28910.1(A1)	Mi_21934.1(A2)	Mi_23011.1(B1)	102.22936666666668	140.82500000000002	120.48266666666666	Balance	94.9221	101.667	110.099	131.965	135.857	154.653	112.769	115.942	132.737	-
Mi_28911.1(A1)	Mi_21935.1(A2)	Mi_23012.1(B1)	15.549533333333335	19.512666666666664	14.190366666666668	Balance	13.453	11.8334	21.3622	17.1959	16.2044	25.1377	12.1399	11.4708	18.9604	-
Mi_28912.1(A1)	Mi_21936.1(A2)	Mi_23013.1(B1)	64.80460000000001	64.36316666666666	55.638233333333325	Balance	57.7616	59.8648	76.7874	56.4238	56.4083	80.2574	48.539	49.3536	69.0221	-
Mi_28914.1(A1)	Mi_21938.1(A2)	Mi_23015.1(B1)	8.066233333333335	7.214236666666667	6.8294299999999994	Balance	7.30958	7.11171	9.77741	6.16906	6.94709	8.52656	6.92401	6.0624	7.50188	-
Mi_28916.1(A1)	Mi_21940.1(A2)	Mi_23018.1(B1)	4.52872	3.60484	18.552833333333336	B1 dominant	5.97993	4.18882	3.41741	3.91219	3.23858	3.66375	23.8111	18.1449	13.7025	0.014092901073953692
Mi_28917.1(A1)	Mi_21941.1(A2)	Mi_23019.1(B1)	45.5354	45.5354	43.92836666666667	Balance	41.2363	38.2463	57.1236	41.2363	38.2463	57.1236	38.3718	43.2656	50.1477	-
Mi_28923.1(A1)	Mi_21947.1(A2)	Mi_23025.1(B1)	19.994133333333334	20.046333333333337	22.214766666666666	Balance	15.6297	16.7126	27.6401	17.966	17.9841	24.1889	19.0064	19.1478	28.4901	-
Mi_28926.1(A1)	Mi_21950.1(A2)	Mi_23026.1(B1)	35.19493333333333	30.475133333333332	32.30726666666667	Balance	33.439	27.0147	45.1311	26.0658	23.1557	42.2039	26.9225	27.316	42.6833	-
Mi_28930.1(A1)	Mi_21954.1(A2)	Mi_23030.1(B1)	48.25096666666667	54.283433333333335	87.2513	Balance	52.9751	58.4015	33.3763	63.5702	63.5377	35.7424	105.504	98.7295	57.5204	-
Mi_28931.1(A1)	Mi_21955.1(A2)	Mi_23031.1(B1)	11.410833333333334	10.067143333333334	16.81526666666667	Balance	10.4231	11.1986	12.6108	9.94935	10.5475	9.70458	15.9951	15.7276	18.7231	-
Mi_28932.1(A1)	Mi_21956.1(A2)	Mi_23032.1(B1)	67.49483333333333	56.635866666666665	54.135266666666666	Balance	58.6167	62.6418	81.226	54.4214	51.4786	64.0076	48.858	47.6689	65.8789	-
Mi_28938.1(A1)	Mi_21963.1(A2)	Mi_23042.1(B1)	7.016939999999999	8.525039999999999	20.4702	Balance	8.05496	5.11375	7.88211	7.32542	8.46979	9.77991	22.3216	20.65	18.439	-
Mi_28942.1(A1)	Mi_21967.1(A2)	Mi_23046.1(B1)	10.915633333333332	11.189860000000001	12.236333333333334	Balance	11.7906	10.0869	10.8694	11.9412	9.69388	11.9345	13.6235	10.8511	12.2344	-
Mi_28943.1(A1)	Mi_21968.1(A2)	Mi_23050.1(B1)	10.490356666666667	4.61666	12.881633333333333	A2 suppressed	9.09221	9.29486	13.084	4.96615	3.62623	5.2576	11.1189	10.3734	17.1526	0.014092901073953692
Mi_28947.1(A1)	Mi_21970.1(A2)	Mi_23053.1(B1)	4.481006666666667	11.39065	4.5051466666666675	Balance	5.54163	4.30597	3.59542	10.8312	9.52445	13.8163	5.25958	3.86259	4.39327	-
Mi_28948.1(A1)	Mi_21971.1(A2)	Mi_23054.1(B1)	12.982966666666668	10.238583333333333	11.336123333333333	Balance	11.2824	12.6987	14.9678	8.58256	8.64069	13.4925	9.93827	10.1978	13.8723	-
Mi_28949.1(A1)	Mi_21972.1(A2)	Mi_23055.1(B1)	7.838373333333333	7.341880000000001	9.643009999999999	Balance	7.59631	7.17821	8.7406	8.12383	7.07988	6.82193	10.4332	8.9194	9.57643	-
Mi_28954.1(A1)	Mi_21976.1(A2)	Mi_23060.1(B1)	2.3427333333333333	7.8116433333333335	8.089999999999998	A1 suppressed	2.47864	1.60046	2.9491	8.07069	6.77531	8.58893	10.0978	8.03505	6.13715	0.014092901073953692
Mi_28955.1(A1)	Mi_21977.1(A2)	Mi_23061.1(B1)	22.44803333333333	14.6817	26.71466666666667	Balance	21.8707	20.1526	25.3208	15.2762	12.2958	16.4731	26.0678	23.0036	31.0726	-
Mi_28956.1(A1)	Mi_21979.1(A2)	Mi_23062.1(B1)	14.147833333333333	6.287489999999999	5.800373333333333	Balance	13.2887	15.5067	13.6481	6.16705	5.59105	7.10437	5.50508	4.9121	6.98394	-
Mi_28961.1(A1)	Mi_21983.1(A2)	Mi_23066.1(B1)	154.80666666666664	150.63633333333334	66.14283333333333	Balance	116.819	137.263	210.338	109.926	128.721	213.262	49.6237	60.8918	87.913	-
Mi_28966.1(A1)	Mi_21988.1(A2)	Mi_23077.1(B1)	7.326896666666666	8.235036666666668	7.441956666666666	Balance	8.07419	7.34435	6.56215	8.72802	8.49691	7.48018	7.98307	7.32748	7.01532	-
Mi_28974.1(A1)	Mi_21997.1(A2)	Mi_23083.1(B1)	8.063066666666666	11.0635	4.681846666666667	Balance	7.74398	7.81653	8.62869	11.5209	10.7173	10.9523	4.89457	5.26945	3.88152	-
Mi_28976.1(A1)	Mi_21999.1(A2)	Mi_23085.1(B1)	2.1316166666666665	2.01353	1.6325200000000002	Balance	1.95611	2.53006	1.90868	1.41296	1.95258	2.67505	1.58338	1.22824	2.08594	-
Mi_28980.1(A1)	Mi_22003.1(A2)	Mi_23089.1(B1)	17.516266666666667	14.841466666666667	19.673866666666665	Balance	17.145	16.511	18.8928	14.5525	14.9214	15.0505	18.8318	19.7018	20.488	-
Mi_28982.1(A1)	Mi_22005.1(A2)	Mi_23090.1(B1)	5.05877	4.07188	8.838706666666667	Balance	4.60439	4.35549	6.21643	4.34957	3.55024	4.31583	8.47977	5.78835	12.248	-
Mi_28983.1(A1)	Mi_22007.1(A2)	Mi_23092.1(B1)	8.284363333333333	2.9023966666666667	2.9464799999999998	Balance	9.71873	8.03162	7.10274	2.84121	2.2159	3.65008	2.86165	2.93281	3.04498	-
Mi_28992.1(A1)	Mi_22012.1(A2)	Mi_23097.1(B1)	11.145403333333334	13.115666666666668	7.908559999999999	Balance	11.0906	9.43531	12.9103	12.3641	11.9949	14.988	7.02476	7.57128	9.12964	-
Mi_28994.1(A1)	Mi_22014.1(A2)	Mi_23099.1(B1)	35.49176666666667	26.450699999999998	21.8797	Balance	39.8291	38.1289	28.5173	30.209	27.4076	21.7355	26.6641	22.3829	16.5921	-
Mi_28996.1(A1)	Mi_22016.1(A2)	Mi_23101.1(B1)	6.732343333333333	7.6201566666666665	6.406323333333333	Balance	7.26289	6.2418	6.69234	8.57955	6.54842	7.7325	7.13272	5.87079	6.21546	-
Mi_28997.1(A1)	Mi_22017.1(A2)	Mi_23102.1(B1)	35.4599	35.4599	44.12036666666666	Balance	28.9702	30.7881	46.6214	28.9702	30.7881	46.6214	37.9322	39.2493	55.1796	-
Mi_28998.1(A1)	Mi_22018.1(A2)	Mi_23104.1(B1)	15.203366666666668	12.767966666666666	13.671733333333334	Balance	14.5139	14.533	16.5632	12.1827	11.0073	15.1139	12.4511	12.9566	15.6075	-
Mi_28999.1(A1)	Mi_22019.1(A2)	Mi_23105.1(B1)	69.76696666666668	61.56633333333334	54.5885	Balance	65.1351	60.5997	83.5661	56.9063	55.4209	72.3718	51.2511	51.4542	61.0602	-
Mi_29000.1(A1)	Mi_22020.1(A2)	Mi_23106.1(B1)	59.477399999999996	43.34133333333333	40.66186666666667	Balance	58.8125	54.1831	65.4366	42.1174	37.3608	50.5458	38.7997	35.6502	47.5357	-
Mi_29005.1(A1)	Mi_22025.1(A2)	Mi_23109.1(B1)	18.872533333333333	17.835133333333335	23.070066666666666	Balance	21.1939	20.5922	14.8315	19.7556	19.3951	14.3547	25.2554	25.6461	18.3087	-
Mi_29006.1(A1)	Mi_22028.1(A2)	Mi_23112.1(B1)	1.61433	2.5471533333333336	2.896046666666667	Balance	1.99235	1.27279	1.57785	2.85892	2.44747	2.33507	2.9795	2.27204	3.4366	-
Mi_29007.1(A1)	Mi_22029.1(A2)	Mi_23113.1(B1)	1.2469136666666667	2.747083333333333	1.1589406666666668	Balance	1.29027	1.49368	0.956791	3.3507	2.25711	2.63344	1.14274	1.38672	0.947362	-
Mi_29010.1(A1)	Mi_22032.1(A2)	Mi_23115.1(B1)	5.41994	4.8692866666666665	5.06927	Balance	6.2004	5.47264	4.58678	5.45738	5.09882	4.05166	5.31855	4.81268	5.07658	-
Mi_29013.1(A1)	Mi_22035.1(A2)	Mi_23119.1(B1)	8.572553333333333	8.368433333333334	10.23006	Balance	10.7476	8.25458	6.71548	10.6331	9.39177	5.08043	12.889	10.5243	7.27688	-
Mi_29015.1(A1)	Mi_22040.1(A2)	Mi_23121.1(B1)	1.8289599999999997	1.4216766666666665	2.26309	Balance	2.10681	1.82106	1.55901	1.73299	1.40846	1.12358	2.78966	2.07037	1.92924	-
Mi_29017.1(A1)	Mi_22044.1(A2)	Mi_23126.1(B1)	30.903266666666667	46.8402	36.772866666666665	Balance	24.7558	31.4177	36.5363	43.9004	43.2455	53.3747	31.5686	31.1884	47.5616	-
Mi_29040.1(A1)	Mi_22091.1(A2)	Mi_23149.1(B1)	5.020226666666667	4.6360133333333335	6.75415	Balance	5.39799	5.44531	4.21738	5.12414	4.73901	4.04489	7.64989	7.21786	5.3947	-
Mi_29041.1(A1)	Mi_22093.1(A2)	Mi_23151.1(B1)	7.916143333333333	6.270889999999999	9.12832	Balance	8.69249	9.25695	5.79899	7.58686	6.70333	4.52248	10.4009	10.2122	6.77186	-
Mi_29042.1(A1)	Mi_22094.1(A2)	Mi_23152.1(B1)	15.766333333333334	15.701466666666667	18.9098	Balance	15.2319	14.2607	17.8064	15.2117	14.7793	17.1134	18.2336	18.1845	20.3113	-
Mi_29043.1(A1)	Mi_22095.1(A2)	Mi_23153.1(B1)	66.77653333333333	116.56566666666667	54.25816666666666	Balance	64.8492	68.779	66.7014	118.557	131.078	100.062	49.0149	53.7826	59.977	-
Mi_29045.1(A1)	Mi_22097.1(A2)	Mi_23155.1(B1)	1.6753233333333333	1.94845	2.1860999999999997	Balance	2.01143	1.53833	1.47621	2.2975	1.98593	1.56192	2.58982	2.06231	1.90617	-
Mi_29048.1(A1)	Mi_22100.1(A2)	Mi_23158.1(B1)	10.110783333333332	8.475463333333334	10.403746666666667	Balance	10.3951	9.92035	10.0169	8.21828	8.23422	8.97389	10.329	9.76974	11.1125	-
Mi_29049.1(A1)	Mi_22101.1(A2)	Mi_23159.1(B1)	6.653236666666667	7.388306666666666	9.302976666666666	Balance	7.56903	5.91427	6.47641	6.99668	7.58433	7.58391	9.97991	9.43894	8.49008	-
Mi_29050.1(A1)	Mi_22102.1(A2)	Mi_23160.1(B1)	14.954466666666667	14.239266666666666	23.123333333333335	Balance	12.7695	12.4996	19.5943	13.1029	10.7018	18.9131	19.7751	16.9916	32.6033	-
Mi_29051.1(A1)	Mi_22103.1(A2)	Mi_23161.1(B1)	7.977293333333333	18.094333333333335	29.454333333333334	A1 suppressed	6.79557	6.06121	11.0751	16.237	15.5983	22.4477	30.9536	28.4875	28.9219	0.014092901073953692
Mi_29056.1(A1)	Mi_22108.1(A2)	Mi_23166.1(B1)	46.99816666666667	46.6814	42.136966666666666	Balance	44.8763	37.0663	59.0519	36.8929	37.6779	65.4734	38.1053	33.6535	54.6521	-
Mi_29057.1(A1)	Mi_22109.1(A2)	Mi_23167.1(B1)	7.8017866666666675	7.974606666666666	8.05326	Balance	9.52558	8.16781	5.71197	7.96685	8.03391	7.92306	7.9323	9.15829	7.06919	-
Mi_29059.1(A1)	Mi_22111.1(A2)	Mi_23169.1(B1)	5.08076	4.6087766666666665	6.163943333333333	Balance	4.73489	5.10465	5.40274	4.11398	4.53325	5.1791	6.1596	5.65975	6.67248	-
Mi_29062.1(A1)	Mi_22114.1(A2)	Mi_23172.1(B1)	91.32333333333334	84.63040000000001	72.50779999999999	Balance	67.8695	81.1875	124.913	74.2737	77.0365	102.581	62.318	70.0276	85.1778	-
Mi_29063.1(A1)	Mi_22115.1(A2)	Mi_23173.1(B1)	12.208366666666668	21.258033333333334	22.9474	Balance	12.3147	13.2177	11.0927	24.0187	22.5065	17.2489	25.3563	26.0807	17.4052	-
Mi_29065.1(A1)	Mi_22117.1(A2)	Mi_23175.1(B1)	3.5269666666666666	3.4513233333333333	2.5145166666666667	Balance	3.63588	3.10645	3.83857	3.87509	3.57863	2.90025	2.65162	2.35127	2.54066	-
Mi_29066.1(A1)	Mi_22118.1(A2)	Mi_23176.1(B1)	3.075476666666667	4.134413333333334	3.2463933333333337	Balance	3.28316	3.88312	2.06015	4.90397	4.5562	2.94307	4.11387	3.54111	2.0842	-
Mi_29078.1(A1)	Mi_22131.1(A2)	Mi_23194.1(B1)	6.755613333333333	6.37426	6.79226	Balance	6.43432	5.84629	7.98623	5.76698	5.18888	8.16692	6.70589	5.78673	7.88416	-
Mi_29079.1(A1)	Mi_22132.1(A2)	Mi_23195.1(B1)	1.6290300000000002	1.8868566666666666	1.7006899999999998	Balance	1.3711	1.43903	2.07696	1.84942	1.31043	2.50072	1.61804	1.23001	2.25402	-
Mi_29080.1(A1)	Mi_22133.1(A2)	Mi_23196.1(B1)	113.16433333333333	96.01316666666666	124.74133333333333	Balance	129.279	108.65	101.564	98.6262	106.586	82.8273	132.599	127.755	113.87	-
Mi_29081.1(A1)	Mi_22134.1(A2)	Mi_23197.1(B1)	6.705336666666668	9.253906666666667	16.535800000000002	Balance	6.17032	5.9342	8.01149	8.68424	8.79198	10.2855	16.8711	16.9004	15.8359	-
Mi_29083.1(A1)	Mi_22136.1(A2)	Mi_23202.1(B1)	19.600399999999997	21.904700000000002	29.767033333333334	Balance	18.7645	17.3767	22.66	20.2563	20.8047	24.6531	29.9945	29.1734	30.1332	-
Mi_29085.1(A1)	Mi_22138.1(A2)	Mi_23204.1(B1)	21.212233333333334	11.737593333333335	10.409456666666669	Balance	24.3014	20.5624	18.7729	12.6983	12.5989	9.91558	12.0675	9.89311	9.26776	-
Mi_29086.1(A1)	Mi_22139.1(A2)	Mi_23205.1(B1)	26.5237	26.5237	15.796133333333335	Balance	22.7787	24.8576	31.9348	22.7787	24.8576	31.9348	15.7794	13.2645	18.3445	-
Mi_29087.1(A1)	Mi_22140.1(A2)	Mi_23206.1(B1)	9.123973333333334	10.359233333333334	11.201099999999999	Balance	9.06637	9.15315	9.1524	9.4981	9.3764	12.2032	11.0428	10.4149	12.1456	-
Mi_29089.1(A1)	Mi_22142.1(A2)	Mi_23208.1(B1)	40.3582	41.4296	49.08586666666667	Balance	37.0283	40.9672	43.0791	38.136	43.0028	43.15	47.0181	46.9405	53.299	-
Mi_29091.1(A1)	Mi_22144.1(A2)	Mi_23210.1(B1)	26.75123333333333	26.295199999999998	17.203400000000002	Balance	24.7437	23.1492	32.3608	26.0213	23.6534	29.2109	16.7077	14.0188	20.8837	-
Mi_29092.1(A1)	Mi_22145.1(A2)	Mi_23211.1(B1)	8.062776666666666	2.5827266666666664	4.759093333333333	Balance	8.56508	6.50319	9.12006	2.87504	2.58128	2.29186	4.56035	4.14111	5.57582	-
Mi_29093.1(A1)	Mi_22146.1(A2)	Mi_23212.1(B1)	8.97816	9.969603333333334	12.143213333333334	Balance	7.35755	8.27213	11.3048	10.9095	9.84777	9.15154	10.8988	9.71144	15.8194	-
Mi_29094.1(A1)	Mi_22147.1(A2)	Mi_23213.1(B1)	12.925166666666668	9.861146666666668	10.090470000000002	Balance	13.0119	11.2408	14.5228	9.14104	8.4906	11.9518	10.6544	9.05841	10.5586	-
Mi_29095.1(A1)	Mi_22148.1(A2)	Mi_23214.1(B1)	17.537266666666667	17.537266666666667	17.693266666666666	Balance	17.828	15.9842	18.7996	17.828	15.9842	18.7996	16.3846	16.6941	20.0011	-
Mi_29096.1(A1)	Mi_22149.1(A2)	Mi_23215.1(B1)	19.5255	22.37466666666667	22.225800000000003	Balance	17.9905	17.4938	23.0922	20.9172	22.2846	23.9222	21.0439	20.9523	24.6812	-
Mi_29097.1(A1)	Mi_22150.1(A2)	Mi_23216.1(B1)	23.709533333333336	21.5321	25.33366666666667	Balance	26.8911	24.634	19.6035	28.2428	18.1989	18.1546	28.3423	25.5134	22.1453	-
Mi_29098.1(A1)	Mi_22151.1(A2)	Mi_23217.1(B1)	3.4914500000000004	5.487023333333333	3.5917733333333337	Balance	4.05241	2.94396	3.47798	5.64882	5.82768	4.98457	4.14932	3.38582	3.24018	-
Mi_29099.1(A1)	Mi_22152.1(A2)	Mi_23218.1(B1)	25.441599999999998	29.271066666666666	16.708266666666667	Balance	30.1587	29.9222	16.2439	36.0792	32.3292	19.4048	20.3336	18.7845	11.0067	-
Mi_29103.1(A1)	Mi_22156.1(A2)	Mi_23223.1(B1)	2.9962766666666667	4.234136666666667	5.12314	Balance	3.03989	2.82031	3.12863	4.1656	3.72353	4.81328	5.11427	4.13311	6.12204	-
Mi_29104.1(A1)	Mi_22157.1(A2)	Mi_23224.1(B1)	35.472433333333335	35.472433333333335	26.427066666666665	Balance	32.7256	34.3052	39.3865	32.7256	34.3052	39.3865	23.5391	25.8293	29.9128	-
Mi_29105.1(A1)	Mi_22158.1(A2)	Mi_23225.1(B1)	51.022866666666665	39.78876666666667	34.96	Balance	47.7908	46.3683	58.9095	39.1108	38.9867	41.2688	33.0836	33.5195	38.2769	-
Mi_29106.1(A1)	Mi_22159.1(A2)	Mi_23226.1(B1)	21.620900000000002	21.620900000000002	24.860266666666664	Balance	19.3183	19.1939	26.3505	19.3183	19.1939	26.3505	23.3847	20.3282	30.8679	-
Mi_29111.1(A1)	Mi_22164.1(A2)	Mi_23230.1(B1)	12.019576666666666	11.08003	15.943266666666666	Balance	9.81694	9.29819	16.9436	10.0413	9.87279	13.326	15.0403	13.5442	19.2453	-
Mi_29113.1(A1)	Mi_22166.1(A2)	Mi_23232.1(B1)	15.873933333333333	15.873933333333333	21.669966666666667	Balance	14.3385	13.8522	19.4311	14.3385	13.8522	19.4311	18.8597	17.9642	28.186	-
Mi_29116.1(A1)	Mi_22170.1(A2)	Mi_23237.1(B1)	14.470266666666667	10.485323333333334	17.5164	Balance	15.6047	14.1145	13.6916	10.984	9.67747	10.7945	18.4631	16.1488	17.9373	-
Mi_29120.1(A1)	Mi_22174.1(A2)	Mi_23239.1(B1)	47.8118	34.2262	35.5849	Balance	45.792	39.7233	57.9201	34.1272	30.0894	38.462	37.7255	29.2881	39.7411	-
Mi_29125.1(A1)	Mi_22182.1(A2)	Mi_23244.1(B1)	5.478526666666667	4.524223333333334	7.02193	Balance	6.50406	6.38679	3.54473	5.1844	5.16579	3.22248	8.2764	7.87136	4.91803	-
Mi_29126.1(A1)	Mi_22183.1(A2)	Mi_23245.1(B1)	29.524066666666666	32.339	22.8443	Balance	29.8449	22.4863	36.241	27.5486	26.0164	43.452	22.9696	19.6783	25.885	-
Mi_29129.1(A1)	Mi_22186.1(A2)	Mi_23248.1(B1)	8.4717	8.4717	8.536653333333334	Balance	8.50121	6.29789	10.616	8.50121	6.29789	10.616	8.14754	6.73272	10.7297	-
Mi_29130.1(A1)	Mi_22187.1(A2)	Mi_23249.1(B1)	5.5068633333333326	5.5068633333333326	6.6489666666666665	Balance	4.98925	5.16849	6.36285	4.98925	5.16849	6.36285	6.54526	6.27525	7.12639	-
Mi_29131.1(A1)	Mi_22188.1(A2)	Mi_23250.1(B1)	29.565133333333335	24.194699999999997	20.824966666666665	Balance	23.322	28.0021	37.3713	26.5704	22.6594	23.3543	18.9907	19.4472	24.037	-
Mi_29132.1(A1)	Mi_22189.1(A2)	Mi_23251.1(B1)	72.6025	72.6025	69.42663333333333	Balance	68.8785	73.2341	75.6949	68.8785	73.2341	75.6949	67.4697	68.688	72.1222	-
Mi_29133.1(A1)	Mi_22190.1(A2)	Mi_23252.1(B1)	15.148499999999999	2.2475333333333336	13.727233333333336	A2 suppressed	14.5231	14.796	16.1264	2.59556	1.76798	2.37906	13.0068	12.4539	15.721	0.014092901073953692
Mi_29134.1(A1)	Mi_22191.1(A2)	Mi_23253.1(B1)	80.7066	98.90233333333333	83.05553333333333	Balance	73.095	67.2238	101.801	86.6789	84.9231	125.105	78.0456	71.7605	99.3605	-
Mi_29135.1(A1)	Mi_22192.1(A2)	Mi_23254.1(B1)	30.69586666666667	35.1818	40.40476666666667	Balance	26.3943	24.6264	41.0669	29.4282	30.4589	45.6583	33.0139	31.7291	56.4713	-
Mi_29136.1(A1)	Mi_22193.1(A2)	Mi_23255.1(B1)	24.2711	134.894	98.00079999999998	A1 suppressed	24.3528	20.9115	27.549	122.666	119.509	162.507	86.2165	86.4079	121.378	0.014092901073953692
Mi_29137.1(A1)	Mi_22194.1(A2)	Mi_23256.1(B1)	4.659613333333334	4.80686	3.4899	Balance	5.42323	3.66675	4.88886	4.25039	5.32249	4.8477	3.81644	3.27888	3.37438	-
Mi_29138.1(A1)	Mi_22195.1(A2)	Mi_23257.1(B1)	28.808999999999997	28.808999999999997	28.86766666666667	Balance	26.4023	25.0262	34.9985	26.4023	25.0262	34.9985	26.7708	24.1789	35.6533	-
Mi_29139.1(A1)	Mi_22196.1(A2)	Mi_23258.1(B1)	17.8574	17.8574	29.003333333333334	Balance	17.6207	15.0338	20.9177	17.6207	15.0338	20.9177	27.8221	27.8714	31.3165	-
Mi_29141.1(A1)	Mi_22198.1(A2)	Mi_23260.1(B1)	9.816786666666667	9.816786666666667	13.258833333333333	Balance	11.177	11.7871	6.48626	11.177	11.7871	6.48626	13.1041	16.0994	10.573	-
Mi_29142.1(A1)	Mi_22199.1(A2)	Mi_23261.1(B1)	5.224733333333334	6.37193	6.08688	Balance	6.96765	5.17413	3.53242	8.0274	7.14986	3.93853	7.43846	6.85279	3.96939	-
Mi_29145.1(A1)	Mi_22202.1(A2)	Mi_23264.1(B1)	43.48376666666667	40.41133333333333	44.77093333333334	Balance	42.6603	35.5581	52.2329	37.5812	35.3689	48.2839	44.2927	38.2231	51.797	-
Mi_29146.1(A1)	Mi_22203.1(A2)	Mi_23265.1(B1)	10.531083333333333	9.335843333333333	5.7963933333333335	Balance	10.5693	8.35225	12.6717	7.6488	7.68703	12.6717	5.22682	4.40741	7.75495	-
Mi_29147.1(A1)	Mi_22204.1(A2)	Mi_23266.1(B1)	144.7123333333333	144.7123333333333	160.26466666666667	Balance	133.938	126.929	173.27	133.938	126.929	173.27	153.104	143.654	184.036	-
Mi_29148.1(A1)	Mi_22205.1(A2)	Mi_23267.1(B1)	12.665183333333333	23.507666666666665	14.5009	Balance	15.3098	12.9111	9.77465	25.5163	27.0068	17.9999	16.1551	15.2312	12.1164	-
Mi_29149.1(A1)	Mi_22206.1(A2)	Mi_23268.1(B1)	311.0876666666667	310.32766666666663	309.9113333333333	Balance	272.516	279.224	381.523	258.303	281.61	391.07	271.549	279.712	378.473	-
Mi_29151.1(A1)	Mi_22208.1(A2)	Mi_23270.1(B1)	22.99423333333333	24.666866666666664	19.936466666666664	Balance	24.2475	20.1498	24.5854	22.7438	22.1499	29.1069	18.5645	19.7127	21.5322	-
Mi_29152.1(A1)	Mi_22209.1(A2)	Mi_23271.1(B1)	3.3706766666666668	4.209016666666667	4.268963333333334	Balance	4.11438	3.16649	2.83116	4.63342	4.33054	3.66309	4.52106	4.48653	3.7993	-
Mi_29154.1(A1)	Mi_22211.1(A2)	Mi_23273.1(B1)	12.276923333333334	25.0945	23.4468	Balance	14.3107	13.3396	9.18047	27.575	25.9125	21.796	26.1261	24.1734	20.0409	-
Mi_29155.1(A1)	Mi_22212.1(A2)	Mi_23274.1(B1)	15.977933333333333	18.532733333333336	15.381	Balance	15.5654	14.3526	18.0158	17.3566	16.6734	21.5682	14.7835	13.3029	18.0566	-
Mi_29156.1(A1)	Mi_22213.1(A2)	Mi_23276.1(B1)	5.967580000000001	5.967580000000001	9.348723333333332	Balance	6.48379	5.4686	5.95035	6.48379	5.4686	5.95035	10.2018	7.36307	10.4813	-
Mi_29157.1(A1)	Mi_22214.1(A2)	Mi_23277.1(B1)	30.807333333333332	30.36863333333333	20.957066666666666	Balance	29.1335	27.8742	35.4143	28.6801	28.4828	33.943	19.2006	19.1116	24.559	-
Mi_29158.1(A1)	Mi_22215.1(A2)	Mi_23278.1(B1)	53.863566666666664	53.863566666666664	59.121100000000006	Balance	53.6525	48.4556	59.4826	53.6525	48.4556	59.4826	57.0312	55.9057	64.4264	-
Mi_29159.1(A1)	Mi_22218.1(A2)	Mi_23279.1(B1)	17.3288	11.047153333333334	11.530833333333334	Balance	18.6463	15.7966	17.5435	14.1107	10.1704	8.86036	12.0617	10.508	12.0228	-
Mi_29161.1(A1)	Mi_22219.1(A2)	Mi_23280.1(B1)	14.13586	20.59096666666667	33.689699999999995	Balance	15.4093	9.91058	17.0877	17.6643	19.4908	24.6178	31.5702	24.957	44.5419	-
Mi_29162.1(A1)	Mi_22220.1(A2)	Mi_23281.1(B1)	6.687913333333333	6.141673333333333	5.681713333333334	Balance	6.57957	6.14802	7.33615	6.97597	5.1494	6.29965	4.99085	5.53373	6.52056	-
Mi_29163.1(A1)	Mi_22221.1(A2)	Mi_23282.1(B1)	8.07323	4.515216666666666	6.617583333333333	Balance	8.26071	7.01396	8.94502	4.63783	3.07443	5.83339	6.24166	6.13289	7.4782	-
Mi_29164.1(A1)	Mi_22222.1(A2)	Mi_23283.1(B1)	5.389666666666667	6.185003333333334	6.436723333333333	Balance	5.71901	5.26903	5.18096	6.87498	5.72071	5.95932	6.15221	5.39444	7.76352	-
Mi_29165.1(A1)	Mi_22223.1(A2)	Mi_23284.1(B1)	3.2909133333333336	3.28708	4.221273333333333	Balance	3.85782	3.92385	2.09107	4.59264	2.79029	2.47831	4.86542	4.96737	2.83103	-
Mi_29166.1(A1)	Mi_22224.1(A2)	Mi_23285.1(B1)	9.73225	9.03745	8.180463333333334	Balance	7.83861	8.80994	12.5482	8.80634	8.22261	10.0834	8.12648	7.91569	8.49922	-
Mi_29167.1(A1)	Mi_22225.1(A2)	Mi_23287.1(B1)	4.91839	5.795786666666667	8.511443333333332	Balance	4.22833	4.64365	5.88319	5.43642	4.85472	7.09622	7.42106	7.64147	10.4718	-
Mi_29168.1(A1)	Mi_22226.1(A2)	Mi_23288.1(B1)	1.4738066666666667	8.894246666666666	8.25167	A1 suppressed	1.57406	1.56126	1.2861	9.4432	9.61641	7.62313	9.40798	8.60577	6.74126	0.014092901073953692
Mi_29169.1(A1)	Mi_22227.1(A2)	Mi_23289.1(B1)	45.071	48.850233333333335	40.493233333333336	Balance	43.7383	46.0541	45.4206	46.0007	50.3347	50.2153	38.5772	40.4331	42.4694	-
Mi_29170.1(A1)	Mi_22228.1(A2)	Mi_23290.1(B1)	2.52025	1.9130233333333333	1.8181566666666666	Balance	2.85447	2.2391	2.46718	2.0895	1.84589	1.80368	1.93147	2.08032	1.44268	-
Mi_29171.1(A1)	Mi_22230.1(A2)	Mi_23291.1(B1)	12.741900000000001	13.8598	18.089933333333335	Balance	13.9879	11.8916	12.3462	12.899	14.1939	14.4865	17.438	17.2897	19.5421	-
Mi_29172.1(A1)	Mi_22231.1(A2)	Mi_23292.1(B1)	10.152813333333334	18.5163	11.545533333333333	Balance	10.2794	10.5264	9.65264	18.7587	17.2347	19.5555	12.1484	12.2495	10.2387	-
Mi_29173.1(A1)	Mi_22232.1(A2)	Mi_23293.1(B1)	39.32626666666667	43.80116666666667	27.545333333333332	Balance	40.5092	31.8415	45.6281	40.2436	42.113	49.0469	27.1864	24.57	30.8796	-
Mi_29174.1(A1)	Mi_22233.1(A2)	Mi_23294.1(B1)	44.30436666666666	31.865466666666666	44.206466666666664	Balance	49.7692	47.5671	35.5768	32.0135	34.546	29.0369	43.0586	44.9756	44.5852	-
Mi_29175.1(A1)	Mi_22234.1(A2)	Mi_23295.1(B1)	23.472466666666666	32.8551	19.144099999999998	Balance	31.1295	25.0665	14.2214	33.0142	35.5413	30.0098	21.1041	18.6072	17.721	-
Mi_29176.1(A1)	Mi_22235.1(A2)	Mi_23296.1(B1)	31.345633333333335	27.29403333333333	25.489866666666668	Balance	31.5307	29.9046	32.6016	25.3542	24.1238	32.4041	26.6585	23.1789	26.6322	-
Mi_29177.1(A1)	Mi_22236.1(A2)	Mi_23297.1(B1)	115.28699999999999	69.14793333333334	100.66846666666667	Balance	108.406	113.564	123.891	64.6427	64.6947	78.1064	90.2454	109.772	101.988	-
Mi_29178.1(A1)	Mi_22237.1(A2)	Mi_23298.1(B1)	8.119103333333333	6.355773333333333	8.366036666666668	Balance	9.2739	8.04475	7.03866	6.86391	6.68564	5.51777	10.102	8.34213	6.65398	-
Mi_29179.1(A1)	Mi_22238.1(A2)	Mi_23299.1(B1)	10.672483333333332	9.331920000000002	11.740066666666666	Balance	10.4687	9.22425	12.3245	9.13362	7.82664	11.0355	11.387	9.9514	13.8818	-
Mi_29180.1(A1)	Mi_22239.1(A2)	Mi_23300.1(B1)	3.85595	3.475443333333333	4.39868	Balance	3.72091	3.15854	4.6884	3.94648	2.72256	3.75729	4.54476	3.14868	5.5026	-
Mi_29181.1(A1)	Mi_22240.1(A2)	Mi_23301.1(B1)	9.51155	9.51155	10.22573	Balance	9.5608	8.23885	10.735	9.5608	8.23885	10.735	10.7515	10.0529	9.87279	-
Mi_29182.1(A1)	Mi_22241.1(A2)	Mi_23302.1(B1)	5.1251299999999995	27.879266666666666	11.754333333333333	A1 suppressed	5.12689	3.89639	6.35211	26.47	23.9126	33.2552	12.1588	10.8469	12.2573	0.014092901073953692
Mi_29184.1(A1)	Mi_22242.1(A2)	Mi_23303.1(B1)	7.092726666666667	3.15883	3.497336666666667	Balance	7.80958	6.58064	6.88796	3.04032	2.09782	4.33835	4.121	2.70854	3.66247	-
Mi_29185.1(A1)	Mi_22243.1(A2)	Mi_23304.1(B1)	12.483400000000001	10.961466666666666	12.318633333333333	Balance	12.0539	11.7247	13.6716	11.3471	10.9265	10.6108	12.1327	12.5601	12.2631	-
Mi_29202.1(A1)	Mi_22249.1(A2)	Mi_23308.1(B1)	8.69206	8.69206	8.082136666666665	Balance	9.12117	8.75833	8.19668	9.12117	8.75833	8.19668	8.46728	7.1123	8.66683	-
Mi_29203.1(A1)	Mi_22250.1(A2)	Mi_23309.1(B1)	16.67343333333333	16.67343333333333	18.476666666666667	Balance	16.31	14.2085	19.5018	16.31	14.2085	19.5018	16.2428	14.6181	24.5691	-
Mi_29204.1(A1)	Mi_22251.1(A2)	Mi_23311.1(B1)	5.346753333333333	10.489043333333333	6.969923333333334	Balance	4.712	4.667	6.66126	10.0184	9.76043	11.6883	7.01684	6.76956	7.12337	-
Mi_29205.1(A1)	Mi_22252.1(A2)	Mi_23312.1(B1)	43.5119	43.5119	26.213033333333332	Balance	46.6943	43.0647	40.7767	46.6943	43.0647	40.7767	34.2284	25.2706	19.1401	-
Mi_29208.1(A1)	Mi_22254.1(A2)	Mi_23315.1(B1)	15.152966666666666	3.23458	10.971020000000001	A2 suppressed	17.7993	14.1623	13.4973	3.2518	3.27617	3.17577	10.1367	8.66486	14.1115	0.014092901073953692
Mi_29209.1(A1)	Mi_22255.1(A2)	Mi_23316.1(B1)	67.40786666666666	67.40786666666666	60.748466666666666	Balance	60.281	55.2798	86.6628	60.281	55.2798	86.6628	52.5487	50.0957	79.601	-
Mi_29210.1(A1)	Mi_22256.1(A2)	Mi_23317.1(B1)	71.71566666666666	71.71566666666666	72.669	Balance	63.0959	63.5115	88.5396	63.0959	63.5115	88.5396	68.8784	62.4027	86.7259	-
Mi_29211.1(A1)	Mi_22257.1(A2)	Mi_23318.1(B1)	9.754213333333333	9.008226666666667	10.176793333333332	Balance	10.1703	7.83094	11.2614	8.85196	9.33689	8.83583	9.96759	9.79899	10.7638	-
Mi_29212.1(A1)	Mi_22258.1(A2)	Mi_23319.1(B1)	168.213	166.79233333333335	196.25866666666664	Balance	177.017	162.914	164.708	168.063	167.61	164.704	188.347	197.014	203.415	-
Mi_29213.1(A1)	Mi_22259.1(A2)	Mi_23320.1(B1)	5.100486666666666	3.42118	7.445703333333333	Balance	5.32815	4.92085	5.05246	3.33026	3.2743	3.65898	6.50139	6.6868	9.14892	-
Mi_29214.1(A1)	Mi_22260.1(A2)	Mi_23324.1(B1)	10.811666666666667	9.302306666666667	8.816116666666666	Balance	11.9128	10.3478	10.1744	10.9068	8.11976	8.88036	10.0086	8.45484	7.98491	-
Mi_29217.1(A1)	Mi_22265.1(A2)	Mi_23328.1(B1)	14.857933333333333	13.939766666666666	14.654033333333336	Balance	14.5648	13.0023	17.0067	11.1153	11.6233	19.0807	13.7504	12.7484	17.4633	-
Mi_29218.1(A1)	Mi_22266.1(A2)	Mi_23329.1(B1)	14.762933333333335	12.413733333333333	12.652866666666666	Balance	12.3863	13.5172	18.3853	11.9802	12.2499	13.0111	11.8007	11.9846	14.1733	-
Mi_29219.1(A1)	Mi_22267.1(A2)	Mi_23331.1(B1)	16.80333333333333	17.211466666666666	15.458533333333333	Balance	15.3473	14.7253	20.3374	14.7171	15.351	21.5663	14.5131	13.8074	18.0551	-
Mi_29220.1(A1)	Mi_22268.1(A2)	Mi_23332.1(B1)	16.8262	18.408033333333332	18.8588	Balance	17.499	14.3311	18.6485	17.0332	17.1298	21.0611	17.7821	18.0756	20.7187	-
Mi_29221.1(A1)	Mi_22269.1(A2)	Mi_23333.1(B1)	14.187833333333336	34.847566666666665	15.620633333333332	Balance	13.5334	12.9983	16.0318	29.3664	32.5238	42.6525	14.9741	15.3231	16.5647	-
Mi_29222.1(A1)	Mi_22271.1(A2)	Mi_23334.1(B1)	10.403633333333334	10.403633333333334	8.263503333333333	Balance	10.3481	10.2205	10.6423	10.3481	10.2205	10.6423	8.19129	7.83369	8.76553	-
Mi_29223.1(A1)	Mi_22272.1(A2)	Mi_23335.1(B1)	31.935766666666666	29.644500000000004	24.978133333333336	Balance	29.6118	29.5258	36.6697	31.6237	26.7693	30.5405	23.757	22.5134	28.664	-
Mi_29224.1(A1)	Mi_22273.1(A2)	Mi_23336.1(B1)	7.637926666666668	8.822693333333333	6.338986666666666	Balance	5.5686	7.87617	9.46901	7.91328	8.0337	10.5211	4.82814	6.30411	7.88471	-
Mi_29225.1(A1)	Mi_22274.1(A2)	Mi_23337.1(B1)	5.374133333333333	4.833153333333333	4.5497033333333325	Balance	5.66163	6.38317	4.0776	5.70552	5.29336	3.50058	4.66529	4.95196	4.03186	-
Mi_29226.1(A1)	Mi_22275.1(A2)	Mi_23338.1(B1)	80.3179	88.41626666666666	38.888333333333335	Balance	82.1685	75.7852	83.0	89.5234	87.0539	88.6715	39.1794	38.837	38.6486	-
Mi_29228.1(A1)	Mi_22276.1(A2)	Mi_23340.1(B1)	35.30816666666667	11.316299999999998	6.113803333333333	B1 suppressed	36.3564	32.5051	37.063	10.5017	10.3737	13.0735	6.25359	5.5833	6.50452	0.014092901073953692
Mi_29229.1(A1)	Mi_22277.1(A2)	Mi_23342.1(B1)	4.42765	4.355456666666667	3.227093333333334	Balance	4.3804	3.90748	4.99507	4.44577	4.61793	4.00267	3.22512	3.12982	3.32634	-
Mi_29235.1(A1)	Mi_22283.1(A2)	Mi_23348.1(B1)	5.212733333333333	5.754433333333334	6.354873333333333	Balance	5.3562	4.44239	5.83961	5.61766	4.80555	6.84009	6.48917	5.77106	6.80439	-
Mi_29236.1(A1)	Mi_22284.1(A2)	Mi_23349.1(B1)	3.8116533333333336	9.781376666666667	10.177036666666668	A1 suppressed	3.9103	3.09426	4.4304	12.1628	7.88757	9.29376	10.9562	8.85261	10.7223	0.014092901073953692
Mi_29240.1(A1)	Mi_22288.1(A2)	Mi_23353.1(B1)	32.281733333333335	30.812766666666665	33.53983333333333	Balance	32.9548	30.5822	33.3082	30.4175	30.4599	31.5609	32.5004	33.8555	34.2636	-
Mi_29241.1(A1)	Mi_22289.1(A2)	Mi_23354.1(B1)	10.224513333333332	20.651999999999997	8.136773333333332	Balance	8.33424	10.3732	11.9661	15.3143	18.0075	28.6342	6.32678	7.07864	11.0049	-
Mi_29243.1(A1)	Mi_22291.1(A2)	Mi_23356.1(B1)	42.8307	28.146966666666668	25.136066666666665	Balance	40.0975	37.6549	50.7397	29.243	24.5685	30.6294	27.2946	22.6108	25.5028	-
Mi_29246.1(A1)	Mi_22294.1(A2)	Mi_23358.1(B1)	127.19366666666667	127.19366666666667	165.2313333333333	Balance	115.752	120.046	145.783	115.752	120.046	145.783	133.713	142.424	219.557	-
Mi_29247.1(A1)	Mi_22295.1(A2)	Mi_23359.1(B1)	12.939233333333334	12.769533333333333	10.712533333333333	Balance	12.8097	12.3447	13.6633	12.9341	11.1086	14.2659	10.836	10.3317	10.9699	-
Mi_29248.1(A1)	Mi_22296.1(A2)	Mi_23360.1(B1)	8.166220000000001	5.352776666666666	4.272796666666667	Balance	7.76221	7.90536	8.83109	4.98779	4.23961	6.83093	4.39054	3.19573	5.23212	-
Mi_29249.1(A1)	Mi_22297.1(A2)	Mi_23361.1(B1)	8.417340000000001	7.6474400000000005	7.2704733333333325	Balance	8.27527	7.41635	9.5604	7.12649	6.125	9.69083	6.52418	6.99088	8.29636	-
Mi_29251.1(A1)	Mi_22299.1(A2)	Mi_23363.1(B1)	3.5713733333333333	3.8467033333333336	4.105856666666667	Balance	4.40888	3.66143	2.64381	4.56912	3.73322	3.23777	4.86759	4.35481	3.09517	-
Mi_29253.1(A1)	Mi_22301.1(A2)	Mi_23365.1(B1)	18.84776666666667	12.050466666666667	27.8526	Balance	16.5331	14.9458	25.0644	10.6091	10.1369	15.4054	25.533	22.952	35.0728	-
Mi_29254.1(A1)	Mi_22302.1(A2)	Mi_23366.1(B1)	7.497493333333334	7.07294	2.1451833333333337	B1 suppressed	7.4369	6.26121	8.79437	6.13548	5.48602	9.59732	2.59787	2.12753	1.71015	0.014092901073953692
Mi_29257.1(A1)	Mi_22305.1(A2)	Mi_23369.1(B1)	18.438466666666667	26.791233333333327	25.257433333333335	Balance	13.929	15.7139	25.6725	22.2671	22.9665	35.1401	20.5193	20.7399	34.5131	-
Mi_29258.1(A1)	Mi_22306.1(A2)	Mi_23370.1(B1)	11.364780000000001	10.825913333333334	15.2464	Balance	9.55939	9.59225	14.9427	9.71545	8.96859	13.7937	16.3127	13.1863	16.2402	-
Mi_29259.1(A1)	Mi_22307.1(A2)	Mi_23375.1(B1)	26.5395	26.5395	30.5677	Balance	25.8948	25.6907	28.033	25.8948	25.6907	28.033	30.5363	29.8219	31.3449	-
Mi_29260.1(A1)	Mi_22308.1(A2)	Mi_23376.1(B1)	45.80693333333334	45.4218	40.8534	Balance	39.5304	44.0897	53.8007	45.7729	37.1443	53.3482	38.3232	37.2985	46.9385	-
Mi_29262.1(A1)	Mi_22310.1(A2)	Mi_23378.1(B1)	9.788006666666666	8.705833333333333	7.214193333333334	Balance	9.39557	9.34935	10.6191	7.70333	8.87615	9.53802	7.37183	7.36267	6.90808	-
Mi_29263.1(A1)	Mi_22311.1(A2)	Mi_23379.1(B1)	0.624383	7.307956666666667	2.6814	A1 suppressed	0.636058	0.785335	0.451756	6.66608	6.19597	9.06182	2.58378	1.74974	3.71068	0.014092901073953692
Mi_29266.1(A1)	Mi_22313.1(A2)	Mi_23382.1(B1)	25.128533333333333	26.5211	25.232466666666667	Balance	24.4735	24.0599	26.8522	25.9226	24.5792	29.0615	27.5007	24.2691	23.9276	-
Mi_29268.1(A1)	Mi_22315.1(A2)	Mi_23384.1(B1)	37.11696666666666	37.11696666666666	42.5058	Balance	39.3078	33.3306	38.7125	39.3078	33.3306	38.7125	43.8275	41.156	42.5339	-
Mi_29269.1(A1)	Mi_22316.1(A2)	Mi_23385.1(B1)	2.813993333333334	10.736093333333335	11.329526666666666	A1 suppressed	2.83432	3.2065	2.40116	10.9415	9.74548	11.5213	10.7377	9.47578	13.7751	0.014092901073953692
Mi_29270.1(A1)	Mi_22317.1(A2)	Mi_23386.1(B1)	4.7544900000000005	5.831526666666666	4.393446666666667	Balance	5.07839	5.03636	4.14872	6.47246	4.91645	6.10567	4.51459	3.97239	4.69336	-
Mi_29271.1(A1)	Mi_22318.1(A2)	Mi_23387.1(B1)	21.825666666666667	28.260733333333334	24.0635	Balance	20.1701	17.6822	27.6247	26.142	21.6333	37.0069	21.2192	21.1295	29.8418	-
Mi_29273.1(A1)	Mi_22320.1(A2)	Mi_23389.1(B1)	43.091	45.981966666666665	55.029333333333334	Balance	38.957	41.2973	49.0187	47.3851	38.5322	52.0286	52.5475	46.8886	65.6519	-
Mi_29274.1(A1)	Mi_22321.1(A2)	Mi_23390.1(B1)	79.92506666666667	79.92506666666667	142.856	Balance	68.1869	64.4213	107.167	68.1869	64.4213	107.167	109.675	118.388	200.505	-
Mi_29275.1(A1)	Mi_22322.1(A2)	Mi_23391.1(B1)	225.16833333333332	129.74533333333332	67.0595	B1 suppressed	194.986	190.824	289.695	103.012	126.595	159.629	58.2751	61.3852	81.5182	0.014092901073953692
Mi_29278.1(A1)	Mi_22326.1(A2)	Mi_23392.1(B1)	9.990313333333333	9.797559999999999	9.103843333333332	Balance	9.40269	10.6564	9.91185	10.081	9.95342	9.35826	9.59119	9.36096	8.35938	-
Mi_29279.1(A1)	Mi_22327.1(A2)	Mi_23394.1(B1)	5.586383333333334	4.763823333333334	6.525346666666667	Balance	5.57077	5.0437	6.14468	5.74306	3.97562	4.57279	7.64826	5.82977	6.09801	-
Mi_29283.1(A1)	Mi_22330.1(A2)	Mi_23398.1(B1)	15.304266666666669	12.332566666666667	13.609766666666667	Balance	14.5963	12.9446	18.3719	10.6466	10.0401	16.311	11.8331	11.9416	17.0546	-
Mi_29284.1(A1)	Mi_22331.1(A2)	Mi_23399.1(B1)	9.433026666666667	15.388900000000001	16.077466666666666	Balance	9.23659	7.65999	11.4025	15.0808	13.2054	17.8805	15.9663	15.0146	17.2515	-
Mi_29288.1(A1)	Mi_22335.1(A2)	Mi_23403.1(B1)	10.743356666666665	13.7539	17.3884	Balance	9.87057	10.8966	11.4629	15.2949	12.5741	13.3927	20.3608	17.5817	14.2227	-
Mi_29291.1(A1)	Mi_22338.1(A2)	Mi_23411.1(B1)	6.7771566666666665	5.680206666666666	4.338353333333334	Balance	6.70779	6.03107	7.59261	5.84654	5.15255	6.04153	4.62702	3.56938	4.81866	-
Mi_29303.1(A1)	Mi_22387.1(A2)	Mi_23458.1(B1)	9.812949999999999	4.492273333333334	8.075736666666666	Balance	9.64834	9.61551	10.175	4.46597	4.01156	4.99929	7.77428	6.93272	9.52021	-
Mi_29305.1(A1)	Mi_22388.1(A2)	Mi_23461.1(B1)	1.2619166666666666	3.6146666666666665	5.781949999999999	A1 suppressed	1.27605	1.26044	1.24926	3.01104	3.29336	4.5396	5.86846	4.74549	6.7319	0.014092901073953692
Mi_29314.1(A1)	Mi_22397.1(A2)	Mi_23469.1(B1)	5.841546666666667	4.537673333333333	1.94324	B1 suppressed	3.48735	6.86876	7.16853	5.72921	3.43438	4.44943	1.74423	2.13035	1.95514	0.014092901073953692
Mi_29318.1(A1)	Mi_22400.1(A2)	Mi_23473.1(B1)	2.930073333333333	4.57008	2.7420600000000004	Balance	3.08866	2.71305	2.98851	5.92322	4.2999	3.48712	3.24587	2.91337	2.06694	-
Mi_29320.1(A1)	Mi_22402.1(A2)	Mi_23477.1(B1)	12.032490000000001	9.48541	13.186233333333334	Balance	11.6621	9.95447	14.4809	8.83678	8.43375	11.1857	12.9329	11.3268	15.299	-
Mi_29321.1(A1)	Mi_22403.1(A2)	Mi_23478.1(B1)	9.447156666666666	8.947113333333332	10.558173333333333	Balance	10.8201	9.81131	7.71006	10.1143	11.1586	5.56844	12.7688	12.2153	6.69042	-
Mi_29322.1(A1)	Mi_22404.1(A2)	Mi_23479.1(B1)	4.939146666666667	5.1955	4.198406666666666	Balance	5.33667	4.2507	5.23007	5.49839	4.91816	5.16995	4.82818	4.29335	3.47369	-
Mi_29323.1(A1)	Mi_22405.1(A2)	Mi_23480.1(B1)	7.078003333333334	12.713433333333333	4.5676033333333335	Balance	8.05677	6.43242	6.74482	11.8333	10.968	15.339	4.43461	3.70724	5.56096	-
Mi_29328.1(A1)	Mi_22408.1(A2)	Mi_23483.1(B1)	27.1754	5.425203333333333	7.744319999999999	A2 suppressed	32.3272	27.3561	21.8429	6.14254	6.05374	4.07933	9.07604	8.45628	5.70064	0.04664497809180231
Mi_29333.1(A1)	Mi_22412.1(A2)	Mi_23487.1(B1)	2.1223433333333337	3.3536699999999997	2.3889766666666667	Balance	2.14513	2.2948	1.9271	3.10824	3.19033	3.76244	2.30999	1.86813	2.98881	-
Mi_29335.1(A1)	Mi_22414.1(A2)	Mi_23489.1(B1)	13.299133333333332	14.763966666666667	15.607866666666666	Balance	11.9704	12.1421	15.7849	13.448	13.5923	17.2516	15.0765	13.4176	18.3295	-
Mi_29336.1(A1)	Mi_22415.1(A2)	Mi_23490.1(B1)	4.991723333333333	3.3019866666666666	3.2449999999999997	Balance	4.5607	5.3061	5.10837	3.64563	3.18048	3.07985	3.44431	2.85197	3.43872	-
Mi_29338.1(A1)	Mi_22416.1(A2)	Mi_23491.1(B1)	18.061366666666665	17.636066666666668	14.563866666666668	Balance	20.0106	18.1181	16.0554	19.6544	17.1401	16.1137	16.3151	14.2004	13.1761	-
Mi_29339.1(A1)	Mi_22418.1(A2)	Mi_23493.1(B1)	12.421566666666665	10.020573333333333	11.918933333333333	Balance	12.193	10.5785	14.4932	8.4154	8.60062	13.0457	10.6265	10.2362	14.8941	-
Mi_29354.1(A1)	Mi_22428.1(A2)	Mi_23504.1(B1)	5.673146666666667	6.5051	5.056493333333333	Balance	5.28491	4.93576	6.79877	6.57761	6.82948	6.10821	5.5186	5.06158	4.5893	-
Mi_29357.1(A1)	Mi_22435.1(A2)	Mi_23515.1(B1)	13.251400000000002	11.853483333333335	12.362783333333333	Balance	13.0677	14.3823	12.3042	13.2933	12.5365	9.73065	14.7854	13.1773	9.12565	-
Mi_29613.1(A1)	Mi_22698.1(A2)	Mi_23733.1(B1)	21.90543333333333	21.90543333333333	18.314166666666665	Balance	21.5959	19.6998	24.4206	21.5959	19.6998	24.4206	17.8687	14.2669	22.8069	-
Mi_29615.1(A1)	Mi_22700.1(A2)	Mi_23735.1(B1)	11.99793333333333	6.309996666666668	6.01092	Balance	11.4264	10.84	13.7274	6.18395	5.41811	7.32793	6.59616	5.65115	5.78545	-
Mi_29342.1(A1)	Mi_22421.1(A2)	Mi_23501.1(B1)	26.249166666666667	21.135566666666666	37.342000000000006	Balance	27.0934	25.5421	26.112	21.2129	23.1589	19.0349	42.4095	35.2185	34.398	-
Mi_29345.1(A1)	Mi_22424.1(A2)	Mi_23498.1(B1)	6.587350000000001	4.46757	4.2681466666666665	Balance	6.26046	5.48002	8.02157	4.7142	3.80671	4.8818	4.86935	3.86985	4.06524	-
Mi_29346.1(A1)	Mi_22425.1(A2)	Mi_23497.1(B1)	2.686806666666667	2.17022	4.28111	Balance	2.54396	2.57126	2.9452	2.11537	2.04188	2.35341	4.73605	4.4129	3.69438	-
Mi_26640.1(A1)	Mi_06692.1(A2)	Mi_12013.1(B1)	5.396823333333334	4.1290000000000004	8.605323333333333	Balance	5.74748	5.83402	4.60897	4.41389	4.01878	3.95433	8.72811	8.29863	8.78923	-
Mi_26641.1(A1)	Mi_06693.1(A2)	Mi_12014.1(B1)	42.5285	31.736766666666668	24.049699999999998	Balance	51.6822	51.2544	24.6489	38.3473	37.6023	19.2607	29.0264	25.8523	17.2704	-
Mi_26644.1(A1)	Mi_06697.1(A2)	Mi_12022.1(B1)	3.342116666666667	13.801400000000001	9.811729999999999	A1 suppressed	3.92071	3.0232	3.08244	13.4315	12.6946	15.2781	10.2723	8.86469	10.2982	0.014092901073953692
Mi_26646.1(A1)	Mi_06698.1(A2)	Mi_12024.1(B1)	19.92096666666667	25.034599999999998	25.563333333333333	Balance	17.3095	17.2133	25.2401	21.1528	20.3933	33.5577	21.6726	20.559	34.4584	-
Mi_26647.1(A1)	Mi_06699.1(A2)	Mi_12025.1(B1)	8.246609999999999	8.25694	6.7367	Balance	8.61215	7.31055	8.81713	8.07868	7.49274	9.1994	6.10072	6.28645	7.82293	-
Mi_26648.1(A1)	Mi_06700.1(A2)	Mi_12026.1(B1)	13.825866666666668	12.117666666666665	9.377016666666668	Balance	14.8054	15.4034	11.2688	12.4336	13.4818	10.4376	10.157	9.75786	8.21619	-
Mi_26649.1(A1)	Mi_06702.1(A2)	Mi_12028.1(B1)	2.4691966666666665	8.10449	9.080926666666667	A1 suppressed	3.29635	1.76874	2.3425	7.8586	7.16424	9.29063	9.276	8.57715	9.38963	0.014092901073953692
Mi_26650.1(A1)	Mi_06703.1(A2)	Mi_12029.1(B1)	11.84035	14.0936	11.862926666666667	Balance	13.6112	12.6751	9.23475	16.001	14.9972	11.2826	13.8775	12.3113	9.39998	-
Mi_26072.1(A1)	Mi_07210.1(A2)	Mi_12477.1(B1)	6.009576666666667	3.1956366666666667	4.47321	Balance	6.27333	5.95251	5.80289	3.36154	3.27946	2.94591	4.97123	3.89322	4.55518	-
Mi_26084.1(A1)	Mi_07209.1(A2)	Mi_12476.1(B1)	0.5732206666666667	1.6189433333333334	4.240736666666667	A1 suppressed	0.543897	0.445212	0.730553	1.32953	1.33564	2.19166	4.86481	4.78063	3.07677	0.014092901073953692
Mi_26094.1(A1)	Mi_07201.1(A2)	Mi_12465.1(B1)	3.702403333333333	1.3502333333333334	0.7102619999999998	B1 suppressed	3.11291	3.3318	4.6625	1.34145	1.08474	1.62451	0.783133	0.671942	0.675711	0.014092901073953692
Mi_26097.1(A1)	Mi_07199.1(A2)	Mi_12459.1(B1)	4.749140000000001	7.040873333333333	5.3663099999999995	Balance	4.90828	4.41636	4.92278	7.84742	7.77179	5.50341	5.57649	5.19769	5.32475	-
Mi_26098.1(A1)	Mi_07198.1(A2)	Mi_12458.1(B1)	2.823646666666667	2.1710733333333336	3.6928466666666666	Balance	2.61396	3.32173	2.53525	1.6898	1.89813	2.92529	4.35174	3.81451	2.91229	-
Mi_26099.1(A1)	Mi_07197.1(A2)	Mi_12457.1(B1)	15.41856	16.184183333333333	19.682466666666667	Balance	18.2851	18.4559	9.51468	19.945	18.6547	9.95285	21.7172	21.4298	15.9004	-
Mi_26102.1(A1)	Mi_07195.1(A2)	Mi_12455.1(B1)	16.901666666666667	16.6552	23.3379	Balance	19.5767	16.3362	14.7921	17.1713	16.8052	15.9891	24.8248	23.7656	21.4233	-
Mi_26103.1(A1)	Mi_07194.1(A2)	Mi_12454.1(B1)	2.48585	4.730086666666666	4.5340066666666665	Balance	2.83569	2.43514	2.18672	4.72358	4.79447	4.67221	4.63638	4.37409	4.59155	-
Mi_26107.1(A1)	Mi_07190.1(A2)	Mi_12449.1(B1)	10.675236666666668	10.556826666666666	12.118123333333335	Balance	12.9757	11.9859	7.06411	12.9272	11.9771	6.76618	14.5781	13.9902	7.78607	-
Mi_26110.1(A1)	Mi_07187.1(A2)	Mi_12446.1(B1)	3.63645	2.8770166666666666	3.12548	Balance	4.36328	3.6334	2.91267	3.04247	2.97245	2.61613	3.30608	3.73474	2.33562	-
Mi_26111.1(A1)	Mi_07186.1(A2)	Mi_12445.1(B1)	7.019796666666667	6.09616	11.047103333333334	Balance	7.05165	7.20218	6.80556	6.73224	5.21951	6.33673	12.5033	10.7478	9.89021	-
Mi_26112.1(A1)	Mi_07185.1(A2)	Mi_12444.1(B1)	8.069436666666666	12.324	15.123666666666665	Balance	7.75626	6.15545	10.2966	11.7903	10.0509	15.1308	14.2933	14.6784	16.3993	-
Mi_26114.1(A1)	Mi_07184.1(A2)	Mi_12443.1(B1)	3.307033333333333	4.230483333333333	3.9289133333333335	Balance	3.32084	2.86911	3.73115	3.7141	4.08086	4.89649	3.3932	4.06264	4.3309	-
Mi_26115.1(A1)	Mi_07183.1(A2)	Mi_12442.1(B1)	45.71406666666667	36.7343	26.457800000000002	Balance	50.9847	53.3196	32.8379	41.1891	38.605	30.4088	31.4536	29.6648	18.255	-
Mi_26116.1(A1)	Mi_07182.1(A2)	Mi_12441.1(B1)	5.498116666666667	7.272853333333333	9.470583333333334	Balance	4.82436	5.81537	5.85462	8.06275	6.35422	7.40159	9.50253	8.91186	9.99736	-
Mi_26117.1(A1)	Mi_07181.1(A2)	Mi_12440.1(B1)	17.657066666666665	17.074666666666662	15.379966666666668	Balance	19.9395	17.6491	15.3826	18.8721	16.2917	16.0602	16.6534	15.4435	14.043	-
Mi_26118.1(A1)	Mi_07180.1(A2)	Mi_12439.1(B1)	7.710646666666666	7.390366666666668	7.989293333333333	Balance	9.79659	7.94007	5.39528	8.12995	8.19312	5.84803	8.84552	7.62276	7.4996	-
Mi_26122.1(A1)	Mi_07176.1(A2)	Mi_12435.1(B1)	3.50694	4.19581	3.5951099999999996	Balance	3.5809	3.09638	3.84354	4.24789	3.69108	4.64846	3.32122	2.92143	4.54268	-
Mi_26124.1(A1)	Mi_07174.1(A2)	Mi_12433.1(B1)	18.88416666666667	17.768166666666666	14.167846666666668	Balance	23.0761	21.3618	12.2146	21.2603	19.9327	12.1115	15.8352	17.0507	9.61764	-
Mi_26129.1(A1)	Mi_07169.1(A2)	Mi_12429.1(B1)	5.187776666666667	5.938	2.47438	Balance	4.75215	4.22529	6.58589	5.22016	4.64782	7.94602	1.82989	2.21522	3.37803	-
Mi_26131.1(A1)	Mi_07167.1(A2)	Mi_12427.1(B1)	3.5799299999999996	2.9569566666666667	2.507273333333333	Balance	4.11019	4.00753	2.62207	3.49366	3.41066	1.96655	2.88678	2.94826	1.68678	-
Mi_26132.1(A1)	Mi_07166.1(A2)	Mi_12426.1(B1)	15.251900000000001	12.568966666666666	16.934533333333334	Balance	15.8632	14.3181	15.5744	11.2999	13.5474	12.8596	16.3894	16.9381	17.4761	-
Mi_26133.1(A1)	Mi_07165.1(A2)	Mi_12425.1(B1)	8.043506666666667	8.671453333333332	10.47603	Balance	8.07892	6.64251	9.40909	7.4356	7.69816	10.8806	9.94232	9.21077	12.275	-
Mi_26136.1(A1)	Mi_07162.1(A2)	Mi_12422.1(B1)	285.2283333333333	206.15666666666667	213.98466666666664	Balance	320.551	343.48	191.654	235.464	236.462	146.544	232.596	247.505	161.853	-
Mi_26149.1(A1)	Mi_07144.1(A2)	Mi_12409.1(B1)	2.1073166666666663	3.318763333333333	2.8497833333333333	Balance	2.66141	2.31406	1.34648	3.96573	3.88488	2.10568	3.42901	3.08887	2.03147	-
Mi_26150.1(A1)	Mi_07143.1(A2)	Mi_12408.1(B1)	13.487799999999998	20.959766666666667	23.788600000000002	Balance	14.8845	15.4705	10.1084	24.1318	23.9991	14.7484	28.414	25.5442	17.4076	-
Mi_26158.1(A1)	Mi_07138.1(A2)	Mi_12401.1(B1)	18.8974	7.391000000000001	14.323889999999999	Balance	22.7035	21.8908	12.0979	8.1302	6.76014	7.28266	17.0178	17.6345	8.31937	-
Mi_26165.1(A1)	Mi_07131.1(A2)	Mi_12395.1(B1)	2.3693066666666667	2.7736199999999998	1.3525566666666666	Balance	2.95888	2.56086	1.58818	3.32874	2.83043	2.16169	1.28359	1.51593	1.25815	-
Mi_26169.1(A1)	Mi_07127.1(A2)	Mi_12391.1(B1)	4.446083333333333	4.0934	4.238896666666666	Balance	4.41382	4.82374	4.10069	4.78163	3.688	3.81057	4.67708	3.9665	4.07311	-
Mi_26170.1(A1)	Mi_07125.1(A2)	Mi_12389.1(B1)	5.534209999999999	7.3384833333333335	5.333316666666667	Balance	5.20116	4.92521	6.47626	6.53382	6.1485	9.33313	4.86008	4.43529	6.70458	-
Mi_26173.1(A1)	Mi_07121.1(A2)	Mi_12386.1(B1)	15.66686666666667	19.011066666666668	12.1821	Balance	14.0782	13.7331	19.1893	17.5771	15.579	23.8771	10.9554	10.3721	15.2188	-
Mi_26174.1(A1)	Mi_07120.1(A2)	Mi_12384.1(B1)	4.929763333333333	5.530763333333334	3.828046666666667	Balance	4.2255	3.97247	6.59132	4.09884	5.54311	6.95034	3.2718	2.85669	5.35565	-
Mi_26177.1(A1)	Mi_07117.1(A2)	Mi_12381.1(B1)	48.9666	54.17256666666666	54.13870000000001	Balance	45.5536	43.9214	57.4248	49.3768	47.9952	65.1457	51.8252	52.0031	58.5878	-
Mi_26178.1(A1)	Mi_07116.1(A2)	Mi_12380.1(B1)	15.531666666666666	18.278366666666667	16.801	Balance	17.6579	11.4736	17.4635	16.2784	20.2994	18.2573	18.2436	15.6844	16.475	-
Mi_26181.1(A1)	Mi_07113.1(A2)	Mi_12377.1(B1)	2.4255933333333335	2.2367866666666667	2.60197	Balance	2.16602	2.40519	2.70557	2.02806	1.6814	3.0009	2.32193	2.27018	3.2138	-
Mi_26182.1(A1)	Mi_07112.1(A2)	Mi_12376.1(B1)	16.4757	15.624200000000002	17.1488	Balance	15.6781	14.7561	18.9929	15.348	14.7561	16.7685	16.7597	16.472	18.2147	-
Mi_26184.1(A1)	Mi_07110.1(A2)	Mi_12374.1(B1)	7.4510499999999995	10.065053333333333	8.124196666666668	Balance	7.84053	6.59533	7.91729	9.54264	9.87722	10.7753	8.14403	7.2251	9.00346	-
Mi_26185.1(A1)	Mi_07109.1(A2)	Mi_12373.1(B1)	65.94073333333334	52.01976666666667	60.4803	Balance	66.4102	58.6795	72.7325	51.6775	47.7686	56.6132	55.7997	57.9216	67.7196	-
Mi_26187.1(A1)	Mi_07107.1(A2)	Mi_12371.1(B1)	54.7014	52.21496666666667	43.42726666666666	Balance	58.5689	60.7683	44.767	58.2902	56.129	42.2257	46.4358	46.0562	37.7898	-
Mi_26188.1(A1)	Mi_07106.1(A2)	Mi_12370.1(B1)	6.978116666666668	6.779333333333334	6.46793	Balance	6.50635	6.79458	7.63342	6.2931	6.48589	7.55901	6.41028	6.55585	6.43766	-
Mi_26189.1(A1)	Mi_07105.1(A2)	Mi_12369.1(B1)	21.8861	21.8861	66.72826666666667	Balance	19.9313	19.3215	26.4055	19.9313	19.3215	26.4055	63.971	51.4701	84.7437	-
Mi_26190.1(A1)	Mi_07104.1(A2)	Mi_12368.1(B1)	5.714743333333334	5.714743333333334	6.575066666666667	Balance	5.93027	5.18151	6.03245	5.93027	5.18151	6.03245	6.44321	6.0753	7.20669	-
Mi_26191.1(A1)	Mi_07103.1(A2)	Mi_12367.1(B1)	3.6958100000000003	11.9572	11.5819	A1 suppressed	3.71504	3.78983	3.58256	12.0091	10.5049	13.3576	11.1586	10.1207	13.4664	0.014092901073953692
Mi_26192.1(A1)	Mi_07102.1(A2)	Mi_12366.1(B1)	5.479436666666666	5.479436666666666	9.644526666666666	Balance	4.84914	5.39882	6.19035	4.84914	5.39882	6.19035	10.4629	8.42348	10.0472	-
Mi_26194.1(A1)	Mi_07100.1(A2)	Mi_12364.1(B1)	52.926966666666665	29.6455	30.737399999999997	Balance	41.3366	47.8414	69.6029	19.7459	30.396	38.7946	22.9671	32.7777	36.4674	-
Mi_26195.1(A1)	Mi_07099.1(A2)	Mi_12363.1(B1)	9.272266666666667	18.054066666666667	26.645033333333334	Balance	7.77397	8.97313	11.0697	14.6649	15.8603	23.637	22.9026	23.2204	33.8121	-
Mi_26196.1(A1)	Mi_07094.1(A2)	Mi_12362.1(B1)	24.23776666666667	25.822733333333332	20.410500000000003	Balance	27.2956	24.7242	20.6935	30.0795	25.6473	21.7414	22.0282	20.0742	19.1291	-
Mi_26199.1(A1)	Mi_07091.1(A2)	Mi_12359.1(B1)	11.33862	12.626366666666668	12.634763333333334	Balance	13.2301	10.8224	9.96336	14.553	12.6977	10.6284	15.755	12.8537	9.29559	-
Mi_26200.1(A1)	Mi_07090.1(A2)	Mi_12358.1(B1)	9.731023333333333	7.2580366666666665	9.16858	Balance	11.2797	10.464	7.44937	8.44453	7.30116	6.02842	10.5965	8.75611	8.15313	-
Mi_26201.1(A1)	Mi_07089.1(A2)	Mi_12357.1(B1)	5.315763333333333	4.021926666666666	5.815383333333334	Balance	5.25188	4.49354	6.20187	2.67201	4.41864	4.97513	5.44448	5.11976	6.88191	-
Mi_26202.1(A1)	Mi_07088.1(A2)	Mi_12356.1(B1)	3.463393333333333	4.736906666666667	3.859526666666667	Balance	2.11286	4.56194	3.71538	4.08487	4.40988	5.71597	4.22041	3.65318	3.70499	-
Mi_26203.1(A1)	Mi_07087.1(A2)	Mi_12355.1(B1)	19.63446666666667	14.494233333333332	9.639503333333332	Balance	16.4949	17.0786	25.3299	14.024	12.1213	17.3374	9.15127	8.18634	11.5809	-
Mi_26204.1(A1)	Mi_07086.1(A2)	Mi_12354.1(B1)	9.54771	8.120476666666667	9.459603333333334	Balance	9.201	9.09773	10.3444	7.04884	7.64857	9.66402	8.66611	8.2973	11.4154	-
Mi_26205.1(A1)	Mi_07085.1(A2)	Mi_12353.1(B1)	17.5256	14.073033333333335	17.658033333333332	Balance	17.4606	18.1568	16.9594	14.1397	13.7893	14.2901	18.7635	19.138	15.0726	-
Mi_26206.1(A1)	Mi_07084.1(A2)	Mi_12352.1(B1)	9.770456666666666	9.727033333333333	8.986623333333334	Balance	9.24201	7.57736	12.492	8.41015	7.46635	13.3046	7.83132	7.94215	11.1864	-
Mi_26207.1(A1)	Mi_07083.1(A2)	Mi_12351.1(B1)	4.69199	3.74836	2.23665	Balance	5.09241	5.21925	3.76431	4.09528	4.04006	3.10974	2.37089	2.35088	1.98818	-
Mi_26208.1(A1)	Mi_07082.1(A2)	Mi_12349.1(B1)	29.881800000000002	42.28926666666667	53.05696666666666	Balance	27.3049	33.1251	29.2154	47.0298	40.9191	38.9189	61.2893	56.5726	41.309	-
Mi_26209.1(A1)	Mi_07081.1(A2)	Mi_12348.1(B1)	19.599733333333333	20.238366666666668	21.8309	Balance	17.3035	16.8544	24.6413	18.3149	16.7511	25.6491	21.2192	19.3338	24.9397	-
Mi_26210.1(A1)	Mi_07080.1(A2)	Mi_12347.1(B1)	11.231336666666666	11.231336666666666	8.93114	Balance	11.3636	9.86591	12.4645	11.3636	9.86591	12.4645	8.33804	7.69898	10.7564	-
Mi_26214.1(A1)	Mi_07076.1(A2)	Mi_12343.1(B1)	7.869416666666667	9.172596666666667	8.579846666666667	Balance	8.3945	7.34739	7.86636	9.47072	8.19814	9.84893	9.80784	7.30813	8.62357	-
Mi_26215.1(A1)	Mi_07075.1(A2)	Mi_12342.1(B1)	26.470866666666666	15.721400000000001	15.9745	Balance	25.6002	22.4292	31.3832	13.6709	14.2393	19.254	14.6575	13.6407	19.6253	-
Mi_26217.1(A1)	Mi_07073.1(A2)	Mi_12340.1(B1)	5.435583333333334	7.437246666666667	4.865636666666666	Balance	5.71788	5.07574	5.51313	7.26831	6.75751	8.28592	5.2622	3.92705	5.40766	-
Mi_26218.1(A1)	Mi_07072.1(A2)	Mi_12339.1(B1)	23.818	32.38373333333333	22.66333333333333	Balance	23.7213	22.8425	24.8902	30.2706	27.8233	39.0573	19.2072	21.7139	27.0689	-
Mi_26219.1(A1)	Mi_07071.1(A2)	Mi_12338.1(B1)	3.9052933333333333	12.2353	7.493840000000001	A1 suppressed	3.86762	4.23134	3.61692	13.2372	11.5539	11.9148	7.74044	7.0816	7.65948	0.014092901073953692
Mi_26220.1(A1)	Mi_07069.1(A2)	Mi_12336.1(B1)	26.003200000000003	69.47333333333334	36.938233333333336	Balance	26.685	26.9712	24.3534	74.2951	69.3272	64.7977	38.4236	36.892	35.4991	-
Mi_26224.1(A1)	Mi_07066.1(A2)	Mi_12333.1(B1)	22.03956666666667	31.790566666666667	26.255466666666663	Balance	22.9125	20.6494	22.5568	32.6668	29.7951	32.9098	26.5064	23.737	28.523	-
Mi_26226.1(A1)	Mi_07064.1(A2)	Mi_12331.1(B1)	9.208593333333333	8.045316666666666	9.57002	Balance	8.47304	6.97524	12.1775	8.17574	7.67277	8.28744	9.16004	8.60442	10.9456	-
Mi_26227.1(A1)	Mi_07063.1(A2)	Mi_12330.1(B1)	29.9284	21.034833333333335	31.478166666666667	Balance	26.1633	21.5008	42.1211	16.2517	20.1196	26.7332	25.3406	27.0307	42.0632	-
Mi_26228.1(A1)	Mi_07062.1(A2)	Mi_12329.1(B1)	11.634066666666664	11.882566666666667	10.259613333333334	Balance	11.7476	10.6588	12.4958	11.6518	11.4739	12.522	10.6603	9.56734	10.5512	-
Mi_26231.1(A1)	Mi_07059.1(A2)	Mi_12326.1(B1)	11.407433333333335	11.9604	12.708766666666667	Balance	11.6635	11.033	11.5258	12.0431	11.7131	12.125	12.9934	12.0217	13.1112	-
Mi_26232.1(A1)	Mi_07058.1(A2)	Mi_12325.1(B1)	169.111	146.30366666666666	164.418	Balance	165.468	161.768	180.097	146.06	135.685	157.166	160.546	155.646	177.062	-
Mi_26233.1(A1)	Mi_07057.1(A2)	Mi_12324.1(B1)	12.2371	1.9263866666666665	7.301886666666667	A2 suppressed	13.2752	12.8606	10.5755	1.74598	1.62173	2.41145	7.8173	8.05264	6.03572	0.014092901073953692
Mi_26234.1(A1)	Mi_06938.1(A2)	Mi_12323.1(B1)	4.115186666666667	4.526936666666667	4.60024	Balance	4.78194	4.42281	3.14081	5.41289	4.00917	4.15875	4.66902	4.87367	4.25803	-
Mi_26238.1(A1)	Mi_06942.1(A2)	Mi_12319.1(B1)	7.90284	8.0859	8.224823333333333	Balance	8.38888	6.65169	8.66795	8.28801	7.94661	8.02308	8.83237	7.16369	8.67841	-
Mi_26239.1(A1)	Mi_06943.1(A2)	Mi_12318.1(B1)	14.316733333333332	13.507233333333334	17.407200000000003	Balance	14.1693	13.9597	14.8212	14.2017	12.8618	13.4582	18.0333	17.0593	17.129	-
Mi_26240.1(A1)	Mi_06944.1(A2)	Mi_12317.1(B1)	9.199253333333333	11.24991	10.096973333333333	Balance	8.16111	8.37635	11.0603	9.76133	10.8011	13.1873	8.55889	9.29203	12.44	-
Mi_26242.1(A1)	Mi_06946.1(A2)	Mi_12315.1(B1)	8.791973333333333	15.34353	15.839433333333332	Balance	12.042	8.71558	5.61834	19.9852	16.209	9.83639	18.9741	16.607	11.9372	-
Mi_26246.1(A1)	Mi_06951.1(A2)	Mi_12309.1(B1)	11.765799999999999	9.09485	14.2395	Balance	12.2569	10.459	12.5815	8.91581	9.17082	9.19792	14.2844	13.5554	14.8787	-
Mi_26247.1(A1)	Mi_06952.1(A2)	Mi_12308.1(B1)	72.12143333333334	72.47223333333334	93.21753333333334	Balance	63.1986	63.6927	89.473	63.9823	64.8749	88.5595	76.1528	81.8828	121.617	-
Mi_26248.1(A1)	Mi_06953.1(A2)	Mi_12307.1(B1)	19.965433333333333	19.9735	17.752566666666667	Balance	18.2586	16.1623	25.4754	18.2861	16.7448	24.8896	16.1908	14.7752	22.2917	-
Mi_26249.1(A1)	Mi_06954.1(A2)	Mi_12306.1(B1)	14.4467	10.75091	14.1804	Balance	13.3646	12.2056	17.7699	9.27267	9.56766	13.4124	11.7987	12.0926	18.6499	-
Mi_26251.1(A1)	Mi_06956.1(A2)	Mi_12304.1(B1)	6.6423966666666665	5.5306066666666664	6.267776666666667	Balance	5.95926	6.10383	7.8641	5.31226	5.38148	5.89808	6.6257	5.22076	6.95687	-
Mi_26254.1(A1)	Mi_06959.1(A2)	Mi_12301.1(B1)	11.613433333333333	12.382166666666668	7.697653333333332	Balance	12.4886	10.3843	11.9674	12.8901	10.432	13.8244	7.89872	7.22676	7.96748	-
Mi_26255.1(A1)	Mi_06960.1(A2)	Mi_12300.1(B1)	4.07533	3.95522	4.402003333333333	Balance	3.73885	2.9483	5.53884	3.61422	2.9483	5.30314	4.28429	4.32506	4.59666	-
Mi_26256.1(A1)	Mi_06961.1(A2)	Mi_12299.1(B1)	40.2903	49.578333333333326	43.0505	Balance	40.3775	39.5998	40.8936	46.5337	44.169	58.0323	43.4556	40.2823	45.4136	-
Mi_26257.1(A1)	Mi_06962.1(A2)	Mi_12298.1(B1)	4.835263333333333	4.667843333333333	5.528483333333334	Balance	4.9825	4.45165	5.07164	4.73402	4.4351	4.83441	6.03988	5.12585	5.41972	-
Mi_26258.1(A1)	Mi_06963.1(A2)	Mi_12297.1(B1)	43.91933333333333	43.91933333333333	68.861	Balance	38.3295	33.595	59.8335	38.3295	33.595	59.8335	56.3825	59.2184	90.9821	-
Mi_26259.1(A1)	Mi_06964.1(A2)	Mi_12296.1(B1)	37.87643333333333	20.442633333333333	22.821033333333332	Balance	34.3031	31.9559	47.3703	18.1988	17.1034	26.0257	21.721	21.0798	25.6623	-
Mi_26261.1(A1)	Mi_06966.1(A2)	Mi_12294.1(B1)	19.346133333333334	16.615166666666667	20.737866666666665	Balance	17.4362	16.6598	23.9424	17.516	17.3921	14.9374	19.9934	19.0571	23.1631	-
Mi_26262.1(A1)	Mi_06967.1(A2)	Mi_12293.1(B1)	18.318933333333334	15.0482	17.372866666666667	Balance	15.7062	16.9974	22.2532	14.5925	13.2436	17.3085	16.6709	14.7218	20.7259	-
Mi_26264.1(A1)	Mi_06969.1(A2)	Mi_12291.1(B1)	56.79749999999999	64.20056666666666	83.5993	Balance	50.6877	53.2635	66.4413	57.3353	57.3833	77.8831	77.169	71.3009	102.328	-
Mi_26265.1(A1)	Mi_06970.1(A2)	Mi_12290.1(B1)	61.844366666666666	53.6464	72.68013333333333	Balance	61.0834	60.273	64.1767	52.9815	54.5019	53.4558	71.0631	69.5049	77.4724	-
Mi_26266.1(A1)	Mi_06971.1(A2)	Mi_12289.1(B1)	12.498666666666665	11.5278	12.313433333333334	Balance	13.4662	11.5879	12.4419	11.5898	11.1267	11.8669	12.3302	11.5158	13.0943	-
Mi_26267.1(A1)	Mi_06972.1(A2)	Mi_12287.1(B1)	100.68813333333333	152.50933333333333	117.24243333333334	Balance	109.632	106.942	85.4904	193.374	163.37	100.784	147.241	127.243	77.2433	-
Mi_26269.1(A1)	Mi_06973.1(A2)	Mi_12286.1(B1)	2.919523333333333	2.9801966666666666	3.18758	Balance	2.78121	3.67873	2.29863	3.67707	3.10575	2.15777	3.74245	2.91576	2.90453	-
Mi_26270.1(A1)	Mi_06974.1(A2)	Mi_12285.1(B1)	111.36650000000002	118.69866666666667	92.68116666666667	Balance	107.435	97.9915	128.673	110.731	100.012	145.353	88.7772	79.6223	109.644	-
Mi_26273.1(A1)	Mi_06976.1(A2)	Mi_12283.1(B1)	8.062126666666666	8.130053333333334	8.616123333333334	Balance	7.84246	7.71601	8.62791	7.35804	8.05983	8.97229	8.02311	7.91103	9.91423	-
Mi_26275.1(A1)	Mi_06978.1(A2)	Mi_12281.1(B1)	7.748953333333333	12.474066666666667	13.689166666666667	Balance	8.1628	6.92151	8.16255	11.9846	15.1069	10.3307	15.3908	15.0679	10.6088	-
Mi_26276.1(A1)	Mi_06979.1(A2)	Mi_12280.1(B1)	9.400680000000001	9.818890000000001	8.486276666666667	Balance	9.91777	9.29396	8.99031	9.84632	9.00765	10.6027	8.26888	9.00033	8.18962	-
Mi_26278.1(A1)	Mi_06981.1(A2)	Mi_12278.1(B1)	9.464016666666666	10.772300000000001	10.312666666666667	Balance	9.95388	10.0344	8.40377	11.9014	10.0344	10.3811	10.2669	10.5587	10.1124	-
Mi_26282.1(A1)	Mi_06988.1(A2)	Mi_12270.1(B1)	180.6816666666667	197.57333333333335	200.12466666666668	Balance	162.483	147.718	231.844	178.779	158.07	255.871	175.813	167.663	256.898	-
Mi_26283.1(A1)	Mi_06989.1(A2)	Mi_12269.1(B1)	7.308626666666666	7.156553333333332	5.08476	Balance	6.99521	6.45281	8.47786	6.60538	6.80089	8.06339	4.81455	4.81493	5.6248	-
Mi_26285.1(A1)	Mi_06991.1(A2)	Mi_12266.1(B1)	1.6389266666666664	3.1811966666666667	1.6106489999999998	Balance	1.93725	1.85921	1.12032	4.03303	3.5437	1.96686	2.04914	1.78667	0.996137	-
Mi_26287.1(A1)	Mi_06994.1(A2)	Mi_12262.1(B1)	9.226676666666668	30.278266666666667	13.283133333333334	Balance	7.91068	8.61915	11.1502	25.0769	29.1574	36.6005	15.7373	10.5935	13.5186	-
Mi_26288.1(A1)	Mi_06997.1(A2)	Mi_12259.1(B1)	275.4693333333333	275.4693333333333	200.29033333333336	Balance	232.488	224.638	369.282	232.488	224.638	369.282	164.809	167.693	268.369	-
Mi_26289.1(A1)	Mi_06998.1(A2)	Mi_12258.1(B1)	26.79043333333333	26.79043333333333	17.236800000000002	Balance	23.3492	22.348	34.6741	23.3492	22.348	34.6741	16.2493	14.5714	20.8897	-
Mi_26290.1(A1)	Mi_06999.1(A2)	Mi_12257.1(B1)	11.107756666666667	12.144816666666665	7.7174000000000005	Balance	10.5027	9.28237	13.5382	11.2864	9.65585	15.4922	7.10968	6.79822	9.2443	-
Mi_26291.1(A1)	Mi_07000.1(A2)	Mi_12256.1(B1)	16.238733333333332	20.74	19.336266666666663	Balance	14.7515	13.9526	20.0121	19.3881	17.7129	25.119	18.531	16.8557	22.6221	-
Mi_26293.1(A1)	Mi_07016.1(A2)	Mi_12254.1(B1)	7.683866666666667	7.327903333333334	8.957166666666668	Balance	7.82897	7.4658	7.75683	7.63343	6.63608	7.7142	10.3236	8.09979	8.44811	-
Mi_26294.1(A1)	Mi_07017.1(A2)	Mi_12253.1(B1)	15.962733333333333	15.595800000000002	17.625466666666668	Balance	14.7726	13.4428	19.6728	13.7257	15.8621	17.1996	16.6886	16.4601	19.7277	-
Mi_26295.1(A1)	Mi_07018.1(A2)	Mi_12252.1(B1)	5.082583333333333	4.707096666666667	5.928683333333335	Balance	5.38102	4.6756	5.19113	4.69083	4.55184	4.87862	6.11026	5.51264	6.16315	-
Mi_26296.1(A1)	Mi_07019.1(A2)	Mi_12251.1(B1)	395.62300000000005	425.69366666666673	450.17366666666663	Balance	344.208	340.212	502.449	372.393	385.295	519.393	407.49	398.304	544.727	-
Mi_26297.1(A1)	Mi_07020.1(A2)	Mi_12250.1(B1)	6.8922099999999995	5.3459433333333335	7.12521	Balance	7.00625	5.58624	8.08414	4.70755	4.70395	6.62633	6.35951	6.44815	8.56797	-
Mi_26299.1(A1)	Mi_07021.1(A2)	Mi_12248.1(B1)	7.000946666666667	6.140913333333334	7.138593333333333	Balance	6.62935	5.72417	8.64932	6.16898	5.78849	6.46527	7.28977	6.62996	7.49605	-
Mi_26301.1(A1)	Mi_07023.1(A2)	Mi_12247.1(B1)	36.4221	48.7773	7.357876666666667	B1 suppressed	37.5571	33.3415	38.3677	51.7942	48.8931	45.6446	7.10372	6.52557	8.44434	0.014092901073953692
Mi_26303.1(A1)	Mi_07025.1(A2)	Mi_12246.1(B1)	15.354333333333335	13.472699999999998	12.696233333333334	Balance	14.8016	12.2683	18.9931	13.2304	11.3547	15.833	12.8763	11.5408	13.6716	-
Mi_26304.1(A1)	Mi_07026.1(A2)	Mi_12244.1(B1)	6.747873333333334	8.028176666666667	7.002266666666666	Balance	5.9588	4.80152	9.4833	6.89517	6.25036	10.939	6.9005	4.94861	9.15769	-
Mi_26305.1(A1)	Mi_07027.1(A2)	Mi_12243.1(B1)	23.2012	15.878266666666667	14.69863	Balance	20.4571	19.5235	29.623	14.8928	12.3121	20.4299	14.281	9.89419	19.9207	-
Mi_26306.1(A1)	Mi_07028.1(A2)	Mi_12242.1(B1)	8.13176	9.33572	14.997300000000001	Balance	6.87365	7.02673	10.4949	9.02167	9.23119	9.7543	14.747	13.0317	17.2132	-
Mi_26307.1(A1)	Mi_07029.1(A2)	Mi_12241.1(B1)	13.3682	13.848833333333333	11.558466666666666	Balance	14.0094	12.0295	14.0657	13.173	13.187	15.1865	11.8585	11.1506	11.6663	-
Mi_26308.1(A1)	Mi_07030.1(A2)	Mi_12240.1(B1)	37.72046666666666	38.2005	33.4809	Balance	33.7145	34.3469	45.1	36.8806	32.6766	45.0443	32.8156	31.6171	36.01	-
Mi_26309.1(A1)	Mi_07031.1(A2)	Mi_12239.1(B1)	14.182266666666665	15.519933333333334	12.5062	Balance	17.0051	12.3653	13.1764	18.0619	14.0461	14.4518	13.196	11.4813	12.8413	-
Mi_26314.1(A1)	Mi_07038.1(A2)	Mi_12234.1(B1)	6.474723333333333	5.209836666666667	3.6671366666666665	Balance	6.20131	6.11907	7.10379	5.22012	5.51324	4.89615	3.5317	4.05752	3.41219	-
Mi_26317.1(A1)	Mi_07042.1(A2)	Mi_12230.1(B1)	12.838	20.313999999999997	14.4525	Balance	13.6877	10.4105	14.4158	22.2914	19.8985	18.7521	15.5427	12.5661	15.2487	-
Mi_26318.1(A1)	Mi_07043.1(A2)	Mi_12229.1(B1)	29.941533333333336	24.176800000000004	31.473333333333333	Balance	27.5943	23.3508	38.8795	20.8477	18.8061	32.8766	31.1694	25.2816	37.969	-
Mi_26322.1(A1)	Mi_07047.1(A2)	Mi_12225.1(B1)	43.544966666666674	79.5397	65.76613333333334	Balance	39.8217	37.9968	52.8164	63.574	69.3001	105.745	60.8844	56.0909	80.3231	-
Mi_26323.1(A1)	Mi_07051.1(A2)	Mi_12223.1(B1)	2.2948733333333333	4.417446666666667	1.9842033333333333	Balance	2.27051	2.3177	2.29641	5.20335	4.52035	3.52864	2.20173	1.71618	2.0347	-
Mi_26324.1(A1)	Mi_07052.1(A2)	Mi_12222.1(B1)	8.50025	8.307226666666667	7.453133333333334	Balance	9.90836	9.63319	5.9592	9.20865	9.79809	5.91494	9.04881	8.42404	4.88655	-
Mi_26332.1(A1)	Mi_06929.1(A2)	Mi_12211.1(B1)	152.32433333333333	152.32433333333333	1265.3966666666665	B1 dominant	140.476	128.253	188.244	140.476	128.253	188.244	1159.95	1138.29	1497.95	0.013119720744674084
Mi_26333.1(A1)	Mi_06927.1(A2)	Mi_12210.1(B1)	30.288566666666668	23.876333333333335	35.775299999999994	Balance	30.1755	28.8905	31.7997	24.3734	27.036	20.2196	37.4349	34.9339	34.9571	-
Mi_26335.1(A1)	Mi_06925.1(A2)	Mi_12208.1(B1)	76.08396666666667	56.55083333333334	71.0696	Balance	88.5838	86.156	53.5121	65.873	63.942	39.8375	83.3018	85.0862	44.8208	-
Mi_26336.1(A1)	Mi_06924.1(A2)	Mi_12207.1(B1)	12.2418	11.476366666666665	14.435933333333333	Balance	11.754	10.5728	14.3986	11.1375	9.8318	13.4598	13.3461	13.1404	16.8213	-
Mi_26337.1(A1)	Mi_06923.1(A2)	Mi_12206.1(B1)	20.90223333333333	20.005633333333332	21.367400000000004	Balance	19.4764	19.7495	23.4808	18.2033	18.3254	23.4882	20.9709	19.9102	23.2211	-
Mi_26338.1(A1)	Mi_06922.1(A2)	Mi_12205.1(B1)	49.70653333333333	48.75266666666667	55.04243333333334	Balance	52.1707	45.9121	51.0368	49.1732	46.8123	50.2725	57.3701	53.9299	53.8273	-
Mi_26339.1(A1)	Mi_06921.1(A2)	Mi_12204.1(B1)	6.372789999999999	5.708939999999999	6.75759	Balance	6.38427	6.52953	6.20457	6.05971	5.50538	5.56173	6.64636	6.35568	7.27073	-
Mi_26345.1(A1)	Mi_06920.1(A2)	Mi_12203.1(B1)	34.8879	27.085766666666668	30.244699999999998	Balance	37.5268	35.6532	31.4837	28.2201	26.4209	26.6163	33.5775	31.348	25.8086	-
Mi_26356.1(A1)	Mi_06911.1(A2)	Mi_12194.1(B1)	4.033103333333334	5.831446666666667	5.283136666666667	Balance	4.24532	4.2079	3.64609	5.98995	5.39439	6.11	5.72773	5.37626	4.74542	-
Mi_26359.1(A1)	Mi_06907.1(A2)	Mi_12193.1(B1)	7.7928	7.7928	24.26646666666667	Balance	6.56856	6.22004	10.5898	6.56856	6.22004	10.5898	21.4217	20.8795	30.4982	-
Mi_26360.1(A1)	Mi_06906.1(A2)	Mi_12192.1(B1)	10.525	9.19416	10.493343333333334	Balance	12.4848	8.3408	10.7494	8.9031	8.37018	10.3092	9.61722	9.45701	12.4058	-
Mi_26367.1(A1)	Mi_06889.1(A2)	Mi_12186.1(B1)	7.798863333333334	9.25645	9.250476666666666	Balance	7.54323	5.91413	9.93923	9.45388	8.94625	9.36922	9.08192	7.79561	10.8739	-
Mi_26372.1(A1)	Mi_06883.1(A2)	Mi_12182.1(B1)	14.183433333333333	13.211999999999998	14.150533333333334	Balance	13.6785	12.8889	15.9829	11.5237	12.0132	16.0991	12.7325	12.5628	17.1563	-
Mi_26411.1(A1)	Mi_06859.1(A2)	Mi_12168.1(B1)	68.73733333333332	89.84633333333333	118.58356666666667	Balance	80.9174	81.4901	43.8045	102.028	100.621	66.89	127.051	129.576	99.1237	-
Mi_26417.1(A1)	Mi_06849.1(A2)	Mi_12160.1(B1)	70.59833333333333	91.86606666666667	94.70210000000002	Balance	60.3929	66.9724	84.4297	76.6525	78.6887	120.257	92.7728	91.2095	100.124	-
Mi_26428.1(A1)	Mi_06844.1(A2)	Mi_12146.1(B1)	6.692876666666667	5.4438666666666675	7.19194	Balance	8.50707	7.26561	4.30595	6.91899	5.48301	3.9296	7.98926	9.0272	4.55936	-
Mi_26429.1(A1)	Mi_06843.1(A2)	Mi_12145.1(B1)	22.889633333333332	23.4117	12.102766666666668	Balance	23.7079	28.5876	16.3734	28.3909	24.28	17.5642	12.1924	13.6952	10.4207	-
Mi_26430.1(A1)	Mi_06842.1(A2)	Mi_12144.1(B1)	10.609683333333333	11.33728	14.243733333333333	Balance	11.965	12.1113	7.75275	11.9037	12.7696	9.33854	13.9186	16.3013	12.5113	-
Mi_26480.1(A1)	Mi_06799.1(A2)	Mi_12128.1(B1)	26.435466666666667	24.8503	26.724233333333334	Balance	22.7289	24.9803	31.5972	21.4161	21.893	31.2418	23.78	24.3537	32.039	-
Mi_26481.1(A1)	Mi_06798.1(A2)	Mi_12127.1(B1)	121.51633333333332	94.43713333333334	95.89676666666666	Balance	112.408	100.084	152.057	84.7089	82.6245	115.978	93.1462	87.1051	107.439	-
Mi_26484.1(A1)	Mi_06795.1(A2)	Mi_12124.1(B1)	22.26986666666667	27.055433333333337	12.890933333333331	Balance	21.0757	26.2571	19.4768	26.7301	23.4932	30.943	12.6558	13.2823	12.7347	-
Mi_26486.1(A1)	Mi_06793.1(A2)	Mi_12122.1(B1)	31.316566666666663	33.5776	20.0134	Balance	35.8239	33.6306	24.4952	33.8381	34.1389	32.7558	19.7666	18.3791	21.8945	-
Mi_26487.1(A1)	Mi_06792.1(A2)	Mi_12121.1(B1)	5.191933333333334	2.0979200000000002	2.24273	Balance	5.71056	4.73754	5.1277	1.82103	2.11073	2.362	2.65082	2.00567	2.0717	-
Mi_26495.1(A1)	Mi_06790.1(A2)	Mi_12119.1(B1)	8.711463333333333	11.850956666666667	13.559263333333334	Balance	10.418	9.29256	6.42383	13.5646	13.4285	8.55977	16.5451	16.1922	7.94049	-
Mi_26498.1(A1)	Mi_06789.1(A2)	Mi_12116.1(B1)	3.9189166666666666	7.907686666666667	9.080586666666667	Balance	4.49437	3.72934	3.53304	8.37686	8.28097	7.06523	10.223	9.31476	7.704	-
Mi_26499.1(A1)	Mi_06787.1(A2)	Mi_12114.1(B1)	10.514376666666665	12.682400000000001	14.5941	Balance	10.6568	9.86773	11.0186	13.0546	12.165	12.8276	16.1378	13.6398	14.0047	-
Mi_26519.1(A1)	Mi_06772.1(A2)	Mi_12101.1(B1)	8.250686666666667	8.71378	5.75056	Balance	7.371	6.46126	10.9198	8.3162	7.57424	10.2509	5.31986	4.43075	7.50107	-
Mi_26520.1(A1)	Mi_06771.1(A2)	Mi_12100.1(B1)	15.7849	15.677766666666665	22.688933333333335	Balance	20.1582	14.2327	12.9638	14.6721	15.9072	16.454	25.3506	21.6736	21.0426	-
Mi_26521.1(A1)	Mi_06770.1(A2)	Mi_12099.1(B1)	2.190506666666667	2.3956466666666665	3.025446666666667	Balance	2.50375	2.12503	1.94274	2.77275	2.69879	1.7154	3.62497	2.93623	2.51514	-
Mi_26522.1(A1)	Mi_06769.1(A2)	Mi_12098.1(B1)	18.713133333333335	13.140333333333336	21.318433333333335	Balance	20.2229	17.2716	18.6449	12.6729	12.1095	14.6386	21.6936	19.2465	23.0152	-
Mi_26525.1(A1)	Mi_06768.1(A2)	Mi_12097.1(B1)	7.008310000000001	6.30264	6.373639999999999	Balance	7.19594	6.71392	7.11507	6.44902	5.75186	6.70704	5.92045	5.86157	7.3389	-
Mi_26526.1(A1)	Mi_06767.1(A2)	Mi_12096.1(B1)	11.596933333333334	10.805313333333332	31.978633333333335	Balance	13.0562	11.1113	10.6233	11.2827	9.31454	11.8187	34.1186	29.4936	32.3237	-
Mi_26527.1(A1)	Mi_06766.1(A2)	Mi_12095.1(B1)	4.662143333333333	5.848533333333333	7.3795	Balance	5.16563	4.6009	4.2199	6.64742	6.41284	4.48534	8.07398	7.61839	6.44613	-
Mi_26529.1(A1)	Mi_06764.1(A2)	Mi_12094.1(B1)	7.947466666666667	8.083046666666666	8.564973333333334	Balance	8.65221	5.92171	9.26848	7.51725	8.2746	8.45729	9.36231	7.88904	8.44357	-
Mi_26530.1(A1)	Mi_06763.1(A2)	Mi_12093.1(B1)	5.7412	5.28174	6.375056666666667	Balance	5.09276	5.37389	6.75695	5.36905	4.55668	5.91949	6.94243	5.38468	6.79806	-
Mi_26531.1(A1)	Mi_06762.1(A2)	Mi_12092.1(B1)	3.5330133333333333	3.807843333333333	4.118593333333333	Balance	3.97586	2.83725	3.78593	3.63891	3.8508	3.93382	3.96893	3.99451	4.39234	-
Mi_26532.1(A1)	Mi_06761.1(A2)	Mi_12091.1(B1)	6.289020000000001	7.0757900000000005	9.382330000000001	Balance	7.6635	6.2187	4.98486	7.09147	7.36786	6.76804	9.68374	10.8404	7.62285	-
Mi_26533.1(A1)	Mi_06760.1(A2)	Mi_12090.1(B1)	27.653000000000002	28.243266666666667	26.677833333333336	Balance	26.9772	26.9185	29.0633	26.4472	26.8054	31.4772	26.0633	24.7413	29.2289	-
Mi_26534.1(A1)	Mi_06759.1(A2)	Mi_12089.1(B1)	21.088000000000005	22.1227	16.6634	Balance	18.1704	16.5909	28.5027	20.1926	16.3789	29.7966	14.5081	12.571	22.9111	-
Mi_26535.1(A1)	Mi_06758.1(A2)	Mi_12088.1(B1)	65.9219	63.922599999999996	80.34750000000001	Balance	63.2034	64.5813	69.981	63.0941	47.1152	81.5585	81.537	70.0418	89.4637	-
Mi_26536.1(A1)	Mi_06757.1(A2)	Mi_12087.1(B1)	1.5103800000000003	1.6815666666666669	1.8902233333333331	Balance	1.69921	1.55925	1.27268	2.01745	1.47715	1.5501	2.09856	1.86679	1.70532	-
Mi_26537.1(A1)	Mi_06756.1(A2)	Mi_12086.1(B1)	2.73311	9.790826666666668	11.245393333333332	A1 suppressed	2.42453	3.40531	2.36949	8.42303	8.46725	12.4822	11.4062	9.84778	12.4822	0.01376594693781477
Mi_26539.1(A1)	Mi_06755.1(A2)	Mi_12085.1(B1)	4.464506666666666	4.093003333333333	2.41734	Balance	4.0926	4.38724	4.91368	3.9289	3.59753	4.75258	2.0463	1.93038	3.27534	-
Mi_26540.1(A1)	Mi_06754.1(A2)	Mi_12084.1(B1)	15.117799999999997	13.633333333333333	11.977633333333335	Balance	16.2581	13.2112	15.8841	14.0506	13.9907	12.8587	12.7819	11.5214	11.6296	-
Mi_26541.1(A1)	Mi_06752.1(A2)	Mi_12083.1(B1)	8.063563333333333	7.876196666666666	7.820346666666667	Balance	9.42628	8.5742	6.19021	9.34433	8.26283	6.02143	9.21919	8.54601	5.69584	-
Mi_26542.1(A1)	Mi_06751.1(A2)	Mi_12082.1(B1)	5.5547	3.2730633333333334	4.731723333333334	Balance	6.03493	5.75915	4.87002	3.43992	3.63674	2.74253	5.11599	4.96255	4.11663	-
Mi_26548.1(A1)	Mi_06743.1(A2)	Mi_12077.1(B1)	24.543066666666665	16.554100000000002	23.530599999999996	Balance	26.5189	26.8045	20.3058	18.9391	18.8518	11.8714	25.7853	26.3319	18.4746	-
Mi_26552.1(A1)	Mi_06739.1(A2)	Mi_12071.1(B1)	99.0749	99.0749	101.31793333333333	Balance	117.947	112.865	66.4127	117.947	112.865	66.4127	119.691	116.582	67.6808	-
Mi_26554.1(A1)	Mi_06737.1(A2)	Mi_12068.1(B1)	2.3156033333333332	2.419726666666667	2.2973	Balance	2.48801	2.20988	2.24892	2.23382	2.14901	2.87635	2.44995	2.08954	2.35241	-
Mi_26556.1(A1)	Mi_06735.1(A2)	Mi_12066.1(B1)	34.32293333333333	17.78473333333333	36.3216	Balance	32.5888	28.0783	42.3017	17.6464	15.3022	20.4056	34.8107	33.2495	40.9046	-
Mi_26557.1(A1)	Mi_06734.1(A2)	Mi_12065.1(B1)	53.72416666666666	55.47936666666667	104.58019999999999	Balance	45.4999	42.4372	73.2354	47.9908	48.7764	69.6709	92.7545	79.9681	141.018	-
Mi_26558.1(A1)	Mi_06733.1(A2)	Mi_12064.1(B1)	10.7823	12.933433333333333	11.267166666666668	Balance	11.6995	10.5537	10.0937	14.2624	12.6921	11.8458	12.3019	10.6965	10.8031	-
Mi_26559.1(A1)	Mi_06732.1(A2)	Mi_12063.1(B1)	2.803933333333333	7.567326666666666	6.231023333333334	Balance	2.87089	2.76672	2.77419	7.8085	5.98305	8.91043	5.83044	5.80166	7.06097	-
Mi_26563.1(A1)	Mi_06728.1(A2)	Mi_12061.1(B1)	10.182946666666666	2.609033333333333	2.124363333333333	A1 dominant	14.1589	6.79412	9.59582	2.31404	2.37993	3.13313	2.14083	2.11595	2.11631	0.014092901073953692
Mi_26566.1(A1)	Mi_06726.1(A2)	Mi_12059.1(B1)	15.025033333333335	26.33996666666667	22.50923333333333	Balance	16.3376	17.7006	11.0369	28.1172	28.5863	22.3164	25.0402	23.2934	19.1941	-
Mi_26567.1(A1)	Mi_06725.1(A2)	Mi_12058.1(B1)	21.757966666666665	36.41036666666667	24.664466666666666	Balance	24.2132	21.7165	19.3442	39.9504	38.748	30.5327	27.1895	26.4015	20.4024	-
Mi_26568.1(A1)	Mi_06724.1(A2)	Mi_12057.1(B1)	29.081666666666663	26.71343333333333	24.137900000000002	Balance	31.4199	34.5267	21.2984	30.4958	29.8674	19.7771	25.8752	26.9135	19.625	-
Mi_26569.1(A1)	Mi_06723.1(A2)	Mi_12056.1(B1)	6.869566666666667	6.6389700000000005	7.3683466666666675	Balance	7.03354	5.96763	7.60753	6.82186	6.2789	6.81615	7.65159	6.7537	7.69975	-
Mi_26572.1(A1)	Mi_06720.1(A2)	Mi_12052.1(B1)	1.867123333333333	1.867123333333333	2.21649	Balance	1.87621	1.24293	2.48223	1.87621	1.24293	2.48223	2.45748	1.96946	2.22253	-
Mi_26573.1(A1)	Mi_06719.1(A2)	Mi_12051.1(B1)	61.80343333333334	61.80343333333334	106.28146666666667	Balance	51.6977	55.5615	78.1511	51.6977	55.5615	78.1511	92.9478	94.4546	131.442	-
Mi_26574.1(A1)	Mi_06718.1(A2)	Mi_12050.1(B1)	1.8054866666666667	1.7304166666666667	2.304403333333333	Balance	1.69007	1.48599	2.2404	1.86338	1.57217	1.7557	2.18803	2.03023	2.69495	-
Mi_26576.1(A1)	Mi_06716.1(A2)	Mi_12048.1(B1)	22.947766666666666	26.12516666666667	23.697366666666667	Balance	21.1755	20.7223	26.9455	25.2659	23.681	29.4286	21.8103	21.1946	28.0872	-
Mi_03599.1(A1)	Mi_31297.1(A2)	Mi_32175.1(B1)	3.54489	3.5291366666666666	3.8659700000000004	Balance	3.85007	3.48458	3.30002	3.54488	3.80502	3.23751	4.33775	4.14193	3.11823	-
Mi_03600.1(A1)	Mi_31296.1(A2)	Mi_32174.1(B1)	5.863906666666668	6.07116	4.288250000000001	Balance	5.86071	5.16553	6.56548	5.25444	5.62808	7.33096	3.86708	3.80347	5.1942	-
Mi_03601.1(A1)	Mi_31295.1(A2)	Mi_32173.1(B1)	18.005533333333332	7.774629999999999	12.36004	Balance	20.8064	19.8404	13.3698	8.92881	8.83661	5.55847	14.0535	13.8735	9.15312	-
Mi_03606.1(A1)	Mi_31286.1(A2)	Mi_32167.1(B1)	2.826503333333333	26.746133333333333	13.305233333333334	A1 suppressed	2.80165	2.89594	2.78192	25.2652	26.6644	28.3088	13.573	12.7123	13.6304	0.014092901073953692
Mi_03608.1(A1)	Mi_31285.1(A2)	Mi_32166.1(B1)	19.48013333333333	9.864786666666667	12.035516666666666	Balance	15.2593	16.4385	26.7426	9.96892	9.92854	9.6969	9.98005	10.6697	15.4568	-
Mi_03610.1(A1)	Mi_31282.1(A2)	Mi_32153.1(B1)	216.48566666666667	216.48566666666667	256.40366666666665	Balance	204.709	181.985	262.763	204.709	181.985	262.763	224.68	220.282	324.249	-
Mi_03611.1(A1)	Mi_31281.1(A2)	Mi_32152.1(B1)	79.1167	109.38166666666666	74.9504	Balance	79.9053	70.5422	86.9026	104.728	107.005	116.412	69.1777	74.658	81.0155	-
Mi_03612.1(A1)	Mi_31280.1(A2)	Mi_32151.1(B1)	53.25513333333333	33.1889	38.532999999999994	Balance	49.721	52.7236	57.3208	28.9616	29.5176	41.0875	34.0583	37.8054	43.7353	-
Mi_03613.1(A1)	Mi_31279.1(A2)	Mi_32150.1(B1)	14.826633333333334	18.376266666666666	16.716566666666665	Balance	14.0081	14.195	16.2768	16.9676	16.2229	21.9383	17.104	13.8395	19.2062	-
Mi_03617.1(A1)	Mi_31274.1(A2)	Mi_32144.1(B1)	72.72103333333334	66.54926666666667	61.6595	Balance	62.6929	67.263	88.2072	49.0739	57.457	93.1169	48.8345	50.4277	85.7163	-
Mi_03619.1(A1)	Mi_31272.1(A2)	Mi_32142.1(B1)	185.956	202.148	194.88	Balance	210.969	212.859	134.04	229.701	238.165	138.578	221.003	219.12	144.517	-
Mi_03620.1(A1)	Mi_31271.1(A2)	Mi_32141.1(B1)	10.500076666666667	13.748	12.595366666666665	Balance	10.2809	8.24233	12.977	12.3641	11.8614	17.0185	11.7712	11.0252	14.9897	-
Mi_03621.1(A1)	Mi_31270.1(A2)	Mi_32140.1(B1)	7.070863333333333	7.428260000000001	5.984676666666666	Balance	8.20087	8.32287	4.68885	8.99731	8.86073	4.42674	7.19565	6.47378	4.2846	-
Mi_03622.1(A1)	Mi_31269.1(A2)	Mi_32139.1(B1)	11.020726666666667	10.445926666666667	12.874933333333333	Balance	9.55212	8.74706	14.763	9.80349	8.48789	13.0464	10.3798	11.7923	16.4527	-
Mi_03623.1(A1)	Mi_31268.1(A2)	Mi_32138.1(B1)	4.631830000000001	4.317236666666667	4.123186666666666	Balance	5.22461	4.69568	3.9752	4.46522	4.0696	4.41689	3.89915	4.02949	4.44092	-
Mi_03625.1(A1)	Mi_31266.1(A2)	Mi_32136.1(B1)	6.448096666666667	8.69463	10.620753333333333	Balance	7.13298	7.95786	4.25345	9.92789	10.0461	6.1099	12.7605	11.776	7.32576	-
Mi_03627.1(A1)	Mi_31265.1(A2)	Mi_32135.1(B1)	3.118956666666667	3.010476666666667	8.676096666666666	Balance	3.1732	3.2335	2.95017	3.79618	2.75123	2.48402	11.6207	5.31881	9.08878	-
Mi_03629.1(A1)	Mi_31263.1(A2)	Mi_32133.1(B1)	8.434613333333333	11.679366666666667	11.676366666666667	Balance	9.56961	10.4752	5.25903	12.5307	12.3438	10.1636	11.8886	14.5001	8.6404	-
Mi_03630.1(A1)	Mi_31262.1(A2)	Mi_32132.1(B1)	8.74284	10.411306666666666	12.1775	Balance	8.77955	8.08103	9.36794	9.44467	9.25645	12.5328	12.5354	11.2641	12.733	-
Mi_03633.1(A1)	Mi_31261.1(A2)	Mi_32131.1(B1)	9.300600000000001	5.728666666666666	10.299196666666667	Balance	9.75109	8.90245	9.24826	6.39063	5.43731	5.35806	10.3867	9.55989	10.951	-
Mi_03634.1(A1)	Mi_31260.1(A2)	Mi_32130.1(B1)	71.0647	71.0647	72.7549	Balance	58.6146	59.8141	94.7654	58.6146	59.8141	94.7654	64.5676	58.6683	95.0288	-
Mi_03635.1(A1)	Mi_31259.1(A2)	Mi_32129.1(B1)	5.683833333333332	5.94654	5.056676666666666	Balance	6.60518	4.03298	6.41334	6.25052	4.90125	6.68785	4.98775	4.03715	6.14513	-
Mi_03637.1(A1)	Mi_31257.1(A2)	Mi_32127.1(B1)	2.5446466666666665	1.3927666666666667	1.4578566666666666	Balance	2.06158	2.93044	2.64192	1.38219	1.05898	1.73713	1.74213	1.26893	1.36251	-
Mi_03639.1(A1)	Mi_31256.1(A2)	Mi_32126.1(B1)	10.8135	12.065100000000001	14.9786	Balance	8.9967	9.6657	13.7781	12.6543	12.1998	11.3412	15.9723	15.0902	13.8733	-
Mi_03640.1(A1)	Mi_31255.1(A2)	Mi_32125.1(B1)	35.768100000000004	23.166299999999996	27.650733333333335	Balance	36.5748	36.0902	34.6393	25.3053	25.413	18.7806	30.0125	30.429	22.5107	-
Mi_03641.1(A1)	Mi_31254.1(A2)	Mi_32124.1(B1)	7.291916666666666	9.190586666666668	9.562343333333333	Balance	6.41924	6.23892	9.21759	8.13208	9.92228	9.5174	9.34983	8.5324	10.8048	-
Mi_03645.1(A1)	Mi_31250.1(A2)	Mi_32119.1(B1)	7.23707	9.246623333333334	2.6038933333333336	B1 suppressed	7.3273	6.68603	7.69788	10.1012	7.05407	10.5846	2.17785	2.28165	3.35218	0.014092901073953692
Mi_03646.1(A1)	Mi_31249.1(A2)	Mi_32118.1(B1)	11.546599999999998	12.651173333333332	13.769033333333335	Balance	11.7029	10.3392	12.5977	12.1384	9.69702	16.1181	13.3783	13.2245	14.7043	-
Mi_03647.1(A1)	Mi_31248.1(A2)	Mi_32117.1(B1)	14.369799999999998	11.451566666666666	14.001033333333334	Balance	15.0894	14.2913	13.7287	12.012	11.2795	11.0632	14.3134	14.0047	13.685	-
Mi_03648.1(A1)	Mi_31247.1(A2)	Mi_32116.1(B1)	8.862193333333332	9.000586666666667	7.640316666666667	Balance	8.4668	7.68588	10.4339	7.7327	7.76936	11.4997	6.6007	7.23872	9.08153	-
Mi_03649.1(A1)	Mi_31246.1(A2)	Mi_32115.1(B1)	18.05213333333333	20.35683333333333	19.297566666666665	Balance	18.1923	16.6466	19.3175	20.4509	20.1149	20.5047	21.6165	17.7411	18.5351	-
Mi_03650.1(A1)	Mi_31245.1(A2)	Mi_32114.1(B1)	21.529366666666665	18.917666666666666	26.08123333333333	Balance	23.349	17.9873	23.2518	18.0625	17.3194	21.3711	23.7976	22.4831	31.963	-
Mi_03655.1(A1)	Mi_31239.1(A2)	Mi_32109.1(B1)	2.52806	4.02349	1.9130933333333333	Balance	2.45691	2.19248	2.93479	4.13207	3.75855	4.17985	2.03383	1.41711	2.28834	-
Mi_03658.1(A1)	Mi_31237.1(A2)	Mi_32106.1(B1)	17.399533333333334	18.804299999999998	20.842566666666666	Balance	14.1026	14.2071	23.8889	16.8617	14.824	24.7272	19.6602	17.425	25.4425	-
Mi_03663.1(A1)	Mi_31232.1(A2)	Mi_32097.1(B1)	17.4534	15.292699999999998	23.694866666666666	Balance	20.6752	18.644	13.041	17.6284	16.2653	11.9844	27.7612	26.1819	17.1415	-
Mi_03664.1(A1)	Mi_31231.1(A2)	Mi_32096.1(B1)	5.15021	4.37291	6.857703333333333	Balance	5.62598	4.44369	5.38096	5.3045	5.00926	2.80497	5.84429	5.7842	8.94462	-
Mi_03665.1(A1)	Mi_31230.1(A2)	Mi_32095.1(B1)	17.97536666666667	18.173000000000002	16.918833333333332	Balance	20.5516	21.3154	12.0591	22.7191	20.2447	11.5552	21.1638	19.3476	10.2451	-
Mi_03666.1(A1)	Mi_31229.1(A2)	Mi_32094.1(B1)	14.122033333333334	9.894776666666667	14.189733333333331	Balance	15.2151	14.0624	13.0886	11.5418	9.54042	8.60211	16.5401	14.4133	11.6158	-
Mi_03669.1(A1)	Mi_31227.1(A2)	Mi_32092.1(B1)	19.106966666666665	19.632199999999997	21.761566666666667	Balance	21.4527	21.4873	14.3809	20.9923	20.4314	17.4729	23.1642	22.5052	19.6153	-
Mi_03670.1(A1)	Mi_31226.1(A2)	Mi_32091.1(B1)	6.630779999999999	4.41824	10.094500000000002	Balance	6.76009	6.06267	7.06958	3.88141	3.86723	5.50608	9.94018	8.50272	11.8406	-
Mi_03672.1(A1)	Mi_31224.1(A2)	Mi_32087.1(B1)	4.328880000000001	5.4044099999999995	4.1917366666666664	Balance	4.19582	4.31594	4.47488	5.0157	4.88957	6.30796	3.79923	3.44557	5.33041	-
Mi_03673.1(A1)	Mi_31223.1(A2)	Mi_32086.1(B1)	3.7475399999999994	3.4189633333333336	4.40006	Balance	3.59552	3.66425	3.98285	3.28382	3.21925	3.75382	4.56917	4.49127	4.13974	-
Mi_03675.1(A1)	Mi_31220.1(A2)	Mi_32083.1(B1)	118.464	96.71750000000002	84.46576666666667	Balance	106.512	117.808	131.072	84.6705	89.05	116.432	75.329	84.1293	93.939	-
Mi_03676.1(A1)	Mi_31219.1(A2)	Mi_32082.1(B1)	25.259600000000002	20.096666666666668	19.60536666666667	Balance	30.5578	30.2326	14.9884	23.8685	23.2271	13.1944	22.0598	22.7429	14.0134	-
Mi_03678.1(A1)	Mi_31217.1(A2)	Mi_32080.1(B1)	4.27807	3.9644	5.7101	Balance	4.75522	3.90088	4.17811	4.2228	3.66656	4.00384	5.5533	5.57873	5.99827	-
Mi_03679.1(A1)	Mi_31216.1(A2)	Mi_32079.1(B1)	9.245849999999999	6.576363333333333	6.5485	Balance	8.66676	7.86659	11.2042	6.27502	6.67208	6.78199	6.27163	5.70202	7.67185	-
Mi_03680.1(A1)	Mi_31215.1(A2)	Mi_32078.1(B1)	17.4963	10.563183333333333	22.037066666666664	Balance	12.0015	16.9714	23.516	11.1563	6.83265	13.7006	19.6275	18.8222	27.6615	-
Mi_03684.1(A1)	Mi_31210.1(A2)	Mi_32073.1(B1)	15.536766666666667	15.536766666666667	19.791766666666664	Balance	14.9449	14.4413	17.2241	14.9449	14.4413	17.2241	19.467	19.1964	20.7119	-
Mi_03685.1(A1)	Mi_31209.1(A2)	Mi_32072.1(B1)	14.841366666666667	11.435413333333335	9.603599999999998	Balance	13.8668	11.0189	19.6384	10.485	9.59674	14.2245	8.27343	8.10107	12.4363	-
Mi_03686.1(A1)	Mi_31207.1(A2)	Mi_32071.1(B1)	26.3351	16.22746666666667	12.782633333333331	Balance	21.5682	20.6682	36.7689	15.3942	13.9648	19.3234	11.2986	11.0644	15.9849	-
Mi_03687.1(A1)	Mi_31206.1(A2)	Mi_32070.1(B1)	13.342933333333335	4.5292	6.386453333333333	Balance	11.8665	12.7003	15.462	3.66647	5.58825	4.33288	5.06209	6.10612	7.99115	-
Mi_03688.1(A1)	Mi_31205.1(A2)	Mi_32069.1(B1)	4.050946666666667	3.020186666666666	3.68378	Balance	4.14153	3.91494	4.09637	2.95295	3.36824	2.73937	4.31421	3.69227	3.04486	-
Mi_03689.1(A1)	Mi_31204.1(A2)	Mi_32068.1(B1)	17.177533333333333	13.352866666666666	10.307173333333333	Balance	14.5063	15.7205	21.3058	12.4453	13.523	14.0903	9.69544	9.21148	12.0146	-
Mi_03690.1(A1)	Mi_31203.1(A2)	Mi_32067.1(B1)	8.738576666666667	3.3679099999999997	2.8650933333333337	Balance	11.1221	9.9372	5.15643	4.36818	3.35556	2.37999	3.72444	2.72957	2.14127	-
Mi_03691.1(A1)	Mi_31201.1(A2)	Mi_32065.1(B1)	12.592729999999998	14.20281	13.197363333333334	Balance	15.4256	13.9455	8.40709	16.2748	16.7409	9.59273	16.2244	15.2815	8.08619	-
Mi_03692.1(A1)	Mi_31200.1(A2)	Mi_32064.1(B1)	14.121833333333333	13.759500000000001	15.786633333333333	Balance	12.9733	11.5089	17.8833	11.7723	11.542	17.9642	14.2083	13.4902	19.6614	-
Mi_03694.1(A1)	Mi_31198.1(A2)	Mi_32062.1(B1)	6.988243333333333	4.32149	4.477216666666667	Balance	7.82043	7.39166	5.75264	4.36562	3.46373	5.13512	4.85813	4.55175	4.02177	-
Mi_03697.1(A1)	Mi_31195.1(A2)	Mi_32059.1(B1)	13.655999999999999	14.0909	12.689166666666667	Balance	13.0283	13.1491	14.7906	14.4406	14.231	13.6011	11.9649	12.0895	14.0131	-
Mi_03698.1(A1)	Mi_31194.1(A2)	Mi_32058.1(B1)	3.784336666666667	4.456706666666666	5.199483333333333	Balance	3.99616	4.04962	3.30723	4.36759	3.26179	5.74074	5.7147	4.33622	5.54753	-
Mi_03707.1(A1)	Mi_31188.1(A2)	Mi_32051.1(B1)	93.53503333333333	93.53503333333333	80.51583333333333	Balance	75.2332	76.2599	129.112	75.2332	76.2599	129.112	64.6284	64.9171	112.002	-
Mi_03708.1(A1)	Mi_31187.1(A2)	Mi_32050.1(B1)	4.23037	4.1516	3.393873333333333	Balance	4.73064	4.741	3.21947	4.64908	4.09247	3.71325	3.7547	3.57545	2.85147	-
Mi_03711.1(A1)	Mi_31184.1(A2)	Mi_32047.1(B1)	9.235566666666665	9.235566666666665	8.714726666666666	Balance	9.69421	9.26596	8.74653	9.69421	9.26596	8.74653	9.45968	8.90423	7.78027	-
Mi_03712.1(A1)	Mi_31183.1(A2)	Mi_32046.1(B1)	2.6788399999999997	4.257816666666667	1.82994	Balance	2.57536	2.43123	3.02993	4.78281	3.95074	4.0399	1.83523	1.86026	1.79433	-
Mi_03713.1(A1)	Mi_31182.1(A2)	Mi_32044.1(B1)	6.136093333333332	6.302626666666666	5.904356666666668	Balance	6.54181	5.32167	6.5448	6.81465	5.79949	6.29374	5.33546	5.60189	6.77572	-
Mi_03715.1(A1)	Mi_31180.1(A2)	Mi_32042.1(B1)	14.881666666666666	13.865266666666665	12.871133333333333	Balance	15.4706	13.3837	15.7907	12.6037	13.0441	15.948	11.5779	12.0931	14.9424	-
Mi_03716.1(A1)	Mi_31179.1(A2)	Mi_32041.1(B1)	18.740333333333336	18.10846666666667	13.118200000000002	Balance	19.0387	17.1918	19.9905	18.1563	16.7366	19.4325	12.3031	12.7485	14.303	-
Mi_03718.1(A1)	Mi_31177.1(A2)	Mi_32039.1(B1)	28.472666666666665	26.707133333333335	24.512566666666668	Balance	29.0822	27.2255	29.1103	23.4215	24.9258	31.7741	26.972	23.2894	23.2763	-
Mi_03719.1(A1)	Mi_31176.1(A2)	Mi_32038.1(B1)	4.58814	4.58814	5.654853333333333	Balance	4.15141	4.09469	5.51832	4.15141	4.09469	5.51832	4.22929	4.98495	7.75032	-
Mi_03720.1(A1)	Mi_31175.1(A2)	Mi_32037.1(B1)	4.542606666666667	3.7864633333333337	5.63314	Balance	4.33257	4.00132	5.29393	3.96603	3.08435	4.30901	5.49629	5.08201	6.32112	-
Mi_03721.1(A1)	Mi_31174.1(A2)	Mi_32036.1(B1)	7.593056666666667	8.138403333333333	10.676356666666669	Balance	7.17631	6.98867	8.61419	6.75583	7.30108	10.3583	7.86117	10.2851	13.8828	-
Mi_03722.1(A1)	Mi_31173.1(A2)	Mi_32035.1(B1)	6.229593333333334	4.797086666666666	5.394963333333333	Balance	5.87504	5.87772	6.93602	4.9814	4.34915	5.06071	5.28456	5.28577	5.61456	-
Mi_03723.1(A1)	Mi_31172.1(A2)	Mi_32034.1(B1)	3.132496666666667	1.8635399999999998	2.153913333333333	Balance	3.32315	2.79649	3.27785	1.69329	1.96186	1.93547	2.62031	2.00939	1.83204	-
Mi_03725.1(A1)	Mi_31171.1(A2)	Mi_32033.1(B1)	11.2933	5.778896666666667	9.060756666666668	Balance	10.2619	10.1484	13.4696	4.51813	4.80354	8.01502	8.46819	8.08848	10.6256	-
Mi_03726.1(A1)	Mi_31170.1(A2)	Mi_32032.1(B1)	19.149533333333334	19.149533333333334	13.705800000000002	Balance	17.8461	15.7982	23.8043	17.8461	15.7982	23.8043	10.5721	12.2409	18.3044	-
Mi_03727.1(A1)	Mi_31169.1(A2)	Mi_32031.1(B1)	489.28433333333334	489.28433333333334	190.79866666666666	B1 suppressed	468.034	467.822	531.997	468.034	467.822	531.997	205.395	166.596	200.405	0.013119720744674084
Mi_03728.1(A1)	Mi_31168.1(A2)	Mi_32030.1(B1)	8.871326666666667	8.535023333333333	8.10927	Balance	9.62318	7.8086	9.1822	7.25909	7.23188	11.1141	7.40568	7.2337	9.68843	-
Mi_03729.1(A1)	Mi_31167.1(A2)	Mi_32029.1(B1)	256.0126666666667	256.0126666666667	216.48633333333336	Balance	203.455	213.59	350.993	203.455	213.59	350.993	188.449	182.235	278.775	-
Mi_03730.1(A1)	Mi_31166.1(A2)	Mi_32028.1(B1)	2.91972	3.27764	3.157103333333333	Balance	2.46675	2.65258	3.63983	2.90724	3.36673	3.55895	3.56987	2.78444	3.117	-
Mi_03731.1(A1)	Mi_31165.1(A2)	Mi_32027.1(B1)	4.9947	4.889293333333334	5.424973333333334	Balance	4.78878	4.33167	5.86365	5.0232	5.00627	4.63841	5.19199	4.52796	6.55497	-
Mi_03733.1(A1)	Mi_31163.1(A2)	Mi_32025.1(B1)	15.473733333333334	15.473733333333334	15.021700000000001	Balance	13.4694	13.6414	19.3104	13.4694	13.6414	19.3104	14.1998	12.3273	18.538	-
Mi_03734.1(A1)	Mi_31162.1(A2)	Mi_32024.1(B1)	13.669566666666668	13.669566666666668	11.884766666666666	Balance	13.5032	13.0891	14.4164	13.5032	13.0891	14.4164	11.3872	10.9535	13.3136	-
Mi_03737.1(A1)	Mi_31158.1(A2)	Mi_32021.1(B1)	8.482073333333334	5.6831033333333325	9.577293333333332	Balance	9.29599	8.4012	7.74903	6.26188	5.47904	5.30839	9.68554	8.94324	10.1031	-
Mi_03738.1(A1)	Mi_31157.1(A2)	Mi_32020.1(B1)	17.543533333333333	11.246789999999999	15.102766666666668	Balance	16.6526	14.9492	21.0288	9.51787	11.1687	13.0538	13.5457	13.097	18.6656	-
Mi_03739.1(A1)	Mi_31156.1(A2)	Mi_32019.1(B1)	12.4278	14.733233333333333	15.2684	Balance	11.6015	11.3832	14.2987	13.3439	12.0977	18.7581	15.3913	13.2427	17.1712	-
Mi_03740.1(A1)	Mi_31155.1(A2)	Mi_32018.1(B1)	6.408766666666668	8.094396666666666	6.703749999999999	Balance	6.53285	6.51224	6.18121	9.03862	8.08802	7.15655	6.7487	6.81943	6.54312	-
Mi_03744.1(A1)	Mi_31153.1(A2)	Mi_32016.1(B1)	6.478190000000001	10.297080000000001	8.349576666666666	Balance	7.01361	5.17075	7.25021	10.101	9.42844	11.3618	8.40229	7.08192	9.56452	-
Mi_03745.1(A1)	Mi_31152.1(A2)	Mi_32015.1(B1)	8.358776666666667	11.076303333333334	9.490853333333334	Balance	8.87349	6.5254	9.67744	10.0179	9.66261	13.5484	8.24911	8.19825	12.0252	-
Mi_03746.1(A1)	Mi_31151.1(A2)	Mi_32014.1(B1)	15.526933333333334	12.5131	12.114200000000002	Balance	20.2036	13.1753	13.2019	12.686	11.9323	12.921	10.1756	12.0543	14.1127	-
Mi_03748.1(A1)	Mi_31149.1(A2)	Mi_32011.1(B1)	1.7520266666666666	1.34038	2.4216366666666667	Balance	1.85801	1.82367	1.5744	1.38089	1.36465	1.2756	3.08241	2.56034	1.62216	-
Mi_03749.1(A1)	Mi_31148.1(A2)	Mi_32010.1(B1)	57.416500000000006	53.51310000000001	43.164233333333335	Balance	52.2852	44.9227	75.0416	46.9613	46.3524	67.2256	39.5634	36.6917	53.2376	-
Mi_03750.1(A1)	Mi_31147.1(A2)	Mi_32009.1(B1)	24.149333333333335	24.149333333333335	22.7474	Balance	24.8283	25.0137	22.606	24.8283	25.0137	22.606	22.7603	25.1686	20.3133	-
Mi_03751.1(A1)	Mi_31146.1(A2)	Mi_32008.1(B1)	84.4901	67.30606666666667	96.38243333333334	Balance	75.4704	79.2008	98.7991	58.4241	59.7934	83.7007	87.6597	91.5986	109.889	-
Mi_03778.1(A1)	Mi_31140.1(A2)	Mi_32003.1(B1)	722.4470000000001	758.5210000000001	733.3566666666667	Balance	786.127	734.407	646.807	809.394	772.566	693.603	756.462	739.615	703.993	-
Mi_03779.1(A1)	Mi_31139.1(A2)	Mi_32002.1(B1)	92.02383333333334	88.21373333333332	91.06816666666667	Balance	89.1658	82.8437	104.062	87.481	77.1522	100.008	78.68	75.0965	119.428	-
Mi_03780.1(A1)	Mi_31138.1(A2)	Mi_32001.1(B1)	1.91705	24.3946	23.706566666666664	A1 suppressed	2.18037	1.15174	2.41904	24.9747	23.9787	24.2304	23.4917	24.289	23.339	0.014092901073953692
Mi_03781.1(A1)	Mi_31137.1(A2)	Mi_32000.1(B1)	14.016266666666667	14.727766666666668	15.6723	Balance	14.1684	13.29	14.5904	13.2707	14.2178	16.6948	15.8155	15.6345	15.5669	-
Mi_03790.1(A1)	Mi_31134.1(A2)	Mi_31997.1(B1)	44.638266666666674	24.003500000000003	32.9854	Balance	41.518	41.2899	51.1069	21.3518	21.7156	28.9431	27.0863	30.3918	41.4781	-
Mi_03791.1(A1)	Mi_31133.1(A2)	Mi_31996.1(B1)	12.659566666666668	13.848766666666668	16.438266666666667	Balance	11.903	11.5954	14.4803	12.6573	12.7257	16.1633	14.8708	15.5205	18.9235	-
Mi_03796.1(A1)	Mi_31128.1(A2)	Mi_31990.1(B1)	4.81957	4.182546666666667	6.2197233333333335	Balance	5.55179	4.74377	4.16315	4.30804	3.30788	4.93172	6.81079	6.50861	5.33977	-
Mi_03797.1(A1)	Mi_31127.1(A2)	Mi_31989.1(B1)	110.99366666666667	100.18563333333334	108.57619999999999	Balance	104.063	104.727	124.191	90.3709	102.427	107.759	97.9066	105.677	122.145	-
Mi_03798.1(A1)	Mi_31126.1(A2)	Mi_31987.1(B1)	19.350566666666666	16.391333333333332	32.058166666666665	Balance	20.2339	21.0827	16.7351	17.2689	17.0196	14.8855	32.9984	34.7717	28.4044	-
Mi_03799.1(A1)	Mi_31125.1(A2)	Mi_31986.1(B1)	10.051506666666667	9.13422	10.693433333333333	Balance	9.1	9.42992	11.6246	8.72083	7.40423	11.2776	10.2184	10.7657	11.0962	-
Mi_03800.1(A1)	Mi_31119.1(A2)	Mi_31985.1(B1)	25.606933333333334	9.983406666666665	19.139766666666667	Balance	31.072	28.562	17.1868	11.2125	11.1629	7.57482	21.7638	21.1069	14.5486	-
Mi_03810.1(A1)	Mi_31102.1(A2)	Mi_31981.1(B1)	18.2162	68.01129999999999	21.212999999999997	Balance	18.3073	17.8456	18.4957	81.8086	81.6919	40.5334	20.1836	22.5178	20.9376	-
Mi_03813.1(A1)	Mi_31100.1(A2)	Mi_31979.1(B1)	133.87366666666665	372.80233333333337	296.4786666666667	A1 suppressed	127.518	129.569	144.534	408.099	375.486	334.822	327.183	311.748	250.505	0.014092901073953692
Mi_03814.1(A1)	Mi_31099.1(A2)	Mi_31976.1(B1)	6.239879999999999	4.27995	5.28719	Balance	6.04999	5.82316	6.84649	4.22913	4.06975	4.54097	5.43968	5.02997	5.39192	-
Mi_03816.1(A1)	Mi_31097.1(A2)	Mi_31974.1(B1)	5.744973333333334	8.179133333333333	11.060700000000002	Balance	4.98442	5.8177	6.4328	8.88527	7.9434	7.70873	11.8789	10.1631	11.1401	-
Mi_03817.1(A1)	Mi_31096.1(A2)	Mi_31973.1(B1)	135.88066666666666	135.88066666666666	175.52599999999998	Balance	127.145	123.845	156.652	127.145	123.845	156.652	160.99	173.449	192.139	-
Mi_03818.1(A1)	Mi_31095.1(A2)	Mi_31971.1(B1)	19.6524	20.840333333333334	20.458033333333333	Balance	24.2092	22.1775	12.5705	26.1065	23.6803	12.7342	25.229	23.4881	12.657	-
Mi_03822.1(A1)	Mi_31090.1(A2)	Mi_31966.1(B1)	7.452876666666666	6.57392	11.3743	Balance	7.42791	7.18361	7.74711	6.93853	6.15923	6.624	12.3857	11.3665	10.3707	-
Mi_03823.1(A1)	Mi_31089.1(A2)	Mi_31965.1(B1)	9.12478	7.936716666666666	9.805703333333334	Balance	10.4365	9.31014	7.6277	7.93171	9.31014	6.5683	11.0794	10.0261	8.31161	-
Mi_03824.1(A1)	Mi_31088.1(A2)	Mi_31964.1(B1)	4.3953766666666665	6.248053333333334	4.984039999999999	Balance	4.08998	3.59183	5.50432	6.79353	5.12078	6.82985	5.26304	3.87409	5.81499	-
Mi_03825.1(A1)	Mi_31087.1(A2)	Mi_31963.1(B1)	1.3876266666666666	2.883906666666667	1.3375966666666665	Balance	1.72255	1.25331	1.18702	3.52446	2.82971	2.29755	1.15957	1.19611	1.65711	-
Mi_03826.1(A1)	Mi_31086.1(A2)	Mi_31962.1(B1)	14.0826	5.188603333333333	7.258506666666666	Balance	12.2019	11.1107	18.9352	5.57196	4.59466	5.39919	7.22915	5.89067	8.6557	-
Mi_03827.1(A1)	Mi_31085.1(A2)	Mi_31961.1(B1)	22.199366666666666	16.003733333333333	18.017933333333332	Balance	20.6933	20.827	25.0778	14.4014	15.8404	17.7694	16.6753	18.995	18.3835	-
Mi_03828.1(A1)	Mi_31083.1(A2)	Mi_31960.1(B1)	6.5647400000000005	7.579620000000001	7.498086666666668	Balance	7.19007	6.79077	5.71338	6.91812	6.64003	9.18071	8.41432	8.87719	5.20275	-
Mi_03829.1(A1)	Mi_31082.1(A2)	Mi_31959.1(B1)	1.3941480000000002	1.4796866666666666	2.8538200000000002	Balance	1.41418	1.78503	0.983234	1.67253	1.73126	1.03527	3.76744	2.62393	2.17009	-
Mi_03830.1(A1)	Mi_31081.1(A2)	Mi_31958.1(B1)	24.45526666666667	26.400833333333335	22.176066666666667	Balance	25.2431	18.6325	29.4902	31.1826	24.1895	23.8304	22.3622	20.2987	23.8673	-
Mi_03831.1(A1)	Mi_31080.1(A2)	Mi_31957.1(B1)	3.3947766666666666	4.21151	3.6615733333333336	Balance	3.3274	3.12696	3.72997	4.11807	3.82184	4.69462	3.90235	3.62405	3.45832	-
Mi_03832.1(A1)	Mi_31079.1(A2)	Mi_31956.1(B1)	47.24166666666667	41.79643333333333	63.79	Balance	41.6391	38.7893	61.2966	34.8353	37.8907	52.6633	56.7939	56.707	77.8691	-
Mi_03833.1(A1)	Mi_31077.1(A2)	Mi_31955.1(B1)	16.6627	0.9532953333333333	3.2586166666666667	A1 dominant	13.4486	15.5905	20.949	0.984762	0.924995	0.950129	3.11284	3.22856	3.43445	0.014092901073953692
Mi_03836.1(A1)	Mi_31075.1(A2)	Mi_31952.1(B1)	13.3911	14.168700000000001	2.64128	B1 suppressed	11.5073	10.9903	17.6757	13.3541	11.9766	17.1754	2.75857	2.45431	2.71096	0.014092901073953692
Mi_03837.1(A1)	Mi_31074.1(A2)	Mi_31951.1(B1)	6.090076666666666	5.122226666666666	11.567666666666668	Balance	5.36103	6.08849	6.82071	5.80494	3.97828	5.58346	11.602	10.6649	12.4361	-
Mi_03839.1(A1)	Mi_31072.1(A2)	Mi_31949.1(B1)	59.16686666666667	79.89273333333333	67.13886666666666	Balance	51.6922	51.8382	73.9702	72.3051	66.5281	100.845	65.5307	58.9888	76.8971	-
Mi_03840.1(A1)	Mi_31071.1(A2)	Mi_31948.1(B1)	24.503733333333333	8.84625	23.7594	A2 suppressed	27.4794	27.7113	18.3205	9.68876	11.0735	5.77649	28.4137	25.7164	17.1481	0.014092901073953692
Mi_03841.1(A1)	Mi_31069.1(A2)	Mi_31947.1(B1)	4.6092466666666665	4.780996666666667	3.0606600000000004	Balance	5.5721	4.52432	3.73132	4.86197	3.77682	5.7042	3.58219	2.59741	3.00238	-
Mi_03842.1(A1)	Mi_31068.1(A2)	Mi_31946.1(B1)	12.954666666666666	14.8571	14.092366666666665	Balance	11.857	10.4852	16.5218	13.8213	13.5888	17.1612	11.7098	12.4098	18.1575	-
Mi_03845.1(A1)	Mi_31065.1(A2)	Mi_31943.1(B1)	16.646866666666668	17.7324	16.888166666666667	Balance	15.9735	16.8382	17.1289	19.2258	18.1044	15.867	18.0732	17.7321	14.8592	-
Mi_03846.1(A1)	Mi_31064.1(A2)	Mi_31942.1(B1)	28.3635	26.078999999999997	29.980233333333334	Balance	27.7887	26.4839	30.8179	25.956	23.4917	28.7893	30.8027	27.6649	31.4731	-
Mi_03847.1(A1)	Mi_31063.1(A2)	Mi_31941.1(B1)	24.623633333333334	21.19156666666667	28.191166666666664	Balance	26.1586	25.0749	22.6374	22.0178	20.6228	20.9341	29.2769	27.17	28.1266	-
Mi_03848.1(A1)	Mi_31062.1(A2)	Mi_31939.1(B1)	1.6171866666666668	1.1375296666666666	4.19238	A2 suppressed	1.52211	1.12873	2.20072	1.28251	1.21975	0.910329	5.26689	4.60028	2.70997	0.04664497809180231
Mi_03851.1(A1)	Mi_31059.1(A2)	Mi_31937.1(B1)	10.879083333333334	21.301866666666665	8.998543333333334	Balance	10.79	12.1561	9.69115	22.7414	23.6719	17.4923	10.8664	8.82695	7.30228	-
Mi_03853.1(A1)	Mi_31056.1(A2)	Mi_31935.1(B1)	12.593733333333333	15.439866666666667	19.997466666666668	Balance	10.9794	10.3145	16.4873	13.0586	13.9842	19.2768	19.4462	16.6802	23.866	-
Mi_03854.1(A1)	Mi_31055.1(A2)	Mi_31934.1(B1)	17.8762	17.32936666666667	16.847633333333334	Balance	15.9696	15.7711	21.8879	14.8823	15.9886	21.1172	14.954	15.5844	20.0045	-
Mi_03855.1(A1)	Mi_31054.1(A2)	Mi_31933.1(B1)	54.74036666666666	51.05446666666668	50.511966666666666	Balance	53.2245	56.6435	54.3531	51.273	51.5801	50.3103	51.9698	51.1447	48.4214	-
Mi_03856.1(A1)	Mi_31053.1(A2)	Mi_31932.1(B1)	117.19633333333336	88.9871	113.0086	Balance	105.376	100.847	145.366	70.7191	78.4712	117.771	105.526	85.1558	148.344	-
Mi_03857.1(A1)	Mi_31052.1(A2)	Mi_31931.1(B1)	24.1806	25.99416666666667	25.89453333333333	Balance	22.8687	20.4103	29.2628	24.4046	21.818	31.7599	24.906	21.2971	31.4805	-
Mi_03858.1(A1)	Mi_31051.1(A2)	Mi_31930.1(B1)	18.97896666666667	18.97896666666667	23.149100000000004	Balance	15.0479	15.4062	26.4828	15.0479	15.4062	26.4828	20.0126	18.1776	31.2571	-
Mi_03859.1(A1)	Mi_31050.1(A2)	Mi_31929.1(B1)	9.224580000000001	5.885956666666666	5.54561	Balance	9.34377	8.12827	10.2017	6.47729	5.36792	5.81266	5.15549	5.82836	5.65298	-
Mi_03860.1(A1)	Mi_31049.1(A2)	Mi_31928.1(B1)	11.655893333333333	13.460966666666666	13.245133333333333	Balance	9.44808	9.9755	15.5441	11.8854	11.1405	17.357	11.4318	11.3535	16.9501	-
Mi_03861.1(A1)	Mi_31048.1(A2)	Mi_31927.1(B1)	4.53272	3.845793333333333	5.572336666666666	Balance	4.88532	3.29205	5.42079	3.68446	3.37945	4.47347	5.09608	5.08688	6.53405	-
Mi_03862.1(A1)	Mi_31047.1(A2)	Mi_31926.1(B1)	23.510099999999998	24.8567	23.790300000000002	Balance	22.2179	20.6723	27.6401	24.1177	19.7308	30.7216	22.7447	20.1845	28.4417	-
Mi_03863.1(A1)	Mi_31046.1(A2)	Mi_31925.1(B1)	645.2393333333333	645.2393333333333	634.1613333333333	Balance	530.432	595.05	810.236	530.432	595.05	810.236	506.064	567.346	829.074	-
Mi_03864.1(A1)	Mi_31045.1(A2)	Mi_31924.1(B1)	452.23900000000003	437.56866666666673	483.4753333333333	Balance	387.511	430.133	539.073	368.357	415.912	528.437	417.641	464.036	568.749	-
Mi_03866.1(A1)	Mi_31043.1(A2)	Mi_31921.1(B1)	16.3905	16.280033333333336	13.627533333333332	Balance	16.6582	15.6285	16.8848	16.649	15.5831	16.608	13.8027	12.7644	14.3155	-
Mi_03867.1(A1)	Mi_31042.1(A2)	Mi_31920.1(B1)	8.755713333333334	9.498836666666667	3.0381466666666666	B1 suppressed	8.34947	7.98478	9.93289	9.50418	9.00735	9.98498	3.51801	3.12694	2.46949	0.014092901073953692
Mi_03868.1(A1)	Mi_31041.1(A2)	Mi_31918.1(B1)	12.557166666666667	12.848666666666666	13.807080000000001	Balance	11.907	11.3491	14.4154	14.5547	12.1723	11.819	16.4918	15.0333	9.89614	-
Mi_03869.1(A1)	Mi_31040.1(A2)	Mi_31917.1(B1)	6.552723333333333	7.1467633333333325	7.678563333333334	Balance	5.2779	5.57931	8.80096	5.48777	6.10984	9.84268	6.78873	7.2957	8.95126	-
Mi_03871.1(A1)	Mi_31038.1(A2)	Mi_31916.1(B1)	0.7594759999999999	3.239743333333333	1.6577133333333334	A1 suppressed	0.692205	0.584633	1.00159	2.85915	2.72867	4.13141	1.46163	1.46539	2.04612	0.014092901073953692
Mi_03878.1(A1)	Mi_31032.1(A2)	Mi_31906.1(B1)	3.411353333333333	6.293373333333332	3.62065	Balance	2.60957	3.07045	4.55404	4.62902	5.81175	8.43935	3.7562	3.63905	3.4667	-
Mi_03879.1(A1)	Mi_31031.1(A2)	Mi_31905.1(B1)	419.21733333333333	428.0816666666667	330.119	Balance	424.916	529.264	303.472	423.54	531.16	329.545	328.075	426.288	235.994	-
Mi_03883.1(A1)	Mi_31027.1(A2)	Mi_31898.1(B1)	1.77975	1.90773	1.9455833333333334	Balance	1.93293	1.71719	1.68913	2.06955	1.77852	1.87512	2.00008	1.59009	2.24658	-
Mi_03885.1(A1)	Mi_31025.1(A2)	Mi_31896.1(B1)	22.950666666666667	26.3043	26.162333333333333	Balance	23.0904	18.7783	26.9833	23.3127	23.7109	31.8893	23.3441	20.8897	34.2532	-
Mi_03886.1(A1)	Mi_31024.1(A2)	Mi_31895.1(B1)	14.531799999999999	14.489199999999999	15.029633333333335	Balance	13.5603	13.1626	16.8725	12.8117	12.3109	18.345	14.3633	12.6515	18.0741	-
Mi_03888.1(A1)	Mi_31022.1(A2)	Mi_31893.1(B1)	11.235366666666666	12.390500000000001	19.959433333333333	Balance	11.2346	10.4813	11.9902	12.8164	10.3463	14.0088	21.5154	16.2169	22.146	-
Mi_03895.1(A1)	Mi_31015.1(A2)	Mi_31887.1(B1)	4.4239299999999995	3.79159	3.6469233333333335	Balance	4.57289	4.88239	3.81651	5.03424	3.50869	2.83184	3.87662	3.26616	3.79799	-
Mi_03896.1(A1)	Mi_31014.1(A2)	Mi_31886.1(B1)	5.933956666666667	4.491356666666667	4.364973333333333	Balance	6.85516	5.60532	5.34139	4.28448	4.34896	4.84063	4.92939	4.0478	4.11773	-
Mi_03897.1(A1)	Mi_31013.1(A2)	Mi_31885.1(B1)	67.4714	61.651633333333336	56.29516666666666	Balance	66.2884	64.0512	72.0746	59.9571	60.2976	64.7002	55.0472	52.9354	60.9029	-
Mi_03899.1(A1)	Mi_31011.1(A2)	Mi_31883.1(B1)	13.964233333333333	11.475166666666667	20.4374	Balance	13.5402	15.1549	13.1976	11.1778	11.158	12.0897	18.0672	16.6187	26.6263	-
Mi_03900.1(A1)	Mi_31010.1(A2)	Mi_31882.1(B1)	8.035026666666667	5.395323333333333	4.744613333333334	Balance	7.55003	6.94721	9.60784	5.55354	5.35273	5.2797	4.84161	4.20557	5.18666	-
Mi_03901.1(A1)	Mi_31009.1(A2)	Mi_31881.1(B1)	10.4364	10.907586666666667	11.516333333333334	Balance	9.6832	9.9035	11.7225	10.5428	9.86216	12.3178	10.6714	10.7447	13.1329	-
Mi_03902.1(A1)	Mi_31008.1(A2)	Mi_31880.1(B1)	4.128993333333333	4.653026666666666	4.747509999999999	Balance	4.36787	3.66573	4.35338	4.48102	4.19696	5.2811	4.61065	4.25266	5.37922	-
Mi_03903.1(A1)	Mi_31007.1(A2)	Mi_31879.1(B1)	5.692710000000001	7.464383333333333	9.077993333333334	Balance	5.2299	5.14962	6.69861	6.68762	6.68313	9.0224	8.34049	8.15089	10.7426	-
Mi_03908.1(A1)	Mi_31001.1(A2)	Mi_31875.1(B1)	3.0437666666666665	6.237806666666667	20.5565	A1 suppressed	3.51925	3.20946	2.40259	6.6905	6.89498	5.12794	19.3462	24.45	17.8733	0.014092901073953692
Mi_03910.1(A1)	Mi_30999.1(A2)	Mi_31872.1(B1)	23.6718	19.991733333333332	11.105266666666665	Balance	20.8155	21.271	28.9289	18.419	17.7735	23.7827	10.2096	10.0296	13.0766	-
Mi_03911.1(A1)	Mi_30998.1(A2)	Mi_31871.1(B1)	16.051366666666667	11.341866666666668	9.378079999999999	Balance	16.2748	13.3004	18.5789	11.4262	10.0835	12.5159	9.55705	8.13439	10.4428	-
Mi_03912.1(A1)	Mi_30997.1(A2)	Mi_31870.1(B1)	6.474183333333333	4.2138	10.465176666666666	Balance	6.59202	6.80833	6.0222	3.93669	4.31675	4.38796	10.1503	9.80873	11.4365	-
Mi_03913.1(A1)	Mi_30996.1(A2)	Mi_31869.1(B1)	8.638526666666667	7.754053333333334	11.2037	Balance	8.1433	7.49368	10.2786	7.00768	6.94929	9.30519	10.7718	10.552	12.2873	-
Mi_03914.1(A1)	Mi_30995.1(A2)	Mi_31868.1(B1)	7.031256666666667	5.840633333333334	7.575569999999999	Balance	7.06075	5.63097	8.40205	5.60178	4.5201	7.40002	7.02403	6.77414	8.92854	-
Mi_03915.1(A1)	Mi_30994.1(A2)	Mi_31867.1(B1)	16.01213333333333	16.01213333333333	13.7303	Balance	18.3293	17.8204	11.8867	18.3293	17.8204	11.8867	15.5021	14.9902	10.6986	-
Mi_03927.1(A1)	Mi_30987.1(A2)	Mi_31860.1(B1)	28.486700000000003	26.53186666666667	29.02843333333333	Balance	28.9739	23.8777	32.6085	26.1172	21.9368	31.5416	30.4761	25.3101	31.2991	-
Mi_03942.1(A1)	Mi_30973.1(A2)	Mi_31847.1(B1)	108.77433333333333	86.30823333333332	79.93533333333333	Balance	108.703	103.9	113.72	78.005	77.3037	103.616	73.3762	77.0873	89.3425	-
Mi_03943.1(A1)	Mi_30972.1(A2)	Mi_31846.1(B1)	5.539023333333333	4.540743333333334	2.550636666666666	Balance	7.02398	6.28209	3.311	5.46417	5.14269	3.01537	3.50854	2.44629	1.69708	-
Mi_03946.1(A1)	Mi_30968.1(A2)	Mi_31841.1(B1)	8.724580000000001	8.558626666666667	5.544149999999999	Balance	9.14459	8.60858	8.42057	8.63447	7.20585	9.83556	5.4464	4.88458	6.30147	-
Mi_03947.1(A1)	Mi_30967.1(A2)	Mi_31840.1(B1)	1.9691766666666666	3.6884099999999997	3.135923333333333	Balance	2.21669	2.28445	1.40639	4.06665	3.95624	3.04234	3.52712	3.56688	2.31377	-
Mi_03951.1(A1)	Mi_30958.1(A2)	Mi_31836.1(B1)	2.1316333333333333	2.1458533333333336	2.441263333333333	Balance	2.32685	1.99707	2.07098	2.00773	2.22081	2.20902	2.46167	2.27419	2.58793	-
Mi_03956.1(A1)	Mi_30951.1(A2)	Mi_31831.1(B1)	8.238570000000001	8.004333333333333	9.714293333333334	Balance	7.76395	7.32266	9.6291	7.94952	6.67277	9.39071	9.5652	8.55348	11.0242	-
Mi_03958.1(A1)	Mi_30949.1(A2)	Mi_31829.1(B1)	8.894856666666668	11.32329	5.641296666666666	Balance	8.44914	8.70872	9.52671	11.861	9.08947	13.0194	4.79507	5.40108	6.72774	-
Mi_03980.1(A1)	Mi_30926.1(A2)	Mi_31811.1(B1)	1.7109366666666668	1.8491033333333335	2.3845466666666666	Balance	1.85961	1.73203	1.54117	2.1457	1.77452	1.62709	2.77579	2.57754	1.80031	-
Mi_03996.1(A1)	Mi_30918.1(A2)	Mi_31805.1(B1)	3.367836666666667	3.7503100000000003	3.7626499999999994	Balance	3.51292	3.34798	3.24261	3.73149	3.66927	3.85017	3.76497	3.63313	3.88985	-
Mi_03999.1(A1)	Mi_30916.1(A2)	Mi_31804.1(B1)	25.33673333333333	21.343433333333333	13.847366666666666	Balance	25.6893	24.8676	25.4533	20.9347	18.134	24.9616	13.716	12.6102	15.2159	-
Mi_04002.1(A1)	Mi_30913.1(A2)	Mi_31801.1(B1)	3.652253333333333	4.371300000000001	8.993453333333333	Balance	3.58968	3.35569	4.01139	4.79869	3.48152	4.83369	9.1853	8.91717	8.87789	-
Mi_04003.1(A1)	Mi_30912.1(A2)	Mi_31800.1(B1)	5.197886666666666	4.068216666666667	2.7365299999999997	Balance	5.53672	4.84886	5.20808	4.52324	3.64106	4.04035	3.08814	2.72784	2.39361	-
Mi_04006.1(A1)	Mi_30909.1(A2)	Mi_31795.1(B1)	8.412593333333334	8.704026666666666	11.241819999999999	Balance	9.75934	9.17987	6.29857	10.9154	8.86949	6.32719	13.359	11.7085	8.65796	-
Mi_04008.1(A1)	Mi_30906.1(A2)	Mi_31793.1(B1)	20.584699999999998	15.753633333333331	15.156266666666667	Balance	21.1192	21.2497	19.3852	16.0372	14.9959	16.2278	17.7143	15.8212	11.9333	-
Mi_04011.1(A1)	Mi_30903.1(A2)	Mi_31783.1(B1)	2.3147266666666666	2.061336666666667	1.3392753333333332	Balance	2.14456	2.75317	2.04645	1.47651	2.29314	2.41436	1.55176	0.847386	1.61868	-
Mi_04012.1(A1)	Mi_30902.1(A2)	Mi_31782.1(B1)	49.36796666666667	49.36796666666667	39.2408	Balance	39.8987	40.436	67.7692	39.8987	40.436	67.7692	33.3013	31.4379	52.9832	-
Mi_04013.1(A1)	Mi_30901.1(A2)	Mi_31781.1(B1)	6.856716666666667	7.16635	3.620326666666667	Balance	6.63201	6.07781	7.86033	6.59557	6.1967	8.70678	3.14896	3.75662	3.9554	-
Mi_04014.1(A1)	Mi_30898.1(A2)	Mi_31779.1(B1)	20.8611	14.885933333333334	17.703500000000002	Balance	20.4649	19.091	23.0274	14.6096	13.4478	16.6004	17.8381	15.6837	19.5887	-
Mi_04015.1(A1)	Mi_30897.1(A2)	Mi_31778.1(B1)	2.796673333333333	2.8080766666666666	2.8187133333333336	Balance	2.95115	2.66796	2.77091	2.85654	2.82093	2.74676	2.91558	2.62556	2.915	-
Mi_04016.1(A1)	Mi_30896.1(A2)	Mi_31777.1(B1)	14.584800000000001	11.245020000000002	12.309220000000002	Balance	15.1022	16.0531	12.5991	13.1606	10.9593	9.61516	13.6571	13.5818	9.68876	-
Mi_04017.1(A1)	Mi_30895.1(A2)	Mi_31776.1(B1)	2.9691766666666664	3.120093333333333	3.4418299999999995	Balance	3.23187	2.87437	2.80129	2.84382	2.61285	3.90361	3.81691	3.69685	2.81173	-
Mi_04018.1(A1)	Mi_30894.1(A2)	Mi_31775.1(B1)	3.7716600000000002	4.278966666666666	5.167576666666666	Balance	3.80492	3.18231	4.32775	3.99445	3.56349	5.27896	5.07426	4.51724	5.91123	-
Mi_04021.1(A1)	Mi_30891.1(A2)	Mi_31772.1(B1)	6.550013333333332	9.025126666666667	8.662090000000001	Balance	6.88626	5.54338	7.2204	8.85924	7.88464	10.3315	8.49495	7.83938	9.65194	-
Mi_04022.1(A1)	Mi_30890.1(A2)	Mi_31771.1(B1)	4.7058800000000005	4.244426666666667	5.78704	Balance	4.81532	3.69321	5.60911	4.0252	3.90852	4.79956	5.54012	4.91756	6.90344	-
Mi_04023.1(A1)	Mi_30889.1(A2)	Mi_31770.1(B1)	14.271766666666664	10.620133333333333	6.96329	Balance	12.84	12.7064	17.2689	10.7062	10.1234	11.0308	6.64268	6.82477	7.42242	-
Mi_04024.1(A1)	Mi_30888.1(A2)	Mi_31769.1(B1)	8.485460000000002	7.54807	4.5015366666666665	Balance	8.12357	7.19461	10.1382	8.24899	6.33676	8.05846	5.2124	3.72346	4.56875	-
Mi_04025.1(A1)	Mi_30887.1(A2)	Mi_31768.1(B1)	6.986816666666667	7.476966666666667	8.709793333333334	Balance	7.03322	5.36386	8.56337	7.27938	6.31889	8.83263	9.40548	7.78651	8.93739	-
Mi_04027.1(A1)	Mi_30886.1(A2)	Mi_31766.1(B1)	28.20713333333333	18.68456666666667	27.725300000000004	Balance	26.554	29.7715	28.2959	16.302	17.886	21.8657	26.4865	24.2469	32.4425	-
Mi_04028.1(A1)	Mi_30885.1(A2)	Mi_31765.1(B1)	216.255	241.53333333333333	194.33966666666666	Balance	224.345	231.478	192.942	247.824	262.975	213.801	205.906	212.299	164.814	-
Mi_04029.1(A1)	Mi_30884.1(A2)	Mi_31764.1(B1)	14.431700000000001	19.9912	13.407200000000001	Balance	14.6433	12.0747	16.5771	19.2572	16.1956	24.5208	12.6285	10.1315	17.4616	-
Mi_04030.1(A1)	Mi_30883.1(A2)	Mi_31763.1(B1)	82.90093333333334	84.58980000000001	78.95706666666668	Balance	85.4354	81.9497	81.3177	86.9591	85.306	81.5043	79.6074	75.4111	81.8527	-
Mi_04031.1(A1)	Mi_30882.1(A2)	Mi_31762.1(B1)	41.435566666666666	28.318366666666666	29.11876666666667	Balance	38.5944	42.4604	43.2519	29.7283	26.1931	29.0337	26.3492	25.8539	35.1532	-
Mi_04032.1(A1)	Mi_30881.1(A2)	Mi_31761.1(B1)	4.269506666666667	4.923303333333333	5.139526666666666	Balance	3.9705	3.36105	5.47697	3.92869	4.0405	6.80072	4.60123	4.05259	6.76476	-
Mi_04033.1(A1)	Mi_30880.1(A2)	Mi_31760.1(B1)	21.678	17.749	53.742266666666666	Balance	20.5229	20.8166	23.6945	16.6224	16.3159	20.3087	50.787	53.129	57.3108	-
Mi_04034.1(A1)	Mi_30879.1(A2)	Mi_31758.1(B1)	11.290973333333334	14.810430000000002	14.392923333333334	Balance	13.1694	13.3067	7.39682	17.062	17.7724	9.59689	16.4251	17.527	9.22667	-
Mi_04036.1(A1)	Mi_30877.1(A2)	Mi_31756.1(B1)	2.4303133333333333	3.56774	2.20809	Balance	2.80263	2.49591	1.9924	3.25067	3.29537	4.15718	2.60638	2.26078	1.75711	-
Mi_04039.1(A1)	Mi_30874.1(A2)	Mi_31753.1(B1)	45.471399999999996	45.471399999999996	54.12133333333333	Balance	47.2859	43.5493	45.579	47.2859	43.5493	45.579	50.0802	48.3555	63.9283	-
Mi_04040.1(A1)	Mi_30873.1(A2)	Mi_31752.1(B1)	23.971433333333334	17.14453333333333	36.06176666666667	Balance	24.4556	20.2561	27.2026	15.7778	15.9798	19.676	34.5478	29.3029	44.3346	-
Mi_04041.1(A1)	Mi_30872.1(A2)	Mi_31751.1(B1)	7.184489999999999	9.416206666666666	5.329883333333333	Balance	7.69809	6.50972	7.34566	8.44332	9.37	10.4353	5.04561	5.35056	5.59348	-
Mi_04042.1(A1)	Mi_30871.1(A2)	Mi_31750.1(B1)	26.445933333333333	26.133499999999998	26.767466666666667	Balance	26.2183	24.1578	28.9617	24.6209	24.2511	29.5285	25.3677	25.5133	29.4214	-
Mi_04044.1(A1)	Mi_30869.1(A2)	Mi_31748.1(B1)	23.142833333333332	45.299366666666664	27.4352	Balance	24.365	28.0357	17.0278	52.895	48.9476	34.0555	29.3311	25.9418	27.0327	-
Mi_04045.1(A1)	Mi_30868.1(A2)	Mi_31747.1(B1)	10.559166666666668	10.559166666666668	14.166400000000001	Balance	10.0988	10.7318	10.8469	10.0988	10.7318	10.8469	14.6145	12.7467	15.138	-
Mi_04046.1(A1)	Mi_30867.1(A2)	Mi_31746.1(B1)	32.1937	32.1937	11.265683333333333	B1 suppressed	28.4683	30.0554	38.0574	28.4683	30.0554	38.0574	9.33585	10.9786	13.4826	0.013119720744674084
Mi_04047.1(A1)	Mi_30866.1(A2)	Mi_31745.1(B1)	5.959313333333333	6.0602133333333335	6.537806666666666	Balance	6.3415	4.36001	7.17643	6.20777	4.90405	7.06882	6.66269	4.84675	8.10398	-
Mi_04049.1(A1)	Mi_30864.1(A2)	Mi_31743.1(B1)	11.749466666666665	10.743253333333334	9.721286666666666	Balance	11.289	12.1401	11.8193	12.59	8.56536	11.0744	9.14016	9.1219	10.9018	-
Mi_04050.1(A1)	Mi_30862.1(A2)	Mi_31742.1(B1)	9.258206666666666	15.269	10.5281	Balance	9.85077	7.79175	10.1321	15.6186	15.3085	14.8799	10.9858	10.0177	10.5808	-
Mi_04052.1(A1)	Mi_30861.1(A2)	Mi_31741.1(B1)	27.391733333333335	18.865166666666667	20.836000000000002	Balance	25.5765	24.6626	31.9361	18.3306	15.9802	22.2847	20.8697	18.6185	23.0198	-
Mi_04055.1(A1)	Mi_30859.1(A2)	Mi_31736.1(B1)	11.290613333333333	19.599733333333333	18.937700000000003	Balance	12.1744	8.71214	12.9853	23.9882	14.5234	20.2876	24.6829	19.0899	13.0403	-
Mi_04056.1(A1)	Mi_30857.1(A2)	Mi_31734.1(B1)	3.3613199999999996	11.906633333333334	8.49377	A1 suppressed	3.99929	3.35171	2.73296	11.7207	10.5687	13.4305	8.20818	7.43997	9.83316	0.014092901073953692
Mi_04059.1(A1)	Mi_30855.1(A2)	Mi_31732.1(B1)	17.172900000000002	18.649933333333333	14.022233333333332	Balance	19.0342	19.3911	13.0934	21.1004	20.3414	14.508	15.2931	14.4911	12.2825	-
Mi_04064.1(A1)	Mi_30851.1(A2)	Mi_31727.1(B1)	5.687816666666667	6.821650000000001	5.571986666666667	Balance	5.87791	5.37694	5.8086	7.27294	6.60906	6.58295	5.90339	5.41567	5.3969	-
Mi_04065.1(A1)	Mi_30850.1(A2)	Mi_31726.1(B1)	39.02563333333333	49.0991	38.302	Balance	34.4276	35.8044	46.8449	40.3821	46.0032	60.912	29.2141	33.3616	52.3303	-
Mi_04066.1(A1)	Mi_30849.1(A2)	Mi_31725.1(B1)	4.428706666666667	4.388853333333333	4.42367	Balance	4.3025	3.82752	5.1561	4.61323	3.54605	5.00728	4.11335	3.74997	5.40769	-
Mi_04067.1(A1)	Mi_30848.1(A2)	Mi_31724.1(B1)	435.86966666666666	435.86966666666666	259.9016666666667	Balance	382.534	433.258	491.817	382.534	433.258	491.817	233.03	268.575	278.1	-
Mi_04068.1(A1)	Mi_30847.1(A2)	Mi_31722.1(B1)	9.009446666666667	10.858500000000001	15.2296	Balance	9.41416	8.86809	8.74609	10.0866	10.5068	11.9821	15.2626	14.043	16.3832	-
Mi_04070.1(A1)	Mi_30845.1(A2)	Mi_31720.1(B1)	15.538433333333332	15.5329	13.101633333333334	Balance	16.0339	15.1852	15.3962	15.9648	15.3579	15.276	14.2033	13.3482	11.7534	-
Mi_04073.1(A1)	Mi_30842.1(A2)	Mi_31717.1(B1)	38.253566666666664	46.964200000000005	39.2894	Balance	33.1219	31.2258	50.413	43.4165	39.6177	57.8584	34.7364	34.7587	48.3731	-
Mi_04074.1(A1)	Mi_30841.1(A2)	Mi_31716.1(B1)	63.79193333333333	49.93033333333333	72.18803333333334	Balance	61.9746	55.3426	74.0586	46.7668	45.0694	57.9548	66.0894	62.3158	88.1589	-
Mi_04075.1(A1)	Mi_30840.1(A2)	Mi_31713.1(B1)	13.744066666666667	21.035033333333335	19.558133333333334	Balance	11.3638	11.0857	18.7827	18.1555	18.0748	26.8748	16.2149	15.9368	26.5227	-
Mi_04076.1(A1)	Mi_30839.1(A2)	Mi_31712.1(B1)	12.228666666666667	16.8325	23.235566666666667	Balance	11.9433	10.7902	13.9525	15.804	15.8344	18.8591	22.6851	20.5338	26.4878	-
Mi_04077.1(A1)	Mi_30838.1(A2)	Mi_31711.1(B1)	7.109536666666667	3.01314	8.966993333333333	A2 suppressed	7.25809	6.267	7.80352	3.18983	3.05215	2.79744	9.43596	7.71955	9.74547	0.014092901073953692
Mi_04078.1(A1)	Mi_30837.1(A2)	Mi_31710.1(B1)	6.908066666666667	7.97829	7.596776666666667	Balance	7.17944	6.69453	6.85023	8.22955	8.74924	6.95608	7.87225	7.68194	7.23614	-
Mi_04079.1(A1)	Mi_30836.1(A2)	Mi_31709.1(B1)	9.621093333333333	10.391796666666666	7.681116666666667	Balance	11.2354	8.41328	9.2146	10.8087	11.418	8.94869	8.22294	6.82921	7.9912	-
Mi_04080.1(A1)	Mi_30835.1(A2)	Mi_31708.1(B1)	274.981	274.981	205.93133333333336	Balance	230.769	236.841	357.333	230.769	236.841	357.333	173.451	177.197	267.146	-
Mi_04081.1(A1)	Mi_30833.1(A2)	Mi_31706.1(B1)	3.7538033333333334	1.4813766666666666	2.8917466666666667	Balance	3.39919	3.25267	4.60955	1.28124	1.36416	1.79873	2.95475	1.84212	3.87837	-
Mi_04085.1(A1)	Mi_30829.1(A2)	Mi_31702.1(B1)	81.97136666666665	81.97136666666665	89.41483333333333	Balance	62.995	72.8521	110.067	62.995	72.8521	110.067	68.0373	84.9222	115.285	-
Mi_04086.1(A1)	Mi_30828.1(A2)	Mi_31700.1(B1)	4.048380000000001	4.383640000000001	3.6108466666666668	Balance	3.83924	3.72723	4.57867	4.22165	4.06263	4.86664	3.61596	3.41609	3.80049	-
Mi_04087.1(A1)	Mi_30827.1(A2)	Mi_31699.1(B1)	20.602233333333334	19.970966666666666	17.3775	Balance	19.748	18.3844	23.6743	17.2403	15.7034	26.9692	15.2885	17.5683	19.2757	-
Mi_04088.1(A1)	Mi_30826.1(A2)	Mi_31698.1(B1)	5.841566666666666	5.7150533333333335	9.03804	Balance	5.94513	5.13586	6.44371	5.09795	5.06473	6.98248	8.92532	7.3811	10.8077	-
Mi_04089.1(A1)	Mi_30825.1(A2)	Mi_31697.1(B1)	6.588003333333333	11.42	8.058223333333332	Balance	6.02012	5.47739	8.2665	11.2431	10.3119	12.705	8.55531	6.63743	8.98193	-
Mi_04092.1(A1)	Mi_30822.1(A2)	Mi_31694.1(B1)	7.857716666666666	14.626833333333332	11.499699999999999	Balance	8.83982	7.91075	6.82258	13.3229	13.7852	16.7724	11.5008	10.6496	12.3487	-
Mi_03045.1(A1)	Mi_31555.1(A2)	Mi_32540.1(B1)	15.2506	15.946233333333334	38.201233333333334	Balance	14.8224	14.4663	16.4631	16.2696	15.1451	16.424	33.3427	33.7744	47.4866	-
Mi_03046.1(A1)	Mi_31553.1(A2)	Mi_32539.1(B1)	5.155126666666667	8.55496	3.81345	Balance	5.15023	4.96537	5.34978	8.39984	7.79671	9.46833	3.84364	3.80771	3.789	-
Mi_03047.1(A1)	Mi_31552.1(A2)	Mi_32538.1(B1)	8.859006666666666	7.2575	7.6110533333333334	Balance	7.98542	8.3546	10.237	6.68563	6.39106	8.69581	7.16833	6.81919	8.84564	-
Mi_03048.1(A1)	Mi_31551.1(A2)	Mi_32537.1(B1)	19.748733333333334	25.1348	27.90726666666667	Balance	17.5721	16.5812	25.0929	22.327	22.036	31.0414	23.7915	23.9454	35.9849	-
Mi_03049.1(A1)	Mi_31550.1(A2)	Mi_32536.1(B1)	22.77423333333333	17.283199999999997	21.84766666666667	Balance	19.9276	20.5774	27.8177	15.4992	15.3792	20.9712	19.1847	18.6468	27.7115	-
Mi_03050.1(A1)	Mi_31549.1(A2)	Mi_32535.1(B1)	5.596213333333334	1.7693199999999998	2.3752766666666667	Balance	5.6687	6.56549	4.55445	1.57383	1.81466	1.91947	2.49458	2.17288	2.45837	-
Mi_03051.1(A1)	Mi_31548.1(A2)	Mi_32534.1(B1)	18.162066666666668	12.4632	9.210493333333332	Balance	20.1905	18.6518	15.6439	12.2025	12.2949	12.8922	8.95751	9.09677	9.5772	-
Mi_03054.1(A1)	Mi_31545.1(A2)	Mi_32531.1(B1)	38.2284	40.63713333333333	39.66036666666667	Balance	34.4808	35.1631	45.0413	39.8927	37.2784	44.7403	36.3242	37.9166	44.7403	-
Mi_03056.1(A1)	Mi_31543.1(A2)	Mi_32529.1(B1)	19.0128	16.907733333333336	17.894033333333336	Balance	18.0836	17.6758	21.279	16.1479	15.4061	19.1692	17.1966	16.1138	20.3717	-
Mi_03057.1(A1)	Mi_31542.1(A2)	Mi_32528.1(B1)	5349.17	4461.443333333334	4461.443333333334	Balance	4802.37	4765.72	6479.42	3885.08	4029.35	5469.9	3885.08	4029.35	5469.9	-
Mi_03059.1(A1)	Mi_31540.1(A2)	Mi_32526.1(B1)	11.994066666666667	10.563216666666667	11.574536666666667	Balance	11.8501	11.4938	12.6383	9.93281	9.63884	12.118	10.777	9.85671	14.0899	-
Mi_03061.1(A1)	Mi_31538.1(A2)	Mi_32524.1(B1)	10.715033333333333	5.012613333333333	10.322926666666667	Balance	11.6671	10.0337	10.4443	4.9518	4.84262	5.24342	8.64334	9.18694	13.1385	-
Mi_03066.1(A1)	Mi_31537.1(A2)	Mi_32523.1(B1)	9.99497	6.8476799999999995	7.595679999999999	Balance	11.2015	10.5156	8.26781	7.10396	7.82643	5.61265	9.07293	8.23772	5.47639	-
Mi_03070.1(A1)	Mi_31536.1(A2)	Mi_32522.1(B1)	118.47000000000001	99.83766666666666	83.70033333333333	Balance	124.167	110.26	120.983	88.4532	92.6848	118.375	65.069	78.146	107.886	-
Mi_03071.1(A1)	Mi_31535.1(A2)	Mi_32521.1(B1)	4.77139	6.127013333333333	5.8055666666666665	Balance	5.31587	5.14144	3.85686	6.05445	6.35934	5.96725	7.00092	5.71592	4.69986	-
Mi_03072.1(A1)	Mi_31533.1(A2)	Mi_32519.1(B1)	15.0331	13.142733333333334	10.143113333333334	Balance	14.6892	13.7265	16.6836	12.885	11.7217	14.8215	8.72099	9.83675	11.8716	-
Mi_03074.1(A1)	Mi_31530.1(A2)	Mi_32516.1(B1)	6.17574	3.2910166666666663	5.558166666666668	Balance	6.30036	5.42108	6.80578	3.13766	2.97168	3.76371	6.11233	5.15915	5.40302	-
Mi_03075.1(A1)	Mi_31529.1(A2)	Mi_32515.1(B1)	48.078366666666675	40.98513333333333	37.13623333333333	Balance	54.4019	57.4742	32.359	46.3936	49.2476	27.3142	42.2512	43.9943	25.1632	-
Mi_03078.1(A1)	Mi_31526.1(A2)	Mi_32511.1(B1)	15.320400000000001	23.66073333333333	26.035	Balance	14.4204	14.4198	17.121	23.2011	21.2962	26.4849	24.9301	24.3441	28.8308	-
Mi_03079.1(A1)	Mi_31525.1(A2)	Mi_32510.1(B1)	16.0361	22.0248	26.769899999999996	Balance	16.8556	12.5562	18.6965	21.0096	17.9425	27.1223	24.6985	20.7549	34.8563	-
Mi_03081.1(A1)	Mi_31515.1(A2)	Mi_32508.1(B1)	5.37169	92.52776666666666	54.702666666666666	A1 suppressed	6.71437	5.29043	4.11027	91.4349	88.1443	98.0041	50.8822	50.1468	63.079	0.014092901073953692
Mi_03083.1(A1)	Mi_31513.1(A2)	Mi_32505.1(B1)	13.863933333333334	11.6325	11.6325	Balance	13.3228	13.7097	14.5593	11.0869	11.1881	12.6225	11.0869	11.1881	12.6225	-
Mi_03084.1(A1)	Mi_31512.1(A2)	Mi_32504.1(B1)	3.6170666666666667	7.944803333333333	6.011896666666666	Balance	3.85987	4.10451	2.88682	7.90329	7.90734	8.02378	5.9757	5.36931	6.69068	-
Mi_03086.1(A1)	Mi_31501.1(A2)	Mi_32501.1(B1)	7.943576666666668	17.57486666666667	7.497330000000001	Balance	9.0759	8.0635	6.69133	19.8962	18.6646	14.1638	8.23145	8.34716	5.91338	-
Mi_03104.1(A1)	Mi_31490.1(A2)	Mi_32483.1(B1)	12.958166666666665	11.554536666666666	8.377536666666666	Balance	14.7408	15.2254	8.9083	12.5436	12.4777	9.64231	9.57229	9.60909	5.95123	-
Mi_03107.1(A1)	Mi_31488.1(A2)	Mi_32481.1(B1)	19.685066666666668	28.5252	33.32223333333334	Balance	20.2438	16.947	21.8644	23.731	23.3336	38.511	30.2525	28.4939	41.2203	-
Mi_03115.1(A1)	Mi_31484.1(A2)	Mi_32476.1(B1)	12.080866666666665	17.886	15.478133333333332	Balance	12.2475	10.2006	13.7945	17.4739	17.421	18.7631	13.6321	15.2393	17.563	-
Mi_03116.1(A1)	Mi_31483.1(A2)	Mi_32475.1(B1)	26.140299999999996	19.025366666666667	17.087500000000002	Balance	28.9685	22.8056	26.6468	18.0654	14.4577	24.553	15.3932	13.923	21.9463	-
Mi_03118.1(A1)	Mi_31482.1(A2)	Mi_32474.1(B1)	13.947033333333332	8.049883333333332	8.161836666666666	Balance	16.2154	14.9014	10.7243	9.51682	8.70725	5.92558	10.0717	8.94811	5.4657	-
Mi_14335.1(A1)	Mi_28007.1(A2)	Mi_43287.1(B1)	2.97212	2.4240433333333335	1.6114733333333333	Balance	2.95152	3.07284	2.892	2.46286	2.50833	2.30094	1.69107	1.65349	1.48986	-
Mi_14336.1(A1)	Mi_28008.1(A2)	Mi_43289.1(B1)	7.507773333333333	8.12665	18.858733333333333	Balance	7.98595	7.12409	7.41328	8.82513	8.35437	7.20045	17.8055	15.6549	23.1158	-
Mi_14347.1(A1)	Mi_28019.1(A2)	Mi_43300.1(B1)	25.173033333333333	25.173033333333333	47.10883333333334	Balance	25.8036	19.9134	29.8021	25.8036	19.9134	29.8021	62.0514	45.7351	33.54	-
Mi_14352.1(A1)	Mi_28024.1(A2)	Mi_43305.1(B1)	5.7490533333333325	5.08544	6.893000000000001	Balance	5.93073	5.37721	5.93922	5.32406	5.21727	4.71499	6.76788	7.10419	6.80693	-
Mi_14353.1(A1)	Mi_28025.1(A2)	Mi_43306.1(B1)	23.201833333333337	12.993183333333334	12.3007	Balance	22.213	24.1832	23.2093	14.8842	14.4662	9.62915	11.5014	14.3643	11.0364	-
Mi_14357.1(A1)	Mi_28030.1(A2)	Mi_43310.1(B1)	6.414853333333333	6.209883333333334	4.721556666666666	Balance	6.6205	6.25792	6.36614	6.27481	6.5435	5.81134	4.92915	4.54238	4.69314	-
Mi_14366.1(A1)	Mi_28039.1(A2)	Mi_43322.1(B1)	7.474066666666666	7.773356666666667	7.379066666666667	Balance	6.93292	7.05026	8.43902	7.22404	7.36663	8.7294	7.10026	6.35257	8.68437	-
Mi_14370.1(A1)	Mi_28045.1(A2)	Mi_43325.1(B1)	33.651900000000005	7.61469	16.2971	A2 suppressed	37.1193	28.0525	35.7839	7.44948	7.7214	7.67319	16.4897	14.8378	17.5638	0.014092901073953692
Mi_14375.1(A1)	Mi_28051.1(A2)	Mi_43328.1(B1)	15.869433333333333	11.379990000000001	11.579496666666666	Balance	14.2507	13.0619	20.2957	10.8007	9.06517	14.2741	10.9066	9.49309	14.3388	-
Mi_14380.1(A1)	Mi_28057.1(A2)	Mi_43334.1(B1)	7.36995	2.83446	9.125883333333332	A2 suppressed	6.44376	6.66465	9.00144	3.10061	2.73066	2.67211	10.6833	8.64238	8.05197	0.014092901073953692
Mi_14381.1(A1)	Mi_28058.1(A2)	Mi_43336.1(B1)	37.15246666666667	24.72753333333333	35.14973333333333	Balance	33.396	30.6195	47.4419	22.6518	22.81	28.7208	32.5554	30.664	42.2298	-
Mi_14390.1(A1)	Mi_28068.1(A2)	Mi_43342.1(B1)	309.2	309.2	418.095	Balance	281.914	292.977	352.709	281.914	292.977	352.709	372.169	398.849	483.267	-
Mi_14406.1(A1)	Mi_28081.1(A2)	Mi_43356.1(B1)	3.045036666666667	1.99571	4.9141900000000005	Balance	3.2356	3.20035	2.69916	2.19255	2.06317	1.73141	5.53869	4.00174	5.20214	-
Mi_14407.1(A1)	Mi_28082.1(A2)	Mi_43357.1(B1)	43.62036666666666	20.706766666666667	36.00496666666667	Balance	38.8725	39.1947	52.7939	20.1515	18.3969	23.5719	34.0974	31.7542	42.1633	-
Mi_14408.1(A1)	Mi_28083.1(A2)	Mi_43359.1(B1)	37.57053333333334	33.17106666666667	23.49116666666667	Balance	36.2707	35.8649	40.576	34.8783	31.9362	32.6987	22.6724	22.7224	25.0787	-
Mi_14409.1(A1)	Mi_28084.1(A2)	Mi_43360.1(B1)	12.198333333333332	12.899099999999999	12.093333333333334	Balance	12.4157	10.6179	13.5614	13.3176	11.501	13.8787	11.701	11.9657	12.6133	-
Mi_14410.1(A1)	Mi_28085.1(A2)	Mi_43361.1(B1)	7.765883333333334	8.474086666666667	7.237966666666666	Balance	7.33839	6.11023	9.84903	8.69389	7.07732	9.65105	7.50914	6.07533	8.12943	-
Mi_14417.1(A1)	Mi_28092.1(A2)	Mi_43368.1(B1)	6.072593333333334	7.880333333333333	9.669603333333333	Balance	5.21813	5.08686	7.91279	7.18404	7.87425	8.58271	9.9585	8.02421	11.0261	-
Mi_14418.1(A1)	Mi_28093.1(A2)	Mi_43369.1(B1)	12.988733333333334	5.586040000000001	15.513466666666668	A2 suppressed	12.5892	10.8039	15.5731	5.82789	6.85565	4.07458	15.3551	13.0897	18.0956	0.014092901073953692
Mi_14419.1(A1)	Mi_28095.1(A2)	Mi_43370.1(B1)	9.197516666666667	11.360520000000001	12.163346666666667	Balance	8.04242	6.99673	12.5534	9.71665	9.13561	15.2293	11.3879	9.96394	15.1382	-
Mi_14420.1(A1)	Mi_28096.1(A2)	Mi_43371.1(B1)	8.138536666666667	8.5846	14.6149	Balance	7.64228	6.74533	10.028	7.71413	8.33246	9.70721	14.9146	13.0806	15.8495	-
Mi_14421.1(A1)	Mi_28097.1(A2)	Mi_43372.1(B1)	16.659866666666666	16.659866666666666	23.584999999999997	Balance	17.2049	19.1353	13.6394	17.2049	19.1353	13.6394	29.0164	26.4749	15.2637	-
Mi_14422.1(A1)	Mi_28098.1(A2)	Mi_43373.1(B1)	11.5389	9.481696666666666	12.9612	Balance	10.9487	11.4157	12.2523	10.244	9.95965	8.24144	15.1092	12.8931	10.8813	-
Mi_14423.1(A1)	Mi_28099.1(A2)	Mi_43374.1(B1)	3.874133333333333	3.3522366666666663	4.837969999999999	Balance	4.20909	2.8205	4.59281	3.19013	2.7718	4.09478	5.10635	3.74734	5.66022	-
Mi_14425.1(A1)	Mi_28101.1(A2)	Mi_43376.1(B1)	15.844066666666668	16.719566666666665	13.856333333333334	Balance	16.3905	13.4287	17.713	15.5406	13.4287	21.1894	12.5891	11.948	17.0319	-
Mi_14426.1(A1)	Mi_28102.1(A2)	Mi_43377.1(B1)	4.875536666666666	4.4330066666666665	3.4624733333333335	Balance	4.91587	4.19548	5.51526	4.4462	3.80162	5.0512	3.70814	3.27428	3.405	-
Mi_14429.1(A1)	Mi_28105.1(A2)	Mi_43378.1(B1)	18.689566666666668	7.740883333333334	15.633233333333331	Balance	16.5708	16.7118	22.7861	7.10373	6.45311	9.66581	15.7323	13.4822	17.6852	-
Mi_14434.1(A1)	Mi_28108.1(A2)	Mi_43383.1(B1)	16.1602	16.5883	12.6036	Balance	16.2391	16.0485	16.193	17.4879	13.4411	18.8359	10.8813	10.496	16.4335	-
Mi_14436.1(A1)	Mi_28111.1(A2)	Mi_43385.1(B1)	25.0763	31.917933333333334	27.733	Balance	23.2574	21.525	30.4465	26.5764	26.2575	42.9199	23.9983	23.5976	35.6031	-
Mi_14439.1(A1)	Mi_28113.1(A2)	Mi_43388.1(B1)	9.46962	14.864133333333333	18.728866666666665	Balance	9.70678	10.2019	8.50018	15.6067	13.6026	15.3831	20.0509	19.2281	16.9076	-
Mi_14441.1(A1)	Mi_28116.1(A2)	Mi_43390.1(B1)	3.4669899999999996	3.4669899999999996	2.1852300000000002	Balance	3.45245	3.21087	3.73765	3.45245	3.21087	3.73765	2.03953	1.76335	2.75281	-
Mi_14442.1(A1)	Mi_28117.1(A2)	Mi_43391.1(B1)	7.640303333333333	9.369006666666666	9.090643333333333	Balance	7.79074	7.40722	7.72295	11.3238	11.0182	5.76502	11.0256	7.89663	8.3497	-
Mi_14443.1(A1)	Mi_28118.1(A2)	Mi_43392.1(B1)	4.868063333333333	6.609626666666666	5.723283333333334	Balance	5.0028	5.00423	4.59716	7.37255	8.24227	4.21406	6.47985	5.38398	5.30602	-
Mi_14454.1(A1)	Mi_28127.1(A2)	Mi_43398.1(B1)	13.153333333333334	13.312033333333332	14.090433333333332	Balance	12.0916	11.676	15.6924	13.4271	12.2265	14.2825	13.6607	12.6693	15.9413	-
Mi_14457.1(A1)	Mi_28128.1(A2)	Mi_43400.1(B1)	16.888266666666667	18.406566666666667	18.628600000000002	Balance	15.1906	13.0434	22.4308	16.3963	16.1655	22.6579	16.5916	14.8159	24.4783	-
Mi_14467.1(A1)	Mi_28144.1(A2)	Mi_43407.1(B1)	36.1295	26.557133333333336	19.435866666666666	Balance	27.3402	33.1894	47.8589	25.7133	18.0589	35.8992	17.7376	13.5875	26.9825	-
Mi_14468.1(A1)	Mi_28145.1(A2)	Mi_43408.1(B1)	11.678533333333334	13.6083	15.456633333333334	Balance	10.6082	10.3018	14.1256	13.1227	11.7649	15.9373	14.4713	12.41	19.4886	-
Mi_14469.1(A1)	Mi_28146.1(A2)	Mi_43410.1(B1)	8.189496666666665	7.648583333333332	6.500266666666666	Balance	8.83196	6.83951	8.89702	7.52241	6.95809	8.46525	6.57396	5.52168	7.40516	-
Mi_14470.1(A1)	Mi_28147.1(A2)	Mi_43411.1(B1)	24.0569	21.374666666666666	21.392666666666667	Balance	22.7504	23.6053	25.815	20.3588	20.7378	23.0274	20.5727	21.0274	22.5779	-
Mi_14471.1(A1)	Mi_28148.1(A2)	Mi_43412.1(B1)	36.717666666666666	34.128166666666665	32.37446666666667	Balance	31.069	33.689	45.395	28.4647	29.3533	44.5665	25.1675	30.0687	41.8872	-
Mi_14475.1(A1)	Mi_28164.1(A2)	Mi_43416.1(B1)	7.29464	7.933326666666666	7.724156666666666	Balance	8.72618	7.76813	5.38961	8.26343	8.43207	7.10448	8.41575	8.64511	6.11161	-
Mi_14476.1(A1)	Mi_28165.1(A2)	Mi_43417.1(B1)	1.1584753333333333	5.847436666666667	21.177266666666668	B1 dominant	0.898616	1.11201	1.4648	4.52795	5.09592	7.91844	20.8532	20.1618	22.5168	0.014092901073953692
Mi_14477.1(A1)	Mi_28167.1(A2)	Mi_43418.1(B1)	10.422986666666667	4.75381	11.851666666666667	Balance	10.5194	9.87256	10.877	5.51771	4.90208	3.84164	12.1868	12.5174	10.8508	-
Mi_14482.1(A1)	Mi_28172.1(A2)	Mi_43423.1(B1)	28.00873333333333	25.336133333333333	23.8168	Balance	26.1546	23.9373	33.9343	23.1034	21.6364	31.2686	22.8732	21.2014	27.3758	-
Mi_14483.1(A1)	Mi_28173.1(A2)	Mi_43424.1(B1)	557.2176666666666	645.9499999999999	768.0439999999999	Balance	453.085	492.658	725.91	579.316	580.874	777.66	693.887	711.435	898.81	-
Mi_14484.1(A1)	Mi_28174.1(A2)	Mi_43425.1(B1)	10.761146666666667	11.686066666666667	14.489833333333332	Balance	11.6449	10.8721	9.76644	10.7316	11.8154	12.5112	15.5071	12.5759	15.3865	-
Mi_14486.1(A1)	Mi_28176.1(A2)	Mi_43427.1(B1)	6.792403333333333	7.622906666666666	7.662576666666666	Balance	6.97887	5.34619	8.05215	7.27157	6.60484	8.99231	7.38101	6.35251	9.25421	-
Mi_14487.1(A1)	Mi_28177.1(A2)	Mi_43428.1(B1)	83.78953333333332	74.9951	62.58793333333333	Balance	78.6167	73.6961	99.0558	65.4155	66.1428	93.427	66.9547	58.7254	62.0837	-
Mi_14489.1(A1)	Mi_28179.1(A2)	Mi_43430.1(B1)	258.71599999999995	277.7006666666667	254.61433333333332	Balance	211.932	238.417	325.799	224.209	266.567	342.326	210.201	244.009	309.633	-
Mi_14493.1(A1)	Mi_28183.1(A2)	Mi_43435.1(B1)	15.0147	17.621066666666668	7.3477966666666665	Balance	15.2925	12.4991	17.2525	18.9541	11.8174	22.0917	9.20483	6.03207	6.80649	-
Mi_14505.1(A1)	Mi_28192.1(A2)	Mi_43440.1(B1)	25.238766666666663	34.0453	42.21963333333333	Balance	18.5439	21.7257	35.4467	29.6393	27.0756	45.421	36.6588	36.4146	53.5855	-
Mi_14507.1(A1)	Mi_28194.1(A2)	Mi_43442.1(B1)	5.579273333333333	6.2431399999999995	6.493906666666667	Balance	6.26133	6.15905	4.31744	7.18295	7.31983	4.22664	7.99655	7.73191	3.75326	-
Mi_14509.1(A1)	Mi_28197.1(A2)	Mi_43443.1(B1)	8.537506666666667	6.73142	6.729253333333333	Balance	8.41466	6.92466	10.2732	6.16621	6.26517	7.76288	6.33513	6.16481	7.68782	-
Mi_14520.1(A1)	Mi_28211.1(A2)	Mi_43462.1(B1)	9.381226666666667	8.842206666666668	9.13095	Balance	9.35593	7.98305	10.8047	7.90337	8.13255	10.4907	9.34121	7.94634	10.1053	-
Mi_14525.1(A1)	Mi_28216.1(A2)	Mi_43465.1(B1)	34.9235	29.300033333333335	30.334500000000002	Balance	34.9928	32.5888	37.1889	24.2587	25.6297	38.0117	28.1592	27.9874	34.8569	-
Mi_14526.1(A1)	Mi_28217.1(A2)	Mi_43466.1(B1)	309.0636666666667	306.2146666666667	249.57933333333335	Balance	294.299	301.923	330.969	267.172	305.315	346.157	220.331	240.285	288.122	-
Mi_14528.1(A1)	Mi_28219.1(A2)	Mi_43468.1(B1)	53.148733333333325	46.519533333333335	30.027966666666668	Balance	44.7787	40.7733	73.8942	42.1072	37.3425	60.1089	27.2635	21.8161	41.0043	-
Mi_14529.1(A1)	Mi_28220.1(A2)	Mi_43469.1(B1)	5.6534266666666655	5.35154	6.894330000000001	Balance	6.25724	6.34	4.36304	6.25885	6.42286	3.37291	7.89235	8.16409	4.62655	-
Mi_14530.1(A1)	Mi_28221.1(A2)	Mi_43470.1(B1)	943.295	921.2046666666666	811.0053333333334	Balance	871.338	900.007	1058.54	852.002	849.182	1062.43	695.617	738.68	998.719	-
Mi_14531.1(A1)	Mi_28222.1(A2)	Mi_43471.1(B1)	11.816356666666666	10.67342	13.020333333333333	Balance	11.0109	9.91777	14.5204	9.37646	10.2392	12.4046	13.2558	11.048	14.7572	-
Mi_14532.1(A1)	Mi_28223.1(A2)	Mi_43472.1(B1)	10.88125	9.757563333333334	10.6382	Balance	11.3355	9.45745	11.8508	9.80802	9.32907	10.1356	10.1505	9.7998	11.9643	-
Mi_14533.1(A1)	Mi_28224.1(A2)	Mi_43473.1(B1)	166.35766666666666	155.28233333333333	129.90466666666666	Balance	132.938	154.096	212.039	117.203	129.878	218.766	105.295	115.478	168.941	-
Mi_14534.1(A1)	Mi_28225.1(A2)	Mi_43474.1(B1)	63.37636666666666	52.12703333333334	44.42783333333333	Balance	58.6364	53.2038	78.2889	47.5522	44.7777	64.0512	40.008	39.7945	53.481	-
Mi_14535.1(A1)	Mi_28226.1(A2)	Mi_43475.1(B1)	38.12153333333334	37.76743333333334	30.758300000000002	Balance	35.3782	31.7128	47.2736	32.9539	35.119	45.2294	27.2016	25.5054	39.5679	-
Mi_14537.1(A1)	Mi_28228.1(A2)	Mi_43477.1(B1)	11.256746666666666	29.8109	44.70513333333333	A1 suppressed	12.1953	14.7513	6.82364	29.0222	27.527	32.8835	40.5074	40.5671	53.0409	0.014092901073953692
Mi_14542.1(A1)	Mi_28229.1(A2)	Mi_43478.1(B1)	32.09126666666666	39.19913333333333	24.995066666666663	Balance	29.8362	23.572	42.8656	35.4154	33.2579	48.9241	22.1126	19.4114	33.4612	-
Mi_14543.1(A1)	Mi_28230.1(A2)	Mi_43479.1(B1)	170.91366666666667	195.482	153.61433333333332	Balance	160.256	165.873	186.612	176.656	181.935	227.855	150.15	152.922	157.771	-
Mi_14544.1(A1)	Mi_28231.1(A2)	Mi_43480.1(B1)	52.14116666666666	53.10079999999999	54.42783333333333	Balance	49.9242	50.9179	55.5814	52.068	52.9085	54.3259	54.6627	52.3632	56.2576	-
Mi_14545.1(A1)	Mi_28232.1(A2)	Mi_43481.1(B1)	17.994699999999998	15.820666666666668	14.758766666666666	Balance	17.4269	16.5326	20.0246	15.3687	14.6432	17.4501	14.0389	14.8057	15.4317	-
Mi_14546.1(A1)	Mi_28233.1(A2)	Mi_43482.1(B1)	11.282233333333332	17.68873333333333	14.099533333333333	Balance	10.9197	10.636	12.291	18.0094	17.2588	17.798	13.6924	12.5607	16.0455	-
Mi_14548.1(A1)	Mi_28235.1(A2)	Mi_43484.1(B1)	67.6417	72.38423333333334	77.11863333333334	Balance	63.5945	61.4305	77.9001	65.8345	66.4503	84.8679	73.1808	67.0766	91.0985	-
Mi_14549.1(A1)	Mi_28236.1(A2)	Mi_43485.1(B1)	8.897403333333335	9.036716666666665	10.041543333333331	Balance	9.3609	9.55778	7.77353	8.72727	9.72959	8.65329	10.8191	10.4193	8.88623	-
Mi_14550.1(A1)	Mi_28237.1(A2)	Mi_43486.1(B1)	20.338333333333335	43.41683333333333	40.72853333333333	Balance	22.7406	18.083	20.1914	44.8263	40.4311	44.9931	40.2138	37.8929	44.0789	-
Mi_14566.1(A1)	Mi_28252.1(A2)	Mi_43500.1(B1)	5.647766666666667	3.794939999999999	4.33261	Balance	7.1274	6.21701	3.59889	4.37266	4.42355	2.58861	5.01496	4.91796	3.06491	-
Mi_14570.1(A1)	Mi_28256.1(A2)	Mi_43504.1(B1)	18.213066666666666	16.355933333333336	25.349499999999995	Balance	17.3631	15.9945	21.2816	17.1115	14.9789	16.9774	24.0309	19.21	32.8076	-
Mi_14571.1(A1)	Mi_28257.1(A2)	Mi_43505.1(B1)	51.3022	51.3022	75.8701	Balance	45.0334	41.0852	67.788	45.0334	41.0852	67.788	62.22	59.7043	105.686	-
Mi_14573.1(A1)	Mi_28260.1(A2)	Mi_43507.1(B1)	26.792600000000004	26.792600000000004	25.966433333333338	Balance	25.9988	24.8043	29.5747	25.9988	24.8043	29.5747	22.4764	21.1957	34.2272	-
Mi_14574.1(A1)	Mi_28261.1(A2)	Mi_43508.1(B1)	11.025726666666666	11.006549999999999	11.132576666666667	Balance	10.0456	9.58698	13.4446	10.8937	9.63045	12.4955	11.0682	9.37783	12.9517	-
Mi_14575.1(A1)	Mi_28262.1(A2)	Mi_43509.1(B1)	8.973236666666667	8.39784	8.728376666666668	Balance	9.99772	10.5434	6.37859	10.3908	9.32115	5.48157	10.4977	9.98874	5.69869	-
Mi_14576.1(A1)	Mi_28263.1(A2)	Mi_43510.1(B1)	9.01093	17.5188	17.090533333333333	Balance	9.53765	7.12804	10.3671	19.0175	17.4669	16.072	16.234	15.8935	19.1441	-
Mi_14577.1(A1)	Mi_28264.1(A2)	Mi_43511.1(B1)	16.796333333333333	16.523633333333333	12.581873333333334	Balance	18.3179	16.6501	15.421	17.0415	15.6527	16.8767	13.7575	14.0689	9.91922	-
Mi_14578.1(A1)	Mi_28265.1(A2)	Mi_43512.1(B1)	4.91313	4.42117	5.333276666666666	Balance	5.56478	5.47743	3.69718	5.71596	4.84011	2.70744	6.48541	5.72958	3.78484	-
Mi_14579.1(A1)	Mi_28266.1(A2)	Mi_43513.1(B1)	9.710893333333333	12.099466666666666	11.099286666666666	Balance	9.38923	8.38705	11.3564	11.5906	10.5309	14.1769	10.255	9.60506	13.4378	-
Mi_14580.1(A1)	Mi_28267.1(A2)	Mi_43514.1(B1)	26.71336666666667	27.306033333333335	32.1021	Balance	24.7841	22.1291	33.2269	26.2698	23.3854	32.2629	28.782	29.1088	38.4155	-
Mi_14584.1(A1)	Mi_28271.1(A2)	Mi_43520.1(B1)	61.019933333333334	27.593566666666664	43.80973333333333	Balance	58.374	63.382	61.3038	28.9223	30.1635	23.6949	44.9969	44.6254	41.8069	-
Mi_14587.1(A1)	Mi_28284.1(A2)	Mi_43523.1(B1)	8.308016666666667	9.592103333333332	8.6316	Balance	7.37138	7.33607	10.2166	9.67493	10.02	9.08138	8.31818	7.86001	9.71661	-
Mi_14594.1(A1)	Mi_28293.1(A2)	Mi_43532.1(B1)	120.579	148.20166666666665	241.50466666666668	Balance	110.876	123.55	127.311	135.64	136.145	172.82	209.894	207.988	306.632	-
Mi_14595.1(A1)	Mi_28294.1(A2)	Mi_43533.1(B1)	15.4915	14.164733333333333	19.635666666666665	Balance	15.7281	13.4535	17.2929	12.8869	12.436	17.1713	18.7781	19.6327	20.4962	-
Mi_14596.1(A1)	Mi_28295.1(A2)	Mi_43534.1(B1)	3.29679	3.8214900000000003	7.544956666666667	Balance	3.63673	2.6704	3.58324	3.09067	3.01208	5.36172	7.30672	5.98794	9.34021	-
Mi_14597.1(A1)	Mi_28296.1(A2)	Mi_43535.1(B1)	5.487970000000001	4.204233333333333	4.117043333333332	Balance	5.52005	5.44126	5.5026	4.15998	4.93211	3.52061	4.26999	4.58524	3.4959	-
Mi_14600.1(A1)	Mi_28297.1(A2)	Mi_43536.1(B1)	23.878866666666667	19.919600000000003	32.4004	Balance	18.2749	19.3792	33.9825	18.4359	14.5899	26.733	26.772	25.9093	44.5199	-
Mi_14603.1(A1)	Mi_28300.1(A2)	Mi_43539.1(B1)	4.00161	4.60251	5.121486666666667	Balance	4.15033	3.64181	4.21269	4.62382	4.35603	4.82768	5.15143	5.06118	5.15185	-
Mi_14605.1(A1)	Mi_28302.1(A2)	Mi_43540.1(B1)	5.033313333333333	6.787153333333333	5.55461	Balance	5.26705	4.91412	4.91877	7.03869	6.12583	7.19694	5.55166	5.25954	5.85263	-
Mi_14608.1(A1)	Mi_28305.1(A2)	Mi_43541.1(B1)	7.307833333333334	7.378923333333333	21.363166666666668	Balance	6.36487	6.70286	8.85577	6.85448	5.74531	9.53698	17.4537	17.6992	28.9366	-
Mi_14609.1(A1)	Mi_28306.1(A2)	Mi_43542.1(B1)	19.354966666666666	22.058966666666663	15.826833333333333	Balance	18.2307	15.5964	24.2378	20.1006	21.8385	24.2378	14.5527	12.4258	20.502	-
Mi_14610.1(A1)	Mi_28307.1(A2)	Mi_43544.1(B1)	5.800796666666667	5.403026666666666	6.062093333333333	Balance	5.73083	5.20062	6.47094	4.98221	5.09763	6.12924	5.61797	5.74809	6.82022	-
Mi_14623.1(A1)	Mi_28308.1(A2)	Mi_43545.1(B1)	17.494600000000002	17.424966666666666	21.290266666666668	Balance	19.5399	22.2328	10.7111	21.796	19.9207	10.5582	24.5306	26.8351	12.5051	-
Mi_14624.1(A1)	Mi_28309.1(A2)	Mi_43546.1(B1)	5.57762	13.693020000000002	6.82741	Balance	6.24499	6.1493	4.33857	17.4048	15.3346	8.33966	7.46529	6.39539	6.62155	-
Mi_14627.1(A1)	Mi_28312.1(A2)	Mi_43550.1(B1)	65.31003333333334	65.31003333333334	56.8842	Balance	54.4383	63.668	77.8238	54.4383	63.668	77.8238	50.8091	54.1797	65.6638	-
Mi_14641.1(A1)	Mi_28314.1(A2)	Mi_43553.1(B1)	12.269033333333333	8.610026666666668	15.188233333333335	Balance	11.1996	11.677	13.9305	8.37752	7.67834	9.77422	14.0614	13.8531	17.6502	-
Mi_14643.1(A1)	Mi_28316.1(A2)	Mi_43554.1(B1)	22.71976666666667	19.61	15.265366666666667	Balance	21.4854	22.4038	24.2701	18.9392	20.291	19.5998	15.3947	15.5793	14.8221	-
Mi_14644.1(A1)	Mi_28317.1(A2)	Mi_43557.1(B1)	1.8658566666666665	3.601643333333333	3.7060266666666664	Balance	2.14899	1.57819	1.87039	3.43848	3.21892	4.14753	3.72483	3.88734	3.50591	-
Mi_14645.1(A1)	Mi_28318.1(A2)	Mi_43558.1(B1)	1.5282866666666666	1.5460900000000002	2.0432333333333332	Balance	1.48225	1.44098	1.66163	1.43422	1.60633	1.59772	2.02507	2.15907	1.94556	-
Mi_14646.1(A1)	Mi_28319.1(A2)	Mi_43559.1(B1)	80.26573333333333	88.7398	85.71706666666667	Balance	93.0896	88.8362	58.8714	101.085	100.897	64.2374	97.6183	95.3278	64.2051	-
Mi_14647.1(A1)	Mi_28320.1(A2)	Mi_43560.1(B1)	64.45316666666666	54.0717	50.88636666666667	Balance	59.8366	64.4758	69.0471	50.9911	51.028	60.196	47.9988	45.4657	59.1946	-
Mi_14648.1(A1)	Mi_28321.1(A2)	Mi_43561.1(B1)	16.790499999999998	10.557166666666665	18.33536666666667	Balance	16.3167	12.2509	21.8039	11.055	8.5842	12.0323	19.3052	16.4534	19.2475	-
Mi_14649.1(A1)	Mi_28322.1(A2)	Mi_43562.1(B1)	9.663803333333334	10.889563333333333	7.7151233333333336	Balance	10.58	9.58216	8.82925	11.2888	11.8328	9.54709	8.18287	7.67045	7.29205	-
Mi_14650.1(A1)	Mi_28323.1(A2)	Mi_43563.1(B1)	3.751936666666667	3.2068933333333334	2.39012	Balance	3.93035	4.34979	2.97567	4.08151	2.95786	2.58131	2.9086	2.25719	2.00457	-
Mi_14651.1(A1)	Mi_28324.1(A2)	Mi_43564.1(B1)	28.640966666666667	28.640966666666667	41.181266666666666	Balance	32.6334	28.4258	24.8637	32.6334	28.4258	24.8637	42.337	37.4855	43.7213	-
Mi_14652.1(A1)	Mi_28325.1(A2)	Mi_43566.1(B1)	5.761659999999999	5.761659999999999	7.461163333333334	Balance	5.87529	5.25451	6.15518	5.87529	5.25451	6.15518	6.93091	6.74135	8.71123	-
Mi_14653.1(A1)	Mi_28326.1(A2)	Mi_43567.1(B1)	2.86839	2.8581799999999995	2.377623333333333	Balance	3.35444	3.17333	2.0774	3.72866	2.64789	2.19799	2.90959	2.46106	1.76222	-
Mi_14655.1(A1)	Mi_28328.1(A2)	Mi_43570.1(B1)	7.264513333333333	8.63967	19.86923333333333	Balance	9.19983	7.1219	5.47181	9.23502	9.05762	7.62637	25.077	21.1447	13.386	-
Mi_14660.1(A1)	Mi_28333.1(A2)	Mi_43574.1(B1)	2.5036799999999997	2.6095666666666664	0.7474353333333333	B1 suppressed	2.65207	2.46364	2.39533	2.6974	2.82327	2.30803	0.876015	0.888806	0.477485	0.014092901073953692
Mi_14667.1(A1)	Mi_28340.1(A2)	Mi_43586.1(B1)	26.54303333333333	14.726999999999999	27.518266666666666	Balance	20.9026	22.5128	36.2137	14.7322	11.7342	17.7146	22.8755	23.935	35.7443	-
Mi_14668.1(A1)	Mi_28341.1(A2)	Mi_43587.1(B1)	15.635466666666668	11.64905	18.129633333333334	Balance	16.2597	12.0402	18.6065	9.13465	12.4106	13.4019	15.6336	17.6688	21.0865	-
Mi_14669.1(A1)	Mi_28342.1(A2)	Mi_43588.1(B1)	62.444633333333336	64.4324	65.24643333333334	Balance	59.4965	65.4238	62.4136	61.2036	65.2656	66.828	60.2077	63.8314	71.7002	-
Mi_14670.1(A1)	Mi_28343.1(A2)	Mi_43589.1(B1)	5.508769999999999	3.6066233333333333	7.543346666666667	Balance	5.4342	5.78037	5.31174	3.99724	3.15784	3.66479	7.80027	7.95857	6.8712	-
Mi_14672.1(A1)	Mi_28345.1(A2)	Mi_43591.1(B1)	2.09122	3.043286666666667	1.1925233333333332	Balance	2.18493	1.86131	2.22742	3.0522	2.79425	3.28341	1.25082	1.15661	1.17014	-
Mi_14674.1(A1)	Mi_28347.1(A2)	Mi_43593.1(B1)	28.00533333333333	28.00533333333333	21.78363333333333	Balance	26.3882	25.1028	32.525	26.3882	25.1028	32.525	20.9949	20.4729	23.8831	-
Mi_14677.1(A1)	Mi_28350.1(A2)	Mi_43595.1(B1)	7.939286666666665	6.702106666666666	6.498523333333334	Balance	7.40708	6.63491	9.77587	6.11674	5.84521	8.14437	6.29675	5.30531	7.89351	-
Mi_14678.1(A1)	Mi_28351.1(A2)	Mi_43596.1(B1)	73.0692	69.40650000000001	90.6672	Balance	78.3875	89.0838	51.7363	75.3545	78.9658	53.8992	104.131	98.8272	69.0434	-
Mi_14686.1(A1)	Mi_28357.1(A2)	Mi_43610.1(B1)	21.490966666666665	18.19986666666667	16.781466666666667	Balance	20.3602	19.4714	24.6413	15.4914	16.6818	22.4264	14.3971	14.8964	21.0509	-
Mi_14687.1(A1)	Mi_28358.1(A2)	Mi_43611.1(B1)	1.7191033333333332	2.15672	3.35882	Balance	1.54857	1.88588	1.72286	2.62583	1.79717	2.04716	3.89154	3.62871	2.55621	-
Mi_14688.1(A1)	Mi_28359.1(A2)	Mi_43613.1(B1)	7.313399999999999	2.34927	4.539313333333333	A2 suppressed	8.27885	7.19499	6.46636	3.21441	2.07787	1.75553	4.44789	4.19795	4.9721	0.014092901073953692
Mi_14691.1(A1)	Mi_28361.1(A2)	Mi_43616.1(B1)	10.348616666666667	10.348616666666667	9.030520000000001	Balance	12.3504	11.7934	6.90205	12.3504	11.7934	6.90205	11.6261	9.2881	6.17736	-
Mi_14692.1(A1)	Mi_28362.1(A2)	Mi_43617.1(B1)	20.370266666666666	20.5046	18.541866666666667	Balance	19.8467	19.2669	21.9972	22.5756	18.1566	20.7816	18.8052	18.608	18.2124	-
Mi_14693.1(A1)	Mi_28363.1(A2)	Mi_43618.1(B1)	23.134966666666667	16.967866666666666	18.128466666666668	Balance	20.9377	21.1063	27.3609	15.6249	14.5838	20.6949	16.8302	16.0162	21.539	-
Mi_14694.1(A1)	Mi_28364.1(A2)	Mi_43619.1(B1)	11.9951	10.794083333333333	12.044666666666666	Balance	10.621	10.6581	14.7062	9.94213	8.44342	13.9967	10.257	10.6	15.277	-
Mi_14696.1(A1)	Mi_28365.1(A2)	Mi_43620.1(B1)	19.086699999999997	12.294066666666666	15.036733333333332	Balance	17.4392	16.8569	22.964	12.6167	10.3463	13.9192	14.6798	13.184	17.2464	-
Mi_14699.1(A1)	Mi_28368.1(A2)	Mi_43623.1(B1)	200.80566666666664	76.4459	122.92360000000001	Balance	209.277	225.219	167.921	82.6522	82.397	64.2885	132.821	137.079	98.8708	-
Mi_14700.1(A1)	Mi_28369.1(A2)	Mi_43624.1(B1)	7.44322	21.768133333333335	7.580196666666666	Balance	6.96044	7.25381	8.11541	21.1892	18.6119	25.5033	7.21247	7.25024	8.27788	-
Mi_14710.1(A1)	Mi_28380.1(A2)	Mi_43626.1(B1)	20.863433333333333	19.039833333333334	22.581466666666667	Balance	23.3824	21.3755	17.8324	21.8774	20.8527	14.3894	25.4281	24.6321	17.6842	-
Mi_14717.1(A1)	Mi_28386.1(A2)	Mi_43631.1(B1)	7.597863333333334	7.15503	11.720196666666666	Balance	7.60143	6.58791	8.60425	7.03278	5.18543	9.24688	11.6148	9.60199	13.9438	-
Mi_14718.1(A1)	Mi_28387.1(A2)	Mi_43632.1(B1)	11.402176666666668	11.402176666666668	21.886033333333334	Balance	12.4581	13.0634	8.68503	12.4581	13.0634	8.68503	24.568	23.2137	17.8764	-
Mi_14720.1(A1)	Mi_28389.1(A2)	Mi_43634.1(B1)	22.2466	17.9449	20.544833333333333	Balance	20.1987	15.3918	31.1493	18.0825	14.2854	21.4668	20.2174	15.6477	25.7694	-
Mi_14721.1(A1)	Mi_28390.1(A2)	Mi_43635.1(B1)	3.759536666666667	3.603846666666667	4.763513333333333	Balance	3.994	4.32235	2.96226	4.17445	3.64558	2.99151	5.51092	4.71134	4.06828	-
Mi_14723.1(A1)	Mi_28391.1(A2)	Mi_43636.1(B1)	113.46006666666666	100.91489999999999	97.92086666666665	Balance	97.8252	105.005	137.55	95.5976	96.1001	111.047	80.6803	88.8243	124.258	-
Mi_14724.1(A1)	Mi_28392.1(A2)	Mi_43637.1(B1)	63.28549999999999	65.44013333333334	68.64966666666668	Balance	57.5703	57.3094	74.9768	57.8991	56.1366	82.2847	59.6065	60.7285	85.614	-
Mi_14725.1(A1)	Mi_28393.1(A2)	Mi_43638.1(B1)	10.600703333333334	7.769286666666666	8.841706666666667	Balance	10.6339	7.93841	13.2298	6.85413	6.93674	9.51699	8.01539	6.62573	11.884	-
Mi_14726.1(A1)	Mi_28394.1(A2)	Mi_43640.1(B1)	28.6195	66.91416666666667	81.5828	A1 suppressed	30.0185	32.0104	23.8296	66.225	63.7315	70.786	76.0814	72.0671	96.5999	0.014092901073953692
Mi_14728.1(A1)	Mi_28395.1(A2)	Mi_43641.1(B1)	19.2724	24.68766666666667	17.0335	Balance	24.4458	20.5885	12.7829	29.0788	26.1891	18.7951	20.2232	17.3418	13.5355	-
Mi_14729.1(A1)	Mi_28396.1(A2)	Mi_43642.1(B1)	11.618363333333335	25.819866666666666	7.374886666666666	B1 suppressed	9.85169	10.0615	14.9419	27.2839	22.8692	27.3065	7.9072	6.916	7.30146	0.014092901073953692
Mi_14730.1(A1)	Mi_28397.1(A2)	Mi_43643.1(B1)	6.580763333333333	5.81597	11.270470000000001	Balance	7.2089	6.13761	6.39578	4.81274	5.30704	7.32813	10.7552	9.33551	13.7207	-
Mi_14734.1(A1)	Mi_28402.1(A2)	Mi_43654.1(B1)	28.55243333333333	25.5484	30.357400000000002	Balance	26.2771	23.4339	35.9463	23.7342	20.9563	31.9547	28.1014	25.4519	37.5189	-
Mi_14736.1(A1)	Mi_28415.1(A2)	Mi_43658.1(B1)	23.6897	31.9521	41.7113	Balance	22.1107	24.4961	24.4623	34.3689	28.6392	32.8482	42.9773	41.1195	41.0371	-
Mi_14737.1(A1)	Mi_28416.1(A2)	Mi_43659.1(B1)	11.033276666666666	10.676613333333334	8.863966666666668	Balance	9.1968	9.47293	14.4301	10.9318	8.58864	12.5094	8.63856	7.70864	10.2447	-
Mi_14739.1(A1)	Mi_28418.1(A2)	Mi_43661.1(B1)	4.1522733333333335	4.83408	4.159026666666667	Balance	4.08029	3.4024	4.97413	4.82862	4.42978	5.24384	4.17738	3.37667	4.92303	-
Mi_14740.1(A1)	Mi_28419.1(A2)	Mi_43662.1(B1)	4.141660000000001	5.087823333333334	5.77546	Balance	4.86425	3.96625	3.59448	5.05274	4.18619	6.02454	5.56635	4.98932	6.77071	-
Mi_14742.1(A1)	Mi_28421.1(A2)	Mi_43664.1(B1)	5.445243333333334	15.493466666666665	13.799633333333333	A1 suppressed	5.90879	6.59251	3.83443	17.4381	14.9353	14.107	15.6798	13.7446	11.9745	0.014092901073953692
Mi_14743.1(A1)	Mi_28422.1(A2)	Mi_43665.1(B1)	52.87663333333333	84.17306666666666	74.16846666666667	Balance	51.0883	48.5752	58.9664	77.5472	76.329	98.643	71.2891	68.5426	82.6737	-
Mi_14744.1(A1)	Mi_28424.1(A2)	Mi_43667.1(B1)	10.21879	12.734133333333332	29.437133333333332	Balance	9.95814	9.73363	10.9646	11.5171	13.1831	13.5022	30.9513	29.4464	27.9137	-
Mi_14747.1(A1)	Mi_28427.1(A2)	Mi_43671.1(B1)	10.443343333333333	7.392813333333334	2.5869466666666665	B1 suppressed	11.558	9.82032	9.95171	8.00543	7.52195	6.65106	2.76774	2.40865	2.58445	0.014092901073953692
Mi_14786.1(A1)	Mi_28463.1(A2)	Mi_43704.1(B1)	55.08813333333333	55.08813333333333	65.32209999999999	Balance	56.4313	52.2118	56.6213	56.4313	52.2118	56.6213	62.0449	58.5424	75.379	-
Mi_14788.1(A1)	Mi_28466.1(A2)	Mi_43706.1(B1)	7.397103333333334	2.3961666666666663	6.121669999999999	A2 suppressed	7.38479	7.02648	7.78004	2.64311	2.26549	2.2799	6.13446	5.63079	6.59976	0.014092901073953692
Mi_14818.1(A1)	Mi_28491.1(A2)	Mi_43726.1(B1)	5.30813	6.483213333333333	6.053306666666667	Balance	5.86768	5.65482	4.40189	7.31834	6.66685	5.46445	6.56154	6.23381	5.36457	-
Mi_14822.1(A1)	Mi_28496.1(A2)	Mi_43731.1(B1)	18.3591	4.0413733333333335	11.203583333333334	A2 suppressed	15.8681	14.8169	24.3923	3.45996	3.65052	5.01364	10.2139	7.73175	15.6651	0.014092901073953692
Mi_14838.1(A1)	Mi_28508.1(A2)	Mi_43742.1(B1)	9.13987	8.102143333333332	5.569156666666667	Balance	9.1733	10.1404	8.10591	9.0013	7.63738	7.66775	5.75952	6.45949	4.48846	-
Mi_14844.1(A1)	Mi_28513.1(A2)	Mi_43746.1(B1)	3.9670400000000003	4.115313333333333	18.938266666666667	B1 dominant	4.21535	3.405	4.28077	4.33293	3.8208	4.19221	17.72	14.4165	24.6783	0.014092901073953692
Mi_14845.1(A1)	Mi_28514.1(A2)	Mi_43747.1(B1)	217.5536666666667	189.021	189.37	Balance	180.065	175.964	296.632	161.092	160.505	245.466	160.637	159.205	248.268	-
Mi_14850.1(A1)	Mi_28518.1(A2)	Mi_43750.1(B1)	3.7016066666666667	4.517126666666667	9.196183333333334	Balance	3.46848	4.50989	3.12645	4.74972	5.14715	3.65451	10.3263	10.2024	7.05985	-
Mi_14856.1(A1)	Mi_28521.1(A2)	Mi_43761.1(B1)	1.89083	2.4460633333333335	1.5654433333333333	Balance	2.03622	2.21953	1.41674	2.62458	2.91473	1.79888	2.0534	1.36369	1.27924	-
Mi_14873.1(A1)	Mi_28524.1(A2)	Mi_43772.1(B1)	14.423966666666667	4.324283333333334	12.197733333333334	A2 suppressed	13.0573	12.3098	17.9048	4.51323	4.22747	4.23215	10.3449	10.3127	15.9356	0.014092901073953692
Mi_14875.1(A1)	Mi_28526.1(A2)	Mi_43774.1(B1)	21.200033333333334	23.62686666666667	17.189133333333334	Balance	15.8364	18.6203	29.1434	20.6241	19.662	30.5945	14.8543	13.542	23.1711	-
Mi_14876.1(A1)	Mi_28527.1(A2)	Mi_43775.1(B1)	1.4538133333333334	2.8952566666666666	1.0420856666666667	Balance	1.85872	1.46363	1.03909	2.76059	2.60779	3.31739	1.13182	1.03361	0.960827	-
Mi_14881.1(A1)	Mi_28538.1(A2)	Mi_43778.1(B1)	12.701933333333335	11.4629	11.763833333333332	Balance	13.1483	12.5776	12.3799	11.8825	12.481	10.0252	11.4575	11.8317	12.0023	-
Mi_14882.1(A1)	Mi_28539.1(A2)	Mi_43780.1(B1)	10.524846666666667	9.334223333333332	20.893766666666668	Balance	9.53734	8.7599	13.2773	8.7456	7.85897	11.3981	18.3194	18.5882	25.7737	-
Mi_14884.1(A1)	Mi_28541.1(A2)	Mi_43783.1(B1)	11.935933333333333	12.2164	14.530633333333334	Balance	10.922	10.6178	14.268	11.6919	10.3047	14.6526	13.3449	11.3735	18.8735	-
Mi_14885.1(A1)	Mi_28542.1(A2)	Mi_43784.1(B1)	654.6203333333333	700.592	629.6116666666667	Balance	540.928	600.397	822.536	567.646	624.451	909.679	505.964	574.933	807.938	-
Mi_14886.1(A1)	Mi_28543.1(A2)	Mi_43785.1(B1)	36.0262	36.75286666666667	28.117833333333333	Balance	34.4722	33.0263	40.5801	34.4722	32.5334	43.253	26.2289	21.5867	36.5379	-
Mi_14887.1(A1)	Mi_28544.1(A2)	Mi_43786.1(B1)	13.066066666666666	14.522799999999998	6.006396666666666	Balance	12.8333	14.3921	11.9728	17.373	12.7017	13.4937	6.36569	5.2856	6.3679	-
Mi_14888.1(A1)	Mi_28545.1(A2)	Mi_43787.1(B1)	11.57629	11.57629	18.373566666666665	Balance	9.85267	10.2727	14.6035	9.85267	10.2727	14.6035	19.6034	14.6703	20.847	-
Mi_14889.1(A1)	Mi_28546.1(A2)	Mi_43788.1(B1)	4.070406666666667	18.419366666666665	14.498	A1 suppressed	3.47364	2.98844	5.74914	18.8156	19.0513	17.3912	12.3991	13.9016	17.1933	0.014092901073953692
Mi_14890.1(A1)	Mi_28547.1(A2)	Mi_43789.1(B1)	18.8115	12.084366666666666	10.629543333333332	Balance	17.3762	15.4887	23.5696	11.0067	10.0703	15.1761	10.0687	8.86993	12.95	-
Mi_14891.1(A1)	Mi_28549.1(A2)	Mi_43790.1(B1)	24.70386666666667	25.420599999999997	20.09573333333333	Balance	25.7217	23.3708	25.0191	24.92	25.0644	26.2774	20.8878	18.8385	20.5609	-
Mi_14892.1(A1)	Mi_28550.1(A2)	Mi_43791.1(B1)	16.321299999999997	15.363	20.145666666666667	Balance	15.2475	12.392	21.3244	13.3479	12.2049	20.5362	19.338	15.5985	25.5005	-
Mi_14893.1(A1)	Mi_28551.1(A2)	Mi_43792.1(B1)	4.623713333333333	5.941669999999999	6.070333333333333	Balance	4.53344	4.28407	5.05363	6.55584	4.8996	6.36957	6.1707	5.96792	6.07238	-
Mi_14894.1(A1)	Mi_28552.1(A2)	Mi_43793.1(B1)	9.955223333333333	10.65384	11.546063333333334	Balance	11.0536	7.93397	10.8781	10.1115	9.84662	12.0034	9.1512	9.67389	15.8131	-
Mi_14903.1(A1)	Mi_28554.1(A2)	Mi_43797.1(B1)	3.9398733333333333	3.1688899999999998	4.568316666666667	Balance	4.04722	3.61392	4.15848	3.14544	2.62797	3.73326	4.54842	3.9996	5.15693	-
Mi_14906.1(A1)	Mi_28556.1(A2)	Mi_43799.1(B1)	22.878766666666667	24.764499999999998	23.66026666666667	Balance	27.7663	24.6565	16.2135	27.7663	27.6845	18.8427	27.5868	26.0112	17.3828	-
Mi_14907.1(A1)	Mi_28557.1(A2)	Mi_43800.1(B1)	164.48299999999998	164.48299999999998	119.508	Balance	169.463	161.889	162.097	169.463	161.889	162.097	112.356	98.848	147.32	-
Mi_14908.1(A1)	Mi_28558.1(A2)	Mi_43801.1(B1)	7.826436666666666	5.909333333333333	6.982913333333333	Balance	8.04352	5.82168	9.61411	5.17234	4.70128	7.85438	6.39584	5.94853	8.60437	-
Mi_14910.1(A1)	Mi_28561.1(A2)	Mi_43803.1(B1)	4.5944666666666665	7.02992	5.5295	Balance	4.87578	4.01808	4.88954	7.01601	6.61778	7.45597	5.26793	4.69838	6.62219	-
Mi_14914.1(A1)	Mi_28565.1(A2)	Mi_43808.1(B1)	23.516266666666667	420.9923333333333	351.87466666666666	A1 suppressed	24.8322	20.7164	25.0002	388.629	373.872	500.476	333.143	300.988	421.493	0.014092901073953692
Mi_14925.1(A1)	Mi_28566.1(A2)	Mi_43809.1(B1)	2.891776666666667	3.2792966666666667	2.697226666666667	Balance	3.30593	2.42792	2.94148	3.56788	3.05498	3.21503	3.08232	2.31724	2.69212	-
Mi_14926.1(A1)	Mi_28567.1(A2)	Mi_43810.1(B1)	3.0939633333333334	3.047076666666667	3.3992633333333333	Balance	3.56819	3.15425	2.55945	3.12141	2.85204	3.16778	3.65463	3.11673	3.42643	-
Mi_14927.1(A1)	Mi_28568.1(A2)	Mi_43811.1(B1)	12.460766666666666	12.887266666666667	4.148086666666667	B1 suppressed	14.4459	13.9839	8.9525	14.1806	14.4664	10.0148	4.06207	4.05517	4.32702	0.014092901073953692
Mi_14934.1(A1)	Mi_28577.1(A2)	Mi_43815.1(B1)	6.77719	5.6093866666666665	5.517553333333333	Balance	7.71474	7.25596	5.36087	5.84541	5.97946	5.00329	6.11155	5.9057	4.53541	-
Mi_14937.1(A1)	Mi_28594.1(A2)	Mi_43819.1(B1)	2.4992933333333336	2.64829	1.6056633333333334	Balance	2.91476	2.27964	2.30348	2.84725	2.29163	2.80599	1.73058	1.5142	1.57221	-
Mi_14938.1(A1)	Mi_28595.1(A2)	Mi_43820.1(B1)	26.38693333333333	26.9858	36.36666666666667	Balance	24.8644	28.9381	25.3583	28.8726	25.9575	26.1273	38.8896	37.4353	32.7751	-
Mi_14941.1(A1)	Mi_28598.1(A2)	Mi_43822.1(B1)	3.4818933333333333	3.4428933333333336	3.570826666666667	Balance	4.2192	4.15524	2.07124	3.75398	3.72532	2.84938	4.21914	4.16199	2.33135	-
Mi_14943.1(A1)	Mi_28600.1(A2)	Mi_43824.1(B1)	36.142300000000006	38.02583333333334	35.924366666666664	Balance	35.639	37.0599	35.728	39.9043	40.3698	33.8034	34.1022	35.6622	38.0087	-
Mi_14944.1(A1)	Mi_28601.1(A2)	Mi_43825.1(B1)	4.57726	4.241813333333334	5.0161066666666665	Balance	4.79773	3.75526	5.17879	4.10967	3.51254	5.10323	5.33931	4.70883	5.00018	-
Mi_14948.1(A1)	Mi_28604.1(A2)	Mi_43828.1(B1)	8.143953333333334	7.471883333333333	9.14323	Balance	7.82591	7.10006	9.50589	7.43661	6.51463	8.46441	9.13331	7.96508	10.3313	-
Mi_14949.1(A1)	Mi_28605.1(A2)	Mi_43829.1(B1)	5.383513333333333	2.1357266666666668	3.8712433333333336	Balance	5.34467	5.53154	5.27433	1.92759	2.12752	2.35207	3.7512	3.57285	4.28968	-
Mi_14950.1(A1)	Mi_28606.1(A2)	Mi_43830.1(B1)	27.04693333333333	27.04693333333333	22.723399999999998	Balance	24.4822	23.2985	33.3601	24.4822	23.2985	33.3601	20.6982	18.4632	29.0088	-
Mi_14951.1(A1)	Mi_28607.1(A2)	Mi_43831.1(B1)	2.1813866666666666	2.622833333333334	1.6189933333333333	Balance	2.23275	2.0338	2.27761	2.53295	2.36165	2.9739	1.74782	1.57954	1.52962	-
Mi_14952.1(A1)	Mi_28608.1(A2)	Mi_43832.1(B1)	43.2126	43.71866666666667	33.20226666666667	Balance	43.3234	43.2414	43.073	46.2463	38.1631	46.7466	31.5129	31.9714	36.1225	-
Mi_14955.1(A1)	Mi_28611.1(A2)	Mi_43835.1(B1)	23.530266666666666	27.1597	30.71473333333333	Balance	23.8356	22.2248	24.5304	25.9903	25.9528	29.536	28.6969	29.7242	33.7231	-
Mi_14956.1(A1)	Mi_28612.1(A2)	Mi_43838.1(B1)	12.245733333333334	11.920166666666667	10.30197	Balance	11.9944	11.5177	13.2251	11.1275	11.1527	13.4803	9.88746	9.20115	11.8173	-
Mi_14957.1(A1)	Mi_28613.1(A2)	Mi_43839.1(B1)	13.917666666666667	13.426366666666667	15.176433333333334	Balance	13.5929	13.4397	14.7204	12.1329	13.042	15.1042	14.1799	12.859	18.4904	-
Mi_14958.1(A1)	Mi_28614.1(A2)	Mi_43840.1(B1)	133.099	176.62566666666666	139.42133333333334	Balance	125.841	147.59	125.866	177.026	162.986	189.865	125.694	132.511	160.059	-
Mi_14959.1(A1)	Mi_28615.1(A2)	Mi_43841.1(B1)	5.89399	4.793740000000001	5.343343333333333	Balance	6.14353	5.86508	5.67336	4.63805	5.87254	3.87063	5.74042	5.3757	4.91391	-
Mi_14961.1(A1)	Mi_28617.1(A2)	Mi_43843.1(B1)	29.81243333333333	29.819099999999995	32.54633333333333	Balance	31.5308	34.0949	23.8116	35.2084	32.3109	21.938	33.7725	38.0887	25.7778	-
Mi_14962.1(A1)	Mi_28618.1(A2)	Mi_43844.1(B1)	94.39603333333332	119.02733333333333	91.24650000000001	Balance	78.1003	88.4518	116.636	102.894	107.335	146.853	77.9218	78.0937	117.724	-
Mi_14963.1(A1)	Mi_28619.1(A2)	Mi_43845.1(B1)	30.71636666666667	26.504	37.18983333333333	Balance	27.5294	27.9368	36.6829	24.0663	24.7068	30.7389	35.8797	36.7191	38.9707	-
Mi_14964.1(A1)	Mi_28620.1(A2)	Mi_43846.1(B1)	5.351123333333334	6.078986666666666	7.908823333333333	Balance	5.4983	5.03876	5.51631	6.85199	5.69189	5.69308	8.39285	6.89501	8.43861	-
Mi_14968.1(A1)	Mi_28622.1(A2)	Mi_43848.1(B1)	7.855103333333333	5.270886666666667	6.58267	Balance	8.79031	8.36752	6.40748	5.57946	6.22097	4.01223	6.76495	7.02344	5.95962	-
Mi_14969.1(A1)	Mi_28623.1(A2)	Mi_43849.1(B1)	2.9318000000000004	2.5943166666666664	1.86564	Balance	3.29396	2.7219	2.77954	2.95374	2.36965	2.45956	1.9737	1.73783	1.88539	-
Mi_14972.1(A1)	Mi_28626.1(A2)	Mi_43852.1(B1)	7.73827	8.891586666666667	7.239363333333334	Balance	6.72133	7.33073	9.16275	8.21626	7.8798	10.5787	6.15103	5.91801	9.64905	-
Mi_14973.1(A1)	Mi_28627.1(A2)	Mi_43853.1(B1)	14.424933333333334	8.999263333333333	8.509983333333333	Balance	15.5578	14.4921	13.2249	7.53917	7.93902	11.5196	7.72864	6.76971	11.0316	-
Mi_14974.1(A1)	Mi_28628.1(A2)	Mi_43854.1(B1)	16.206433333333333	16.635033333333336	15.946666666666667	Balance	15.7796	16.5485	16.2912	15.8982	16.1747	17.8322	15.5205	15.659	16.6605	-
Mi_14975.1(A1)	Mi_28629.1(A2)	Mi_43855.1(B1)	21.7291	21.7291	21.06866666666667	Balance	20.3366	20.4826	24.3681	20.3366	20.4826	24.3681	21.6249	18.3085	23.2726	-
Mi_14977.1(A1)	Mi_28631.1(A2)	Mi_43857.1(B1)	3.1775866666666666	2.9203433333333333	1.033241	B1 suppressed	4.26269	2.5227	2.74737	2.78715	2.88308	3.0908	1.06718	1.32862	0.703923	0.014092901073953692
Mi_14978.1(A1)	Mi_28632.1(A2)	Mi_43858.1(B1)	4.141933333333333	0.9640720000000002	2.858143333333333	A2 suppressed	4.23897	5.09775	3.08908	0.920353	0.845133	1.12673	3.55366	3.00923	2.01154	0.014092901073953692
Mi_14979.1(A1)	Mi_28634.1(A2)	Mi_43859.1(B1)	3.6150133333333336	6.737323333333333	2.4329966666666665	Balance	4.38651	3.85191	2.60662	8.13524	8.07145	4.00528	2.70552	2.77045	1.82302	-
Mi_14982.1(A1)	Mi_28637.1(A2)	Mi_43862.1(B1)	6.32218	6.278113333333333	3.2778233333333335	Balance	6.82074	5.53287	6.61293	6.26315	5.22973	7.34146	3.26387	2.93047	3.63913	-
Mi_14983.1(A1)	Mi_28638.1(A2)	Mi_43863.1(B1)	6.104313333333334	9.082743333333333	16.231833333333334	Balance	7.32592	5.07535	5.91167	10.2081	7.96042	9.07971	20.1759	15.4277	13.0919	-
Mi_14986.1(A1)	Mi_28641.1(A2)	Mi_43866.1(B1)	3.44163	9.080486666666665	5.191333333333334	Balance	3.64637	3.57941	3.09911	9.63651	9.44763	8.15732	5.73855	4.84404	4.99141	-
Mi_14988.1(A1)	Mi_28643.1(A2)	Mi_43868.1(B1)	6.142266666666667	8.402416666666667	7.120863333333333	Balance	7.14534	6.2348	5.04666	10.1549	9.46325	5.5891	8.44013	6.68025	6.24221	-
Mi_14989.1(A1)	Mi_28644.1(A2)	Mi_43869.1(B1)	3.2995366666666666	5.5391699999999995	5.70248	Balance	3.07734	2.57964	4.24163	5.53942	4.46492	6.61317	5.90177	4.49904	6.70663	-
Mi_14990.1(A1)	Mi_28645.1(A2)	Mi_43871.1(B1)	80.77456666666667	138.63833333333335	103.61030000000001	Balance	66.0371	72.4246	103.862	119.737	118.26	177.918	88.9418	83.7291	138.16	-
Mi_14991.1(A1)	Mi_28646.1(A2)	Mi_43872.1(B1)	499.23900000000003	623.4926666666667	611.039	Balance	425.377	476.13	596.21	538.785	625.192	706.501	520.519	604.116	708.482	-
Mi_14992.1(A1)	Mi_28647.1(A2)	Mi_43873.1(B1)	4.67948	3.8118466666666664	5.062443333333333	Balance	4.79937	3.84878	5.39029	3.77655	3.34676	4.31223	4.88023	5.36625	4.94085	-
Mi_24901.1(A1)	Mi_18998.1(A2)	Mi_29868.1(B1)	11.408633333333334	10.232199999999999	9.98311	Balance	11.3312	11.0635	11.8312	9.35746	8.15874	13.1804	11.0472	9.0684	9.83373	-
Mi_24902.1(A1)	Mi_18999.1(A2)	Mi_29869.1(B1)	4.382606666666667	4.7490033333333335	4.784846666666667	Balance	3.80857	3.82893	5.51032	4.54117	3.89451	5.81133	4.52803	3.39806	6.42845	-
Mi_24905.1(A1)	Mi_19002.1(A2)	Mi_29872.1(B1)	14.873866666666666	9.277859999999999	14.3311	Balance	14.2941	11.9407	18.3868	8.22739	6.98109	12.6251	13.8861	13.0516	16.0556	-
Mi_24906.1(A1)	Mi_19003.1(A2)	Mi_29873.1(B1)	17.864566666666665	50.50273333333333	20.634333333333334	Balance	21.1262	16.1617	16.3058	53.3012	50.0319	48.1751	19.9591	21.427	20.5169	-
Mi_24908.1(A1)	Mi_19004.1(A2)	Mi_29874.1(B1)	12.1791	11.2998	10.128493333333333	Balance	12.1686	11.9829	12.3858	10.8493	10.6791	12.371	10.3783	9.69878	10.3084	-
Mi_24909.1(A1)	Mi_19005.1(A2)	Mi_29875.1(B1)	5.136503333333333	5.873729999999999	5.578173333333333	Balance	4.92785	4.83728	5.64438	5.98231	5.3008	6.33808	5.67205	5.27989	5.78258	-
Mi_24910.1(A1)	Mi_19006.1(A2)	Mi_29876.1(B1)	11.9165	15.838966666666666	18.2876	Balance	11.8923	10.0085	13.8487	14.4928	14.8321	18.192	16.3922	17.6204	20.8502	-
Mi_24911.1(A1)	Mi_19007.1(A2)	Mi_29877.1(B1)	10.191123333333334	11.573366666666667	9.58787	Balance	11.8792	11.1126	7.58157	13.0736	12.6685	8.978	11.1623	10.2729	7.32841	-
Mi_24912.1(A1)	Mi_19008.1(A2)	Mi_29878.1(B1)	3.0480199999999997	3.9605433333333337	2.672473333333333	Balance	3.51223	2.34302	3.28881	4.04799	3.42219	4.41145	2.9048	2.4695	2.64312	-
Mi_24914.1(A1)	Mi_19010.1(A2)	Mi_29895.1(B1)	9.804366666666667	7.9837066666666665	7.6887533333333336	Balance	10.589	11.0651	7.759	9.55402	8.1899	6.2072	8.89307	8.17428	5.99891	-
Mi_24916.1(A1)	Mi_19011.1(A2)	Mi_29896.1(B1)	19.374033333333333	20.009833333333333	15.953400000000002	Balance	22.057	21.9125	14.1526	21.4211	23.4671	15.1413	17.7529	18.6736	11.4337	-
Mi_24917.1(A1)	Mi_19012.1(A2)	Mi_29897.1(B1)	4.712553333333333	4.877739999999999	5.7480400000000005	Balance	5.65483	4.65174	3.83109	5.0875	5.01838	4.52734	6.13955	6.40144	4.70313	-
Mi_24918.1(A1)	Mi_19013.1(A2)	Mi_29898.1(B1)	10.880853333333334	11.707633333333334	9.333926666666667	Balance	11.542	9.74736	11.3532	11.3108	11.0511	12.761	9.97503	7.79665	10.2301	-
Mi_24919.1(A1)	Mi_19014.1(A2)	Mi_29899.1(B1)	36.95076666666667	37.767599999999995	42.92510000000001	Balance	32.7374	30.8794	47.2355	30.9517	31.3916	50.9595	35.8943	37.3129	55.5681	-
Mi_24922.1(A1)	Mi_19017.1(A2)	Mi_29902.1(B1)	61.93736666666666	61.93736666666666	65.99703333333333	Balance	53.6682	48.4689	83.675	53.6682	48.4689	83.675	55.1433	59.8197	83.0281	-
Mi_24923.1(A1)	Mi_19018.1(A2)	Mi_29903.1(B1)	39.8408	53.32866666666667	47.98096666666667	Balance	36.9428	33.8872	48.6924	44.9902	46.6052	68.3906	42.7767	41.6709	59.4953	-
Mi_24927.1(A1)	Mi_19022.1(A2)	Mi_29905.1(B1)	5.266836666666666	4.455816666666666	5.483456666666666	Balance	5.14599	4.7206	5.93392	4.26345	4.36279	4.74121	5.2242	4.66256	6.56361	-
Mi_24928.1(A1)	Mi_19023.1(A2)	Mi_29906.1(B1)	389.8586666666667	430.08566666666667	372.9983333333334	Balance	357.867	336.239	475.47	398.842	377.649	513.766	325.739	321.422	471.834	-
Mi_24931.1(A1)	Mi_19026.1(A2)	Mi_29909.1(B1)	4.494793333333334	3.9212900000000004	4.183879999999999	Balance	4.96354	4.38625	4.13459	4.58173	3.07323	4.10891	4.2479	4.41165	3.89209	-
Mi_24932.1(A1)	Mi_19027.1(A2)	Mi_29910.1(B1)	6.435736666666666	5.31125	6.184159999999999	Balance	6.55121	4.74922	8.00678	4.76452	5.18097	5.98826	5.80333	5.46406	7.28509	-
Mi_24933.1(A1)	Mi_19028.1(A2)	Mi_29911.1(B1)	1.9238666666666668	1.56049	2.932733333333333	Balance	2.21788	2.03417	1.51955	1.76269	1.7458	1.17298	3.20006	3.10362	2.49452	-
Mi_24934.1(A1)	Mi_19029.1(A2)	Mi_29912.1(B1)	3.5649366666666666	1.869206666666667	2.4739366666666665	Balance	4.42541	3.1954	3.074	1.77018	1.62473	2.21271	2.05723	2.54818	2.8164	-
Mi_24938.1(A1)	Mi_19032.1(A2)	Mi_29913.1(B1)	46.73223333333333	132.44733333333332	132.74333333333334	A1 suppressed	47.6487	45.2046	47.3434	133.765	124.867	138.71	132.593	123.044	142.593	0.014092901073953692
Mi_24939.1(A1)	Mi_19033.1(A2)	Mi_29914.1(B1)	17.6887	17.276966666666667	15.6603	Balance	14.6998	16.3148	22.0515	17.6904	14.3049	19.8356	13.6952	15.2746	18.0111	-
Mi_24940.1(A1)	Mi_19034.1(A2)	Mi_29915.1(B1)	2.425416666666667	3.8518899999999996	5.528213333333333	Balance	2.7947	2.08422	2.39733	4.23015	3.67049	3.65503	5.60193	5.13744	5.84527	-
Mi_24941.1(A1)	Mi_19035.1(A2)	Mi_29917.1(B1)	9.21631	8.165496666666668	9.716386666666667	Balance	10.6421	9.68549	7.32134	7.2671	8.04296	9.18643	9.89707	9.81033	9.44176	-
Mi_24943.1(A1)	Mi_19037.1(A2)	Mi_29919.1(B1)	12.956733333333332	6.12465	5.667493333333333	Balance	13.3925	12.953	12.5247	6.40567	5.11853	6.84975	6.04825	4.75637	6.19786	-
Mi_24944.1(A1)	Mi_19038.1(A2)	Mi_29920.1(B1)	9.285736666666667	2.2674966666666667	3.5342866666666666	A2 suppressed	9.64746	9.03751	9.17224	2.50274	2.25606	2.04369	3.8393	3.45073	3.31283	0.014092901073953692
Mi_24945.1(A1)	Mi_19039.1(A2)	Mi_29921.1(B1)	7.462736666666667	5.505153333333333	6.2698	Balance	6.52617	6.70905	9.15299	4.52236	4.46776	7.52534	5.96299	5.34926	7.49715	-
Mi_24946.1(A1)	Mi_19040.1(A2)	Mi_29922.1(B1)	17.888566666666666	21.486566666666665	19.342533333333332	Balance	18.0676	16.7832	18.8149	23.0113	18.6741	22.7743	19.4734	19.0257	19.5285	-
Mi_24947.1(A1)	Mi_19041.1(A2)	Mi_29923.1(B1)	13.509033333333335	15.075733333333332	10.068613333333333	Balance	12.639	12.2294	15.6587	14.5873	12.8833	17.7566	9.56076	9.21288	11.4322	-
Mi_24949.1(A1)	Mi_19043.1(A2)	Mi_29924.1(B1)	4.182716666666667	6.237703333333333	5.14144	Balance	3.76543	3.76824	5.01448	6.42089	6.30591	5.98631	5.32348	5.18356	4.91728	-
Mi_24950.1(A1)	Mi_19044.1(A2)	Mi_29925.1(B1)	1.3185666666666667	4.127596666666666	5.197846666666667	A1 suppressed	1.44886	1.08084	1.426	4.22177	3.70641	4.45461	5.24042	4.3411	6.01202	0.014092901073953692
Mi_24953.1(A1)	Mi_19047.1(A2)	Mi_29928.1(B1)	3.4267233333333333	4.633423333333333	4.377396666666667	Balance	3.87042	3.32889	3.08086	4.93458	3.99956	4.96613	4.46187	4.25273	4.41759	-
Mi_24954.1(A1)	Mi_19048.1(A2)	Mi_29929.1(B1)	9.822086666666667	10.127466666666669	9.576543333333333	Balance	8.76073	8.95133	11.7542	10.1477	9.5831	10.6516	10.3853	9.40174	8.94259	-
Mi_24956.1(A1)	Mi_19051.1(A2)	Mi_29933.1(B1)	19.283133333333335	19.173266666666667	19.2352	Balance	21.7193	21.6882	14.4419	21.9206	22.165	13.4342	20.6781	21.919	15.1085	-
Mi_24957.1(A1)	Mi_19052.1(A2)	Mi_29934.1(B1)	22.7993	25.407766666666664	26.276833333333332	Balance	21.8847	22.4642	24.049	24.272	24.929	27.0223	25.8035	24.0356	28.9914	-
Mi_24959.1(A1)	Mi_19054.1(A2)	Mi_29935.1(B1)	8.716	9.8765	14.4309	Balance	7.63266	7.90764	10.6077	8.8725	7.9865	12.7705	12.1141	14.4777	16.7009	-
Mi_24962.1(A1)	Mi_19057.1(A2)	Mi_29937.1(B1)	7.585136666666667	5.042236666666667	7.510186666666667	Balance	7.81993	6.61544	8.32004	4.98085	3.56592	6.57994	8.48104	5.85099	8.19853	-
Mi_24963.1(A1)	Mi_19058.1(A2)	Mi_29938.1(B1)	18.717766666666666	12.881566666666666	41.7359	Balance	18.7071	16.1098	21.3364	13.6208	10.4137	14.6102	44.5146	40.6007	40.0924	-
Mi_24964.1(A1)	Mi_19059.1(A2)	Mi_29939.1(B1)	2.3595699999999997	6.912443333333333	6.5973266666666674	A1 suppressed	2.75922	2.0843	2.23519	7.74467	6.88286	6.1098	7.10741	6.21512	6.46945	0.014092901073953692
Mi_24966.1(A1)	Mi_19061.1(A2)	Mi_29941.1(B1)	19.3661	14.857033333333334	15.678333333333333	Balance	17.5627	19.0944	21.4412	15.3661	13.3313	15.8737	15.9886	14.7883	16.2581	-
Mi_24967.1(A1)	Mi_19062.1(A2)	Mi_29942.1(B1)	7.052206666666667	5.1519699999999995	5.314636666666666	Balance	7.76238	6.66431	6.72993	4.77499	4.89005	5.79087	4.91506	4.96409	6.06476	-
Mi_24968.1(A1)	Mi_19063.1(A2)	Mi_29943.1(B1)	14.8322	14.864600000000001	13.687100000000001	Balance	15.3186	13.54	15.638	14.3198	13.1628	17.1112	12.7398	13.2791	15.0424	-
Mi_24969.1(A1)	Mi_19064.1(A2)	Mi_29944.1(B1)	13.989233333333333	2.501306666666667	12.3222	A2 suppressed	15.2351	14.1647	12.5679	2.66504	2.3039	2.53498	13.7328	13.086	10.1478	0.014092901073953692
Mi_24970.1(A1)	Mi_19065.1(A2)	Mi_29945.1(B1)	0.970704	0.5925683333333334	17.5577	B1 dominant	1.07355	0.948608	0.889954	0.671618	0.587376	0.518711	17.1404	14.0614	21.4713	0.014092901073953692
Mi_24971.1(A1)	Mi_19066.1(A2)	Mi_29946.1(B1)	62.352399999999996	29.076333333333327	24.008066666666668	Balance	60.7995	53.5395	72.7182	27.5933	19.9091	39.7266	22.1291	23.1391	26.756	-
Mi_24972.1(A1)	Mi_19067.1(A2)	Mi_29947.1(B1)	9.416783333333333	8.21278	9.446726666666667	Balance	10.0715	8.65622	9.52263	8.02202	7.64897	8.96735	9.3347	8.05568	10.9498	-
Mi_24973.1(A1)	Mi_19068.1(A2)	Mi_29948.1(B1)	17.449099999999998	24.470333333333333	23.911833333333334	Balance	18.1349	15.6623	18.5501	25.7572	23.9634	23.6904	26.8975	23.6862	21.1518	-
Mi_24974.1(A1)	Mi_19069.1(A2)	Mi_29949.1(B1)	46.2465	50.38073333333333	53.29313333333334	Balance	47.8232	42.8606	48.0557	55.5722	44.3611	51.2089	59.9289	48.4257	51.5248	-
Mi_24975.1(A1)	Mi_19070.1(A2)	Mi_29950.1(B1)	4.130836666666666	3.28574	5.776263333333333	Balance	4.66687	3.79245	3.93319	3.2928	4.29268	2.27174	5.43835	5.40062	6.48982	-
Mi_24977.1(A1)	Mi_19072.1(A2)	Mi_29951.1(B1)	1.4609833333333333	2.8719366666666666	3.4371899999999997	Balance	1.72766	1.29682	1.35847	2.87296	3.0259	2.71695	4.52778	3.05268	2.73111	-
Mi_24978.1(A1)	Mi_19073.1(A2)	Mi_29952.1(B1)	23.781433333333336	26.004500000000004	28.516566666666666	Balance	25.1555	25.329	20.8598	28.414	25.5241	24.0754	31.8825	29.134	24.5332	-
Mi_24979.1(A1)	Mi_19074.1(A2)	Mi_29955.1(B1)	34.419866666666664	36.69466666666667	34.07613333333333	Balance	33.5637	29.6484	40.0475	33.5884	34.7695	41.7261	32.9515	31.2331	38.0438	-
Mi_24980.1(A1)	Mi_19076.1(A2)	Mi_29957.1(B1)	4.741066666666666	6.305616666666666	3.59412	Balance	4.56415	3.92513	5.73392	6.27168	5.32449	7.32068	3.39516	2.89418	4.49302	-
Mi_24981.1(A1)	Mi_19077.1(A2)	Mi_29958.1(B1)	11.8286	13.828233333333332	11.506166666666667	Balance	12.0703	11.4048	12.0107	14.7564	14.6846	12.0437	12.617	11.0466	10.8549	-
Mi_24982.1(A1)	Mi_19078.1(A2)	Mi_29960.1(B1)	5.3893699999999995	26.449300000000004	5.701083333333334	A2 dominant	6.04483	5.82204	4.30124	19.3562	26.1926	33.7991	5.98636	5.53115	5.58574	0.014092901073953692
Mi_24983.1(A1)	Mi_19083.1(A2)	Mi_29963.1(B1)	5.986619999999999	6.16808	6.189890000000001	Balance	4.91393	4.8565	8.18943	5.67366	6.56604	6.26454	5.58498	5.23603	7.74866	-
Mi_24984.1(A1)	Mi_19085.1(A2)	Mi_29964.1(B1)	35.527566666666665	9.109816666666667	21.607066666666668	A2 suppressed	38.1868	35.3891	33.0068	8.82793	8.46702	10.0345	23.5575	21.5469	19.7168	0.014092901073953692
Mi_24986.1(A1)	Mi_19087.1(A2)	Mi_29980.1(B1)	1.5477466666666666	1.5477466666666666	2.0689266666666666	Balance	1.57465	1.43556	1.63303	1.57465	1.43556	1.63303	2.40755	2.39434	1.40489	-
Mi_24987.1(A1)	Mi_19088.1(A2)	Mi_29981.1(B1)	10.64295	8.874636666666667	15.851266666666668	Balance	13.3058	11.1191	7.50395	10.4461	9.48395	6.69386	17.7047	17.1092	12.7399	-
Mi_24988.1(A1)	Mi_19089.1(A2)	Mi_29982.1(B1)	28.726700000000005	25.3011	23.005266666666667	Balance	27.8247	28.5234	29.832	23.8001	21.5127	30.5905	22.9552	19.109	26.9516	-
Mi_24989.1(A1)	Mi_19090.1(A2)	Mi_29983.1(B1)	57.85833333333333	84.2286	42.7245	Balance	52.8768	55.3728	65.3254	71.3712	78.1066	103.208	35.0914	38.4656	54.6165	-
Mi_24990.1(A1)	Mi_19091.1(A2)	Mi_29984.1(B1)	194.47766666666666	239.74633333333335	299.4533333333333	Balance	196.197	184.864	202.372	213.932	217.454	287.853	267.513	271.068	359.779	-
Mi_24992.1(A1)	Mi_19093.1(A2)	Mi_29986.1(B1)	18.735033333333334	17.0466	15.9488	Balance	20.3636	18.4406	17.4009	20.834	16.9849	13.3209	18.2922	16.2759	13.2783	-
Mi_24997.1(A1)	Mi_19097.1(A2)	Mi_29990.1(B1)	140.79166666666666	160.17433333333335	135.2516666666667	Balance	169.16	163.883	89.332	189.153	188.662	102.708	158.703	157.959	89.093	-
Mi_24998.1(A1)	Mi_19098.1(A2)	Mi_29991.1(B1)	13.043733333333334	13.653066666666666	16.73046666666667	Balance	12.8541	12.4573	13.8198	12.9126	13.7719	14.2747	16.804	15.9567	17.4307	-
Mi_24999.1(A1)	Mi_19099.1(A2)	Mi_29995.1(B1)	39.38673333333333	42.08793333333333	41.7514	Balance	40.8253	36.6393	40.6956	42.3756	39.4128	44.4754	38.6222	35.7104	50.9216	-
Mi_25000.1(A1)	Mi_19100.1(A2)	Mi_29996.1(B1)	28.2791	22.6658	25.5545	Balance	29.0704	28.1889	27.578	23.7582	20.1669	24.0723	25.5089	22.7803	28.3743	-
Mi_25001.1(A1)	Mi_19101.1(A2)	Mi_29997.1(B1)	9.547493333333334	9.296656666666665	7.911020000000001	Balance	9.31939	8.46499	10.8581	8.93	8.55857	10.4014	7.6801	7.69259	8.36037	-
Mi_25004.1(A1)	Mi_19103.1(A2)	Mi_29999.1(B1)	10.35423	8.007726666666667	10.303776666666666	Balance	11.1845	8.77379	11.1044	7.78329	7.33009	8.9098	10.1918	9.87853	10.841	-
Mi_25005.1(A1)	Mi_19104.1(A2)	Mi_30000.1(B1)	10.621806666666666	22.37783333333333	17.361	Balance	9.83992	10.5072	11.5183	22.9292	20.6579	23.5464	17.4557	15.8148	18.8125	-
Mi_25006.1(A1)	Mi_19105.1(A2)	Mi_30001.1(B1)	10.816600000000001	12.668876666666668	14.191466666666665	Balance	10.1905	10.091	12.1683	11.3206	9.83353	16.8525	13.6693	12.1413	16.7638	-
Mi_25007.1(A1)	Mi_19106.1(A2)	Mi_30002.1(B1)	53.4707	48.942433333333334	40.05896666666666	Balance	46.5437	40.9621	72.9063	44.7445	39.1641	62.9187	38.9342	33.9912	47.2515	-
Mi_25008.1(A1)	Mi_19107.1(A2)	Mi_30003.1(B1)	6.11879	5.014410000000001	6.537913333333333	Balance	5.64216	4.81729	7.89692	4.54641	4.33429	6.16253	6.16442	6.25017	7.19915	-
Mi_25009.1(A1)	Mi_19108.1(A2)	Mi_30004.1(B1)	3.8374633333333334	2.9398199999999997	1.6422033333333335	Balance	3.39228	2.70622	5.41389	2.66149	2.35957	3.7984	1.45919	1.6662	1.80122	-
Mi_25012.1(A1)	Mi_19111.1(A2)	Mi_30005.1(B1)	4.8936166666666665	4.39187	4.7474799999999995	Balance	5.88496	5.63391	3.16198	4.69092	4.85107	3.63362	5.37841	5.29616	3.56787	-
Mi_25013.1(A1)	Mi_19112.1(A2)	Mi_30007.1(B1)	5.385559999999999	5.483696666666667	5.005503333333333	Balance	5.83636	6.05922	4.2611	6.7391	5.52938	4.18261	6.22565	4.75108	4.03978	-
Mi_25015.1(A1)	Mi_19114.1(A2)	Mi_30009.1(B1)	15.567299999999998	12.628266666666667	12.422000000000002	Balance	14.4419	15.3219	16.9381	12.8533	10.3462	14.6853	11.5962	11.0725	14.5973	-
Mi_25016.1(A1)	Mi_19115.1(A2)	Mi_30012.1(B1)	186.381	165.09833333333333	191.07033333333334	Balance	181.135	180.393	197.615	166.736	159.62	168.939	182.102	179.637	211.472	-
Mi_25017.1(A1)	Mi_19116.1(A2)	Mi_30013.1(B1)	123.69299999999998	152.28833333333333	430.40000000000003	Balance	127.78	110.252	133.047	152.443	168.379	136.043	438.347	435.543	417.31	-
Mi_25018.1(A1)	Mi_19117.1(A2)	Mi_30015.1(B1)	3.269716666666667	1.9000200000000003	2.64652	Balance	3.4902	4.04052	2.27843	2.09957	2.43538	1.16511	2.75816	2.71935	2.46205	-
Mi_25019.1(A1)	Mi_19118.1(A2)	Mi_30016.1(B1)	154.85433333333333	170.25633333333334	143.13699999999997	Balance	143.034	123.457	198.072	149.422	144.427	216.92	129.771	115.552	184.088	-
Mi_25020.1(A1)	Mi_19119.1(A2)	Mi_30017.1(B1)	8.68635	6.137933333333333	8.22682	Balance	11.7427	8.49001	5.82634	6.52375	7.85643	4.03362	9.69965	8.36154	6.61927	-
Mi_25021.1(A1)	Mi_19120.1(A2)	Mi_30018.1(B1)	47.36433333333334	67.692	36.6224	Balance	52.9714	51.5519	37.5697	76.9391	69.0315	57.1054	43.5957	37.8423	28.4292	-
Mi_25022.1(A1)	Mi_19121.1(A2)	Mi_30019.1(B1)	10.477073333333335	21.071633333333335	14.954366666666667	Balance	10.2658	9.29102	11.8744	19.0989	18.0642	26.0518	14.0447	12.6982	18.1202	-
Mi_25024.1(A1)	Mi_19123.1(A2)	Mi_30020.1(B1)	17.60813333333333	16.3206	24.593500000000002	Balance	17.0615	17.1895	18.5734	17.5437	14.8733	16.5448	24.56	24.08	25.1405	-
Mi_25028.1(A1)	Mi_19127.1(A2)	Mi_30024.1(B1)	6.591223333333333	6.467653333333334	7.037513333333334	Balance	6.8454	5.36026	7.56801	6.09603	5.95976	7.34717	6.96012	6.10038	8.05204	-
Mi_25029.1(A1)	Mi_19128.1(A2)	Mi_30025.1(B1)	12.807700000000002	13.305233333333334	10.771893333333333	Balance	13.5831	10.9208	13.9192	11.6557	12.6009	15.6591	10.4598	9.89898	11.9569	-
Mi_25031.1(A1)	Mi_19130.1(A2)	Mi_30027.1(B1)	9.852776666666667	7.3016499999999995	7.556993333333334	Balance	11.1483	10.0354	8.37463	7.32528	6.5306	8.04907	8.72627	7.34324	6.60147	-
Mi_25032.1(A1)	Mi_19131.1(A2)	Mi_30028.1(B1)	8.63451	6.864793333333332	8.105773333333333	Balance	9.47466	9.51454	6.91433	8.55907	7.61271	4.4226	8.54399	9.42346	6.34987	-
Mi_25033.1(A1)	Mi_19132.1(A2)	Mi_30029.1(B1)	64.24423333333334	61.17006666666666	70.1017	Balance	68.2728	60.8091	63.6508	67.1369	55.7666	60.6067	69.0093	65.8878	75.408	-
Mi_25035.1(A1)	Mi_19134.1(A2)	Mi_30031.1(B1)	4.809526666666667	4.91628	6.18767	Balance	4.93443	4.53825	4.9559	5.13645	3.8521	5.76029	6.14476	5.76101	6.65724	-
Mi_25037.1(A1)	Mi_19136.1(A2)	Mi_30033.1(B1)	6.278003333333333	7.138653333333334	7.545493333333334	Balance	5.9126	5.88376	7.03765	6.81919	7.26891	7.32786	7.4946	7.63027	7.51161	-
Mi_25039.1(A1)	Mi_19138.1(A2)	Mi_30035.1(B1)	13.420066666666665	14.0691	10.849186666666668	Balance	12.419	11.0906	16.7506	12.7407	12.4903	16.9763	10.0107	8.53016	14.0067	-
Mi_25040.1(A1)	Mi_19139.1(A2)	Mi_30036.1(B1)	403.15799999999996	403.15799999999996	439.85166666666663	Balance	334.222	333.848	541.404	334.222	333.848	541.404	389.217	388.363	541.975	-
Mi_25041.1(A1)	Mi_19140.1(A2)	Mi_30039.1(B1)	3.44313	3.6394866666666665	3.8966566666666664	Balance	3.56645	3.05555	3.70739	3.51443	3.23131	4.17272	3.85297	3.74916	4.08784	-
Mi_25043.1(A1)	Mi_19142.1(A2)	Mi_30041.1(B1)	3.8717866666666665	2.4061533333333336	6.206530000000001	Balance	3.9338	3.69786	3.9837	2.35356	1.72328	3.14162	5.34089	4.90677	8.37193	-
Mi_25044.1(A1)	Mi_19143.1(A2)	Mi_30042.1(B1)	5.866040000000001	7.472336666666666	6.981346666666667	Balance	6.74108	4.52764	6.3294	7.46519	6.66332	8.2885	6.89959	6.29696	7.74749	-
Mi_25045.1(A1)	Mi_19144.1(A2)	Mi_30043.1(B1)	3.4171933333333335	1.6518499999999998	3.2455166666666666	Balance	3.52159	3.43654	3.29345	1.99665	1.54833	1.41057	3.3212	3.11114	3.30421	-
Mi_25049.1(A1)	Mi_19147.1(A2)	Mi_30044.1(B1)	9.421279999999998	20.382233333333335	24.650899999999996	Balance	9.61859	8.51325	10.132	20.1053	17.239	23.8024	23.7764	21.5972	28.5791	-
Mi_25051.1(A1)	Mi_19149.1(A2)	Mi_30046.1(B1)	4.884436666666667	3.1619733333333335	4.970516666666667	Balance	6.10871	5.57264	2.97196	4.03107	3.13149	2.32336	6.44592	5.20399	3.26164	-
Mi_25052.1(A1)	Mi_19150.1(A2)	Mi_30047.1(B1)	9.21911	5.121663333333334	6.67654	Balance	9.22782	7.88991	10.5396	4.84855	4.5113	6.00514	6.5062	5.76957	7.75385	-
Mi_25054.1(A1)	Mi_19152.1(A2)	Mi_30049.1(B1)	10.781076666666666	12.658733333333332	10.810516666666667	Balance	10.5573	9.08473	12.7012	12.1333	10.7922	15.0507	9.73319	9.46486	13.2335	-
Mi_25055.1(A1)	Mi_19153.1(A2)	Mi_30050.1(B1)	5.04909	5.48366	4.77281	Balance	5.90635	5.10953	4.13139	5.99279	5.85496	4.60323	5.0801	5.13557	4.10276	-
Mi_25058.1(A1)	Mi_19156.1(A2)	Mi_30053.1(B1)	10.6757	7.955423333333333	7.683530000000001	Balance	12.7091	11.2162	8.1018	9.33677	8.65415	5.87535	9.28349	8.35927	5.40783	-
Mi_25059.1(A1)	Mi_19157.1(A2)	Mi_30054.1(B1)	7.798556666666666	7.936540000000001	6.799746666666667	Balance	7.79987	7.11532	8.48048	7.62439	6.93092	9.25431	6.58475	6.32474	7.48975	-
Mi_25060.1(A1)	Mi_19158.1(A2)	Mi_30055.1(B1)	7.812993333333334	8.084666666666665	8.54742	Balance	8.61188	7.39318	7.43392	8.1147	8.15799	7.98131	8.77624	8.126	8.74002	-
Mi_25064.1(A1)	Mi_19162.1(A2)	Mi_30059.1(B1)	122.27166666666666	116.38499999999999	156.173	Balance	116.421	91.485	158.909	120.768	89.141	139.246	188.685	105.527	174.307	-
Mi_25065.1(A1)	Mi_19163.1(A2)	Mi_30060.1(B1)	41.7116	41.7079	34.331066666666665	Balance	36.5472	39.1707	49.4169	36.8303	39.9481	48.3453	32.3671	31.553	39.0731	-
Mi_25066.1(A1)	Mi_19164.1(A2)	Mi_30061.1(B1)	55.8992	50.68763333333334	55.74276666666666	Balance	51.2679	41.6222	74.8075	43.1604	45.2154	63.6871	48.7695	49.2877	69.1711	-
Mi_25067.1(A1)	Mi_19165.1(A2)	Mi_30062.1(B1)	4.49956	4.252566666666667	3.15911	Balance	5.10483	4.94626	3.44759	5.041	4.04097	3.67573	2.93887	3.08796	3.4505	-
Mi_25069.1(A1)	Mi_19167.1(A2)	Mi_30064.1(B1)	4.499473333333333	2.748723333333333	4.097806666666666	Balance	5.26659	4.65992	3.57191	3.10167	2.9033	2.2412	4.67397	3.6712	3.94825	-
Mi_25070.1(A1)	Mi_19168.1(A2)	Mi_30065.1(B1)	359.2033333333333	359.2033333333333	402.9073333333333	Balance	301.468	293.256	482.886	301.468	293.256	482.886	342.258	320.593	545.871	-
Mi_25071.1(A1)	Mi_19169.1(A2)	Mi_30066.1(B1)	8.306876666666668	8.306876666666668	9.61744	Balance	8.0271	6.71543	10.1781	8.0271	6.71543	10.1781	10.5407	6.61422	11.6974	-
Mi_25072.1(A1)	Mi_19170.1(A2)	Mi_30067.1(B1)	6.125693333333333	6.436420000000001	10.131243333333334	Balance	6.21762	5.57229	6.58717	6.46817	5.4583	7.38279	10.602	7.76103	12.0307	-
Mi_25073.1(A1)	Mi_19171.1(A2)	Mi_30068.1(B1)	36.29606666666667	32.17353333333333	30.5954	Balance	31.0725	28.4596	49.3561	27.2636	25.5958	43.6612	27.4969	27.0673	37.222	-
Mi_25074.1(A1)	Mi_19172.1(A2)	Mi_30069.1(B1)	2.309016666666667	18.14806666666667	9.56535	A1 suppressed	2.57113	2.56904	1.78688	18.0472	16.3142	20.0828	9.54396	8.44699	10.7051	0.014092901073953692
Mi_25075.1(A1)	Mi_19173.1(A2)	Mi_30070.1(B1)	107.38466666666666	107.38466666666666	95.50693333333334	Balance	104.283	107.536	110.335	104.283	107.536	110.335	89.0197	93.2941	104.207	-
Mi_25076.1(A1)	Mi_19174.1(A2)	Mi_30071.1(B1)	5.284986666666668	8.97508	10.309456666666668	Balance	4.83291	4.86902	6.15303	10.4417	7.92984	8.5537	10.9773	9.31087	10.6402	-
Mi_25078.1(A1)	Mi_19177.1(A2)	Mi_30074.1(B1)	2.8482866666666666	3.227066666666667	5.143703333333334	Balance	3.06978	2.68622	2.78886	3.41113	3.21113	3.05894	5.50325	5.02983	4.89803	-
Mi_25079.1(A1)	Mi_19178.1(A2)	Mi_30075.1(B1)	3.5927166666666666	3.4580466666666667	4.183133333333333	Balance	3.59688	3.11224	4.06903	4.03476	2.66025	3.67913	4.63763	3.73224	4.17953	-
Mi_25080.1(A1)	Mi_19180.1(A2)	Mi_30077.1(B1)	11.53015	20.23143333333333	17.695466666666665	Balance	13.4147	12.1132	9.06255	21.5943	20.1054	18.9946	19.0085	17.8775	16.2004	-
Mi_25081.1(A1)	Mi_19181.1(A2)	Mi_30078.1(B1)	5.023066666666667	6.265063333333333	6.463223333333334	Balance	5.30723	5.4024	4.35957	7.60347	6.19453	4.99719	7.64409	6.93815	4.80743	-
Mi_25082.1(A1)	Mi_19182.1(A2)	Mi_30079.1(B1)	7.818476666666666	5.9334999999999996	8.102296666666668	Balance	7.74721	6.48759	9.22063	6.00753	5.2108	6.58217	7.74818	7.20666	9.35205	-
Mi_25083.1(A1)	Mi_19183.1(A2)	Mi_30080.1(B1)	21.115033333333333	19.566466666666667	17.9554	Balance	21.2417	22.772	19.3314	20.3471	19.7637	18.5886	18.6417	17.9272	17.2973	-
Mi_25087.1(A1)	Mi_19185.1(A2)	Mi_30083.1(B1)	12.375566666666666	9.748983333333333	13.373033333333334	Balance	12.6946	11.7969	12.6352	9.92783	9.38731	9.93181	13.877	13.5695	12.6726	-
Mi_25088.1(A1)	Mi_19186.1(A2)	Mi_30084.1(B1)	3.5270233333333336	4.711733333333334	1.9247033333333332	Balance	3.47555	3.33311	3.77241	4.49556	4.36367	5.27597	2.22313	1.59116	1.95982	-
Mi_25089.1(A1)	Mi_19187.1(A2)	Mi_30085.1(B1)	21.1126	20.525833333333335	29.944233333333333	Balance	16.7109	23.9945	22.6324	21.5722	15.7939	24.2114	26.3319	24.6639	38.8369	-
Mi_25090.1(A1)	Mi_19188.1(A2)	Mi_30086.1(B1)	8.531966666666667	9.147523333333334	7.8213566666666665	Balance	8.51006	8.69509	8.39075	9.83939	9.58097	8.02221	7.91793	7.26784	8.2783	-
Mi_25092.1(A1)	Mi_19190.1(A2)	Mi_30089.1(B1)	152.64833333333334	152.64833333333334	88.89276666666666	Balance	155.182	140.821	161.942	155.182	140.821	161.942	90.9188	82.1646	93.5949	-
Mi_25093.1(A1)	Mi_19191.1(A2)	Mi_30090.1(B1)	9.360913333333333	9.450166666666666	8.476406666666668	Balance	11.4626	9.91649	6.70365	11.0482	10.723	6.5793	9.58927	8.94547	6.89448	-
Mi_25094.1(A1)	Mi_19192.1(A2)	Mi_30091.1(B1)	8.313523333333334	8.904466666666666	9.293383333333333	Balance	8.47319	8.21292	8.25446	9.11877	9.92056	7.67407	9.95148	9.19071	8.73796	-
Mi_25096.1(A1)	Mi_19194.1(A2)	Mi_30094.1(B1)	31.374266666666667	32.29773333333333	40.2239	Balance	33.5062	31.4485	29.1681	33.7012	32.3433	30.8487	39.4448	42.4867	38.7402	-
Mi_25101.1(A1)	Mi_19197.1(A2)	Mi_30097.1(B1)	3.61354	4.48677	5.3389999999999995	Balance	3.22667	3.55947	4.05448	5.41858	3.6112	4.43053	5.13433	4.51679	6.36588	-
Mi_25102.1(A1)	Mi_19198.1(A2)	Mi_30109.1(B1)	10.968956666666665	9.83461	9.493223333333333	Balance	13.3995	11.6024	7.90497	11.2691	11.9281	6.30663	9.90949	9.94821	8.62197	-
Mi_25105.1(A1)	Mi_19203.1(A2)	Mi_30112.1(B1)	11.946176666666666	14.3637	18.544233333333334	Balance	13.3633	7.21003	15.2652	15.4298	11.7284	15.9329	16.561	16.8937	22.178	-
Mi_25107.1(A1)	Mi_19205.1(A2)	Mi_30115.1(B1)	7.4223	9.214243333333334	8.98633	Balance	7.27204	7.32037	7.67449	9.51981	7.96242	10.1605	9.11087	7.19212	10.656	-
Mi_25108.1(A1)	Mi_19206.1(A2)	Mi_30116.1(B1)	31.292900000000003	31.390833333333333	32.4134	Balance	29.2532	27.2781	37.3474	29.5852	26.0774	38.5099	32.2183	28.878	36.1439	-
Mi_25109.1(A1)	Mi_19208.1(A2)	Mi_30118.1(B1)	17.432033333333333	6.5588766666666665	8.58443	Balance	17.0156	16.3402	18.9403	7.02142	6.47118	6.18403	8.3941	8.29311	9.06608	-
Mi_25110.1(A1)	Mi_19209.1(A2)	Mi_30119.1(B1)	3.0566866666666663	5.633606666666668	9.319873333333334	Balance	3.76365	3.3147	2.09171	6.51806	6.15458	4.22818	10.3999	9.68209	7.87763	-
Mi_25114.1(A1)	Mi_19212.1(A2)	Mi_30120.1(B1)	5.818343333333334	6.822279999999999	3.4087566666666667	Balance	6.17377	6.17811	5.10315	7.1266	7.05626	6.28398	2.7156	3.22178	4.28889	-
Mi_25115.1(A1)	Mi_19213.1(A2)	Mi_30121.1(B1)	11.18491	8.140283333333334	11.174946666666665	Balance	9.46903	9.2757	14.81	7.30871	7.6687	9.44344	9.351	9.08804	15.0858	-
Mi_25116.1(A1)	Mi_19214.1(A2)	Mi_30122.1(B1)	15.009466666666667	15.227766666666668	19.342366666666667	Balance	13.4858	16.0872	15.4554	14.6702	13.6136	17.3995	18.7419	17.4882	21.797	-
Mi_25119.1(A1)	Mi_19228.1(A2)	Mi_30125.1(B1)	6.802123333333333	5.07886	6.169136666666667	Balance	7.01632	7.17242	6.21763	4.94586	5.3028	4.98792	6.21295	6.45947	5.83499	-
Mi_25120.1(A1)	Mi_19229.1(A2)	Mi_30126.1(B1)	32.378366666666665	32.378366666666665	29.315066666666667	Balance	35.0589	30.5079	31.5683	35.0589	30.5079	31.5683	28.5173	26.9424	32.4855	-
Mi_25121.1(A1)	Mi_19230.1(A2)	Mi_30127.1(B1)	5.619996666666666	7.272833333333334	9.204983333333333	Balance	5.46357	4.98664	6.40978	7.19525	6.67841	7.94484	9.14121	8.32024	10.1535	-
Mi_25123.1(A1)	Mi_19232.1(A2)	Mi_30128.1(B1)	19.635566666666666	19.635566666666666	25.874599999999997	Balance	21.1288	19.9448	17.8331	21.1288	19.9448	17.8331	27.8702	25.9221	23.8315	-
Mi_25125.1(A1)	Mi_19234.1(A2)	Mi_30130.1(B1)	3.9422266666666665	4.445846666666667	4.1462433333333335	Balance	4.08835	3.61869	4.11964	4.61461	4.39913	4.3238	4.32109	3.96559	4.15205	-
Mi_25126.1(A1)	Mi_19235.1(A2)	Mi_30131.1(B1)	304.0723333333333	304.0723333333333	305.50466666666665	Balance	299.162	280.773	332.282	299.162	280.773	332.282	301.085	276.321	339.108	-
Mi_25127.1(A1)	Mi_19236.1(A2)	Mi_30132.1(B1)	37.907000000000004	37.907000000000004	33.26293333333333	Balance	35.1851	35.0265	43.5094	35.1851	35.0265	43.5094	28.91	28.9396	41.9392	-
Mi_25128.1(A1)	Mi_19237.1(A2)	Mi_30133.1(B1)	82.3454	82.3454	62.267533333333326	Balance	72.4743	74.2189	100.343	72.4743	74.2189	100.343	45.8911	55.2189	85.6926	-
Mi_25129.1(A1)	Mi_19238.1(A2)	Mi_30134.1(B1)	6.557443333333333	6.557443333333333	5.999883333333334	Balance	6.00553	5.85197	7.81483	6.00553	5.85197	7.81483	6.20289	4.61831	7.17845	-
Mi_25133.1(A1)	Mi_19242.1(A2)	Mi_30138.1(B1)	12.3521	15.490733333333333	16.490233333333332	Balance	11.7545	10.3965	14.9053	15.9932	12.4206	18.0584	16.3276	12.8927	20.2504	-
Mi_25136.1(A1)	Mi_19244.1(A2)	Mi_30140.1(B1)	66.44346666666667	40.3499	51.95623333333334	Balance	58.0683	55.7323	85.5298	36.1382	34.0649	50.8466	45.0493	43.7995	67.0199	-
Mi_25137.1(A1)	Mi_19245.1(A2)	Mi_30141.1(B1)	103.90376666666667	103.90376666666667	119.93433333333333	Balance	103.04	99.6133	109.058	103.04	99.6133	109.058	110.75	105.979	143.074	-
Mi_25139.1(A1)	Mi_19247.1(A2)	Mi_30143.1(B1)	52.92223333333333	100.50053333333334	54.30623333333333	Balance	47.0607	53.48	58.226	114.888	99.3607	87.2529	56.5904	53.64	52.6883	-
Mi_25140.1(A1)	Mi_19248.1(A2)	Mi_30144.1(B1)	3.8539099999999995	8.865403333333333	6.407063333333333	Balance	4.06531	3.84738	3.64904	9.62609	8.36669	8.60343	6.49915	6.96606	5.75598	-
Mi_25141.1(A1)	Mi_19249.1(A2)	Mi_30145.1(B1)	36.78286666666666	38.463166666666666	29.681233333333335	Balance	35.5957	29.5642	45.1887	37.6033	30.8054	46.9808	29.1092	25.7948	34.1397	-
Mi_25142.1(A1)	Mi_19250.1(A2)	Mi_30146.1(B1)	8.95966	8.95966	6.738976666666667	Balance	9.473	7.32488	10.0811	9.473	7.32488	10.0811	6.88611	6.09587	7.23495	-
Mi_25143.1(A1)	Mi_19251.1(A2)	Mi_30147.1(B1)	76.19453333333333	76.19453333333333	33.211666666666666	Balance	74.772	69.3754	84.4362	74.772	69.3754	84.4362	28.6361	31.1078	39.8911	-
Mi_25144.1(A1)	Mi_19252.1(A2)	Mi_30148.1(B1)	133.55700000000002	133.55700000000002	93.70623333333333	Balance	117.986	109.712	172.973	117.986	109.712	172.973	77.9661	72.0156	131.137	-
Mi_25145.1(A1)	Mi_19253.1(A2)	Mi_30149.1(B1)	15.787933333333333	14.335033333333334	25.837766666666667	Balance	13.2808	15.387	18.696	15.1037	12.9446	14.9568	24.2623	23.8813	29.3697	-
Mi_25146.1(A1)	Mi_19254.1(A2)	Mi_30150.1(B1)	321.86999999999995	330.23033333333336	307.986	Balance	271.675	285.297	408.638	291.955	291.406	407.33	272.555	268.676	382.727	-
Mi_25150.1(A1)	Mi_19257.1(A2)	Mi_30153.1(B1)	20.854433333333333	22.035066666666665	25.071766666666665	Balance	21.7722	20.5252	20.2659	20.4341	19.1247	26.5464	24.336	21.8248	29.0545	-
Mi_25151.1(A1)	Mi_19260.1(A2)	Mi_30155.1(B1)	59.645399999999995	59.645399999999995	67.92843333333333	Balance	55.8032	56.9761	66.1569	55.8032	56.9761	66.1569	66.1246	68.9345	68.7262	-
Mi_25152.1(A1)	Mi_19261.1(A2)	Mi_30156.1(B1)	14.653933333333333	12.255483333333332	20.618033333333333	Balance	19.0311	14.1363	10.7944	13.4509	13.9742	9.34135	24.0579	21.9744	15.8218	-
Mi_25154.1(A1)	Mi_19263.1(A2)	Mi_30158.1(B1)	188.57233333333332	188.57233333333332	175.31566666666666	Balance	181.005	182.548	202.164	181.005	182.548	202.164	175.959	174.956	175.032	-
Mi_25155.1(A1)	Mi_19265.1(A2)	Mi_30159.1(B1)	29.8875	26.135166666666667	24.0767	Balance	32.3272	29.4338	27.9015	29.3352	26.1735	22.8968	26.5778	24.2895	21.3628	-
Mi_25156.1(A1)	Mi_19267.1(A2)	Mi_30160.1(B1)	39.69366666666667	42.87536666666666	45.792233333333336	Balance	45.1327	43.5953	30.353	49.3991	46.7632	32.4638	53.8413	52.1219	31.4135	-
Mi_25157.1(A1)	Mi_19268.1(A2)	Mi_30161.1(B1)	70.86103333333334	88.34383333333334	81.5993	Balance	71.8622	79.65	61.0709	89.1315	97.4207	78.4793	83.3785	84.7954	76.624	-
Mi_25158.1(A1)	Mi_19269.1(A2)	Mi_30162.1(B1)	27.722633333333334	35.94776666666667	15.923700000000002	Balance	24.0841	27.2841	31.7997	32.3425	38.0611	37.4397	14.7561	13.6928	19.3222	-
Mi_25159.1(A1)	Mi_19270.1(A2)	Mi_30163.1(B1)	3.948536666666666	4.855283333333333	7.608913333333334	Balance	3.72259	2.90684	5.21618	5.65603	4.15704	4.75278	8.85898	6.58478	7.38298	-
Mi_25160.1(A1)	Mi_19272.1(A2)	Mi_30164.1(B1)	78.52586666666667	41.60106666666667	58.559266666666666	Balance	67.792	79.1896	88.596	36.1604	42.1189	46.5239	52.9479	54.3296	68.4003	-
Mi_25161.1(A1)	Mi_19273.1(A2)	Mi_30165.1(B1)	69.9512	73.56349999999999	72.18423333333332	Balance	61.1656	61.5616	87.1264	72.896	77.978	69.8165	71.511	67.8595	77.1822	-
Mi_25162.1(A1)	Mi_19274.1(A2)	Mi_30166.1(B1)	19.648166666666665	21.18483333333333	22.563500000000005	Balance	20.4909	19.0621	19.3915	19.945	19.4016	24.2079	22.1889	19.9962	25.5054	-
Mi_25163.1(A1)	Mi_19275.1(A2)	Mi_30167.1(B1)	25.787566666666663	22.45123333333333	44.31933333333333	Balance	25.9035	24.4085	27.0507	23.9778	20.4484	22.9275	41.0421	39.4539	52.462	-
Mi_25164.1(A1)	Mi_19276.1(A2)	Mi_30168.1(B1)	8.521996666666666	6.4729633333333325	6.593913333333333	Balance	8.66542	8.62809	8.27248	7.05868	5.54308	6.81713	6.89998	6.24945	6.63231	-
Mi_25165.1(A1)	Mi_19277.1(A2)	Mi_30169.1(B1)	34.0642	34.0642	37.92656666666667	Balance	34.4449	32.6113	35.1364	34.4449	32.6113	35.1364	39.7714	32.7092	41.2991	-
Mi_25166.1(A1)	Mi_19278.1(A2)	Mi_30170.1(B1)	36.23406666666667	36.30496666666667	39.162733333333335	Balance	39.1155	33.6007	35.986	37.1736	39.0355	32.7058	42.8977	36.7644	37.8261	-
Mi_25167.1(A1)	Mi_19279.1(A2)	Mi_30171.1(B1)	15.368066666666666	12.509133333333333	12.834966666666666	Balance	16.0029	15.8481	14.2532	13.4097	10.5148	13.6029	13.0048	10.8969	14.6032	-
Mi_25168.1(A1)	Mi_19280.1(A2)	Mi_30172.1(B1)	25.103133333333336	26.351333333333333	23.984800000000003	Balance	23.3294	21.1609	30.8191	23.2053	21.9865	33.8622	22.3979	17.7563	31.8002	-
Mi_25169.1(A1)	Mi_19281.1(A2)	Mi_30174.1(B1)	7.2043066666666675	14.621333333333334	4.053143333333334	B1 suppressed	6.82007	6.0849	8.70795	12.48	12.5143	18.8697	3.89605	4.05284	4.21054	0.014092901073953692
Mi_25170.1(A1)	Mi_19283.1(A2)	Mi_30175.1(B1)	6.903943333333333	5.493716666666667	7.0613633333333325	Balance	6.85688	7.18038	6.67457	5.14746	4.78645	6.54724	6.75639	6.65487	7.77283	-
Mi_25179.1(A1)	Mi_19284.1(A2)	Mi_30176.1(B1)	26.314399999999996	10.13559	7.723703333333333	Balance	24.9991	27.6378	26.3063	10.9273	8.97027	10.5092	7.70125	7.06074	8.40912	-
Mi_25180.1(A1)	Mi_19285.1(A2)	Mi_30177.1(B1)	10.251573333333335	10.881300000000001	8.399786666666666	Balance	10.0891	9.79672	10.8689	11.3106	10.3315	11.0018	8.79703	7.57139	8.83094	-
Mi_25181.1(A1)	Mi_19286.1(A2)	Mi_30179.1(B1)	26.58213333333333	23.87183333333333	19.8125	Balance	26.2135	19.8848	33.6481	22.7931	19.1759	29.6465	20.1726	17.2423	22.0226	-
Mi_25182.1(A1)	Mi_19287.1(A2)	Mi_30180.1(B1)	48.68543333333333	48.2631	53.6264	Balance	50.6888	43.5753	51.7922	50.2238	41.7915	52.774	50.5187	53.8182	56.5423	-
Mi_25183.1(A1)	Mi_19289.1(A2)	Mi_30182.1(B1)	12.929666666666668	9.680806666666667	8.541400000000001	Balance	13.6354	11.8586	13.295	8.79299	9.87693	10.3725	8.43641	8.00031	9.18748	-
Mi_25184.1(A1)	Mi_19290.1(A2)	Mi_30183.1(B1)	23.606499999999997	11.210666666666667	18.41593333333333	Balance	24.5555	21.262	25.002	11.777	10.1446	11.7104	18.975	17.1637	19.1091	-
Mi_25186.1(A1)	Mi_19292.1(A2)	Mi_30188.1(B1)	11.70937	10.86198	11.832776666666668	Balance	12.2267	14.0157	8.88571	12.6732	11.9446	7.96814	12.6498	12.9652	9.88333	-
Mi_25189.1(A1)	Mi_19296.1(A2)	Mi_30191.1(B1)	42.46243333333333	46.127633333333335	53.34923333333333	Balance	41.0025	43.3445	43.0403	52.0002	40.9775	45.4052	56.5917	50.159	53.297	-
Mi_25190.1(A1)	Mi_19297.1(A2)	Mi_30192.1(B1)	17.599466666666668	17.101	14.9839	Balance	19.6627	17.7566	15.3791	20.0409	17.8061	13.456	17.5719	15.5159	11.8639	-
Mi_25193.1(A1)	Mi_19299.1(A2)	Mi_30195.1(B1)	6.8156566666666665	4.089176666666666	6.753396666666667	Balance	7.43865	6.41071	6.59761	4.64819	3.43743	4.18191	8.17948	6.03627	6.04444	-
Mi_25194.1(A1)	Mi_19300.1(A2)	Mi_30196.1(B1)	36.44943333333334	45.772600000000004	40.19583333333333	Balance	36.0953	33.5728	39.6802	40.1634	37.7201	59.4343	33.5004	34.7627	52.3244	-
Mi_25196.1(A1)	Mi_19302.1(A2)	Mi_30198.1(B1)	5.407136666666666	2.84212	4.8547633333333335	Balance	4.89317	4.0373	7.29094	2.60451	2.66592	3.25593	3.9698	4.39273	6.20176	-
Mi_25197.1(A1)	Mi_19303.1(A2)	Mi_30199.1(B1)	6.7765200000000005	4.895650000000001	3.81555	Balance	6.75881	6.51663	7.05412	4.9155	4.5018	5.26965	3.79229	3.53389	4.12047	-
Mi_25198.1(A1)	Mi_19304.1(A2)	Mi_30200.1(B1)	1.969	10.801386666666668	1.8017566666666667	A2 dominant	2.18815	2.08827	1.63058	8.69978	9.15508	14.5493	2.03347	1.62249	1.74931	0.014092901073953692
Mi_25199.1(A1)	Mi_19305.1(A2)	Mi_30201.1(B1)	16.693633333333334	20.934966666666668	17.201766666666668	Balance	17.569	15.224	17.2879	18.1723	19.2837	25.3489	16.7671	15.0481	19.7901	-
Mi_25200.1(A1)	Mi_19306.1(A2)	Mi_30202.1(B1)	15.882800000000001	15.343766666666667	17.7594	Balance	16.0214	15.2771	16.3499	14.3724	13.8316	17.8273	17.493	16.1069	19.6783	-
Mi_25202.1(A1)	Mi_19309.1(A2)	Mi_30205.1(B1)	4.604336666666667	3.4513766666666665	2.18335	Balance	4.81125	4.06829	4.93347	3.52509	3.67292	3.15612	2.35878	2.33306	1.85821	-
Mi_25203.1(A1)	Mi_19310.1(A2)	Mi_30206.1(B1)	33.267966666666666	36.150666666666666	29.813200000000005	Balance	30.2953	26.4082	43.1004	34.5814	30.7142	43.1564	27.5386	25.0163	36.8847	-
Mi_25204.1(A1)	Mi_19311.1(A2)	Mi_30207.1(B1)	5.100740000000001	5.65572	6.30741	Balance	5.28494	4.75745	5.25983	5.88572	5.26487	5.81657	6.2375	6.21495	6.46978	-
Mi_25205.1(A1)	Mi_19312.1(A2)	Mi_30208.1(B1)	12.575633333333334	11.4187	4.431266666666667	B1 suppressed	13.3737	11.1537	13.1995	11.7639	11.2155	11.2767	5.00849	4.26196	4.02335	0.014092901073953692
Mi_25206.1(A1)	Mi_19314.1(A2)	Mi_30210.1(B1)	13.408833333333334	27.750833333333333	23.902333333333335	Balance	12.7072	11.6232	15.8961	26.2946	25.9556	31.0023	21.4874	21.6673	28.5523	-
Mi_25208.1(A1)	Mi_19316.1(A2)	Mi_30212.1(B1)	23.21296666666667	24.2328	8.612006666666668	B1 suppressed	19.8075	17.9677	31.8637	23.9612	21.7968	26.9404	7.03376	8.15316	10.6491	0.014092901073953692
Mi_25209.1(A1)	Mi_19317.1(A2)	Mi_30213.1(B1)	8.845363333333333	10.886633333333334	8.276033333333332	Balance	9.16642	7.56045	9.80922	10.6255	10.1934	11.841	8.04994	6.64726	10.1309	-
Mi_25210.1(A1)	Mi_19318.1(A2)	Mi_30214.1(B1)	3.3021599999999993	4.5073099999999995	4.246849999999999	Balance	3.85268	3.50859	2.54521	5.15184	5.11787	3.25222	4.95759	4.99541	2.78755	-
Mi_25211.1(A1)	Mi_19319.1(A2)	Mi_30215.1(B1)	5.72131	3.6975700000000002	14.750900000000001	A2 suppressed	6.11673	5.71869	5.32851	3.91017	4.06787	3.11467	15.5629	16.6716	12.0182	0.014092901073953692
Mi_25212.1(A1)	Mi_19320.1(A2)	Mi_30218.1(B1)	54.20976666666667	207.8696666666667	167.702	A1 suppressed	54.0664	50.0088	58.5541	199.491	192.012	232.106	157.212	164.674	181.22	0.014092901073953692
Mi_25213.1(A1)	Mi_19321.1(A2)	Mi_30219.1(B1)	40.5173	40.5173	46.58513333333334	Balance	34.0241	30.6202	56.9076	34.0241	30.6202	56.9076	36.6911	39.283	63.7813	-
Mi_25214.1(A1)	Mi_19322.1(A2)	Mi_30220.1(B1)	357.2816666666667	357.2816666666667	29.6668	B1 suppressed	282.312	297.732	491.801	282.312	297.732	491.801	28.2189	29.4196	31.3619	0.013119720744674084
Mi_25216.1(A1)	Mi_19324.1(A2)	Mi_30221.1(B1)	98.42193333333334	28.857333333333333	69.94156666666667	A2 suppressed	99.2106	85.3652	110.69	21.3061	27.3419	37.924	62.4489	66.8679	80.5079	0.014092901073953692
Mi_25218.1(A1)	Mi_19326.1(A2)	Mi_30222.1(B1)	133.18566666666666	133.18566666666666	108.15163333333334	Balance	122.962	122.769	153.826	122.962	122.769	153.826	98.8687	99.0112	126.575	-
Mi_25219.1(A1)	Mi_19327.1(A2)	Mi_30223.1(B1)	8.356023333333333	8.054836666666667	9.357373333333333	Balance	8.37255	8.05811	8.63741	8.09791	6.71314	9.35346	8.64488	8.66034	10.7669	-
Mi_25220.1(A1)	Mi_19328.1(A2)	Mi_30224.1(B1)	16.294833333333333	13.836533333333334	15.701633333333334	Balance	17.0215	14.781	17.082	12.5071	13.3029	15.6996	15.0261	15.2457	16.8331	-
Mi_25221.1(A1)	Mi_19329.1(A2)	Mi_30225.1(B1)	295.7553333333333	295.7553333333333	325.288	Balance	281.525	310.161	295.58	281.525	310.161	295.58	316.482	334.385	324.997	-
Mi_25222.1(A1)	Mi_19330.1(A2)	Mi_30226.1(B1)	133.669	252.157	260.34566666666666	Balance	108.162	116.044	176.801	286.047	275.154	195.27	241.763	242.74	296.534	-
Mi_25223.1(A1)	Mi_19331.1(A2)	Mi_30227.1(B1)	11.67827	17.3503	7.907533333333333	Balance	11.6563	9.72541	13.6531	16.6519	18.418	16.981	6.91506	7.84248	8.96506	-
Mi_25224.1(A1)	Mi_19332.1(A2)	Mi_30229.1(B1)	65.31796666666666	65.31796666666666	75.2086	Balance	63.5397	56.4543	75.9599	63.5397	56.4543	75.9599	73.7308	59.5979	92.2971	-
Mi_25225.1(A1)	Mi_19333.1(A2)	Mi_30230.1(B1)	35.1243	35.1243	42.70046666666667	Balance	27.8617	27.5916	49.9196	27.8617	27.5916	49.9196	31.4857	37.3955	59.2202	-
Mi_25226.1(A1)	Mi_19334.1(A2)	Mi_30231.1(B1)	32.98903333333333	59.330099999999995	59.94	Balance	28.2727	24.3575	46.3369	46.7617	47.4236	83.805	46.459	50.4689	82.8921	-
Mi_25227.1(A1)	Mi_19335.1(A2)	Mi_30232.1(B1)	235.92966666666666	245.7123333333333	271.9483333333333	Balance	258.91	243.767	205.112	262.73	265.425	208.982	278.485	263.5	273.86	-
Mi_25228.1(A1)	Mi_19336.1(A2)	Mi_30233.1(B1)	55.95179999999999	56.98963333333334	30.710266666666666	Balance	50.8482	55.5119	61.4953	56.1552	48.3491	66.4646	28.3951	28.4237	35.312	-
Mi_25229.1(A1)	Mi_19337.1(A2)	Mi_30234.1(B1)	52.393	50.851699999999994	46.788466666666665	Balance	43.811	50.4677	62.9003	43.3187	47.1032	62.1332	40.5635	51.1179	48.684	-
Mi_25230.1(A1)	Mi_19338.1(A2)	Mi_30235.1(B1)	5.42541	7.930840000000001	7.624803333333333	Balance	5.5152	4.97332	5.78771	7.39192	7.45077	8.94983	7.76747	7.3806	7.72634	-
Mi_25231.1(A1)	Mi_19339.1(A2)	Mi_30236.1(B1)	25.902033333333332	38.43963333333333	56.91636666666667	Balance	27.3158	32.0112	18.3791	41.495	43.2851	30.5388	62.1751	64.7492	43.8248	-
Mi_25233.1(A1)	Mi_19340.1(A2)	Mi_30237.1(B1)	8.336953333333334	7.02625	9.845103333333332	Balance	9.57334	9.63643	5.80109	7.8186	8.00608	5.25407	11.2927	11.3012	6.94141	-
Mi_25234.1(A1)	Mi_19341.1(A2)	Mi_30238.1(B1)	10.875570000000002	10.565213333333332	12.944709999999999	Balance	13.7896	12.4318	6.40531	13.7409	11.6777	6.27704	15.8217	15.2037	7.80873	-
Mi_25235.1(A1)	Mi_19342.1(A2)	Mi_30239.1(B1)	7.121853333333333	12.03949	12.228900000000001	Balance	6.46557	6.38017	8.51982	11.8349	9.89287	14.3907	12.089	11.1528	13.4449	-
Mi_25236.1(A1)	Mi_19343.1(A2)	Mi_30240.1(B1)	800.9626666666667	768.625	764.0529999999999	Balance	680.062	667.056	1055.77	632.948	682.556	990.371	622.227	656.502	1013.43	-
Mi_25238.1(A1)	Mi_19345.1(A2)	Mi_30242.1(B1)	455.6406666666667	438.0606666666667	382.28400000000005	Balance	363.848	374.32	628.754	349.738	366.654	597.79	310.94	327.279	508.633	-
Mi_25239.1(A1)	Mi_19346.1(A2)	Mi_30243.1(B1)	132.38066666666666	116.32000000000001	119.948	Balance	103.681	124.71	168.751	102.944	101.527	144.489	112.076	115.894	131.874	-
Mi_25240.1(A1)	Mi_19347.1(A2)	Mi_30244.1(B1)	26.01636666666667	29.777200000000004	23.172866666666664	Balance	23.8639	21.6462	32.539	27.5762	26.9144	34.841	21.875	20.0231	27.6205	-
Mi_25241.1(A1)	Mi_19348.1(A2)	Mi_30245.1(B1)	17.758966666666666	18.669633333333334	19.5972	Balance	16.8939	15.37	21.013	16.241	14.8132	24.9547	18.0751	16.7386	23.9779	-
Mi_25242.1(A1)	Mi_19349.1(A2)	Mi_30246.1(B1)	8.594289999999999	12.461620000000002	12.462980000000002	Balance	7.72045	8.24747	9.81495	10.9967	9.58646	16.8017	9.26454	12.3114	15.813	-
Mi_25243.1(A1)	Mi_19350.1(A2)	Mi_30247.1(B1)	33.0504	22.6457	31.595499999999998	Balance	34.4052	27.6952	37.0508	22.4995	21.1376	24.3	30.4	29.5858	34.8007	-
Mi_25244.1(A1)	Mi_19351.1(A2)	Mi_30248.1(B1)	75.06016666666666	41.14103333333333	12.0028	B1 suppressed	65.2545	61.6694	98.2566	39.2162	33.4226	50.7843	12.4411	12.1885	11.3788	0.014092901073953692
Mi_25246.1(A1)	Mi_19353.1(A2)	Mi_30249.1(B1)	7.378920000000001	7.800013333333333	9.09557	Balance	9.00605	7.11542	6.01529	9.20861	8.16194	6.02949	10.441	9.44995	7.39576	-
Mi_25247.1(A1)	Mi_19354.1(A2)	Mi_30250.1(B1)	4.494940000000001	3.15047	4.00517	Balance	5.1201	5.05012	3.3146	3.94157	3.44113	2.06871	3.92931	4.03057	4.05563	-
Mi_25250.1(A1)	Mi_19358.1(A2)	Mi_30253.1(B1)	10.188176666666667	31.818033333333336	17.716166666666666	Balance	9.68485	8.36758	12.5121	30.3062	29.0029	36.145	16.1683	15.4048	21.5754	-
Mi_25251.1(A1)	Mi_19359.1(A2)	Mi_30255.1(B1)	3.965666666666667	21.0004	9.011736666666666	A1 suppressed	4.79599	4.57029	2.53072	25.2292	24.7551	13.0169	10.714	9.66419	6.65702	0.014092901073953692
Mi_25309.1(A1)	Mi_19369.1(A2)	Mi_30270.1(B1)	3.5516799999999997	2.66177	3.7313000000000005	Balance	3.18605	3.35758	4.11141	3.12869	2.42534	2.43128	3.86386	3.71552	3.61452	-
Mi_25310.1(A1)	Mi_19371.1(A2)	Mi_30271.1(B1)	12.180333333333335	3.7254233333333335	13.084366666666668	A2 suppressed	10.9609	10.0839	15.4962	3.57776	3.2885	4.31001	12.4031	11.3043	15.5457	0.014092901073953692
Mi_25311.1(A1)	Mi_19374.1(A2)	Mi_30272.1(B1)	10.436363333333333	10.37317	11.969706666666667	Balance	11.5224	9.59389	10.1928	10.7745	9.40481	10.9402	12.1923	9.81502	13.9018	-
Mi_25312.1(A1)	Mi_19375.1(A2)	Mi_30273.1(B1)	28.420199999999998	29.879633333333334	50.91473333333334	Balance	29.6314	27.0043	28.6249	32.4893	29.5519	27.5977	52.9195	51.6126	48.2121	-
Mi_25313.1(A1)	Mi_19376.1(A2)	Mi_30274.1(B1)	2.5857933333333336	1.8541166666666669	3.63595	Balance	3.19302	2.17493	2.38943	1.8974	1.8564	1.80855	3.78836	3.5984	3.52109	-
Mi_25314.1(A1)	Mi_19377.1(A2)	Mi_30275.1(B1)	11.555416666666666	10.373756666666667	9.444873333333334	Balance	13.9038	10.7881	9.97435	11.6546	10.557	8.90967	11.1816	9.49417	7.65885	-
Mi_25316.1(A1)	Mi_19379.1(A2)	Mi_30277.1(B1)	8.405610000000001	5.52428	10.241566666666667	Balance	7.72771	7.79657	9.69255	5.02053	4.68835	6.86396	10.6507	9.3485	10.7255	-
Mi_25317.1(A1)	Mi_19380.1(A2)	Mi_30278.1(B1)	12.115333333333334	12.115333333333334	15.784066666666666	Balance	12.4117	11.4362	12.4981	12.4117	11.4362	12.4981	14.7531	13.577	19.0221	-
Mi_25318.1(A1)	Mi_19381.1(A2)	Mi_30279.1(B1)	14.119799999999998	14.119799999999998	16.63116666666667	Balance	15.2365	13.4858	13.6371	15.2365	13.4858	13.6371	16.2017	15.0457	18.6461	-
Mi_25320.1(A1)	Mi_19383.1(A2)	Mi_30281.1(B1)	6.270133333333334	4.610623333333334	6.112313333333333	Balance	6.06728	6.25607	6.48705	4.17418	4.09777	5.55992	6.21969	4.81052	7.30673	-
Mi_25321.1(A1)	Mi_19384.1(A2)	Mi_30282.1(B1)	73.61366666666667	59.43953333333334	23.6624	B1 suppressed	82.1768	87.0897	51.5745	74.2371	67.0145	37.067	26.5743	22.5541	21.8588	0.014092901073953692
Mi_25323.1(A1)	Mi_19386.1(A2)	Mi_30284.1(B1)	1.953693333333333	3.9344900000000003	3.104643333333333	Balance	1.65323	1.68481	2.52304	3.24997	3.23775	5.31575	2.96318	2.66601	3.68474	-
Mi_25324.1(A1)	Mi_19387.1(A2)	Mi_30285.1(B1)	16.5693	18.20873333333333	14.963033333333334	Balance	17.1738	14.901	17.6331	19.469	18.6284	16.5288	15.9678	13.3112	15.6101	-
Mi_25325.1(A1)	Mi_19388.1(A2)	Mi_30286.1(B1)	2.5333666666666663	2.77061	2.039616666666667	Balance	3.11455	2.66728	1.81827	3.37201	3.10241	1.83741	2.35135	2.21866	1.54884	-
[truncated: 1,987 more rows]

## Sheet: Mi_J2
Supplementary Data 28. Detailed information of gene expression pattern.
Gene1	Gene2	Gene3	Ave_tpm_Gene1	Ave_tpm_Gene2	Ave_tpm_Gene3	Expression_Pattern	Tpm_rep1_Gene1	Tpm_rep2_Gene1	Tpm_rep3_Gene1	Tpm_rep1_Gene2	Tpm_rep2_Gene2	Tpm_rep3_Gene2	Tpm_rep1_Gene3	Tpm_rep2_Gene3	Tpm_rep3_Gene3	Mann-Whitne_Pvalue (one-sided)
Mi_32754.1(A1)	Mi_30580.1(A2)	Mi_05891.1(B1)	1628.6000000000001	1628.6000000000001	2463.17	Balance	1527.82	1663.91	1694.07	1527.82	1663.91	1694.07	2311.18	2643.8	2434.53	-
Mi_32755.1(A1)	Mi_30581.1(A2)	Mi_05892.1(B1)	9.293286666666667	5.944453333333333	3.4038033333333337	Balance	8.88049	7.18417	11.8152	7.02756	6.96559	3.84021	3.55227	4.01887	2.64027	-
Mi_32760.1(A1)	Mi_30585.1(A2)	Mi_05896.1(B1)	9.490223333333335	9.490223333333335	3.529576666666667	B1 suppressed	10.1772	8.43809	9.85538	10.1772	8.43809	9.85538	3.86763	2.84199	3.87911	0.013119720744674084
Mi_32761.1(A1)	Mi_30586.1(A2)	Mi_05897.1(B1)	6.328836666666667	10.7359	13.159866666666668	Balance	5.01066	5.38017	8.59568	11.6732	13.2819	7.2526	14.0097	13.5678	11.9021	-
Mi_32762.1(A1)	Mi_30587.1(A2)	Mi_05898.1(B1)	7.8111266666666666	9.736246666666666	8.493703333333332	Balance	8.10228	8.75727	6.57383	11.0494	11.8163	6.34304	8.91586	10.1602	6.40505	-
Mi_32763.1(A1)	Mi_30589.1(A2)	Mi_05901.1(B1)	24.746566666666666	10.7485	8.177996666666667	Balance	24.7651	27.8942	21.5804	11.3594	12.223	8.6631	9.37181	8.94945	6.21273	-
Mi_32764.1(A1)	Mi_30590.1(A2)	Mi_05902.1(B1)	5.8104000000000005	5.938396666666667	5.928716666666666	Balance	7.06408	3.88985	6.47727	7.53502	3.67071	6.60946	7.42412	4.24634	6.11569	-
Mi_32765.1(A1)	Mi_30591.1(A2)	Mi_05903.1(B1)	38.40206666666666	40.5597	29.632566666666666	Balance	35.9816	41.0574	38.1672	40.7433	41.9709	38.9649	29.1261	30.5121	29.2595	-
Mi_32767.1(A1)	Mi_30593.1(A2)	Mi_05904.1(B1)	3.25264	2.5935900000000003	6.512873333333334	Balance	3.20239	3.11661	3.43892	3.28576	2.46483	2.03018	5.98778	6.60964	6.9412	-
Mi_32768.1(A1)	Mi_30594.1(A2)	Mi_05905.1(B1)	29.93586666666667	23.979266666666664	30.095133333333337	Balance	29.6819	30.7402	29.3855	21.6144	26.1846	24.1388	27.3289	32.5916	30.3649	-
Mi_32769.1(A1)	Mi_30595.1(A2)	Mi_05906.1(B1)	306.8286666666667	298.25166666666667	422.3043333333333	Balance	281.176	324.159	315.151	277.435	308.922	308.398	398.028	454.074	414.811	-
Mi_32771.1(A1)	Mi_30601.1(A2)	Mi_05908.1(B1)	21.401	8.1271	23.252166666666664	A2 suppressed	20.9384	23.3775	19.8871	6.45006	8.84211	9.08913	20.1344	26.8287	22.7934	0.014092901073953692
Mi_32772.1(A1)	Mi_30603.1(A2)	Mi_05909.1(B1)	10.077316666666666	48.026833333333336	8.726333333333335	A2 dominant	10.1794	9.56475	10.4878	50.2705	42.4297	51.3803	9.18205	7.55695	9.44	0.014092901073953692
Mi_32774.1(A1)	Mi_30605.1(A2)	Mi_05911.1(B1)	35.0802	33.65046666666667	32.05793333333334	Balance	34.0654	38.8331	32.3421	32.657	35.2478	33.0466	31.2624	35.1052	29.8062	-
Mi_32775.1(A1)	Mi_30606.1(A2)	Mi_05912.1(B1)	34.8345	36.7425	31.361400000000003	Balance	30.8233	34.6887	38.9915	32.149	39.9393	38.1392	30.9061	29.8684	33.3097	-
Mi_32776.1(A1)	Mi_30609.1(A2)	Mi_05913.1(B1)	202.32900000000004	185.99766666666665	218.3936666666667	Balance	179.577	210.675	216.735	167.803	198.132	192.058	207.983	216.378	230.82	-
Mi_32777.1(A1)	Mi_30616.1(A2)	Mi_05914.1(B1)	4.69341	6.847383333333333	4.233899999999999	Balance	4.99192	5.43388	3.65443	7.67804	7.33143	5.53268	4.94398	4.54497	3.21275	-
Mi_32778.1(A1)	Mi_30618.1(A2)	Mi_05916.1(B1)	6.142373333333334	10.290653333333333	21.740700000000004	A1 suppressed	5.76965	7.01732	5.64015	9.88736	10.0178	10.9668	20.5588	24.1246	20.5387	0.014092901073953692
Mi_32780.1(A1)	Mi_30619.1(A2)	Mi_05918.1(B1)	11.170333333333334	6.961693333333334	11.279733333333333	Balance	10.3658	11.9357	11.2095	7.09779	6.67331	7.11398	12.4139	10.5147	10.9106	-
Mi_32781.1(A1)	Mi_30620.1(A2)	Mi_05919.1(B1)	16.8934	4.752759999999999	9.542430000000001	A2 suppressed	18.4478	13.7976	18.4348	4.50215	4.78924	4.96689	8.78468	9.69251	10.1501	0.014092901073953692
Mi_32782.1(A1)	Mi_30621.1(A2)	Mi_05920.1(B1)	15.370966666666666	5.146166666666667	12.037966666666668	A2 suppressed	13.1748	15.2538	17.6843	7.16526	3.75092	4.52232	12.0322	12.3717	11.71	0.014092901073953692
Mi_32784.1(A1)	Mi_30623.1(A2)	Mi_05922.1(B1)	3.2625466666666667	3.9403333333333332	3.6834466666666668	Balance	3.46485	3.62526	2.69753	4.74692	4.19434	2.87974	4.15076	3.7343	3.16528	-
Mi_32785.1(A1)	Mi_30624.1(A2)	Mi_05923.1(B1)	21.3854	26.0034	21.463533333333334	Balance	21.6474	22.4083	20.1005	26.0761	27.4297	24.5044	21.9787	20.9657	21.4462	-
Mi_32786.1(A1)	Mi_30625.1(A2)	Mi_05924.1(B1)	18.754199999999997	10.592073333333333	4.56324	B1 suppressed	19.6526	16.6174	19.9926	11.7622	8.70782	11.3062	4.49001	3.54554	5.65417	0.014092901073953692
Mi_32787.1(A1)	Mi_30626.1(A2)	Mi_05925.1(B1)	3.67525	6.1119433333333335	4.28735	Balance	4.03514	3.91606	3.07455	6.45539	6.65033	5.23011	4.82798	4.98809	3.04598	-
Mi_32789.1(A1)	Mi_30627.1(A2)	Mi_05927.1(B1)	43.351499999999994	31.8805	52.60176666666666	Balance	40.6274	41.2352	48.1919	29.5029	29.587	36.5516	58.2578	43.6802	55.8673	-
Mi_32790.1(A1)	Mi_30628.1(A2)	Mi_05929.1(B1)	9.57378	9.756213333333333	11.743533333333332	Balance	9.0048	6.99594	12.7206	11.7994	7.60428	9.86496	11.7994	10.3418	13.0894	-
Mi_32805.1(A1)	Mi_30683.1(A2)	Mi_05968.1(B1)	1.7748300000000004	24.55496666666667	21.695999999999998	A1 suppressed	1.63262	1.5884	2.10347	23.5548	26.2658	23.8443	20.2894	23.883	20.9156	0.014092901073953692
Mi_32807.1(A1)	Mi_30685.1(A2)	Mi_05970.1(B1)	2.7141566666666663	2.7447033333333337	8.93435	Balance	3.37115	2.3705	2.40082	3.42972	2.26453	2.53986	9.56484	8.66257	8.57564	-
Mi_32817.1(A1)	Mi_30693.1(A2)	Mi_05975.1(B1)	10.371433333333334	5.541146666666666	15.102033333333333	Balance	10.3158	10.4445	10.354	5.47331	5.82822	5.32191	15.7053	15.0374	14.5634	-
Mi_32818.1(A1)	Mi_30695.1(A2)	Mi_05991.1(B1)	17.44486666666667	22.509600000000002	10.980333333333334	Balance	18.8546	19.012	14.468	25.5693	23.3927	18.5668	12.3984	11.556	8.9866	-
Mi_32819.1(A1)	Mi_30696.1(A2)	Mi_05992.1(B1)	3.155943333333333	5.098323333333333	0.9291706666666667	B1 suppressed	3.86776	3.0031	2.59697	5.26654	4.73032	5.29811	1.0403	0.840466	0.906746	0.014092901073953692
Mi_32823.1(A1)	Mi_30700.1(A2)	Mi_05996.1(B1)	4.7228	5.569566666666667	8.24315	Balance	4.78524	4.76665	4.61651	4.74906	6.30215	5.65749	7.80045	7.82733	9.10167	-
Mi_32824.1(A1)	Mi_30703.1(A2)	Mi_06002.1(B1)	4.257466666666667	2.8279566666666667	2.7970400000000004	Balance	4.54266	3.62256	4.60718	2.96601	2.78007	2.73779	3.05159	2.5291	2.81043	-
Mi_32825.1(A1)	Mi_30704.1(A2)	Mi_06003.1(B1)	11.190023333333334	11.530386666666667	20.665866666666666	Balance	13.4139	7.31527	12.8409	13.9379	8.61506	12.0382	22.8278	16.8847	22.2851	-
Mi_32828.1(A1)	Mi_30707.1(A2)	Mi_06006.1(B1)	56.783199999999994	44.48623333333333	39.786	Balance	54.5682	59.1764	56.605	44.9671	46.1318	42.3598	40.1258	39.4426	39.7896	-
Mi_32829.1(A1)	Mi_30708.1(A2)	Mi_06007.1(B1)	24.43596666666667	19.0618	16.1782	Balance	23.9855	23.7713	25.5511	16.4442	18.7285	22.0127	13.5423	15.5033	19.489	-
Mi_32830.1(A1)	Mi_30710.1(A2)	Mi_06008.1(B1)	10.525716666666666	14.0156	13.604399999999998	Balance	12.1839	10.9032	8.49005	14.1541	16.0671	11.8256	14.7	14.8693	11.2439	-
Mi_32831.1(A1)	Mi_30712.1(A2)	Mi_06009.1(B1)	16.739533333333334	22.735766666666667	44.68276666666667	Balance	18.0149	16.9483	15.2554	29.6447	19.3886	19.174	44.048	35.9341	54.0662	-
Mi_32832.1(A1)	Mi_30713.1(A2)	Mi_06010.1(B1)	48.7313	43.782199999999996	49.320233333333334	Balance	50.7491	43.0366	52.4082	40.9433	38.7317	51.6716	50.3076	42.3774	55.2757	-
Mi_32835.1(A1)	Mi_30715.1(A2)	Mi_06013.1(B1)	8.472353333333333	9.580433333333334	12.999369999999999	Balance	9.22707	8.96454	7.22545	11.1125	9.86283	7.76597	14.8164	15.1864	8.99531	-
Mi_32845.1(A1)	Mi_30718.1(A2)	Mi_06022.1(B1)	1.7877966666666667	1.77179	2.0051133333333335	Balance	1.50094	2.24241	1.62004	1.41244	1.45028	2.45265	2.28715	1.51905	2.20914	-
Mi_32847.1(A1)	Mi_30720.1(A2)	Mi_06024.1(B1)	4.01572	8.873353333333334	2.7357933333333335	Balance	3.93766	5.16774	2.94176	10.2612	7.99521	8.36365	3.71477	1.83371	2.6589	-
Mi_32849.1(A1)	Mi_30722.1(A2)	Mi_06026.1(B1)	18.3376	16.823933333333333	18.306366666666666	Balance	18.3071	20.4895	16.2162	16.6553	18.0814	15.7351	19.1089	17.8046	18.0056	-
Mi_32850.1(A1)	Mi_30723.1(A2)	Mi_06027.1(B1)	50.07396666666667	36.17203333333333	65.60236666666667	Balance	47.2327	51.9857	51.0035	34.9241	38.1376	35.4544	61.5592	64.1901	71.0578	-
Mi_32851.1(A1)	Mi_30724.1(A2)	Mi_06028.1(B1)	71.8766	90.41826666666667	179.70533333333333	Balance	72.6501	70.5115	72.4682	92.4741	81.7938	96.9869	169.049	177.667	192.4	-
Mi_32852.1(A1)	Mi_30725.1(A2)	Mi_06029.1(B1)	58.97723333333334	78.6248	55.36633333333333	Balance	64.5428	54.3327	58.0562	76.7866	78.422	80.6658	48.1916	56.0854	61.822	-
Mi_32853.1(A1)	Mi_30726.1(A2)	Mi_06030.1(B1)	13.2466	11.6667	11.605633333333335	Balance	13.2167	14.4468	12.0763	11.5288	13.374	10.0973	12.5307	11.8579	10.4283	-
Mi_32854.1(A1)	Mi_30727.1(A2)	Mi_06031.1(B1)	6.347236666666667	5.0789566666666675	6.9380766666666664	Balance	7.06864	7.23745	4.73562	5.62342	5.80345	3.81	7.74737	7.75285	5.31401	-
Mi_32857.1(A1)	Mi_30730.1(A2)	Mi_06033.1(B1)	22.1618	25.822433333333336	25.625466666666668	Balance	21.2791	22.8329	22.3734	23.2822	28.7753	25.4098	24.7452	27.1051	25.0261	-
Mi_32859.1(A1)	Mi_30732.1(A2)	Mi_06036.1(B1)	9.147226666666667	11.983733333333333	27.4144	Balance	9.40227	8.88926	9.15015	12.1452	12.5058	11.3002	27.1472	28.853	26.243	-
Mi_32860.1(A1)	Mi_30733.1(A2)	Mi_06037.1(B1)	8.163033333333333	7.0132699999999994	9.639899999999999	Balance	8.58178	9.04821	6.85911	7.24402	7.49426	6.30153	9.95618	10.7999	8.16362	-
Mi_32861.1(A1)	Mi_30734.1(A2)	Mi_06039.1(B1)	13.230266666666667	13.624066666666666	19.865366666666667	Balance	12.6549	13.7108	13.3251	13.587	14.1463	13.1389	18.3708	21.9586	19.2667	-
Mi_32862.1(A1)	Mi_30735.1(A2)	Mi_06040.1(B1)	12.725533333333333	10.657443333333333	13.294433333333332	Balance	12.5473	13.8007	11.8286	11.2885	10.7866	9.89723	13.4958	13.865	12.5225	-
Mi_32863.1(A1)	Mi_30736.1(A2)	Mi_06041.1(B1)	20.466666666666665	17.5772	13.7734	Balance	21.0735	21.1287	19.1978	18.2358	18.4716	16.0242	14.5515	14.5912	12.1775	-
Mi_32864.1(A1)	Mi_30737.1(A2)	Mi_06042.1(B1)	81.53996666666666	73.13623333333334	43.094699999999996	Balance	78.4564	90.9902	75.1733	69.5943	81.7059	68.1085	41.2881	47.7658	40.2302	-
Mi_32868.1(A1)	Mi_30742.1(A2)	Mi_06046.1(B1)	9.575343333333334	7.927849999999999	13.687766666666667	Balance	10.704	6.44563	11.5764	9.69074	5.00514	9.08767	13.8378	12.4894	14.7361	-
Mi_32869.1(A1)	Mi_30743.1(A2)	Mi_06047.1(B1)	12.748099999999999	12.5675	12.358306666666666	Balance	13.8226	10.7171	13.7046	14.1035	10.6303	12.9687	14.5574	9.01732	13.5002	-
Mi_32871.1(A1)	Mi_30745.1(A2)	Mi_06049.1(B1)	16.8861	13.022799999999998	11.2481	Balance	16.9071	18.0217	15.7295	12.8247	14.0826	12.1611	11.2385	10.8772	11.6286	-
Mi_32873.1(A1)	Mi_30747.1(A2)	Mi_06051.1(B1)	13.067066666666667	19.439999999999998	13.0635	Balance	13.6764	13.0302	12.4946	18.0079	20.367	19.9451	12.1194	14.4231	12.648	-
Mi_32875.1(A1)	Mi_30748.1(A2)	Mi_06053.1(B1)	7.294033333333334	9.071776666666667	7.51461	Balance	8.11232	6.81771	6.95207	9.15552	9.38458	8.67523	8.20715	7.23899	7.09769	-
Mi_32876.1(A1)	Mi_30749.1(A2)	Mi_06054.1(B1)	28.397400000000005	40.585033333333335	23.43133333333333	Balance	33.5285	17.8783	33.7854	41.2232	29.95	50.5819	26.3939	15.9708	27.9293	-
Mi_32877.1(A1)	Mi_30750.1(A2)	Mi_06055.1(B1)	26.799633333333333	31.127633333333335	28.140199999999997	Balance	25.7469	25.1037	29.5483	29.9473	29.0027	34.4329	23.5947	27.3859	33.44	-
Mi_32878.1(A1)	Mi_30751.1(A2)	Mi_06056.1(B1)	30.679833333333335	22.627799999999997	30.700866666666666	Balance	31.2725	28.7164	32.0506	25.7101	17.2895	24.8838	30.2183	28.114	33.7703	-
Mi_32885.1(A1)	Mi_30760.1(A2)	Mi_06075.1(B1)	5.05763	5.350766666666666	7.229006666666667	Balance	4.13118	5.15884	5.88287	5.39717	5.60426	5.05087	6.57169	7.61128	7.50405	-
Mi_32893.1(A1)	Mi_30773.1(A2)	Mi_06086.1(B1)	28.79586666666667	28.79586666666667	43.10583333333333	Balance	22.5557	25.078	38.7539	22.5557	25.078	38.7539	39.987	45.133	44.1975	-
Mi_32895.1(A1)	Mi_30776.1(A2)	Mi_06088.1(B1)	5.623623333333334	7.5617800000000015	5.549333333333334	Balance	6.55164	4.50015	5.81908	9.26298	5.13414	8.28822	5.69116	3.93841	7.01843	-
Mi_32896.1(A1)	Mi_30777.1(A2)	Mi_06089.1(B1)	27.098933333333335	15.539266666666668	30.074266666666663	Balance	26.2862	29.1496	25.861	15.777	18.3898	12.451	30.4294	30.2957	29.4977	-
Mi_32898.1(A1)	Mi_30783.1(A2)	Mi_06091.1(B1)	18.6062	15.128233333333334	17.911433333333335	Balance	20.9477	19.0868	15.7841	18.0208	16.1884	11.1755	21.5623	17.9431	14.2289	-
Mi_32900.1(A1)	Mi_30785.1(A2)	Mi_06093.1(B1)	2.47372	4.17453	4.3358300000000005	Balance	2.53798	2.53441	2.34877	4.66332	3.08806	4.77221	4.48553	4.06169	4.46027	-
Mi_32902.1(A1)	Mi_30786.1(A2)	Mi_06095.1(B1)	14.919466666666665	12.934	19.1572	Balance	15.1054	16.0644	13.5886	13.3681	13.7802	11.6537	18.8823	20.5195	18.0698	-
Mi_32903.1(A1)	Mi_30787.1(A2)	Mi_06096.1(B1)	8.746616666666666	13.722700000000001	10.082026666666666	Balance	8.24972	10.3072	7.68293	14.5302	14.1554	12.4825	10.8227	10.9698	8.45358	-
Mi_32904.1(A1)	Mi_30789.1(A2)	Mi_06097.1(B1)	11.0833	15.714999999999998	10.519366666666668	Balance	12.0698	10.7934	10.3867	14.9072	16.5097	15.7281	10.1974	11.0914	10.2693	-
Mi_32905.1(A1)	Mi_30790.1(A2)	Mi_06098.1(B1)	9.051486666666666	40.522600000000004	10.935783333333333	A1 suppressed	8.55815	9.61788	8.97843	37.992	48.186	35.3898	11.1621	11.7453	9.89995	0.014092901073953692
Mi_32909.1(A1)	Mi_30793.1(A2)	Mi_06100.1(B1)	27.223366666666667	27.223366666666667	14.419433333333332	Balance	32.8006	19.8237	29.0458	32.8006	19.8237	29.0458	15.1536	14.6379	13.4668	-
Mi_32911.1(A1)	Mi_30795.1(A2)	Mi_06102.1(B1)	170.88766666666666	170.88766666666666	278.22133333333335	Balance	166.586	170.559	175.518	166.586	170.559	175.518	265.492	289.606	279.566	-
Mi_32912.1(A1)	Mi_30796.1(A2)	Mi_06103.1(B1)	30.107166666666668	0.282087	17.5585	A2 suppressed	31.1648	33.4436	25.7131	0.234649	0.331644	0.279968	17.239	19.3088	16.1277	0.014092901073953692
Mi_32914.1(A1)	Mi_30798.1(A2)	Mi_06106.1(B1)	7.013586666666666	7.013586666666666	4.61759	Balance	7.76851	7.68524	5.58701	7.76851	7.68524	5.58701	5.96622	3.84262	4.04393	-
Mi_32915.1(A1)	Mi_30799.1(A2)	Mi_06107.1(B1)	12.871699999999999	7.59513	11.903266666666667	Balance	12.6431	13.4739	12.4981	8.88687	7.38805	6.51047	12.5986	12.565	10.5462	-
Mi_32921.1(A1)	Mi_30806.1(A2)	Mi_06112.1(B1)	26.33626666666667	360.23133333333334	71.238	A2 dominant	28.8404	33.4165	16.7519	360.884	384.965	334.845	72.1013	78.4928	63.1199	0.014092901073953692
Mi_32924.1(A1)	Mi_30808.1(A2)	Mi_06134.1(B1)	15.443299999999999	15.443299999999999	7.7772266666666665	Balance	14.861	16.0129	15.456	14.861	16.0129	15.456	7.18158	8.62654	7.52356	-
Mi_21024.1(A1)	Mi_33837.1(A2)	Mi_44541.1(B1)	17.119066666666665	19.546499999999998	19.546499999999998	Balance	16.2194	18.9064	16.2314	17.7228	22.3229	18.5938	17.7228	22.3229	18.5938	-
Mi_21025.1(A1)	Mi_33836.1(A2)	Mi_44540.1(B1)	38.74216666666667	22.0033	22.0033	Balance	37.5536	36.8028	41.8701	19.8723	22.8486	23.289	19.8723	22.8486	23.289	-
Mi_21026.1(A1)	Mi_33835.1(A2)	Mi_44539.1(B1)	10.318396666666667	7.917173333333333	7.917173333333333	Balance	11.6763	10.2523	9.02659	8.59325	7.5985	7.55977	8.59325	7.5985	7.55977	-
Mi_21027.1(A1)	Mi_33834.1(A2)	Mi_44538.1(B1)	5.670179999999999	7.965526666666666	7.355933333333334	Balance	5.66487	6.74261	4.60306	6.92915	9.66248	7.30495	8.02322	8.08135	5.96323	-
Mi_21028.1(A1)	Mi_33833.1(A2)	Mi_44537.1(B1)	6.323066666666667	14.161233333333334	14.161233333333334	Balance	5.84361	6.33719	6.7884	15.2825	14.1655	13.0357	15.2825	14.1655	13.0357	-
Mi_21029.1(A1)	Mi_33832.1(A2)	Mi_44536.1(B1)	16.444166666666664	17.745933333333333	17.745933333333333	Balance	15.9584	17.567	15.8071	17.9628	18.294	16.981	17.9628	18.294	16.981	-
Mi_21030.1(A1)	Mi_33831.1(A2)	Mi_44535.1(B1)	5.731203333333333	5.764913333333333	6.449053333333334	Balance	5.80782	5.89014	5.49565	5.9489	6.06654	5.2793	6.66924	7.15507	5.52285	-
Mi_21031.1(A1)	Mi_33830.1(A2)	Mi_44534.1(B1)	57.268033333333335	46.00196666666667	82.1211	Balance	55.8056	46.3992	69.5993	49.0929	37.6888	51.2242	92.0016	71.6521	82.7096	-
Mi_21032.1(A1)	Mi_33829.1(A2)	Mi_44533.1(B1)	109.80166666666668	131.43066666666667	137.269	Balance	108.032	118.191	103.182	129.744	139.427	125.121	133.803	140.119	137.885	-
Mi_21036.1(A1)	Mi_33827.1(A2)	Mi_44531.1(B1)	8.200876666666666	8.092893333333334	9.22994	Balance	7.42632	8.65585	8.52046	7.90677	8.47656	7.89535	9.42776	9.08991	9.17215	-
Mi_21038.1(A1)	Mi_33824.1(A2)	Mi_44529.1(B1)	4.275189999999999	5.7693166666666675	6.053726666666666	Balance	4.63322	4.36373	3.82862	5.71608	6.39408	5.19779	6.72222	5.60466	5.8343	-
Mi_21039.1(A1)	Mi_33823.1(A2)	Mi_44528.1(B1)	15.0631	20.493533333333335	23.292933333333334	Balance	12.7327	17.4227	15.0339	18.4511	22.2083	20.8212	23.1272	23.9557	22.7959	-
Mi_21040.1(A1)	Mi_33822.1(A2)	Mi_44525.1(B1)	3.422086666666667	3.636613333333333	4.746383333333333	Balance	4.54452	3.07038	2.65136	4.64317	3.2307	3.03597	5.97455	4.24303	4.02157	-
Mi_21041.1(A1)	Mi_33821.1(A2)	Mi_44524.1(B1)	8.211623333333334	7.269469999999999	7.062326666666667	Balance	8.50845	9.56866	6.55776	7.7638	7.82189	6.22272	7.52368	7.89569	5.76761	-
Mi_21042.1(A1)	Mi_33820.1(A2)	Mi_44523.1(B1)	17.508399999999998	20.479833333333335	8.887136666666667	Balance	19.1823	21.8081	11.5348	23.8022	22.0255	15.6118	9.93405	8.38897	8.33839	-
Mi_21044.1(A1)	Mi_33819.1(A2)	Mi_44522.1(B1)	30.8882	34.824466666666666	18.16646666666667	Balance	29.731	35.9894	26.9442	35.2685	40.1738	29.0311	18.5741	20.5222	15.4031	-
Mi_21045.1(A1)	Mi_33818.1(A2)	Mi_44521.1(B1)	11.0937	12.2814	6.949093333333333	Balance	10.2625	12.7035	10.3151	11.4895	14.0951	11.2596	6.57883	7.66826	6.60019	-
Mi_21048.1(A1)	Mi_33815.1(A2)	Mi_44518.1(B1)	13.832566666666667	15.705633333333333	13.1225	Balance	14.3789	15.8468	11.272	15.8672	18.2784	12.9713	13.4838	15.1377	10.746	-
Mi_21049.1(A1)	Mi_33813.1(A2)	Mi_44514.1(B1)	23.8642	11.412703333333333	9.279409999999999	Balance	23.1932	25.9773	22.4221	13.2295	12.9548	8.05381	9.10558	9.95042	8.78223	-
Mi_21050.1(A1)	Mi_33812.1(A2)	Mi_44513.1(B1)	15.9858	18.07663333333333	15.332566666666667	Balance	15.5326	17.7628	14.662	18.0393	20.9306	15.26	15.4214	16.6687	13.9076	-
Mi_21056.1(A1)	Mi_33806.1(A2)	Mi_44509.1(B1)	5.740233333333333	8.242776666666666	5.852666666666667	Balance	5.83178	6.66359	4.72533	9.15301	9.95774	5.61758	6.54738	7.00067	4.00995	-
Mi_21057.1(A1)	Mi_33804.1(A2)	Mi_44508.1(B1)	15.456933333333334	19.0383	28.9307	Balance	16.8804	17.7509	11.7395	20.4493	19.8888	16.7768	30.3587	22.9466	33.4868	-
Mi_21060.1(A1)	Mi_33801.1(A2)	Mi_44506.1(B1)	9.163936666666666	26.660533333333333	76.67063333333333	A1 suppressed	9.67394	7.61887	10.199	27.3224	26.6074	26.0518	72.5617	79.5161	77.9341	0.014092901073953692
Mi_21061.1(A1)	Mi_33800.1(A2)	Mi_44505.1(B1)	23.914033333333336	20.198766666666668	42.69173333333333	Balance	26.2571	28.9729	16.5121	23.8936	21.6035	15.0992	44.0354	51.7825	32.2573	-
Mi_21062.1(A1)	Mi_33798.1(A2)	Mi_44503.1(B1)	9.637253333333334	8.115029999999999	7.658816666666667	Balance	8.60039	9.80577	10.5056	8.72853	8.60526	7.0113	7.00312	7.92075	8.05258	-
Mi_21069.1(A1)	Mi_33789.1(A2)	Mi_44499.1(B1)	52.49873333333333	77.47813333333333	58.91513333333334	Balance	47.0374	57.0648	53.394	70.6312	78.7743	83.0289	58.606	56.1288	62.0106	-
Mi_21070.1(A1)	Mi_33788.1(A2)	Mi_44498.1(B1)	16.157033333333334	15.765933333333335	12.395333333333333	Balance	14.5346	18.7368	15.1997	17.7331	17.2573	12.3074	11.6672	14.1799	11.3389	-
Mi_21072.1(A1)	Mi_33786.1(A2)	Mi_44496.1(B1)	288.776	473.037	368.2336666666667	Balance	279.691	292.975	293.662	476.295	452.652	490.164	380.928	368.872	354.901	-
Mi_21073.1(A1)	Mi_33785.1(A2)	Mi_44495.1(B1)	14.629033333333334	14.182966666666667	12.060466666666668	Balance	12.4475	16.3879	15.0517	13.8788	14.6895	13.9806	11.4843	12.2589	12.4382	-
Mi_21074.1(A1)	Mi_33784.1(A2)	Mi_44494.1(B1)	38.247566666666664	35.108666666666664	31.0438	Balance	39.061	42.9013	32.7804	34.6335	39.5736	31.1189	30.9894	34.2173	27.9247	-
Mi_21085.1(A1)	Mi_33772.1(A2)	Mi_44486.1(B1)	5.885783333333333	17.923633333333335	0.8988153333333333	B1 suppressed	7.62281	5.80403	4.23051	19.9799	17.0853	16.7057	1.2276	0.585567	0.883279	0.014092901073953692
Mi_21086.1(A1)	Mi_33771.1(A2)	Mi_44485.1(B1)	17.444	19.193966666666668	17.34693333333333	Balance	16.8085	19.0438	16.4797	16.2806	20.9889	20.3124	15.5476	20.4291	16.0641	-
Mi_21088.1(A1)	Mi_33769.1(A2)	Mi_44483.1(B1)	16.084133333333334	15.135733333333334	19.613166666666668	Balance	17.0396	15.5567	15.6561	14.7805	16.4097	14.217	20.1172	20.6708	18.0515	-
Mi_21089.1(A1)	Mi_33768.1(A2)	Mi_44482.1(B1)	12.193366666666668	12.224396666666669	11.856653333333332	Balance	12.9319	13.4601	10.1881	13.1452	13.9099	9.61809	11.8719	14.4977	9.20036	-
Mi_21090.1(A1)	Mi_33767.1(A2)	Mi_44481.1(B1)	10.005043333333335	12.033933333333332	9.64309	Balance	10.4251	11.3513	8.23873	12.0242	12.6125	11.4651	9.97688	10.18	8.77239	-
Mi_21091.1(A1)	Mi_33766.1(A2)	Mi_44480.1(B1)	83.3992	94.2198	53.40856666666667	Balance	85.2357	80.0673	84.8946	110.166	71.0274	101.466	60.4739	36.9834	62.7684	-
Mi_21093.1(A1)	Mi_33764.1(A2)	Mi_44478.1(B1)	13.309033333333334	12.8013	10.503186666666666	Balance	13.8515	13.5675	12.5081	12.8362	13.7723	11.7954	10.6975	11.0285	9.78356	-
Mi_21098.1(A1)	Mi_33755.1(A2)	Mi_44471.1(B1)	20.969666666666665	17.562966666666668	25.6054	Balance	20.304	23.8451	18.7599	17.437	19.581	15.6709	23.9758	29.8463	22.9941	-
Mi_21099.1(A1)	Mi_33754.1(A2)	Mi_44470.1(B1)	3.8686233333333333	0.5397500000000001	5.6795100000000005	A2 suppressed	5.26144	2.70955	3.63488	0.589263	0.420039	0.609948	6.63828	4.9744	5.42585	0.014092901073953692
Mi_21102.1(A1)	Mi_33751.1(A2)	Mi_44467.1(B1)	3.6988033333333337	3.746003333333333	5.1020666666666665	Balance	4.33929	3.4823	3.27482	4.7117	3.89144	2.63487	5.92618	5.59321	3.78681	-
Mi_21103.1(A1)	Mi_33750.1(A2)	Mi_44466.1(B1)	7.531383333333333	55.81536666666667	36.736333333333334	A1 suppressed	6.79739	6.632	9.16476	66.8448	35.7132	64.8881	43.5022	28.6431	38.0637	0.014092901073953692
Mi_21116.1(A1)	Mi_33747.1(A2)	Mi_44463.1(B1)	7.435816666666667	6.627506666666666	13.647766666666667	Balance	7.48303	8.18084	6.64358	6.17387	7.49409	6.21456	13.765	15.1074	12.0709	-
Mi_21117.1(A1)	Mi_33746.1(A2)	Mi_44462.1(B1)	34.22356666666666	29.663533333333334	34.1335	Balance	32.0678	38.2905	32.3124	28.0925	29.2497	31.6484	35.3945	37.6034	29.4026	-
Mi_21118.1(A1)	Mi_33745.1(A2)	Mi_44461.1(B1)	14.567966666666665	16.822066666666668	16.02306666666667	Balance	14.5444	15.3025	13.857	17.5341	15.7237	17.2084	14.9531	18.3381	14.778	-
Mi_21119.1(A1)	Mi_33744.1(A2)	Mi_44460.1(B1)	7.31647	5.188633333333333	5.78788	Balance	7.80469	8.01603	6.12869	5.36356	5.34434	4.858	5.77276	6.70311	4.88777	-
Mi_21120.1(A1)	Mi_33743.1(A2)	Mi_44459.1(B1)	7.29722	5.21471	6.578846666666666	Balance	8.22558	7.89956	5.76652	5.13094	5.68058	4.83261	6.84493	6.64487	6.24674	-
Mi_21122.1(A1)	Mi_33741.1(A2)	Mi_44458.1(B1)	2.4113066666666665	2.0023433333333336	1.3016233333333334	Balance	2.73345	2.48865	2.01182	2.20715	2.54232	1.25756	1.45873	1.35479	1.09135	-
Mi_21123.1(A1)	Mi_33740.1(A2)	Mi_44457.1(B1)	4.595576666666667	88.49989999999998	11.6286	A2 dominant	3.407	5.35974	5.01999	82.5678	88.3405	94.5914	10.4307	11.7908	12.6643	0.014092901073953692
Mi_21124.1(A1)	Mi_33739.1(A2)	Mi_44456.1(B1)	6.855043333333334	7.41163	6.6283466666666655	Balance	6.54301	7.5646	6.45752	7.45941	7.23622	7.53926	7.58709	6.76214	5.53581	-
Mi_21125.1(A1)	Mi_33738.1(A2)	Mi_44455.1(B1)	124.71999999999998	158.765	84.84083333333335	Balance	117.861	122.02	134.279	155.714	154.509	166.072	85.7095	82.7098	86.1032	-
Mi_21126.1(A1)	Mi_33737.1(A2)	Mi_44454.1(B1)	11.482166666666666	8.475103333333335	9.62355	Balance	12.4019	11.6266	10.418	9.50866	7.65968	8.25697	10.7113	9.41417	8.74518	-
Mi_21130.1(A1)	Mi_33735.1(A2)	Mi_44451.1(B1)	3.732243333333333	2.49851	4.77153	Balance	4.90314	3.53289	2.7607	2.83401	2.21094	2.45058	4.17543	3.46976	6.6694	-
Mi_21133.1(A1)	Mi_33733.1(A2)	Mi_44448.1(B1)	139.682	188.573	148.10633333333334	Balance	143.714	137.029	138.303	188.641	189.035	188.043	142.679	153.092	148.548	-
Mi_21139.1(A1)	Mi_33727.1(A2)	Mi_44444.1(B1)	38.95453333333333	39.794466666666665	41.585366666666665	Balance	40.1568	42.9762	33.7306	41.952	44.4507	32.9807	43.3092	46.7887	34.6582	-
Mi_21144.1(A1)	Mi_33723.1(A2)	Mi_44438.1(B1)	29.1542	36.49496666666666	33.93783333333334	Balance	29.5212	30.4522	27.4892	35.0565	37.7761	36.6523	33.9447	32.8825	34.9863	-
Mi_21149.1(A1)	Mi_33722.1(A2)	Mi_44437.1(B1)	2.7697966666666667	2.7407466666666664	2.3648833333333337	Balance	2.80237	3.07201	2.43501	3.0582	2.37642	2.78762	2.7259	2.48864	1.88011	-
Mi_21151.1(A1)	Mi_33720.1(A2)	Mi_44432.1(B1)	4.59015	5.053856666666667	5.22735	Balance	4.25698	4.38622	5.12725	4.04414	5.63433	5.4831	4.70924	5.75841	5.2144	-
Mi_21153.1(A1)	Mi_33718.1(A2)	Mi_44430.1(B1)	4.21564	4.556169999999999	5.000416666666667	Balance	4.10485	4.79554	3.74653	4.29447	5.11753	4.25651	4.64244	5.84685	4.51196	-
Mi_21154.1(A1)	Mi_33717.1(A2)	Mi_44429.1(B1)	9.7888	12.243933333333333	7.138876666666667	Balance	9.62319	10.0875	9.65571	12.1905	13.7309	10.8104	5.23031	7.74497	8.44135	-
Mi_21156.1(A1)	Mi_33715.1(A2)	Mi_44427.1(B1)	4.80941	4.907039999999999	5.058023333333334	Balance	5.48135	4.83852	4.10836	5.48753	5.07059	4.163	5.81547	5.41043	3.94817	-
Mi_21164.1(A1)	Mi_33706.1(A2)	Mi_44420.1(B1)	233.98766666666666	240.30166666666665	304.04200000000003	Balance	219.55	228.581	253.832	218.959	230.882	271.064	299.247	304.606	308.273	-
Mi_21185.1(A1)	Mi_33699.1(A2)	Mi_44415.1(B1)	28.84743333333333	29.317266666666665	28.497	Balance	27.7895	32.0072	26.7456	29.8571	31.9459	26.1488	28.566	32.168	24.757	-
Mi_21186.1(A1)	Mi_33698.1(A2)	Mi_44414.1(B1)	26.12136666666667	23.30496666666667	34.3804	Balance	25.3778	24.425	28.5613	21.3353	26.2834	22.2962	32.3129	37.5753	33.253	-
Mi_21188.1(A1)	Mi_33696.1(A2)	Mi_44413.1(B1)	6.240303333333333	8.319890000000001	17.6668	Balance	7.05153	5.68983	5.97955	9.42758	5.68472	9.84737	21.1821	11.4977	20.3206	-
Mi_21190.1(A1)	Mi_33695.1(A2)	Mi_44412.1(B1)	3.2896066666666663	2.8200866666666666	3.6766566666666662	Balance	3.47494	4.11281	2.28107	3.23437	3.38503	1.84086	3.97245	4.53136	2.52616	-
Mi_21191.1(A1)	Mi_33694.1(A2)	Mi_44411.1(B1)	5.077416666666667	5.255413333333333	7.2338933333333335	Balance	5.7126	4.94392	4.57573	5.37086	5.30782	5.08756	8.59914	7.14894	5.9536	-
Mi_21192.1(A1)	Mi_33693.1(A2)	Mi_44410.1(B1)	48.63003333333334	41.210433333333334	43.598299999999995	Balance	45.4861	52.4159	47.9881	42.9536	39.8573	40.8204	44.6653	46.8433	39.2863	-
Mi_21193.1(A1)	Mi_33692.1(A2)	Mi_44409.1(B1)	7.6309000000000005	7.906093333333334	8.69088	Balance	7.85142	7.75114	7.29014	7.85321	9.00167	6.8634	8.20617	9.28167	8.5848	-
Mi_21197.1(A1)	Mi_33686.1(A2)	Mi_44407.1(B1)	19.390666666666664	13.370436666666668	16.891666666666666	Balance	20.4576	21.3771	16.3373	15.517	16.175	8.41931	19.1145	19.9312	11.6293	-
Mi_21199.1(A1)	Mi_33685.1(A2)	Mi_44406.1(B1)	119.66933333333334	139.46099999999998	111.39200000000001	Balance	113.64	123.549	121.819	126.155	145.582	146.646	103.939	111.808	118.429	-
Mi_21200.1(A1)	Mi_33684.1(A2)	Mi_44405.1(B1)	4.8665899999999995	5.781856666666666	4.200573333333333	Balance	4.83364	5.25118	4.51495	6.59455	6.42774	4.32328	4.50498	4.84152	3.25522	-
Mi_21202.1(A1)	Mi_33683.1(A2)	Mi_44403.1(B1)	5.087353333333334	5.74775	4.53636	Balance	3.99839	4.63497	6.6287	7.05887	5.85199	4.33239	4.4229	4.82784	4.35834	-
Mi_21204.1(A1)	Mi_33670.1(A2)	Mi_44399.1(B1)	8.599356666666667	11.458826666666667	12.663400000000001	Balance	9.47381	7.77657	8.54769	12.2641	9.97498	12.1374	13.0848	12.0075	12.8979	-
Mi_21205.1(A1)	Mi_33669.1(A2)	Mi_44398.1(B1)	28.605400000000003	30.684833333333334	27.281733333333335	Balance	28.3231	31.5147	25.9784	30.5468	34.1666	27.3411	27.6673	28.9376	25.2403	-
Mi_21206.1(A1)	Mi_33667.1(A2)	Mi_44396.1(B1)	19.34176666666667	12.386099999999999	7.824913333333334	Balance	18.0262	22.7464	17.2527	12.5687	12.4849	12.1047	7.94638	9.46576	6.0626	-
Mi_21207.1(A1)	Mi_33666.1(A2)	Mi_44395.1(B1)	32.422666666666665	50.3038	36.9665	Balance	30.7141	39.0793	27.4746	50.2657	52.2619	48.3838	35.0956	40.9414	34.8625	-
Mi_21208.1(A1)	Mi_33665.1(A2)	Mi_44394.1(B1)	4.473466666666667	2.9886133333333333	2.5306866666666665	Balance	5.36894	3.24961	4.80185	3.65718	1.86248	3.44618	2.62482	1.96346	3.00378	-
Mi_21212.1(A1)	Mi_33663.1(A2)	Mi_44390.1(B1)	5.76673	4.1117799999999995	5.015326666666667	Balance	5.74077	4.97465	6.58477	3.97438	4.17939	4.18157	5.77927	4.23084	5.03587	-
Mi_21213.1(A1)	Mi_33662.1(A2)	Mi_44389.1(B1)	22.10343333333334	41.3177	16.591333333333335	Balance	23.2487	18.9997	24.0619	41.9592	37.8349	44.159	18.3373	13.5516	17.8851	-
Mi_21215.1(A1)	Mi_33651.1(A2)	Mi_44377.1(B1)	17.407333333333334	13.970736666666665	18.427733333333332	Balance	21.1776	19.1413	11.9031	16.6172	16.2431	9.05191	22.133	20.7626	12.3876	-
Mi_21216.1(A1)	Mi_33650.1(A2)	Mi_44376.1(B1)	1.6682266666666667	2.29871	2.55524	Balance	1.75649	1.66792	1.58027	2.42879	2.2752	2.19214	2.89251	2.40103	2.37218	-
Mi_21217.1(A1)	Mi_33649.1(A2)	Mi_44375.1(B1)	57.80206666666667	53.92563333333334	61.29363333333333	Balance	59.6946	67.857	45.8546	55.453	62.5337	43.7902	62.8091	72.0324	49.0394	-
Mi_21218.1(A1)	Mi_33648.1(A2)	Mi_44374.1(B1)	1.9111133333333334	1.5753000000000001	1.9705733333333333	Balance	2.34854	1.96662	1.41818	1.65559	1.84949	1.22082	2.05135	2.14524	1.71513	-
Mi_21225.1(A1)	Mi_33643.1(A2)	Mi_44369.1(B1)	4.157886666666667	6.114493333333333	4.7183666666666655	Balance	5.29708	3.37988	3.7967	6.82276	5.84322	5.6775	5.10054	4.29721	4.75735	-
Mi_21227.1(A1)	Mi_33641.1(A2)	Mi_44367.1(B1)	3.887403333333333	3.4008966666666667	4.150716666666667	Balance	4.37304	3.72384	3.56533	3.22434	2.89343	4.08492	4.03531	3.92483	4.49201	-
Mi_21228.1(A1)	Mi_33640.1(A2)	Mi_44366.1(B1)	67.0853	77.85793333333334	70.4058	Balance	64.6525	72.8386	63.7648	75.5215	76.2817	81.7706	73.3068	65.0158	72.8948	-
Mi_21229.1(A1)	Mi_33639.1(A2)	Mi_44365.1(B1)	26.5706	30.893633333333337	13.799366666666666	Balance	25.436	29.2688	25.007	31.2493	34.0043	27.4273	13.2229	14.6051	13.5701	-
Mi_21230.1(A1)	Mi_33638.1(A2)	Mi_44364.1(B1)	4.7068	13.967533333333336	24.629066666666663	A1 suppressed	4.28561	4.85778	4.97701	14.7794	13.2973	13.8259	24.9166	24.5884	24.3822	0.014092901073953692
Mi_21231.1(A1)	Mi_33637.1(A2)	Mi_44363.1(B1)	85.70360000000001	58.85863333333333	86.07929999999999	Balance	83.9407	74.1222	99.0479	56.089	51.8761	68.6108	81.0405	80.3699	96.8275	-
Mi_21234.1(A1)	Mi_33636.1(A2)	Mi_44360.1(B1)	14.770833333333334	13.114066666666666	13.324833333333336	Balance	16.6622	12.8607	14.7896	13.3854	12.5099	13.4469	14.1789	12.2833	13.5123	-
Mi_21236.1(A1)	Mi_33633.1(A2)	Mi_44358.1(B1)	12.212633333333335	1.8768566666666668	5.31309	A2 suppressed	12.5818	11.005	13.0511	2.15288	2.37803	1.09966	5.66644	5.773	4.49983	0.014092901073953692
Mi_21240.1(A1)	Mi_33629.1(A2)	Mi_44354.1(B1)	0.488666	10.403813333333334	8.99505	A1 suppressed	0.619178	0.403956	0.442864	12.1503	10.9116	8.14954	10.762	9.06295	7.1602	0.014092901073953692
Mi_21242.1(A1)	Mi_33628.1(A2)	Mi_44353.1(B1)	36.034733333333335	36.5334	32.14183333333333	Balance	33.4093	40.3344	34.3605	34.4799	38.9243	36.196	31.125	33.3534	31.9471	-
Mi_21243.1(A1)	Mi_33627.1(A2)	Mi_44352.1(B1)	3.543113333333334	6.24098	4.55032	Balance	3.6238	4.20673	2.79881	6.74601	7.20386	4.77307	4.82193	5.53945	3.28958	-
Mi_21244.1(A1)	Mi_33626.1(A2)	Mi_44351.1(B1)	8.25625	12.747733333333334	14.809866666666666	Balance	8.15105	8.95177	7.66593	13.0745	13.5761	11.5926	14.1263	16.2144	14.0889	-
Mi_21246.1(A1)	Mi_33624.1(A2)	Mi_44349.1(B1)	38.14463333333333	42.3048	37.074733333333334	Balance	38.9722	37.2167	38.245	40.6345	41.2566	45.0233	37.325	37.7227	36.1765	-
Mi_21247.1(A1)	Mi_33623.1(A2)	Mi_44348.1(B1)	3.8147100000000003	3.8147100000000003	4.248753333333333	Balance	3.84992	3.98782	3.60639	3.84992	3.98782	3.60639	4.58241	3.97366	4.19019	-
Mi_21248.1(A1)	Mi_33622.1(A2)	Mi_44347.1(B1)	4.87406	2.56199	2.7872833333333333	Balance	5.44294	3.8767	5.30254	3.00708	1.7675	2.91139	3.57954	1.68952	3.09279	-
Mi_21249.1(A1)	Mi_33621.1(A2)	Mi_44346.1(B1)	5.0869	7.369993333333333	5.607506666666666	Balance	5.22749	4.76198	5.27123	7.79865	7.64292	6.66841	7.01496	4.797	5.01056	-
Mi_21250.1(A1)	Mi_33620.1(A2)	Mi_44345.1(B1)	8.625680000000001	10.115763333333334	16.974766666666667	Balance	9.37077	7.51187	8.9944	10.493	8.71019	11.1441	16.7881	14.8891	19.2471	-
Mi_21253.1(A1)	Mi_33616.1(A2)	Mi_44342.1(B1)	16.278166666666667	17.4875	31.830300000000005	Balance	16.3875	17.4349	15.0121	18.139	17.2448	17.0787	30.8603	33.3586	31.272	-
Mi_21254.1(A1)	Mi_33614.1(A2)	Mi_44341.1(B1)	19.67356666666667	38.00273333333333	19.20266666666667	Balance	19.6866	20.0686	19.2655	35.782	38.3709	39.8553	18.7858	19.8671	18.9551	-
Mi_21256.1(A1)	Mi_33613.1(A2)	Mi_44340.1(B1)	32.055033333333334	31.415000000000003	36.85723333333333	Balance	28.9537	33.0513	34.1601	28.242	33.4636	32.5394	36.1504	36.8135	37.6078	-
Mi_21258.1(A1)	Mi_33611.1(A2)	Mi_44336.1(B1)	73.7092	78.20136666666666	17.347066666666667	B1 suppressed	75.407	88.3765	57.3441	82.7169	92.054	59.8332	17.4119	20.5735	14.0558	0.014092901073953692
Mi_21259.1(A1)	Mi_33609.1(A2)	Mi_44335.1(B1)	4.0594133333333335	4.777686666666667	5.867553333333333	Balance	3.74269	3.50444	4.93111	4.99696	5.42178	3.91432	6.6393	6.03215	4.93121	-
Mi_21261.1(A1)	Mi_33608.1(A2)	Mi_44334.1(B1)	17.482133333333334	15.696800000000001	17.6832	Balance	16.4635	20.8112	15.1717	14.8272	17.4044	14.8588	16.6508	18.5036	17.8952	-
Mi_21264.1(A1)	Mi_33605.1(A2)	Mi_44331.1(B1)	41.3693	31.00593333333333	28.93913333333333	Balance	37.0322	43.8931	43.1826	30.4595	31.6018	30.9565	28.0779	33.2583	25.4812	-
Mi_21265.1(A1)	Mi_33604.1(A2)	Mi_44330.1(B1)	8.957446666666668	15.169200000000002	15.169200000000002	Balance	9.34391	10.5006	7.02783	15.2521	17.7067	12.5488	15.2521	17.7067	12.5488	-
Mi_21266.1(A1)	Mi_33603.1(A2)	Mi_44329.1(B1)	11.869933333333334	11.869933333333334	11.869933333333334	Balance	11.4217	11.8258	12.3623	11.4217	11.8258	12.3623	11.4217	11.8258	12.3623	-
Mi_21267.1(A1)	Mi_33602.1(A2)	Mi_44328.1(B1)	18.770433333333333	13.913933333333333	14.805033333333334	Balance	17.0806	21.0589	18.1718	13.7365	13.4474	14.5579	14.8796	12.9807	16.5548	-
Mi_21268.1(A1)	Mi_33601.1(A2)	Mi_44327.1(B1)	51.150933333333334	3.18465	51.150933333333334	A2 suppressed	49.499	52.1968	51.757	3.628	2.15764	3.76831	49.499	52.1968	51.757	0.013119720744674084
Mi_21270.1(A1)	Mi_33598.1(A2)	Mi_44305.1(B1)	14.373233333333333	12.812566666666669	14.2966	Balance	16.7893	15.1088	11.2216	14.242	13.5999	10.5958	15.7845	16.1155	10.9898	-
Mi_21271.1(A1)	Mi_33597.1(A2)	Mi_44304.1(B1)	15.553033333333333	21.63976666666667	23.410600000000002	Balance	14.5099	16.7235	15.4257	21.5479	22.2822	21.0892	21.713	24.8535	23.6653	-
Mi_21272.1(A1)	Mi_33596.1(A2)	Mi_44303.1(B1)	17.265266666666665	18.232866666666666	15.527866666666668	Balance	17.1495	16.0475	18.5988	16.3456	18.5153	19.8377	13.5766	16.5656	16.4414	-
Mi_21273.1(A1)	Mi_33595.1(A2)	Mi_44302.1(B1)	18.414666666666665	18.0625	20.637366666666665	Balance	17.562	18.5609	19.1211	17.3937	18.9054	17.8884	17.0219	21.4262	23.464	-
Mi_21274.1(A1)	Mi_33594.1(A2)	Mi_44301.1(B1)	49.0959	53.41646666666666	40.0542	Balance	47.0685	53.3281	46.8911	49.4159	58.0095	52.824	40.354	41.3451	38.4635	-
Mi_21291.1(A1)	Mi_33591.1(A2)	Mi_44297.1(B1)	4.022996666666667	4.022996666666667	2.755556666666667	Balance	4.69278	3.78341	3.5928	4.69278	3.78341	3.5928	1.72892	3.10116	3.43659	-
Mi_21298.1(A1)	Mi_33588.1(A2)	Mi_44293.1(B1)	6.105543333333333	21.458433333333335	9.322366666666667	A1 suppressed	7.16427	6.49262	4.65974	20.8541	22.512	21.0092	9.83167	9.92051	8.21492	0.014092901073953692
Mi_21300.1(A1)	Mi_33586.1(A2)	Mi_44289.1(B1)	2.3942900000000003	3.02068	3.39832	Balance	2.55363	2.61467	2.01457	3.32969	3.50233	2.23002	3.87799	3.84568	2.47129	-
Mi_21301.1(A1)	Mi_33585.1(A2)	Mi_44287.1(B1)	10.884323333333333	6.317196666666667	7.2255	Balance	11.0736	12.0278	9.55157	5.52034	7.53872	5.89253	7.07552	8.19377	6.40721	-
Mi_21302.1(A1)	Mi_33583.1(A2)	Mi_44285.1(B1)	13.941133333333333	11.13791	14.097633333333333	Balance	12.9472	12.1713	16.7049	11.3346	12.779	9.30013	16.1165	13.0386	13.1378	-
Mi_21303.1(A1)	Mi_33582.1(A2)	Mi_44284.1(B1)	19.342166666666667	24.868666666666666	23.660466666666665	Balance	18.779	19.2973	19.9502	25.0716	26.9	22.6344	23.905	23.2841	23.7923	-
Mi_21304.1(A1)	Mi_33581.1(A2)	Mi_44283.1(B1)	279.987	182.44566666666665	304.69533333333334	Balance	259.706	298.539	281.716	173.069	192.73	181.538	278.586	332.664	302.836	-
Mi_21305.1(A1)	Mi_33579.1(A2)	Mi_44281.1(B1)	22.581233333333333	17.5865	17.0393	Balance	22.629	23.6129	21.5018	17.2427	17.3168	18.2	17.3932	18.2854	15.4393	-
Mi_21307.1(A1)	Mi_33577.1(A2)	Mi_44279.1(B1)	6.679043333333333	7.901656666666667	7.7128966666666665	Balance	6.77153	6.5321	6.7335	7.55056	6.74807	9.40634	7.77432	7.08885	8.27552	-
Mi_21308.1(A1)	Mi_33576.1(A2)	Mi_44278.1(B1)	32.2452	33.36633333333333	35.07736666666667	Balance	34.025	25.9029	36.8077	31.8815	28.6381	39.5794	33.9476	31.679	39.6055	-
Mi_21311.1(A1)	Mi_33571.1(A2)	Mi_44275.1(B1)	23.3944	62.64940000000001	27.4064	Balance	23.645	25.037	21.5012	66.0254	70.6068	51.316	28.7334	29.1487	24.3371	-
Mi_21312.1(A1)	Mi_33570.1(A2)	Mi_44274.1(B1)	4.691103333333333	4.026796666666667	5.78563	Balance	6.0337	3.50465	4.53496	4.56779	4.01085	3.50175	6.71048	5.46918	5.17723	-
Mi_21313.1(A1)	Mi_33569.1(A2)	Mi_44273.1(B1)	57.076433333333334	57.076433333333334	49.60826666666667	Balance	55.0557	54.3499	61.8237	55.0557	54.3499	61.8237	52.6511	46.4611	49.7126	-
Mi_21316.1(A1)	Mi_33566.1(A2)	Mi_44270.1(B1)	10.53608	10.724233333333332	9.013146666666666	Balance	10.9676	11.5622	9.07844	10.2883	10.9816	10.9028	8.65618	9.43519	8.94807	-
Mi_21318.1(A1)	Mi_33556.1(A2)	Mi_44267.1(B1)	4.6739	5.81811	3.7310733333333332	Balance	4.98351	4.37794	4.66025	6.06386	5.04338	6.34709	3.94386	3.61518	3.63418	-
Mi_21319.1(A1)	Mi_33555.1(A2)	Mi_44266.1(B1)	82.90936666666666	86.31553333333333	83.7651	Balance	85.1667	82.9477	80.6137	83.4568	88.9914	86.4984	88.4104	81.8357	81.0492	-
Mi_21320.1(A1)	Mi_33554.1(A2)	Mi_44265.1(B1)	13.001199999999999	14.216233333333333	6.465523333333333	Balance	14.4913	10.0817	14.4306	15.7346	12.2135	14.7006	6.58387	5.81809	6.99461	-
Mi_21322.1(A1)	Mi_33552.1(A2)	Mi_44263.1(B1)	4.68952	4.463186666666666	3.3684399999999997	Balance	5.83937	3.82389	4.4053	6.05564	3.75601	3.57791	4.01764	2.80402	3.28366	-
Mi_21323.1(A1)	Mi_33551.1(A2)	Mi_44261.1(B1)	5.421553333333333	5.45488	5.169999999999999	Balance	5.89827	5.77912	4.58727	6.53121	5.21211	4.62132	6.11849	4.65471	4.7368	-
Mi_21324.1(A1)	Mi_33550.1(A2)	Mi_44260.1(B1)	31.578933333333328	40.19956666666667	48.74913333333333	Balance	31.8316	29.5082	33.397	39.1798	42.4557	38.9632	38.8689	54.4999	52.8786	-
Mi_21325.1(A1)	Mi_33549.1(A2)	Mi_44259.1(B1)	6.3800099999999995	7.268879999999999	7.141946666666667	Balance	6.98412	7.50677	4.64914	8.07604	8.52489	5.20571	8.00131	7.99438	5.43015	-
Mi_21326.1(A1)	Mi_33548.1(A2)	Mi_44258.1(B1)	9.269596666666667	19.507433333333335	17.123033333333332	Balance	8.82217	8.97302	10.0136	17.8879	19.2795	21.3549	15.4957	19.0842	16.7892	-
Mi_21328.1(A1)	Mi_33547.1(A2)	Mi_44257.1(B1)	10.293806666666667	10.293806666666667	16.1642	Balance	10.4066	11.0753	9.39952	10.4066	11.0753	9.39952	16.8873	17.3636	14.2417	-
Mi_21332.1(A1)	Mi_33545.1(A2)	Mi_44255.1(B1)	31.226133333333326	37.4992	34.460100000000004	Balance	33.3129	35.3229	25.0426	39.9506	42.7159	29.8311	36.9096	38.7248	27.7459	-
Mi_21333.1(A1)	Mi_33544.1(A2)	Mi_44254.1(B1)	2.517606666666666	3.872383333333333	1.8965533333333333	Balance	2.80014	2.54799	2.20469	4.70592	3.61269	3.29854	2.39451	1.93231	1.36284	-
Mi_21334.1(A1)	Mi_33543.1(A2)	Mi_44252.1(B1)	2.9768833333333333	3.6379433333333338	1.4760333333333333	Balance	3.03249	3.60929	2.28887	3.65008	4.36275	2.901	1.54012	1.66768	1.2203	-
Mi_21335.1(A1)	Mi_33542.1(A2)	Mi_44251.1(B1)	1.5069766666666666	8.11569	2.5924466666666666	A1 suppressed	1.67529	1.54409	1.30155	8.05127	8.59039	7.70541	3.04882	2.47934	2.24918	0.014092901073953692
Mi_21336.1(A1)	Mi_33541.1(A2)	Mi_44236.1(B1)	6.109179999999999	4.757873333333333	4.846533333333333	Balance	6.35224	7.02454	4.95076	4.81841	5.56137	3.89384	4.99677	5.7992	3.74363	-
Mi_21337.1(A1)	Mi_33539.1(A2)	Mi_44235.1(B1)	12.495166666666668	12.438526666666668	12.844166666666666	Balance	13.0116	14.5287	9.9452	13.0909	14.4693	9.75538	13.2732	14.5353	10.724	-
Mi_21339.1(A1)	Mi_33537.1(A2)	Mi_44231.1(B1)	1.7284633333333332	2.3208366666666667	2.1717433333333336	Balance	1.93944	1.65451	1.59144	2.61584	2.2109	2.13577	2.01776	2.03694	2.46053	-
Mi_21340.1(A1)	Mi_33535.1(A2)	Mi_44230.1(B1)	26.46296666666667	7.7703500000000005	10.821853333333332	Balance	26.2465	26.8435	26.2989	8.51312	8.43667	6.36126	11.349	11.6772	9.43936	-
Mi_21342.1(A1)	Mi_33534.1(A2)	Mi_44229.1(B1)	11.273679999999999	16.412933333333335	17.592166666666667	Balance	12.4144	12.1954	9.21124	18.6679	16.7787	13.7922	18.2364	18.6308	15.9093	-
Mi_21351.1(A1)	Mi_33529.1(A2)	Mi_44221.1(B1)	19.417833333333334	17.074866666666665	20.7122	Balance	18.0318	22.6288	17.5929	16.063	19.6722	15.4894	19.666	22.1547	20.3159	-
Mi_21371.1(A1)	Mi_33499.1(A2)	Mi_44201.1(B1)	42.117200000000004	48.993766666666666	45.1814	Balance	44.8173	39.4244	42.1099	51.4318	50.7368	44.8127	49.7557	42.2627	43.5258	-
Mi_21375.1(A1)	Mi_33495.1(A2)	Mi_44197.1(B1)	5.21584	8.338366666666666	8.484633333333333	Balance	4.96819	5.1269	5.55243	8.24222	8.57931	8.19357	7.27737	7.08853	11.088	-
Mi_21383.1(A1)	Mi_33483.1(A2)	Mi_44190.1(B1)	8.450073333333334	16.2106	3.6186366666666667	B1 suppressed	8.21767	8.97567	8.15688	15.9993	16.064	16.5685	3.90676	2.81327	4.13588	0.014092901073953692
Mi_21384.1(A1)	Mi_33482.1(A2)	Mi_44189.1(B1)	2.20638	2.4830900000000002	2.2116000000000002	Balance	2.46041	2.43782	1.72091	2.82164	2.75098	1.87665	2.14027	2.17552	2.31901	-
Mi_21385.1(A1)	Mi_33481.1(A2)	Mi_44188.1(B1)	3.786716666666667	3.694643333333333	3.4514100000000005	Balance	3.16178	4.97143	3.22694	2.63408	4.08003	4.36982	4.55898	3.17336	2.62189	-
Mi_21392.1(A1)	Mi_33475.1(A2)	Mi_44185.1(B1)	1.4352099999999999	2.14685	4.246806666666667	Balance	1.51037	1.45664	1.33862	1.93936	2.93923	1.56196	4.3947	4.38851	3.95721	-
[truncated: 4,339 more rows]

## Sheet: Mi_J3J4
Supplementary Data 28. Detailed information of gene expression pattern.
[truncated: 2,257 more rows]

[truncated: 17 more sheets: Mi_earlyFemale, Mi_Female, Ma3n_egg, Ma3n_J2, Ma3n_J3J4, Ma3n_earlyFemale, Ma3n_Female, Ma4n_egg, Ma4n_J2, Ma4n_J3J4, Ma4n_earlyFemale, Ma4n_Female, Mj_egg, Mj_J2, Mj_J3J4, Mj_earlyFemale, Mj_Female]
