# Supplementary material for: Unzipped chromosome-level genomes reveal allopolyploid nematode origin pattern as unreduced gamete hybridization
Source: Nat Commun. 2023 Nov 7;14:7156. doi: 10.1038/s41467-023-42700-w (PMC10630426; doi:10.1038/s41467-023-42700-w)
Supplement: Supplementary file 7 — Source Data [file 41467_2023_42700_MOESM7_ESM.zip]

Archive with 6 entries (5 files):
- Source_Data/
- Source_Data/Figure1-5,Supplementary_Figure1,6-9,12-15,19,21-22,24-27,29-30,34-35,38,40-41.xlsx
- Source_Data/Figure1b_Ma.txt
- Source_Data/Figure1b_Mi.txt
- Source_Data/Supplementary_Figure41a.txt
- Source_Data/Supplementary_Figure44.txt
