# Supplementary material for: Unzipped chromosome-level genomes reveal allopolyploid nematode origin pattern as unreduced gamete hybridization
Source: Nat Commun. 2023 Nov 7;14:7156. doi: 10.1038/s41467-023-42700-w (PMC10630426; doi:10.1038/s41467-023-42700-w)
Supplement: Supplementary file 7 — Source Data [file 41467_2023_42700_MOESM7_ESM.zip › Source_Data/Figure1-5,Supplementary_Figure1,6-9,12-15,19,21-22,24-27,29-30,34-35,38,40-41.xlsx]

## Sheet: Figure1c
Species	Copy	Gene number
Ma4n	One	14373
Ma4n	Two	6353
Ma4n	Three	10081
Ma4n	Four	28918
Ma4n	More	3721
Mi	One	10955
Mi	Two	9778
Mi	Three	21350
Mi	Four	1983
Mi	More	1312
Mj	One	13256
Mj	Two	6638
Mj	Three	10068
Mj	Four	28208
Mj	More	3753
Ma3n	One	12075
Ma3n	Two	8482
Ma3n	Three	23977
Ma3n	Four	1916
Ma3n	More	1434

## Sheet: Figure1e
	Mj_A1	Mj_A2	Mi_A1	Mi_A2	Ma3n_A1	Ma4n_A1	Ma3n_A2	Ma4n_A2	Mj_B2	Ma4n_B2	Mj_B1	Mi_B1	Ma3n_B1	Ma4n_B1
Mj_A1	0	0.078438	0.0890089	0.0899755	0	0	0.0633986	0.0713574	0.14609	0.157697	0.151833	0.147457	0.140005	0.146729
Mj_A2	0.0761391	0	0.0908431	0.0885981	0.0615712	0.0506367	0	0	0.149392	0.155944	0.147292	0.150264	0.140176	0.15159
Mi_A1	0.0869972	0.0908562	0	0.0547608	0.0893422	0.0857072	0.0943313	0.0934461	0.142288	0.155848	0.143697	0.145184	0.141322	0.147615
Mi_A2	0.0868818	0.0876357	0.0557854	0	0.0894685	0.0863914	0.0905972	0.0922152	0.141966	0.157477	0.146321	0.145234	0.144663	0.147698
Ma3n_A1	0	0.061508	0.0890029	0.0917078	0	0	0.0766647	0.0834879	0.149682	0.158404	0.151795	0.154973	0.1539	0.154623
Ma4n_A1	0	0.0485137	0.08811	0.0868359	0	0	0.0588783	0.080393	0.145892	0.157848	0.150185	0.150784	0.140516	0.152678
Ma3n_A2	0.058695	0	0.0944177	0.0933439	0.0766647	0.0598257	0	0	0.147448	0.162168	0.151168	0.151763	0.151975	0.154109
Ma4n_A2	0.0655685	0	0.0935961	0.092963	0.0827751	0.0816824	0	0	0.146946	0.162089	0.15326	0.153607	0.151705	0.156864
Mj_B2	0.14691	0.1507	0.14339	0.143217	0.149885	0.146567	0.146904	0.146157	0	0.118784	0.0365101	0.0409426	0.0400297	0.0408452
Ma4n_B2	0.158032	0.155971	0.15546	0.156746	0.160468	0.158602	0.163007	0.162474	0.117199	0	0.114621	0.113972	0.119667	0.114219
Mj_B1	0.151543	0.146838	0.144881	0.147675	0.153197	0.151918	0.154803	0.15319	0.0329719	0.115563	0	0.0230381	0	0
Mi_B1	0.147925	0.150234	0.144668	0.146753	0.155226	0.1521	0.15402	0.154367	0.0381003	0.115261	0.0229594	0	0.0259185	0.0225834
Ma3n_B1	0.138485	0.139292	0.142085	0.145108	0.155403	0.143501	0.152251	0.151614	0.0413483	0.120246	0	0.0285967	0	0
Ma4n_B1	0.146217	0.151348	0.147663	0.148314	0.155049	0.154754	0.154942	0.156908	0.035749	0.112522	0	0.0219955	0	0

## Sheet: Figure2a
	Species	Telomere reads
	C. elegans (SRR16969916)	18453
	B. xylophilus (DRR067231)	34930
	D. destructor	4474
	G. pallida (ERR123957)	376967
	G. rostochiensis (ERR123958)	149032
	H. glycines (SRR1800546)	121580
	H. schachtii (SRR15101032)	156344
	M. graminicola	48
	M. incognita	314
	M. javanica	0
	M. arenaria 3n	2
	M. arenaria 4n	32
	Telomere-associated gene	Gene name	Species
	cku-70	CAD5208877.1	Bx
	trt-1	CAD5209239.1	Bx
	mrt-2	CAD5211751.1	Bx
	cku-80	CAD5217965.1	Bx
	tebp-2	CAD5232471.1	Bx
	cku-70	Y47D3A.4	Ce
	trt-1	DY3.4a	Ce
	cku-80	R07E5.8a	Ce
	pot-2	F57C2.3	Ce
	dve-1	ZK1193.5a	Ce
	pot-1	B0280.10a	Ce
	pot-1	B0280.10b	Ce
	pot-1	B0280.10c	Ce
	mrt-1	F39H2.5	Ce
	tebp-1	R06A4.2	Ce
	cku-80	R07E5.8c	Ce
	tebp-2	T12E12.3	Ce
	mrt-2	Y41C4A.14	Ce
	trt-1	DY3.4b	Ce
	trt-1	KAI1709073.1	Dd
	cku-70	KAI1729274.1	Dd
	mrt-2	KAI1728858.1	Dd
	cku-80	KAI1707556.1	Dd
	cku-70	GPLIN_000334600	GP
	trt-1	GPLIN_000013500	GP
	trt-1	GROS_g02527.t1	GR
	mrt-2	GROS_g03731.t1	GR
	cku-70	Hetgly.G000002578	HG
	trt-1	Hetgly.G000023417	HG
	mrt-2	Hetgly.G000014965	HG
	trt-1	Hetgly.G000015682	HG
	cku-70	Hsc_gene_12607.t1	Hs
	trt-1	Hsc_gene_6733.t1	Hs
	mrt-2	Hsc_gene_7146.t1	Hs
	cku-70	Ma_29718.1	Ma4n
	mrt-2	Ma_31979.1	Ma4n
	cku-80	Ma_56663.1	Ma4n
	cku-80	Ma_32881.1	Ma4n
	mrt-2	Ma_06867.1	Ma4n
	cku-80	Ma_35722.1	Ma4n
	cku-70	Ma_04195.1	Ma4n
	mrt-2	Ma_54387.1	Ma4n
	cku-70	Ma_25817.1	Ma4n
	cku-70	Mg_05896.1	Mg
	cku-80	Mg_01203.1	Mg
	mrt-2	Mg_06623.1	Mg
	cku-70	Mi_17220.1	Mi
	cku-80	Mi_43669.1	Mi
	cku-80	Mi_37073.1	Mi
	mrt-2	Mi_13837.1	Mi
	cku-80	Mi_13168.1	Mi
	cku-70	Mj_00640.1	Mj
	mrt-2	Mj_50632.1	Mj
	cku-80	Mj_28800.1	Mj
	cku-80	Mj_29869.1	Mj
	cku-70	Mj_16613.1	Mj
	mrt-2	Mj_52110.1	Mj
	cku-80	Mj_21616.1	Mj
	cku-70	Mp_12702.1	Ma3n
	mrt-2	Mp_36049.1	Ma3n
	cku-80	Mp_11647.1	Ma3n
	cku-80	Mp_37708.1	Ma3n
	cku-70	Mp_19385.1	Ma3n

## Sheet: Figure2b
G4 density					Mg-Tel
Chr	Start	End	Value		Chr	Start	End	Mg-Tel
Mg_01	0	100000	5		Mg_02	26749	26849	Repeat_0001
Mg_01	50000	150000	4		Mg_02	28625	28725	Repeat_0002
Mg_01	100000	200000	7		Mg_02	32286	32386	Repeat_0003
Mg_01	150000	250000	4		Mg_02	34724	34824	Repeat_0004
Mg_01	200000	300000	3		Mg_02	36152	36252	Repeat_0005
Mg_01	250000	350000	3		Mg_02	36821	36921	Repeat_0006
Mg_01	300000	400000	1		Mg_02	37530	37630	Repeat_0007
Mg_01	350000	450000	2		Mg_02	49157	49257	Repeat_0008
Mg_01	400000	500000	3		Mg_02	3236278	3236378	Repeat_0009
Mg_01	450000	550000	11		Mg_02	3236902	3237002	Repeat_0010
Mg_01	500000	600000	11		Mg_02	3237527	3237627	Repeat_0011
Mg_01	550000	650000	4		Mg_02	3238154	3238254	Repeat_0012
Mg_01	600000	700000	4		Mg_02	3238781	3238881	Repeat_0013
Mg_01	650000	750000	4		Mg_02	3239413	3239513	Repeat_0014
Mg_01	700000	800000	4		Mg_02	3240694	3240794	Repeat_0015
Mg_01	750000	850000	6		Mg_02	3241322	3241422	Repeat_0016
Mg_01	800000	900000	5		Mg_02	3241948	3242048	Repeat_0017
Mg_01	850000	950000	4		Mg_02	3242575	3242675	Repeat_0018
Mg_01	900000	1000000	3		Mg_02	3243229	3243329	Repeat_0019
Mg_01	950000	1050000	3		Mg_02	3243888	3243988	Repeat_0020
Mg_01	1000000	1100000	3		Mg_02	3244516	3244616	Repeat_0021
Mg_01	1050000	1150000	0		Mg_02	3245147	3245247	Repeat_0022
Mg_01	1100000	1200000	1		Mg_02	3245777	3245877	Repeat_0023
Mg_01	1150000	1250000	1		Mg_02	3247133	3247233	Repeat_0024
Mg_01	1200000	1300000	1		Mg_02	3247781	3247881	Repeat_0025
Mg_01	1250000	1350000	2		Mg_02	3248419	3248519	Repeat_0026
Mg_01	1300000	1400000	2		Mg_02	3249436	3249536	Repeat_0027
Mg_01	1350000	1450000	3		Mg_03	1035	1135	Repeat_0028
Mg_01	1400000	1500000	4		Mg_03	2215	2315	Repeat_0029
Mg_01	1450000	1550000	2		Mg_03	2798	2898	Repeat_0030
Mg_01	1500000	1600000	1		Mg_03	3996	4096	Repeat_0031
Mg_01	1550000	1650000	4		Mg_03	4589	4689	Repeat_0032
Mg_01	1600000	1700000	5		Mg_03	5194	5294	Repeat_0033
Mg_01	1650000	1750000	9		Mg_03	5759	5859	Repeat_0034
Mg_01	1700000	1800000	8		Mg_03	6347	6447	Repeat_0035
Mg_01	1750000	1850000	1		Mg_03	6935	7035	Repeat_0036
Mg_01	1800000	1900000	3		Mg_03	7523	7623	Repeat_0037
Mg_01	1850000	1950000	3		Mg_03	8111	8211	Repeat_0038
Mg_01	1900000	2000000	3		Mg_03	8700	8800	Repeat_0039
Mg_01	1950000	2050000	4		Mg_03	9291	9391	Repeat_0040
Mg_01	2000000	2100000	4		Mg_03	9879	9979	Repeat_0041
Mg_01	2050000	2150000	6		Mg_03	10495	10595	Repeat_0042
Mg_01	2100000	2200000	3		Mg_03	11084	11184	Repeat_0043
Mg_01	2150000	2250000	1		Mg_03	11568	11668	Repeat_0044
Mg_01	2200000	2300000	1		Mg_04	4938	5038	Repeat_0045
Mg_01	2250000	2350000	1		Mg_04	5536	5636	Repeat_0046
Mg_01	2300000	2400000	1		Mg_04	6136	6236	Repeat_0047
Mg_01	2350000	2450000	1		Mg_04	6727	6827	Repeat_0048
Mg_01	2400000	2500000	1		Mg_04	7318	7418	Repeat_0049
Mg_01	2450000	2550000	1		Mg_04	8528	8628	Repeat_0050
Mg_01	2500000	2600000	5		Mg_04	9120	9220	Repeat_0051
Mg_01	2550000	2650000	4		Mg_04	9711	9811	Repeat_0052
Mg_01	2600000	2700000	1		Mg_04	11549	11649	Repeat_0053
Mg_01	2650000	2750000	3		Mg_04	13358	13458	Repeat_0054
Mg_01	2700000	2800000	4		Mg_04	18348	18448	Repeat_0055
Mg_01	2750000	2850000	2		Mg_05	239	339	Repeat_0056
Mg_01	2800000	2900000	4		Mg_05	1431	1531	Repeat_0057
Mg_01	2850000	2950000	42		Mg_05	2024	2124	Repeat_0058
Mg_01	2900000	3000000	38		Mg_05	2618	2718	Repeat_0059
Mg_01	2950000	3050000	1		Mg_05	3788	3888	Repeat_0060
Mg_01	3000000	3100000	4		Mg_05	4221	4321	Repeat_0061
Mg_01	3050000	3150000	3		Mg_05	5051	5151	Repeat_0062
Mg_01	3100000	3200000	5		Mg_05	5650	5750	Repeat_0063
Mg_01	3150000	3250000	6		Mg_05	6828	6928	Repeat_0064
Mg_01	3200000	3300000	1		Mg_05	7419	7519	Repeat_0065
Mg_01	3250000	3350000	3		Mg_05	8009	8109	Repeat_0066
Mg_01	3300000	3400000	3		Mg_05	8600	8700	Repeat_0067
Mg_01	3350000	3433333	0		Mg_05	9190	9290	Repeat_0068
Mg_01	3400000	3433333	0		Mg_05	9781	9881	Repeat_0069
Mg_02	0	100000	1		Mg_05	10371	10471	Repeat_0070
Mg_02	50000	150000	1		Mg_05	10971	11071	Repeat_0071
Mg_02	100000	200000	1		Mg_05	16078	16178	Repeat_0072
Mg_02	150000	250000	0		Mg_05	2706728	2706828	Repeat_0073
Mg_02	200000	300000	0		Mg_05	2707358	2707458	Repeat_0074
Mg_02	250000	350000	0		Mg_05	2707948	2708048	Repeat_0075
Mg_02	300000	400000	0		Mg_05	2708578	2708678	Repeat_0076
Mg_02	350000	450000	0		Mg_05	2709208	2709308	Repeat_0077
Mg_02	400000	500000	1		Mg_05	2709838	2709938	Repeat_0078
Mg_02	450000	550000	1		Mg_05	2710470	2710570	Repeat_0079
Mg_02	500000	600000	0		Mg_05	2711133	2711233	Repeat_0080
Mg_02	550000	650000	1		Mg_05	2711790	2711890	Repeat_0081
Mg_02	600000	700000	2		Mg_05	2712422	2712522	Repeat_0082
Mg_02	650000	750000	1		Mg_05	2713054	2713154	Repeat_0083
Mg_02	700000	800000	0		Mg_05	2713688	2713788	Repeat_0084
Mg_02	750000	850000	0		Mg_05	2714320	2714420	Repeat_0085
Mg_02	800000	900000	0		Mg_05	2715580	2715680	Repeat_0086
Mg_02	850000	950000	0		Mg_05	2716249	2716349	Repeat_0087
Mg_02	900000	1000000	1		Mg_05	2716879	2716979	Repeat_0088
Mg_02	950000	1050000	1		Mg_05	2717509	2717609	Repeat_0089
Mg_02	1000000	1100000	1		Mg_05	2718134	2718234	Repeat_0090
Mg_02	1050000	1150000	2		Mg_05	2719053	2719153	Repeat_0091
Mg_02	1100000	1200000	2		Mg_07	4193	4293	Repeat_0092
Mg_02	1150000	1250000	1		Mg_07	4828	4928	Repeat_0093
Mg_02	1200000	1300000	0		Mg_07	5457	5557	Repeat_0094
Mg_02	1250000	1350000	2		Mg_07	6089	6189	Repeat_0095
Mg_02	1300000	1400000	2		Mg_07	6722	6822	Repeat_0096
Mg_02	1350000	1450000	0		Mg_07	7349	7449	Repeat_0097
Mg_02	1400000	1500000	2		Mg_07	7983	8083	Repeat_0098
Mg_02	1450000	1550000	5		Mg_07	8615	8715	Repeat_0099
Mg_02	1500000	1600000	4		Mg_07	9245	9345	Repeat_0100
Mg_02	1550000	1650000	3		Mg_07	10512	10612	Repeat_0101
Mg_02	1600000	1700000	2		Mg_07	11123	11223	Repeat_0102
Mg_02	1650000	1750000	1		Mg_07	11756	11856	Repeat_0103
Mg_02	1700000	1800000	3		Mg_07	12393	12493	Repeat_0104
Mg_02	1750000	1850000	2		Mg_07	13027	13127	Repeat_0105
Mg_02	1800000	1900000	1		Mg_07	14224	14324	Repeat_0106
Mg_02	1850000	1950000	1		Mg_07	19071	19171	Repeat_0107
Mg_02	1900000	2000000	1		Mg_07	2651453	2651553	Repeat_0108
Mg_02	1950000	2050000	1		Mg_07	2652032	2652132	Repeat_0109
Mg_02	2000000	2100000	0		Mg_07	2652629	2652729	Repeat_0110
Mg_02	2050000	2150000	0		Mg_07	2653206	2653306	Repeat_0111
Mg_02	2100000	2200000	0		Mg_07	2653783	2653883	Repeat_0112
Mg_02	2150000	2250000	2		Mg_07	2654360	2654460	Repeat_0113
Mg_02	2200000	2300000	2		Mg_07	2654937	2655037	Repeat_0114
Mg_02	2250000	2350000	0		Mg_07	2655513	2655613	Repeat_0115
Mg_02	2300000	2400000	0		Mg_07	2656089	2656189	Repeat_0116
Mg_02	2350000	2450000	0		Mg_07	2656664	2656764	Repeat_0117
Mg_02	2400000	2500000	0		Mg_07	2657241	2657341	Repeat_0118
Mg_02	2450000	2550000	0		Mg_07	2657819	2657919	Repeat_0119
Mg_02	2500000	2600000	0		Mg_07	2658396	2658496	Repeat_0120
Mg_02	2550000	2650000	3		Mg_07	2658972	2659072	Repeat_0121
Mg_02	2600000	2700000	3		Mg_07	2659549	2659649	Repeat_0122
Mg_02	2650000	2750000	1		Mg_07	2660126	2660226	Repeat_0123
Mg_02	2700000	2800000	2		Mg_07	2660702	2660802	Repeat_0124
Mg_02	2750000	2850000	1		Mg_07	2661280	2661380	Repeat_0125
Mg_02	2800000	2900000	0		Mg_07	2661856	2661956	Repeat_0126
Mg_02	2850000	2950000	0		Mg_07	2662433	2662533	Repeat_0127
Mg_02	2900000	3000000	1		Mg_07	2663010	2663110	Repeat_0128
Mg_02	2950000	3050000	3		Mg_07	2663596	2663696	Repeat_0129
Mg_02	3000000	3100000	2		Mg_07	2664177	2664277	Repeat_0130
Mg_02	3050000	3150000	0		Mg_07	2664750	2664850	Repeat_0131
Mg_02	3100000	3200000	2		Mg_07	2664970	2665070	Repeat_0132
Mg_02	3150000	3249423	47		Mg_08	567	667	Repeat_0133
Mg_02	3200000	3249423	45		Mg_08	1163	1263	Repeat_0134
Mg_03	0	100000	45		Mg_08	1765	1865	Repeat_0135
Mg_03	50000	150000	2		Mg_08	2350	2450	Repeat_0136
Mg_03	100000	200000	3		Mg_08	2948	3048	Repeat_0137
Mg_03	150000	250000	3		Mg_08	3551	3651	Repeat_0138
Mg_03	200000	300000	3		Mg_08	4143	4243	Repeat_0139
Mg_03	250000	350000	2		Mg_08	4730	4830	Repeat_0140
Mg_03	300000	400000	2		Mg_08	5326	5426	Repeat_0141
Mg_03	350000	450000	2		Mg_08	5918	6018	Repeat_0142
Mg_03	400000	500000	5		Mg_08	6510	6610	Repeat_0143
Mg_03	450000	550000	6		Mg_08	7122	7222	Repeat_0144
Mg_03	500000	600000	4		Mg_08	7713	7813	Repeat_0145
Mg_03	550000	650000	2		Mg_08	8322	8422	Repeat_0146
Mg_03	600000	700000	1		Mg_08	8918	9018	Repeat_0147
Mg_03	650000	750000	2		Mg_08	9538	9638	Repeat_0148
Mg_03	700000	800000	1		Mg_08	10135	10235	Repeat_0149
Mg_03	750000	850000	0		Mg_08	10744	10844	Repeat_0150
Mg_03	800000	900000	0		Mg_08	11329	11429	Repeat_0151
Mg_03	850000	950000	0		Mg_08	11834	11934	Repeat_0152
Mg_03	900000	1000000	3		Mg_09	501	601	Repeat_0153
Mg_03	950000	1050000	5		Mg_09	1161	1261	Repeat_0154
Mg_03	1000000	1100000	6		Mg_09	1829	1929	Repeat_0155
Mg_03	1050000	1150000	4		Mg_09	2489	2589	Repeat_0156
Mg_03	1100000	1200000	5		Mg_09	3830	3930	Repeat_0157
Mg_03	1150000	1250000	8		Mg_09	4493	4593	Repeat_0158
Mg_03	1200000	1300000	3		Mg_09	5156	5256	Repeat_0159
Mg_03	1250000	1350000	0		Mg_09	5819	5919	Repeat_0160
Mg_03	1300000	1400000	3		Mg_09	6483	6583	Repeat_0161
Mg_03	1350000	1450000	5		Mg_09	7146	7246	Repeat_0162
Mg_03	1400000	1500000	2		Mg_09	7810	7910	Repeat_0163
Mg_03	1450000	1550000	1		Mg_09	8473	8573	Repeat_0164
Mg_03	1500000	1600000	1		Mg_09	9137	9237	Repeat_0165
Mg_03	1550000	1650000	1		Mg_09	9798	9898	Repeat_0166
Mg_03	1600000	1700000	1		Mg_09	10461	10561	Repeat_0167
Mg_03	1650000	1750000	4		Mg_09	11093	11193	Repeat_0168
Mg_03	1700000	1800000	5		Mg_09	11756	11856	Repeat_0169
Mg_03	1750000	1850000	2		Mg_09	12416	12516	Repeat_0170
Mg_03	1800000	1900000	1		Mg_09	13079	13179	Repeat_0171
Mg_03	1850000	1950000	0		Mg_09	13742	13842	Repeat_0172
Mg_03	1900000	2000000	0		Mg_09	14405	14505	Repeat_0173
Mg_03	1950000	2050000	0		Mg_09	15068	15168	Repeat_0174
Mg_03	2000000	2100000	0		Mg_09	15552	15652	Repeat_0175
Mg_03	2050000	2150000	3		Mg_09	2551920	2552020	Repeat_0176
Mg_03	2100000	2200000	3		Mg_09	2552585	2552685	Repeat_0177
Mg_03	2150000	2250000	1		Mg_09	2553250	2553350	Repeat_0178
Mg_03	2200000	2300000	1		Mg_09	2553915	2554015	Repeat_0179
Mg_03	2250000	2350000	4		Mg_09	2554582	2554682	Repeat_0180
Mg_03	2300000	2400000	5		Mg_09	2555247	2555347	Repeat_0181
Mg_03	2350000	2450000	2		Mg_09	2555914	2556014	Repeat_0182
Mg_03	2400000	2500000	1		Mg_09	2556612	2556712	Repeat_0183
Mg_03	2450000	2550000	0		Mg_09	2557277	2557377	Repeat_0184
Mg_03	2500000	2600000	0		Mg_09	2557944	2558044	Repeat_0185
Mg_03	2550000	2650000	3		Mg_09	2558576	2558676	Repeat_0186
Mg_03	2600000	2700000	4		Mg_09	2559208	2559308	Repeat_0187
Mg_03	2650000	2750000	3		Mg_09	2559873	2559973	Repeat_0188
Mg_03	2700000	2800000	3		Mg_09	2560538	2560638	Repeat_0189
Mg_03	2750000	2850000	2		Mg_09	2561203	2561303	Repeat_0190
Mg_03	2800000	2900000	3		Mg_09	2561868	2561968	Repeat_0191
Mg_03	2850000	2950000	5		Mg_09	2562534	2562634	Repeat_0192
Mg_03	2900000	3000000	4		Mg_09	2563201	2563301	Repeat_0193
Mg_03	2950000	3050000	5		Mg_09	2563866	2563966	Repeat_0194
Mg_03	3000000	3100000	6		Mg_09	2564531	2564631	Repeat_0195
Mg_03	3050000	3150000	4		Mg_09	2565196	2565296	Repeat_0196
Mg_03	3100000	3200000	4		Mg_09	2565861	2565961	Repeat_0197
Mg_03	3150000	3220000	2		Mg_09	2566525	2566625	Repeat_0198
Mg_03	3200000	3220000	0		Mg_09	2567190	2567290	Repeat_0199
Mg_04	0	100000	44		Mg_09	2567826	2567926	Repeat_0200
Mg_04	50000	150000	2		Mg_10	1714	1814	Repeat_0201
Mg_04	100000	200000	2		Mg_10	2400	2500	Repeat_0202
Mg_04	150000	250000	0		Mg_10	3037	3137	Repeat_0203
Mg_04	200000	300000	2		Mg_10	3707	3807	Repeat_0204
Mg_04	250000	350000	3		Mg_10	4363	4463	Repeat_0205
Mg_04	300000	400000	1		Mg_10	6354	6454	Repeat_0206
Mg_04	350000	450000	0		Mg_10	7038	7138	Repeat_0207
Mg_04	400000	500000	6		Mg_10	8367	8467	Repeat_0208
Mg_04	450000	550000	8		Mg_10	9005	9105	Repeat_0209
Mg_04	500000	600000	2		Mg_10	9641	9741	Repeat_0210
Mg_04	550000	650000	2		Mg_10	10294	10394	Repeat_0211
Mg_04	600000	700000	3		Mg_10	10925	11025	Repeat_0212
Mg_04	650000	750000	4		Mg_10	11555	11655	Repeat_0213
Mg_04	700000	800000	3		Mg_10	12217	12317	Repeat_0214
Mg_04	750000	850000	0		Mg_10	12798	12898	Repeat_0215
Mg_04	800000	900000	2		Mg_10	13462	13562	Repeat_0216
Mg_04	850000	950000	3		Mg_10	14145	14245	Repeat_0217
Mg_04	900000	1000000	3		Mg_10	14793	14893	Repeat_0218
Mg_04	950000	1050000	5		Mg_10	15384	15484	Repeat_0219
Mg_04	1000000	1100000	3		Mg_10	15975	16075	Repeat_0220
Mg_04	1050000	1150000	0		Mg_10	20924	21024	Repeat_0221
Mg_04	1100000	1200000	1		Mg_11	5956	6056	Repeat_0222
Mg_04	1150000	1250000	1		Mg_11	10475	10575	Repeat_0223
Mg_04	1200000	1300000	0		Mg_11	11499	11599	Repeat_0224
Mg_04	1250000	1350000	0		Mg_11	12730	12830	Repeat_0225
Mg_04	1300000	1400000	1		Mg_11	13331	13431	Repeat_0226
Mg_04	1350000	1450000	1		Mg_11	13942	14042	Repeat_0227
Mg_04	1400000	1500000	0		Mg_11	14539	14639	Repeat_0228
Mg_04	1450000	1550000	5		Mg_11	15132	15232	Repeat_0229
Mg_04	1500000	1600000	9		Mg_11	15722	15822	Repeat_0230
Mg_04	1550000	1650000	5		Mg_11	16315	16415	Repeat_0231
Mg_04	1600000	1700000	2		Mg_11	16904	17004	Repeat_0232
Mg_04	1650000	1750000	2		Mg_11	17493	17593	Repeat_0233
Mg_04	1700000	1800000	2		Mg_11	18082	18182	Repeat_0234
Mg_04	1750000	1850000	9		Mg_11	18671	18771	Repeat_0235
Mg_04	1800000	1900000	8		Mg_11	19260	19360	Repeat_0236
Mg_04	1850000	1950000	1		Mg_11	24696	24796	Repeat_0237
Mg_04	1900000	2000000	2		Mg_11	2371520	2371620	Repeat_0238
Mg_04	1950000	2050000	1		Mg_11	2372189	2372289	Repeat_0239
Mg_04	2000000	2100000	4		Mg_11	2372885	2372985	Repeat_0240
Mg_04	2050000	2150000	5		Mg_11	2373518	2373618	Repeat_0241
Mg_04	2100000	2200000	1		Mg_11	2374187	2374287	Repeat_0242
Mg_04	2150000	2250000	1		Mg_11	2374858	2374958	Repeat_0243
Mg_04	2200000	2300000	1		Mg_11	2375527	2375627	Repeat_0244
Mg_04	2250000	2350000	1		Mg_11	2376163	2376263	Repeat_0245
Mg_04	2300000	2400000	1		Mg_11	2376835	2376935	Repeat_0246
Mg_04	2350000	2450000	4		Mg_11	2377467	2377567	Repeat_0247
Mg_04	2400000	2500000	5		Mg_11	2378100	2378200	Repeat_0248
Mg_04	2450000	2550000	1		Mg_11	2378736	2378836	Repeat_0249
Mg_04	2500000	2600000	1		Mg_11	2379405	2379505	Repeat_0250
Mg_04	2550000	2650000	1		Mg_11	2380010	2380110	Repeat_0251
Mg_04	2600000	2700000	6		Mg_11	2380621	2380721	Repeat_0252
Mg_04	2650000	2745275	6		Mg_11	2381282	2381382	Repeat_0253
Mg_04	2700000	2745275	0		Mg_11	2381919	2382019	Repeat_0254
Mg_05	0	100000	44		Mg_11	2382542	2382642	Repeat_0255
Mg_05	50000	150000	2		Mg_11	2383761	2383861	Repeat_0256
Mg_05	100000	200000	2		Mg_11	2385008	2385108	Repeat_0257
Mg_05	150000	250000	1		Mg_13	2219601	2219701	Repeat_0258
Mg_05	200000	300000	5		Mg_13	2220198	2220298	Repeat_0259
Mg_05	250000	350000	4		Mg_13	2220848	2220948	Repeat_0260
Mg_05	300000	400000	0		Mg_13	2221462	2221562	Repeat_0261
Mg_05	350000	450000	0		Mg_13	2222091	2222191	Repeat_0262
Mg_05	400000	500000	0		Mg_13	2222717	2222817	Repeat_0263
Mg_05	450000	550000	1		Mg_13	2223949	2224049	Repeat_0264
Mg_05	500000	600000	2		Mg_13	2224563	2224663	Repeat_0265
Mg_05	550000	650000	1		Mg_13	2225167	2225267	Repeat_0266
Mg_05	600000	700000	2		Mg_13	2225771	2225871	Repeat_0267
Mg_05	650000	750000	3		Mg_13	2227671	2227771	Repeat_0268
Mg_05	700000	800000	2		Mg_13	2228328	2228428	Repeat_0269
Mg_05	750000	850000	2		Mg_13	2228933	2229033	Repeat_0270
Mg_05	800000	900000	1		Mg_13	2229566	2229666	Repeat_0271
Mg_05	850000	950000	1		Mg_13	2230189	2230289	Repeat_0272
Mg_05	900000	1000000	2		Mg_13	2230834	2230934	Repeat_0273
Mg_05	950000	1050000	1		Mg_13	2232155	2232255	Repeat_0274
Mg_05	1000000	1100000	1		Mg_13	2232765	2232865	Repeat_0275
Mg_05	1050000	1150000	1		Mg_13	2233409	2233509	Repeat_0276
Mg_05	1100000	1200000	4		Mg_13	2235347	2235447	Repeat_0277
Mg_05	1150000	1250000	4		Mg_13	2235774	2235874	Repeat_0278
Mg_05	1200000	1300000	0		Mg_14	2200160	2200260	Repeat_0279
Mg_05	1250000	1350000	0		Mg_14	2200818	2200918	Repeat_0280
Mg_05	1300000	1400000	0		Mg_14	2201443	2201543	Repeat_0281
Mg_05	1350000	1450000	0		Mg_14	2202101	2202201	Repeat_0282
Mg_05	1400000	1500000	0		Mg_14	2202759	2202859	Repeat_0283
Mg_05	1450000	1550000	0		Mg_14	2203417	2203517	Repeat_0284
Mg_05	1500000	1600000	0		Mg_14	2204075	2204175	Repeat_0285
Mg_05	1550000	1650000	1		Mg_14	2204735	2204835	Repeat_0286
Mg_05	1600000	1700000	3		Mg_14	2205393	2205493	Repeat_0287
Mg_05	1650000	1750000	4		Mg_14	2206051	2206151	Repeat_0288
Mg_05	1700000	1800000	2		Mg_14	2206709	2206809	Repeat_0289
Mg_05	1750000	1850000	1		Mg_14	2207367	2207467	Repeat_0290
Mg_05	1800000	1900000	4		Mg_14	2208025	2208125	Repeat_0291
Mg_05	1850000	1950000	3		Mg_14	2208683	2208783	Repeat_0292
Mg_05	1900000	2000000	1		Mg_14	2209341	2209441	Repeat_0293
Mg_05	1950000	2050000	3		Mg_14	2209999	2210099	Repeat_0294
Mg_05	2000000	2100000	2		Mg_14	2210659	2210759	Repeat_0295
Mg_05	2050000	2150000	1		Mg_14	2211320	2211420	Repeat_0296
Mg_05	2100000	2200000	7		Mg_14	2211954	2212054	Repeat_0297
Mg_05	2150000	2250000	6		Mg_14	2212612	2212712	Repeat_0298
Mg_05	2200000	2300000	0		Mg_14	2213243	2213343	Repeat_0299
Mg_05	2250000	2350000	0		Mg_14	2213903	2214003	Repeat_0300
Mg_05	2300000	2400000	0		Mg_14	2214560	2214660	Repeat_0301
Mg_05	2350000	2450000	6		Mg_14	2215216	2215316	Repeat_0302
Mg_05	2400000	2500000	7		Mg_14	2215874	2215974	Repeat_0303
Mg_05	2450000	2550000	4		Mg_14	2216530	2216630	Repeat_0304
Mg_05	2500000	2600000	5		Mg_14	2217190	2217290	Repeat_0305
Mg_05	2550000	2650000	2		Mg_14	2217845	2217945	Repeat_0306
Mg_05	2600000	2700000	0		Mg_14	2218503	2218603	Repeat_0307
Mg_05	2650000	2719028	44		Mg_14	2219128	2219228	Repeat_0308
Mg_05	2700000	2719028	44		Mg_14	2219467	2219567	Repeat_0309
Mg_06	0	100000	2		Mg_15	1063	1163	Repeat_0310
Mg_06	50000	150000	2		Mg_15	1691	1791	Repeat_0311
Mg_06	100000	200000	3		Mg_15	2931	3031	Repeat_0312
Mg_06	150000	250000	2		Mg_15	3559	3659	Repeat_0313
Mg_06	200000	300000	3		Mg_15	4155	4255	Repeat_0314
Mg_06	250000	350000	3		Mg_15	4756	4856	Repeat_0315
Mg_06	300000	400000	0		Mg_15	5386	5486	Repeat_0316
Mg_06	350000	450000	2		Mg_15	6016	6116	Repeat_0317
Mg_06	400000	500000	2		Mg_15	6613	6713	Repeat_0318
Mg_06	450000	550000	0		Mg_15	7246	7346	Repeat_0319
Mg_06	500000	600000	0		Mg_15	7875	7975	Repeat_0320
Mg_06	550000	650000	5		Mg_15	8507	8607	Repeat_0321
Mg_06	600000	700000	5		Mg_15	9144	9244	Repeat_0322
Mg_06	650000	750000	0		Mg_15	9774	9874	Repeat_0323
Mg_06	700000	800000	2		Mg_15	10388	10488	Repeat_0324
Mg_06	750000	850000	2		Mg_15	11013	11113	Repeat_0325
Mg_06	800000	900000	2		Mg_15	11636	11736	Repeat_0326
Mg_06	850000	950000	4		Mg_15	12271	12371	Repeat_0327
Mg_06	900000	1000000	4		Mg_15	12908	13008	Repeat_0328
Mg_06	950000	1050000	2		Mg_15	13533	13633	Repeat_0329
Mg_06	1000000	1100000	3		Mg_15	14164	14264	Repeat_0330
Mg_06	1050000	1150000	3		Mg_15	14791	14891	Repeat_0331
Mg_06	1100000	1200000	0		Mg_15	15420	15520	Repeat_0332
Mg_06	1150000	1250000	0		Mg_15	16049	16149	Repeat_0333
Mg_06	1200000	1300000	0		Mg_15	16685	16785	Repeat_0334
Mg_06	1250000	1350000	0		Mg_15	17317	17417	Repeat_0335
Mg_06	1300000	1400000	0		Mg_15	17948	18048	Repeat_0336
Mg_06	1350000	1450000	0		Mg_15	18578	18678	Repeat_0337
Mg_06	1400000	1500000	0		Mg_15	19208	19308	Repeat_0338
Mg_06	1450000	1550000	0		Mg_15	19838	19938	Repeat_0339
Mg_06	1500000	1600000	1		Mg_15	20468	20568	Repeat_0340
Mg_06	1550000	1650000	1		Mg_15	21098	21198	Repeat_0341
Mg_06	1600000	1700000	2		Mg_15	21728	21828	Repeat_0342
Mg_06	1650000	1750000	2		Mg_15	22360	22460	Repeat_0343
Mg_06	1700000	1800000	0		Mg_15	22991	23091	Repeat_0344
Mg_06	1750000	1850000	0		Mg_15	23622	23722	Repeat_0345
Mg_06	1800000	1900000	0		Mg_15	24255	24355	Repeat_0346
Mg_06	1850000	1950000	1		Mg_15	24885	24985	Repeat_0347
Mg_06	1900000	2000000	3		Mg_15	25515	25615	Repeat_0348
Mg_06	1950000	2050000	3		Mg_15	26144	26244	Repeat_0349
Mg_06	2000000	2100000	3		Mg_15	29834	29934	Repeat_0350
Mg_06	2050000	2150000	3		Mg_15	2189905	2190005	Repeat_0351
Mg_06	2100000	2200000	1		Mg_15	2190568	2190668	Repeat_0352
Mg_06	2150000	2250000	4		Mg_15	2191159	2191259	Repeat_0353
Mg_06	2200000	2300000	4		Mg_15	2191757	2191857	Repeat_0354
Mg_06	2250000	2350000	0		Mg_15	2192392	2192492	Repeat_0355
Mg_06	2300000	2400000	1		Mg_15	2193021	2193121	Repeat_0356
Mg_06	2350000	2450000	5		Mg_15	2193622	2193722	Repeat_0357
Mg_06	2400000	2500000	7		Mg_15	2194222	2194322	Repeat_0358
Mg_06	2450000	2550000	6		Mg_15	2194823	2194923	Repeat_0359
Mg_06	2500000	2600000	5		Mg_15	2195419	2195519	Repeat_0360
Mg_06	2550000	2650000	4		Mg_15	2196012	2196112	Repeat_0361
Mg_06	2600000	2700000	2		Mg_15	2196609	2196709	Repeat_0362
Mg_06	2650000	2708875	2		Mg_15	2197215	2197315	Repeat_0363
Mg_06	2700000	2708875	2		Mg_15	2197816	2197916	Repeat_0364
Mg_07	0	100000	52		Mg_15	2198446	2198546	Repeat_0365
Mg_07	50000	150000	1		Mg_15	2199045	2199145	Repeat_0366
Mg_07	100000	200000	1		Mg_15	2199644	2199744	Repeat_0367
Mg_07	150000	250000	1		Mg_15	2200241	2200341	Repeat_0368
Mg_07	200000	300000	1		Mg_15	2200842	2200942	Repeat_0369
Mg_07	250000	350000	1		Mg_15	2201562	2201662	Repeat_0370
Mg_07	300000	400000	0		Mg_15	2203369	2203469	Repeat_0371
Mg_07	350000	450000	1		Mg_15	2203980	2204080	Repeat_0372
Mg_07	400000	500000	3		Mg_15	2204585	2204685	Repeat_0373
Mg_07	450000	550000	2		Mg_15	2205194	2205294	Repeat_0374
Mg_07	500000	600000	1		Mg_15	2205805	2205905	Repeat_0375
Mg_07	550000	650000	2		Mg_15	2208250	2208350	Repeat_0376
Mg_07	600000	700000	3		Mg_15	2208436	2208536	Repeat_0377
Mg_07	650000	750000	4		Mg_16	586	686	Repeat_0378
Mg_07	700000	800000	4		Mg_16	1202	1302	Repeat_0379
Mg_07	750000	850000	3		Mg_16	1827	1927	Repeat_0380
Mg_07	800000	900000	3		Mg_16	2446	2546	Repeat_0381
Mg_07	850000	950000	8		Mg_16	3064	3164	Repeat_0382
Mg_07	900000	1000000	8		Mg_16	3682	3782	Repeat_0383
Mg_07	950000	1050000	3		Mg_16	4301	4401	Repeat_0384
Mg_07	1000000	1100000	1		Mg_16	4923	5023	Repeat_0385
Mg_07	1050000	1150000	3		Mg_16	5540	5640	Repeat_0386
Mg_07	1100000	1200000	3		Mg_16	6160	6260	Repeat_0387
Mg_07	1150000	1250000	0		Mg_16	6784	6884	Repeat_0388
Mg_07	1200000	1300000	0		Mg_16	7405	7505	Repeat_0389
Mg_07	1250000	1350000	0		Mg_16	8031	8131	Repeat_0390
Mg_07	1300000	1400000	0		Mg_16	8659	8759	Repeat_0391
Mg_07	1350000	1450000	0		Mg_16	9287	9387	Repeat_0392
Mg_07	1400000	1500000	1		Mg_16	9914	10014	Repeat_0393
Mg_07	1450000	1550000	1		Mg_16	10543	10643	Repeat_0394
Mg_07	1500000	1600000	0		Mg_16	11171	11271	Repeat_0395
Mg_07	1550000	1650000	2		Mg_16	11799	11899	Repeat_0396
Mg_07	1600000	1700000	6		Mg_16	12617	12717	Repeat_0397
Mg_07	1650000	1750000	5		Mg_16	2086562	2086662	Repeat_0398
Mg_07	1700000	1800000	3		Mg_16	2087192	2087292	Repeat_0399
Mg_07	1750000	1850000	4		Mg_16	2087797	2087897	Repeat_0400
Mg_07	1800000	1900000	2		Mg_16	2088404	2088504	Repeat_0401
Mg_07	1850000	1950000	3		Mg_16	2089023	2089123	Repeat_0402
Mg_07	1900000	2000000	4		Mg_16	2089618	2089718	Repeat_0403
Mg_07	1950000	2050000	1		Mg_16	2090215	2090315	Repeat_0404
Mg_07	2000000	2100000	0		Mg_16	2090845	2090945	Repeat_0405
Mg_07	2050000	2150000	0		Mg_16	2091475	2091575	Repeat_0406
Mg_07	2100000	2200000	1		Mg_16	2092105	2092205	Repeat_0407
Mg_07	2150000	2250000	1		Mg_16	2092735	2092835	Repeat_0408
Mg_07	2200000	2300000	2		Mg_16	2093365	2093465	Repeat_0409
Mg_07	2250000	2350000	2		Mg_16	2093993	2094093	Repeat_0410
Mg_07	2300000	2400000	0		Mg_16	2094621	2094721	Repeat_0411
Mg_07	2350000	2450000	1		Mg_16	2095218	2095318	Repeat_0412
Mg_07	2400000	2500000	1		Mg_16	2095848	2095948	Repeat_0413
Mg_07	2450000	2550000	1		Mg_16	2096445	2096545	Repeat_0414
Mg_07	2500000	2600000	1		Mg_16	2097073	2097173	Repeat_0415
Mg_07	2550000	2650000	0		Mg_16	2097703	2097803	Repeat_0416
Mg_07	2600000	2664945	50		Mg_16	2098330	2098430	Repeat_0417
Mg_07	2650000	2664945	50		Mg_16	2098958	2099058	Repeat_0418
Mg_08	0	100000	39		Mg_16	2099553	2099653	Repeat_0419
Mg_08	50000	150000	1		Mg_16	2100181	2100281	Repeat_0420
Mg_08	100000	200000	3		Mg_16	2100809	2100909	Repeat_0421
Mg_08	150000	250000	4		Mg_16	2101437	2101537	Repeat_0422
Mg_08	200000	300000	4		Mg_16	2102036	2102136	Repeat_0423
Mg_08	250000	350000	4		Mg_16	2102633	2102733	Repeat_0424
Mg_08	300000	400000	5		Mg_16	2103228	2103328	Repeat_0425
Mg_08	350000	450000	4		Mg_16	2103825	2103925	Repeat_0426
Mg_08	400000	500000	2		Mg_16	2104455	2104555	Repeat_0427
Mg_08	450000	550000	2		Mg_16	2105053	2105153	Repeat_0428
Mg_08	500000	600000	2		Mg_16	2105650	2105750	Repeat_0429
Mg_08	550000	650000	3		Mg_16	2106280	2106380	Repeat_0430
Mg_08	600000	700000	3		Mg_16	2106889	2106989	Repeat_0431
Mg_08	650000	750000	4		Mg_16	2107515	2107615	Repeat_0432
Mg_08	700000	800000	4		Mg_16	2108110	2108210	Repeat_0433
Mg_08	750000	850000	3		Mg_16	2108732	2108832	Repeat_0434
Mg_08	800000	900000	4		Mg_16	2109360	2109460	Repeat_0435
Mg_08	850000	950000	2		Mg_16	2109986	2110086	Repeat_0436
Mg_08	900000	1000000	3		Mg_16	2110581	2110681	Repeat_0437
Mg_08	950000	1050000	3		Mg_16	2111174	2111274	Repeat_0438
Mg_08	1000000	1100000	1		Mg_16	2111519	2111619	Repeat_0439
Mg_08	1050000	1150000	4		Mg_17	2090724	2090824	Repeat_0440
Mg_08	1100000	1200000	4		Mg_17	2091720	2091820	Repeat_0441
Mg_08	1150000	1250000	0		Mg_17	2092308	2092408	Repeat_0442
Mg_08	1200000	1300000	0		Mg_17	2092894	2092994	Repeat_0443
Mg_08	1250000	1350000	0		Mg_17	2093894	2093994	Repeat_0444
Mg_08	1300000	1400000	0		Mg_17	2095083	2095183	Repeat_0445
Mg_08	1350000	1450000	0		Mg_17	2095895	2095995	Repeat_0446
Mg_08	1400000	1500000	1		Mg_18	1801078	1801178	Repeat_0447
Mg_08	1450000	1550000	1		Mg_18	1801701	1801801	Repeat_0448
Mg_08	1500000	1600000	0		Mg_18	1802333	1802433	Repeat_0449
Mg_08	1550000	1650000	7		Mg_18	1802965	1803065	Repeat_0450
Mg_08	1600000	1700000	10		Mg_18	1803592	1803692	Repeat_0451
Mg_08	1650000	1750000	5		Mg_18	1804222	1804322	Repeat_0452
Mg_08	1700000	1800000	2		Mg_18	1807314	1807414	Repeat_0453
Mg_08	1750000	1850000	4		Mg_18	1809166	1809266	Repeat_0454
Mg_08	1800000	1900000	6		Mg_18	1809795	1809895	Repeat_0455
Mg_08	1850000	1950000	3		Mg_18	1811050	1811150	Repeat_0456
Mg_08	1900000	2000000	1		Mg_18	1811677	1811777	Repeat_0457
Mg_08	1950000	2050000	1		Mg_18	1812312	1812412	Repeat_0458
Mg_08	2000000	2100000	2		Mg_18	1812954	1813054	Repeat_0459
Mg_08	2050000	2150000	3		Mg_18	1814629	1814729	Repeat_0460
Mg_08	2100000	2200000	5
Mg_08	2150000	2250000	4
Mg_08	2200000	2300000	2
Mg_08	2250000	2350000	3
Mg_08	2300000	2400000	4
Mg_08	2350000	2450000	3
Mg_08	2400000	2500000	1
Mg_08	2450000	2550000	0
Mg_08	2500000	2580041	1
Mg_08	2550000	2580041	1
Mg_09	0	100000	47
Mg_09	50000	150000	1
Mg_09	100000	200000	4
Mg_09	150000	250000	4
Mg_09	200000	300000	3
Mg_09	250000	350000	4
Mg_09	300000	400000	2
Mg_09	350000	450000	2
Mg_09	400000	500000	2
Mg_09	450000	550000	3
Mg_09	500000	600000	4
Mg_09	550000	650000	5
Mg_09	600000	700000	6
Mg_09	650000	750000	3
Mg_09	700000	800000	4
Mg_09	750000	850000	4
Mg_09	800000	900000	2
Mg_09	850000	950000	2
Mg_09	900000	1000000	1
Mg_09	950000	1050000	1
Mg_09	1000000	1100000	3
Mg_09	1050000	1150000	4
Mg_09	1100000	1200000	2
Mg_09	1150000	1250000	1
Mg_09	1200000	1300000	1
Mg_09	1250000	1350000	1
Mg_09	1300000	1400000	1
Mg_09	1350000	1450000	1
Mg_09	1400000	1500000	2
Mg_09	1450000	1550000	1
Mg_09	1500000	1600000	0
Mg_09	1550000	1650000	0
Mg_09	1600000	1700000	2
Mg_09	1650000	1750000	2
Mg_09	1700000	1800000	0
Mg_09	1750000	1850000	0
Mg_09	1800000	1900000	0
Mg_09	1850000	1950000	1
Mg_09	1900000	2000000	1
Mg_09	1950000	2050000	3
Mg_09	2000000	2100000	3
Mg_09	2050000	2150000	3
Mg_09	2100000	2200000	3
Mg_09	2150000	2250000	1
Mg_09	2200000	2300000	2
Mg_09	2250000	2350000	4
Mg_09	2300000	2400000	5
Mg_09	2350000	2450000	3
Mg_09	2400000	2500000	3
Mg_09	2450000	2550000	3
Mg_09	2500000	2567804	50
Mg_09	2550000	2567804	49
Mg_10	0	100000	56
Mg_10	50000	150000	1
Mg_10	100000	200000	2
Mg_10	150000	250000	1
Mg_10	200000	300000	0
Mg_10	250000	350000	2
Mg_10	300000	400000	5
Mg_10	350000	450000	5
Mg_10	400000	500000	6
Mg_10	450000	550000	10
Mg_10	500000	600000	7
Mg_10	550000	650000	1
Mg_10	600000	700000	3
Mg_10	650000	750000	3
Mg_10	700000	800000	1
Mg_10	750000	850000	1
Mg_10	800000	900000	0
Mg_10	850000	950000	1
Mg_10	900000	1000000	1
Mg_10	950000	1050000	2
Mg_10	1000000	1100000	2
Mg_10	1050000	1150000	1
Mg_10	1100000	1200000	5
Mg_10	1150000	1250000	4
Mg_10	1200000	1300000	1
Mg_10	1250000	1350000	3
Mg_10	1300000	1400000	2
Mg_10	1350000	1450000	1
Mg_10	1400000	1500000	3
Mg_10	1450000	1550000	3
Mg_10	1500000	1600000	1
Mg_10	1550000	1650000	3
Mg_10	1600000	1700000	3
Mg_10	1650000	1750000	0
Mg_10	1700000	1800000	0
Mg_10	1750000	1850000	0
Mg_10	1800000	1900000	0
Mg_10	1850000	1950000	2
Mg_10	1900000	2000000	6
Mg_10	1950000	2050000	4
Mg_10	2000000	2100000	1
Mg_10	2050000	2150000	1
Mg_10	2100000	2200000	0
Mg_10	2150000	2250000	0
Mg_10	2200000	2300000	1
Mg_10	2250000	2350000	3
Mg_10	2300000	2400000	6
Mg_10	2350000	2409007	6
Mg_10	2400000	2409007	2
Mg_11	0	100000	69
Mg_11	50000	150000	4
Mg_11	100000	200000	6
Mg_11	150000	250000	6
Mg_11	200000	300000	3
Mg_11	250000	350000	3
Mg_11	300000	400000	3
Mg_11	350000	450000	4
Mg_11	400000	500000	4
Mg_11	450000	550000	1
Mg_11	500000	600000	2
Mg_11	550000	650000	3
Mg_11	600000	700000	1
Mg_11	650000	750000	2
Mg_11	700000	800000	2
Mg_11	750000	850000	1
Mg_11	800000	900000	3
Mg_11	850000	950000	4
Mg_11	900000	1000000	3
Mg_11	950000	1050000	2
Mg_11	1000000	1100000	1
Mg_11	1050000	1150000	0
Mg_11	1100000	1200000	1
Mg_11	1150000	1250000	3
Mg_11	1200000	1300000	4
Mg_11	1250000	1350000	4
Mg_11	1300000	1400000	3
Mg_11	1350000	1450000	5
Mg_11	1400000	1500000	5
Mg_11	1450000	1550000	1
Mg_11	1500000	1600000	0
Mg_11	1550000	1650000	0
Mg_11	1600000	1700000	0
Mg_11	1650000	1750000	6
Mg_11	1700000	1800000	6
Mg_11	1750000	1850000	2
Mg_11	1800000	1900000	6
Mg_11	1850000	1950000	6
Mg_11	1900000	2000000	4
Mg_11	1950000	2050000	6
Mg_11	2000000	2100000	5
Mg_11	2050000	2150000	1
Mg_11	2100000	2200000	2
Mg_11	2150000	2250000	6
Mg_11	2200000	2300000	6
Mg_11	2250000	2350000	3
Mg_11	2300000	2384985	46
Mg_11	2350000	2384985	45
Mg_12	0	100000	5
Mg_12	50000	150000	2
Mg_12	100000	200000	1
Mg_12	150000	250000	1
Mg_12	200000	300000	0
Mg_12	250000	350000	1
Mg_12	300000	400000	2
Mg_12	350000	450000	2
Mg_12	400000	500000	1
Mg_12	450000	550000	1
Mg_12	500000	600000	1
Mg_12	550000	650000	0
Mg_12	600000	700000	1
Mg_12	650000	750000	1
Mg_12	700000	800000	2
Mg_12	750000	850000	3
Mg_12	800000	900000	7
Mg_12	850000	950000	7
Mg_12	900000	1000000	1
Mg_12	950000	1050000	1
Mg_12	1000000	1100000	1
Mg_12	1050000	1150000	1
Mg_12	1100000	1200000	4
Mg_12	1150000	1250000	4
Mg_12	1200000	1300000	1
Mg_12	1250000	1350000	1
Mg_12	1300000	1400000	1
Mg_12	1350000	1450000	1
Mg_12	1400000	1500000	1
Mg_12	1450000	1550000	1
Mg_12	1500000	1600000	1
Mg_12	1550000	1650000	3
Mg_12	1600000	1700000	6
Mg_12	1650000	1750000	6
Mg_12	1700000	1800000	4
Mg_12	1750000	1850000	1
Mg_12	1800000	1900000	1
Mg_12	1850000	1950000	1
Mg_12	1900000	2000000	1
Mg_12	1950000	2050000	1
Mg_12	2000000	2100000	0
Mg_12	2050000	2150000	1
Mg_12	2100000	2200000	1
Mg_12	2150000	2250000	2
Mg_12	2200000	2286344	6
Mg_12	2250000	2286344	4
Mg_13	0	100000	5
Mg_13	50000	150000	2
Mg_13	100000	200000	5
Mg_13	150000	250000	7
Mg_13	200000	300000	5
Mg_13	250000	350000	2
Mg_13	300000	400000	2
Mg_13	350000	450000	3
Mg_13	400000	500000	4
Mg_13	450000	550000	4
Mg_13	500000	600000	1
Mg_13	550000	650000	1
Mg_13	600000	700000	2
Mg_13	650000	750000	3
Mg_13	700000	800000	2
Mg_13	750000	850000	0
Mg_13	800000	900000	0
Mg_13	850000	950000	0
Mg_13	900000	1000000	1
Mg_13	950000	1050000	1
Mg_13	1000000	1100000	1
Mg_13	1050000	1150000	2
Mg_13	1100000	1200000	4
Mg_13	1150000	1250000	4
Mg_13	1200000	1300000	1
Mg_13	1250000	1350000	1
Mg_13	1300000	1400000	1
Mg_13	1350000	1450000	3
Mg_13	1400000	1500000	7
Mg_13	1450000	1550000	7
Mg_13	1500000	1600000	3
Mg_13	1550000	1650000	0
Mg_13	1600000	1700000	3
Mg_13	1650000	1750000	3
Mg_13	1700000	1800000	2
Mg_13	1750000	1850000	2
Mg_13	1800000	1900000	1
Mg_13	1850000	1950000	1
Mg_13	1900000	2000000	0
Mg_13	1950000	2050000	0
Mg_13	2000000	2100000	0
Mg_13	2050000	2150000	4
Mg_13	2100000	2200000	5
Mg_13	2150000	2235784	65
Mg_13	2200000	2235784	64
Mg_14	0	100000	4
Mg_14	50000	150000	1
Mg_14	100000	200000	0
Mg_14	150000	250000	0
Mg_14	200000	300000	1
Mg_14	250000	350000	1
Mg_14	300000	400000	0
Mg_14	350000	450000	4
Mg_14	400000	500000	5
Mg_14	450000	550000	3
Mg_14	500000	600000	2
Mg_14	550000	650000	6
Mg_14	600000	700000	12
Mg_14	650000	750000	6
Mg_14	700000	800000	0
Mg_14	750000	850000	1
Mg_14	800000	900000	4
Mg_14	850000	950000	3
Mg_14	900000	1000000	1
Mg_14	950000	1050000	2
Mg_14	1000000	1100000	1
Mg_14	1050000	1150000	1
Mg_14	1100000	1200000	1
Mg_14	1150000	1250000	6
Mg_14	1200000	1300000	7
Mg_14	1250000	1350000	4
Mg_14	1300000	1400000	3
Mg_14	1350000	1450000	1
Mg_14	1400000	1500000	1
Mg_14	1450000	1550000	4
Mg_14	1500000	1600000	5
Mg_14	1550000	1650000	2
Mg_14	1600000	1700000	1
Mg_14	1650000	1750000	4
Mg_14	1700000	1800000	5
Mg_14	1750000	1850000	1
Mg_14	1800000	1900000	0
Mg_14	1850000	1950000	1
Mg_14	1900000	2000000	1
Mg_14	1950000	2050000	1
Mg_14	2000000	2100000	1
Mg_14	2050000	2150000	4
Mg_14	2100000	2200000	6
Mg_14	2150000	2219442	62
Mg_14	2200000	2219442	60
Mg_15	0	100000	87
Mg_15	50000	150000	1
Mg_15	100000	200000	5
Mg_15	150000	250000	4
Mg_15	200000	300000	4
Mg_15	250000	350000	5
Mg_15	300000	400000	1
Mg_15	350000	450000	3
Mg_15	400000	500000	4
Mg_15	450000	550000	1
Mg_15	500000	600000	0
Mg_15	550000	650000	1
Mg_15	600000	700000	1
Mg_15	650000	750000	0
Mg_15	700000	800000	0
Mg_15	750000	850000	1
Mg_15	800000	900000	2
Mg_15	850000	950000	1
Mg_15	900000	1000000	6
Mg_15	950000	1050000	7
Mg_15	1000000	1100000	2
Mg_15	1050000	1150000	1
Mg_15	1100000	1200000	1
Mg_15	1150000	1250000	1
Mg_15	1200000	1300000	1
Mg_15	1250000	1350000	1
Mg_15	1300000	1400000	1
Mg_15	1350000	1450000	1
Mg_15	1400000	1500000	0
Mg_15	1450000	1550000	4
Mg_15	1500000	1600000	9
Mg_15	1550000	1650000	5
Mg_15	1600000	1700000	1
Mg_15	1650000	1750000	5
Mg_15	1700000	1800000	5
Mg_15	1750000	1850000	1
Mg_15	1800000	1900000	1
Mg_15	1850000	1950000	1
Mg_15	1900000	2000000	1
Mg_15	1950000	2050000	1
Mg_15	2000000	2100000	1
Mg_15	2050000	2150000	3
Mg_15	2100000	2200000	37
Mg_15	2150000	2208411	64
Mg_15	2200000	2208411	29
Mg_16	0	100000	39
Mg_16	50000	150000	0
Mg_16	100000	200000	3
Mg_16	150000	250000	6
Mg_16	200000	300000	3
Mg_16	250000	350000	3
Mg_16	300000	400000	3
Mg_16	350000	450000	0
Mg_16	400000	500000	2
Mg_16	450000	550000	3
Mg_16	500000	600000	2
Mg_16	550000	650000	4
Mg_16	600000	700000	5
Mg_16	650000	750000	3
Mg_16	700000	800000	6
Mg_16	750000	850000	9
Mg_16	800000	900000	6
Mg_16	850000	950000	2
Mg_16	900000	1000000	0
Mg_16	950000	1050000	0
Mg_16	1000000	1100000	2
Mg_16	1050000	1150000	2
Mg_16	1100000	1200000	2
Mg_16	1150000	1250000	4
Mg_16	1200000	1300000	2
Mg_16	1250000	1350000	0
Mg_16	1300000	1400000	1
Mg_16	1350000	1450000	1
Mg_16	1400000	1500000	0
Mg_16	1450000	1550000	0
Mg_16	1500000	1600000	1
Mg_16	1550000	1650000	1
Mg_16	1600000	1700000	0
Mg_16	1650000	1750000	2
Mg_16	1700000	1800000	4
Mg_16	1750000	1850000	3
Mg_16	1800000	1900000	2
Mg_16	1850000	1950000	4
Mg_16	1900000	2000000	3
Mg_16	1950000	2050000	4
Mg_16	2000000	2100000	51
Mg_16	2050000	2111503	85
Mg_16	2100000	2111503	38
Mg_17	0	100000	2
Mg_17	50000	150000	4
Mg_17	100000	200000	3
Mg_17	150000	250000	1
Mg_17	200000	300000	0
Mg_17	250000	350000	0
Mg_17	300000	400000	0
Mg_17	350000	450000	1
Mg_17	400000	500000	2
Mg_17	450000	550000	1
Mg_17	500000	600000	3
Mg_17	550000	650000	5
Mg_17	600000	700000	5
Mg_17	650000	750000	4
Mg_17	700000	800000	4
Mg_17	750000	850000	3
Mg_17	800000	900000	0
Mg_17	850000	950000	0
Mg_17	900000	1000000	1
Mg_17	950000	1050000	2
Mg_17	1000000	1100000	1
Mg_17	1050000	1150000	0
Mg_17	1100000	1200000	3
Mg_17	1150000	1250000	3
Mg_17	1200000	1300000	0
Mg_17	1250000	1350000	3
Mg_17	1300000	1400000	4
Mg_17	1350000	1450000	1
Mg_17	1400000	1500000	2
Mg_17	1450000	1550000	2
Mg_17	1500000	1600000	1
Mg_17	1550000	1650000	2
Mg_17	1600000	1700000	1
Mg_17	1650000	1750000	2
Mg_17	1700000	1800000	5
Mg_17	1750000	1850000	4
Mg_17	1800000	1900000	2
Mg_17	1850000	1950000	1
Mg_17	1900000	2000000	1
Mg_17	1950000	2050000	1
Mg_17	2000000	2096019	25
Mg_17	2050000	2096019	25
Mg_18	0	100000	4
Mg_18	50000	150000	1
Mg_18	100000	200000	1
Mg_18	150000	250000	1
Mg_18	200000	300000	5
Mg_18	250000	350000	6
Mg_18	300000	400000	1
Mg_18	350000	450000	1
Mg_18	400000	500000	6
Mg_18	450000	550000	5
Mg_18	500000	600000	2
Mg_18	550000	650000	3
Mg_18	600000	700000	3
Mg_18	650000	750000	3
Mg_18	700000	800000	3
Mg_18	750000	850000	3
Mg_18	800000	900000	2
Mg_18	850000	950000	2
Mg_18	900000	1000000	3
Mg_18	950000	1050000	6
Mg_18	1000000	1100000	5
Mg_18	1050000	1150000	2
Mg_18	1100000	1200000	1
Mg_18	1150000	1250000	0
Mg_18	1200000	1300000	0
Mg_18	1250000	1350000	1
Mg_18	1300000	1400000	2
Mg_18	1350000	1450000	2
Mg_18	1400000	1500000	5
Mg_18	1450000	1550000	7
Mg_18	1500000	1600000	4
Mg_18	1550000	1650000	1
Mg_18	1600000	1700000	1
Mg_18	1650000	1750000	4
Mg_18	1700000	1800000	5
Mg_18	1750000	1814662	58
Mg_18	1800000	1814662	56

## Sheet: Figure2d
Contigs name	Distance from contig 5' boundary	Distance from contig 3' boundary	Type
tig00000035_np512512	1255823	13638	Reverse_Mi-Tel
tig00000035_np512512	1256136	13325	Reverse_Mi-Tel
tig00000035_np512512	1256451	13010	Reverse_Mi-Tel
tig00000035_np512512	1256764	12697	Reverse_Mi-Tel
tig00000035_np512512	1257074	12387	Reverse_Mi-Tel
tig00000035_np512512	1257390	12071	Reverse_Mi-Tel
tig00000035_np512512	1257703	11758	Reverse_Mi-Tel
tig00000035_np512512	1258017	11444	Reverse_Mi-Tel
tig00000035_np512512	1258333	11128	Reverse_Mi-Tel
tig00000035_np512512	1258647	10814	Reverse_Mi-Tel
tig00000035_np512512	1258965	10496	Reverse_Mi-Tel
tig00000035_np512512	1259282	10179	Reverse_Mi-Tel
tig00000035_np512512	1259598	9863	Reverse_Mi-Tel
tig00000035_np512512	1259912	9549	Reverse_Mi-Tel
tig00000035_np512512	1260223	9238	Reverse_Mi-Tel
tig00000035_np512512	1260537	8924	Reverse_Mi-Tel
tig00000035_np512512	1260852	8609	Reverse_Mi-Tel
tig00000035_np512512	1261163	8299	Reverse_Mi-Tel
tig00000035_np512512	1261479	7982	Reverse_Mi-Tel
tig00000035_np512512	1261791	7670	Reverse_Mi-Tel
tig00000035_np512512	1262104	7357	Reverse_Mi-Tel
tig00000035_np512512	1262416	7045	Reverse_Mi-Tel
tig00000035_np512512	1262728	6733	Reverse_Mi-Tel
tig00000035_np512512	1263045	6416	Reverse_Mi-Tel
tig00000035_np512512	1263361	6100	Reverse_Mi-Tel
tig00000035_np512512	1263674	5787	Reverse_Mi-Tel
tig00000035_np512512	1263985	5476	Reverse_Mi-Tel
tig00000035_np512512	1264299	5162	Reverse_Mi-Tel
tig00000035_np512512	1264612	4848	Reverse_Mi-Tel
tig00000035_np512512	1264929	4532	Reverse_Mi-Tel
tig00000035_np512512	1265240	4221	Reverse_Mi-Tel
tig00000035_np512512	1265553	3908	Reverse_Mi-Tel
tig00000035_np512512	1265824	3637	Reverse_Mi-Tel
tig00000035_np512512	1266135	3326	Reverse_Mi-Tel
tig00000035_np512512	1266454	3007	Reverse_Mi-Tel
tig00000035_np512512	1266770	2691	Reverse_Mi-Tel
tig00000035_np512512	1267088	2373	Reverse_Mi-Tel
tig00000035_np512512	1267417	2044	Reverse_Mi-Tel
tig00000035_np512512	1267731	1730	Reverse_Mi-Tel
tig00000035_np512512	1268049	1412	Reverse_Mi-Tel
tig00000035_np512512	1268370	1090	Reverse_Mi-Tel
tig00000035_np512512	1268683	777	Reverse_Mi-Tel
tig00000035_np512512	1268994	468	Reverse_Mi-Tel
tig00000035_np512512	1269337	124	Reverse_Mi-Tel
tig00000040_np512512	199	3776528	Mi-Tel
tig00000040_np512512	610	3776107	Mi-Tel
tig00000040_np512512	993	3775721	Mi-Tel
tig00000040_np512512	1342	3775375	Mi-Tel
tig00000040_np512512	1695	3775023	Mi-Tel
tig00000040_np512512	2107	3774606	Mi-Tel
tig00000040_np512512	2476	3774243	Mi-Tel
tig00000040_np512512	2819	3773894	Mi-Tel
tig00000040_np512512	3191	3773528	Mi-Tel
tig00000040_np512512	3610	3773109	Mi-Tel
tig00000040_np512512	3964	3772756	Mi-Tel
tig00000040_np512512	4346	3772374	Mi-Tel
tig00000040_np512512	4748	3771971	Mi-Tel
tig00000040_np512512	5179	3771531	Mi-Tel
tig00000040_np512512	5615	3771108	Mi-Tel
tig00000040_np512512	6007	3770711	Mi-Tel
tig00000040_np512512	6376	3770344	Mi-Tel
tig00000040_np512512	6703	3770015	Mi-Tel
tig00000040_np512512	7019	3769700	Mi-Tel
tig00000040_np512512	7342	3769378	Mi-Tel
tig00000040_np512512	7658	3769061	Mi-Tel
tig00000040_np512512	7987	3768732	Mi-Tel
tig00000040_np512512	8322	3768397	Mi-Tel
tig00000040_np512512	8656	3768063	Mi-Tel
tig00000040_np512512	8978	3767741	Mi-Tel
tig00000040_np512512	9323	3767396	Mi-Tel
tig00000040_np512512	9651	3767068	Mi-Tel
tig00000040_np512512	9968	3766751	Mi-Tel
tig00000040_np512512	10290	3766429	Mi-Tel
tig00000040_np512512	10613	3766106	Mi-Tel
tig00000040_np512512	10935	3765784	Mi-Tel
tig00000040_np512512	11253	3765466	Mi-Tel
tig00000040_np512512	11576	3765143	Mi-Tel
tig00000040_np512512	11899	3764820	Mi-Tel
tig00000040_np512512	12220	3764499	Mi-Tel
tig00000040_np512512	12539	3764180	Mi-Tel
tig00000040_np512512	12865	3763854	Mi-Tel
tig00000040_np512512	13179	3763540	Mi-Tel
tig00000040_np512512	13499	3763220	Mi-Tel
tig00000040_np512512	13817	3762902	Mi-Tel
tig00000040_np512512	14134	3762585	Mi-Tel
tig00000040_np512512	14453	3762266	Mi-Tel
tig00000040_np512512	14776	3761943	Mi-Tel
tig00000040_np512512	15097	3761622	Mi-Tel
tig00000040_np512512	15412	3761307	Mi-Tel
tig00000040_np512512	15735	3760984	Mi-Tel
tig00000040_np512512	16045	3760674	Mi-Tel
tig00000040_np512512	16364	3760355	Mi-Tel
tig00000040_np512512	16683	3760036	Mi-Tel
tig00000040_np512512	17001	3759718	Mi-Tel
tig00000040_np512512	17314	3759405	Mi-Tel
tig00000040_np512512	17627	3759092	Mi-Tel
tig00000040_np512512	17947	3758772	Mi-Tel
tig00000040_np512512	18261	3758458	Mi-Tel
tig00000040_np512512	18590	3758129	Mi-Tel
tig00000040_np512512	18911	3757808	Mi-Tel
tig00000040_np512512	19231	3757488	Mi-Tel
tig00000040_np512512	19558	3757163	Mi-Tel
tig00000040_np512512	19873	3756846	Mi-Tel
tig00000040_np512512	20187	3756532	Mi-Tel
tig00000040_np512512	20511	3756208	Mi-Tel
tig00000040_np512512	20833	3755886	Mi-Tel
tig00000040_np512512	21153	3755566	Mi-Tel
tig00000040_np512512	21476	3755243	Mi-Tel
tig00000040_np512512	21800	3754919	Mi-Tel
tig00000040_np512512	22122	3754597	Mi-Tel
tig00000040_np512512	22437	3754282	Mi-Tel
tig00000040_np512512	22757	3753962	Mi-Tel
tig00000040_np512512	23078	3753641	Mi-Tel
tig00000040_np512512	23388	3753331	Mi-Tel
tig00000040_np512512	23701	3753018	Mi-Tel
tig00000040_np512512	24023	3752696	Mi-Tel
tig00000040_np512512	24341	3752378	Mi-Tel
tig00000040_np512512	24661	3752058	Mi-Tel
tig00000040_np512512	31338	3745381	Mi-Tel
tig00000040_np512512	32099	3744620	Mi-Tel
tig00000076_np512512	1150624	11225	Reverse_Mi-Tel
tig00000076_np512512	1151337	10512	Reverse_Mi-Tel
tig00000076_np512512	1152050	9799	Reverse_Mi-Tel
tig00000076_np512512	1152765	9084	Reverse_Mi-Tel
tig00000076_np512512	1153479	8370	Reverse_Mi-Tel
tig00000076_np512512	1154197	7652	Reverse_Mi-Tel
tig00000076_np512512	1154914	6935	Reverse_Mi-Tel
tig00000076_np512512	1155629	6220	Reverse_Mi-Tel
tig00000076_np512512	1156344	5505	Reverse_Mi-Tel
tig00000076_np512512	1157058	4791	Reverse_Mi-Tel
tig00000076_np512512	1157772	4077	Reverse_Mi-Tel
tig00000076_np512512	1158488	3361	Reverse_Mi-Tel
tig00000076_np512512	1159204	2645	Reverse_Mi-Tel
tig00000076_np512512	1159933	1914	Reverse_Mi-Tel
tig00000076_np512512	1160713	1137	Reverse_Mi-Tel
tig00000076_np512512	1161504	342	Reverse_Mi-Tel
tig00000089_np512512	1172077	34044	Reverse_Mi-Tel
tig00000089_np512512	1172683	33438	Reverse_Mi-Tel
tig00000089_np512512	1173287	32834	Reverse_Mi-Tel
tig00000089_np512512	1173892	32229	Reverse_Mi-Tel
tig00000089_np512512	1174498	31623	Reverse_Mi-Tel
tig00000089_np512512	1175102	31019	Reverse_Mi-Tel
tig00000089_np512512	1175706	30415	Reverse_Mi-Tel
tig00000089_np512512	1176311	29810	Reverse_Mi-Tel
tig00000089_np512512	1176914	29207	Reverse_Mi-Tel
tig00000089_np512512	1177519	28602	Reverse_Mi-Tel
tig00000089_np512512	1178124	27997	Reverse_Mi-Tel
tig00000089_np512512	1178728	27393	Reverse_Mi-Tel
tig00000089_np512512	1179333	26788	Reverse_Mi-Tel
tig00000089_np512512	1179937	26184	Reverse_Mi-Tel
tig00000089_np512512	1180542	25579	Reverse_Mi-Tel
tig00000089_np512512	1181148	24973	Reverse_Mi-Tel
tig00000089_np512512	1181753	24368	Reverse_Mi-Tel
tig00000089_np512512	1182359	23762	Reverse_Mi-Tel
tig00000089_np512512	1182963	23158	Reverse_Mi-Tel
tig00000089_np512512	1183567	22554	Reverse_Mi-Tel
tig00000089_np512512	1184171	21950	Reverse_Mi-Tel
tig00000089_np512512	1184775	21346	Reverse_Mi-Tel
tig00000089_np512512	1185380	20741	Reverse_Mi-Tel
tig00000089_np512512	1185983	20138	Reverse_Mi-Tel
tig00000089_np512512	1186587	19534	Reverse_Mi-Tel
tig00000089_np512512	1187191	18930	Reverse_Mi-Tel
tig00000089_np512512	1187795	18326	Reverse_Mi-Tel
tig00000089_np512512	1188398	17723	Reverse_Mi-Tel
tig00000089_np512512	1189002	17119	Reverse_Mi-Tel
tig00000089_np512512	1189606	16515	Reverse_Mi-Tel
tig00000089_np512512	1190210	15911	Reverse_Mi-Tel
tig00000089_np512512	1190814	15307	Reverse_Mi-Tel
tig00000089_np512512	1191421	14700	Reverse_Mi-Tel
tig00000089_np512512	1192024	14097	Reverse_Mi-Tel
tig00000089_np512512	1192627	13494	Reverse_Mi-Tel
tig00000089_np512512	1193232	12889	Reverse_Mi-Tel
tig00000089_np512512	1193836	12285	Reverse_Mi-Tel
tig00000089_np512512	1194431	11688	Reverse_Mi-Tel
tig00000089_np512512	1195108	11014	Reverse_Mi-Tel
tig00000089_np512512	1195799	10320	Reverse_Mi-Tel
tig00000089_np512512	1196504	9617	Reverse_Mi-Tel
tig00000089_np512512	1197209	8913	Reverse_Mi-Tel
tig00000089_np512512	1197892	8232	Reverse_Mi-Tel
tig00000089_np512512	1198542	7571	Reverse_Mi-Tel
tig00000089_np512512	1199206	6915	Reverse_Mi-Tel
tig00000089_np512512	1199815	6306	Reverse_Mi-Tel
tig00000089_np512512	1200529	5592	Reverse_Mi-Tel
tig00000089_np512512	1201422	4705	Reverse_Mi-Tel
tig00000089_np512512	1202204	3943	Reverse_Mi-Tel
tig00000089_np512512	1202944	3176	Reverse_Mi-Tel
tig00000089_np512512	1203645	2481	Reverse_Mi-Tel
tig00000089_np512512	1204295	1827	Reverse_Mi-Tel
tig00000089_np512512	1204943	1172	Reverse_Mi-Tel
tig00000089_np512512	1205585	535	Reverse_Mi-Tel
tig00000101_np512512	1697186	308069	Reverse_Mi-Tel
tig00000101_np512512	1698318	306937	Mi-Tel
tig00000134_np512512	1883236	24785	Reverse_Mi-Tel
tig00000134_np512512	1883610	24411	Reverse_Mi-Tel
tig00000134_np512512	1883983	24038	Reverse_Mi-Tel
tig00000134_np512512	1884358	23663	Reverse_Mi-Tel
tig00000134_np512512	1884731	23290	Reverse_Mi-Tel
tig00000134_np512512	1885103	22918	Reverse_Mi-Tel
tig00000134_np512512	1885477	22544	Reverse_Mi-Tel
tig00000134_np512512	1885853	22168	Reverse_Mi-Tel
tig00000134_np512512	1886228	21793	Reverse_Mi-Tel
tig00000134_np512512	1886602	21419	Reverse_Mi-Tel
tig00000134_np512512	1886979	21042	Reverse_Mi-Tel
tig00000134_np512512	1887354	20667	Reverse_Mi-Tel
tig00000134_np512512	1887727	20294	Reverse_Mi-Tel
tig00000134_np512512	1888101	19920	Reverse_Mi-Tel
tig00000134_np512512	1888479	19542	Reverse_Mi-Tel
tig00000134_np512512	1888854	19167	Reverse_Mi-Tel
tig00000134_np512512	1889229	18792	Reverse_Mi-Tel
tig00000134_np512512	1889603	18416	Reverse_Mi-Tel
tig00000134_np512512	1889978	18043	Reverse_Mi-Tel
tig00000134_np512512	1890352	17669	Reverse_Mi-Tel
tig00000134_np512512	1890726	17295	Reverse_Mi-Tel
tig00000134_np512512	1891102	16919	Reverse_Mi-Tel
tig00000134_np512512	1891478	16543	Reverse_Mi-Tel
tig00000134_np512512	1891852	16169	Reverse_Mi-Tel
tig00000134_np512512	1892224	15797	Reverse_Mi-Tel
tig00000134_np512512	1892600	15421	Reverse_Mi-Tel
tig00000134_np512512	1892977	15044	Reverse_Mi-Tel
tig00000134_np512512	1893359	14662	Reverse_Mi-Tel
tig00000134_np512512	1893734	14287	Reverse_Mi-Tel
tig00000134_np512512	1894109	13912	Reverse_Mi-Tel
tig00000134_np512512	1894485	13536	Reverse_Mi-Tel
tig00000134_np512512	1894859	13162	Reverse_Mi-Tel
tig00000134_np512512	1895235	12787	Reverse_Mi-Tel
tig00000134_np512512	1895984	12037	Reverse_Mi-Tel
tig00000134_np512512	1896359	11662	Reverse_Mi-Tel
tig00000134_np512512	1896734	11287	Reverse_Mi-Tel
tig00000134_np512512	1897107	10913	Reverse_Mi-Tel
tig00000134_np512512	1897856	10165	Reverse_Mi-Tel
tig00000134_np512512	1898232	9790	Reverse_Mi-Tel
tig00000134_np512512	1898606	9417	Reverse_Mi-Tel
tig00000134_np512512	1898981	9041	Reverse_Mi-Tel
tig00000134_np512512	1899356	8665	Reverse_Mi-Tel
tig00000134_np512512	1899730	8291	Reverse_Mi-Tel
tig00000134_np512512	1900105	7916	Reverse_Mi-Tel
tig00000134_np512512	1900478	7542	Reverse_Mi-Tel
tig00000134_np512512	1900854	7167	Reverse_Mi-Tel
tig00000134_np512512	1901229	6792	Reverse_Mi-Tel
tig00000134_np512512	1901979	6042	Reverse_Mi-Tel
tig00000134_np512512	1902352	5669	Reverse_Mi-Tel
tig00000134_np512512	1903095	4927	Reverse_Mi-Tel
tig00000134_np512512	1903472	4549	Reverse_Mi-Tel
tig00000145_np512512	97	4168123	Mi-Tel
tig00000145_np512512	413	4167808	Mi-Tel
tig00000145_np512512	740	4167481	Mi-Tel
tig00000145_np512512	1059	4167162	Mi-Tel
tig00000145_np512512	1378	4166843	Mi-Tel
tig00000145_np512512	1703	4166518	Mi-Tel
tig00000145_np512512	2032	4166189	Mi-Tel
tig00000145_np512512	2361	4165860	Mi-Tel
tig00000145_np512512	2677	4165544	Mi-Tel
tig00000145_np512512	2995	4165227	Mi-Tel
tig00000145_np512512	3314	4164907	Mi-Tel
tig00000145_np512512	3640	4164581	Mi-Tel
tig00000145_np512512	3958	4164263	Mi-Tel
tig00000145_np512512	4280	4163941	Mi-Tel
tig00000145_np512512	4595	4163626	Mi-Tel
tig00000145_np512512	4912	4163309	Mi-Tel
tig00000145_np512512	5224	4162998	Mi-Tel
tig00000145_np512512	5544	4162678	Mi-Tel
tig00000145_np512512	5858	4162363	Mi-Tel
tig00000145_np512512	6182	4162039	Mi-Tel
tig00000145_np512512	6499	4161722	Mi-Tel
tig00000145_np512512	6820	4161396	Mi-Tel
tig00000145_np512512	7138	4161081	Mi-Tel
tig00000145_np512512	7453	4160768	Mi-Tel
tig00000145_np512512	7766	4160455	Mi-Tel
tig00000145_np512512	8081	4160140	Mi-Tel
tig00000145_np512512	8396	4159825	Mi-Tel
tig00000145_np512512	8715	4159506	Mi-Tel
tig00000145_np512512	9028	4159193	Mi-Tel
tig00000145_np512512	9341	4158880	Mi-Tel
tig00000145_np512512	9661	4158560	Mi-Tel
tig00000145_np512512	9976	4158245	Mi-Tel
tig00000145_np512512	10292	4157929	Mi-Tel
tig00000145_np512512	11109	4157112	Mi-Tel
tig00000145_np512512	11422	4156799	Mi-Tel
tig00000145_np512512	11739	4156482	Mi-Tel
tig00000145_np512512	12563	4155658	Mi-Tel
tig00000145_np512512	13376	4154845	Mi-Tel
tig00000145_np512512	14193	4154028	Mi-Tel
tig00000145_np512512	15008	4153213	Mi-Tel
tig00000145_np512512	4155288	12938	Mi-Tel
tig00000145_np512512	4156621	11600	Mi-Tel
tig00000145_np512512	4157316	10905	Mi-Tel
tig00000145_np512512	4158009	10212	Mi-Tel
tig00000145_np512512	4158701	9520	Mi-Tel
tig00000145_np512512	4161465	6756	Mi-Tel
tig00000145_np512512	4162070	6151	Reverse_Mi-Tel
tig00000145_np512512	4162763	5458	Reverse_Mi-Tel
tig00000145_np512512	4163461	4760	Reverse_Mi-Tel
tig00000145_np512512	4164158	4063	Reverse_Mi-Tel
tig00000145_np512512	4164852	3369	Reverse_Mi-Tel
tig00000145_np512512	4165183	3038	Reverse_Mi-Tel
tig00000145_np512512	4165496	2725	Reverse_Mi-Tel
tig00000145_np512512	4165810	2411	Reverse_Mi-Tel
tig00000145_np512512	4166122	2099	Reverse_Mi-Tel
tig00000145_np512512	4166434	1787	Reverse_Mi-Tel
tig00000145_np512512	4166746	1475	Reverse_Mi-Tel
tig00000145_np512512	4167059	1162	Reverse_Mi-Tel
tig00000145_np512512	4167375	846	Reverse_Mi-Tel
tig00000145_np512512	4167688	533	Reverse_Mi-Tel
tig00000145_np512512	4168002	219	Reverse_Mi-Tel
tig00000201_np512512	2859415	33787	Reverse_Mi-Tel
tig00000201_np512512	2860250	32952	Reverse_Mi-Tel
tig00000201_np512512	2861085	32117	Reverse_Mi-Tel
tig00000201_np512512	2861928	31274	Reverse_Mi-Tel
tig00000201_np512512	2862770	30432	Reverse_Mi-Tel
tig00000201_np512512	2863610	29592	Reverse_Mi-Tel
tig00000201_np512512	2864453	28749	Reverse_Mi-Tel
tig00000201_np512512	2865291	27911	Reverse_Mi-Tel
tig00000201_np512512	2866129	27073	Reverse_Mi-Tel
tig00000201_np512512	2866446	26756	Reverse_Mi-Tel
tig00000201_np512512	2867284	25918	Reverse_Mi-Tel
tig00000201_np512512	2867602	25600	Reverse_Mi-Tel
tig00000201_np512512	2867917	25285	Reverse_Mi-Tel
tig00000201_np512512	2868235	24967	Reverse_Mi-Tel
tig00000201_np512512	2868551	24651	Reverse_Mi-Tel
tig00000201_np512512	2868873	24329	Reverse_Mi-Tel
tig00000201_np512512	2869194	24008	Reverse_Mi-Tel
tig00000201_np512512	2869515	23687	Reverse_Mi-Tel
tig00000201_np512512	2869832	23370	Reverse_Mi-Tel
tig00000201_np512512	2870155	23047	Reverse_Mi-Tel
tig00000201_np512512	2870472	22730	Reverse_Mi-Tel
tig00000201_np512512	2870790	22412	Reverse_Mi-Tel
tig00000201_np512512	2871116	22086	Reverse_Mi-Tel
tig00000201_np512512	2871435	21767	Reverse_Mi-Tel
tig00000201_np512512	2871755	21447	Reverse_Mi-Tel
tig00000201_np512512	2872073	21129	Reverse_Mi-Tel
tig00000201_np512512	2872394	20808	Reverse_Mi-Tel
tig00000201_np512512	2872712	20490	Reverse_Mi-Tel
tig00000201_np512512	2873031	20171	Reverse_Mi-Tel
tig00000201_np512512	2873355	19847	Reverse_Mi-Tel
tig00000201_np512512	2873678	19524	Reverse_Mi-Tel
tig00000201_np512512	2873995	19207	Reverse_Mi-Tel
tig00000201_np512512	2874313	18889	Reverse_Mi-Tel
tig00000201_np512512	2874636	18566	Reverse_Mi-Tel
tig00000201_np512512	2874958	18244	Reverse_Mi-Tel
tig00000201_np512512	2875282	17920	Reverse_Mi-Tel
tig00000201_np512512	2875601	17601	Reverse_Mi-Tel
tig00000201_np512512	2875920	17282	Reverse_Mi-Tel
tig00000201_np512512	2876242	16960	Reverse_Mi-Tel
tig00000201_np512512	2876560	16642	Reverse_Mi-Tel
tig00000201_np512512	2876881	16321	Reverse_Mi-Tel
tig00000201_np512512	2877200	16002	Reverse_Mi-Tel
tig00000201_np512512	2877523	15679	Reverse_Mi-Tel
tig00000201_np512512	2877839	15363	Reverse_Mi-Tel
tig00000201_np512512	2878161	15041	Reverse_Mi-Tel
tig00000201_np512512	2878488	14714	Reverse_Mi-Tel
tig00000201_np512512	2878807	14395	Reverse_Mi-Tel
tig00000201_np512512	2879131	14071	Reverse_Mi-Tel
tig00000201_np512512	2879451	13751	Reverse_Mi-Tel
tig00000201_np512512	2879772	13430	Reverse_Mi-Tel
tig00000201_np512512	2880094	13108	Reverse_Mi-Tel
tig00000201_np512512	2880418	12784	Reverse_Mi-Tel
tig00000201_np512512	2880743	12459	Reverse_Mi-Tel
tig00000201_np512512	2881066	12136	Reverse_Mi-Tel
tig00000201_np512512	2881390	11812	Reverse_Mi-Tel
tig00000201_np512512	2881709	11493	Reverse_Mi-Tel
tig00000201_np512512	2882033	11169	Reverse_Mi-Tel
tig00000201_np512512	2882359	10843	Reverse_Mi-Tel
tig00000201_np512512	2882684	10518	Reverse_Mi-Tel
tig00000201_np512512	2883007	10195	Reverse_Mi-Tel
tig00000201_np512512	2883328	9874	Reverse_Mi-Tel
tig00000201_np512512	2883641	9561	Reverse_Mi-Tel
tig00000201_np512512	2883963	9239	Reverse_Mi-Tel
tig00000201_np512512	2884286	8916	Reverse_Mi-Tel
tig00000201_np512512	2884608	8594	Reverse_Mi-Tel
tig00000201_np512512	2884928	8274	Reverse_Mi-Tel
tig00000201_np512512	2885247	7955	Reverse_Mi-Tel
tig00000201_np512512	2885570	7632	Reverse_Mi-Tel
tig00000201_np512512	2885887	7315	Reverse_Mi-Tel
tig00000201_np512512	2886218	6984	Reverse_Mi-Tel
tig00000201_np512512	2886536	6666	Reverse_Mi-Tel
tig00000201_np512512	2886859	6343	Reverse_Mi-Tel
tig00000201_np512512	2887188	6014	Reverse_Mi-Tel
tig00000201_np512512	2887506	5696	Reverse_Mi-Tel
tig00000201_np512512	2887825	5377	Reverse_Mi-Tel
tig00000201_np512512	2888148	5054	Reverse_Mi-Tel
tig00000201_np512512	2888474	4728	Reverse_Mi-Tel
tig00000201_np512512	2888796	4406	Reverse_Mi-Tel
tig00000201_np512512	2889120	4082	Reverse_Mi-Tel
tig00000201_np512512	2889448	3754	Reverse_Mi-Tel
tig00000201_np512512	2889770	3432	Reverse_Mi-Tel
tig00000201_np512512	2890093	3109	Reverse_Mi-Tel
tig00000201_np512512	2890416	2786	Reverse_Mi-Tel
tig00000201_np512512	2890734	2468	Reverse_Mi-Tel
tig00000201_np512512	2891058	2144	Reverse_Mi-Tel
tig00000201_np512512	2891376	1826	Reverse_Mi-Tel
tig00000201_np512512	2891701	1501	Reverse_Mi-Tel
tig00000201_np512512	2892020	1182	Reverse_Mi-Tel
tig00000201_np512512	2892340	862	Reverse_Mi-Tel
tig00000201_np512512	2892662	540	Reverse_Mi-Tel
tig00000201_np512512	2892981	221	Reverse_Mi-Tel
tig00000244_np512512	3559645	395	Reverse_Mi-Tel
tig00000244_np512512	3559974	60	Reverse_Mi-Tel
tig00000250_np512512	115	3436476	Mi-Tel
tig00000250_np512512	509	3436081	Mi-Tel
tig00000250_np512512	910	3435680	Mi-Tel
tig00000250_np512512	1242	3435348	Mi-Tel
tig00000250_np512512	1560	3435030	Mi-Tel
tig00000250_np512512	1886	3434704	Mi-Tel
tig00000250_np512512	2211	3434380	Mi-Tel
tig00000250_np512512	2533	3434057	Mi-Tel
tig00000250_np512512	2850	3433740	Mi-Tel
tig00000250_np512512	3174	3433416	Mi-Tel
tig00000250_np512512	3497	3433093	Mi-Tel
tig00000250_np512512	3819	3432771	Mi-Tel
tig00000250_np512512	4147	3432443	Mi-Tel
tig00000250_np512512	4465	3432125	Mi-Tel
tig00000250_np512512	4786	3431804	Mi-Tel
tig00000250_np512512	5107	3431483	Mi-Tel
tig00000250_np512512	5428	3431162	Mi-Tel
tig00000250_np512512	5748	3430843	Mi-Tel
tig00000250_np512512	6070	3430520	Mi-Tel
tig00000250_np512512	6401	3430189	Mi-Tel
tig00000250_np512512	7099	3429491	Mi-Tel
tig00000250_np512512	8745	3427845	Mi-Tel
tig00000250_np512512	9440	3427150	Mi-Tel
tig00000250_np512512	10139	3426451	Mi-Tel
tig00000250_np512512	10839	3425751	Mi-Tel
tig00000250_np512512	11542	3425048	Mi-Tel
tig00000250_np512512	12249	3424341	Mi-Tel
tig00000250_np512512	12964	3423626	Mi-Tel
tig00000250_np512512	13676	3422914	Mi-Tel
tig00000250_np512512	14384	3422206	Mi-Tel
tig00000250_np512512	15077	3421513	Mi-Tel
tig00000250_np512512	3419764	16826	Reverse_Mi-Tel
tig00000250_np512512	3420580	16010	Reverse_Mi-Tel
tig00000250_np512512	3421458	15132	Reverse_Mi-Tel
tig00000250_np512512	3428506	8084	Reverse_Mi-Tel
tig00000250_np512512	3429392	7198	Reverse_Mi-Tel
tig00000250_np512512	3430273	6317	Reverse_Mi-Tel
tig00000250_np512512	3431150	5440	Reverse_Mi-Tel
tig00000250_np512512	3432033	4557	Reverse_Mi-Tel
tig00000250_np512512	3432917	3673	Reverse_Mi-Tel
tig00000250_np512512	3433797	2793	Reverse_Mi-Tel
tig00000250_np512512	3434673	1917	Reverse_Mi-Tel
tig00000250_np512512	3435559	1030	Reverse_Mi-Tel
tig00000250_np512512	3436440	149	Reverse_Mi-Tel
tig00000251_np512512	1924130	5806	Reverse_Mi-Tel
tig00000251_np512512	1924850	5086	Reverse_Mi-Tel
tig00000251_np512512	1925570	4366	Reverse_Mi-Tel
tig00000251_np512512	1926288	3648	Reverse_Mi-Tel
tig00000251_np512512	1927008	2928	Reverse_Mi-Tel
tig00000251_np512512	1927726	2210	Reverse_Mi-Tel
tig00000251_np512512	1928454	1482	Reverse_Mi-Tel
tig00000251_np512512	1929171	766	Reverse_Mi-Tel
tig00000251_np512512	1929885	51	Reverse_Mi-Tel
tig00000264_np512512	730831	10490	Reverse_Mi-Tel
tig00000264_np512512	731489	9832	Reverse_Mi-Tel
tig00000264_np512512	731820	9501	Reverse_Mi-Tel
tig00000264_np512512	732477	8844	Reverse_Mi-Tel
tig00000264_np512512	732818	8503	Reverse_Mi-Tel
tig00000264_np512512	733476	7845	Reverse_Mi-Tel
tig00000264_np512512	733799	7522	Reverse_Mi-Tel
tig00000264_np512512	734458	6863	Reverse_Mi-Tel
tig00000264_np512512	734777	6545	Reverse_Mi-Tel
tig00000264_np512512	735436	5885	Reverse_Mi-Tel
tig00000264_np512512	735758	5563	Reverse_Mi-Tel
tig00000264_np512512	736419	4902	Reverse_Mi-Tel
tig00000264_np512512	736740	4581	Reverse_Mi-Tel
tig00000264_np512512	737395	3926	Reverse_Mi-Tel
tig00000264_np512512	737713	3608	Reverse_Mi-Tel
tig00000264_np512512	738372	2949	Reverse_Mi-Tel
tig00000264_np512512	738695	2626	Reverse_Mi-Tel
tig00000264_np512512	739015	2306	Reverse_Mi-Tel
tig00000264_np512512	739671	1652	Reverse_Mi-Tel
tig00000264_np512512	739982	1339	Reverse_Mi-Tel
tig00000264_np512512	740640	682	Reverse_Mi-Tel
tig00000264_np512512	740954	369	Reverse_Mi-Tel
tig00000282_np512512	60	3243742	Reverse_Mi-Tel
tig00000282_np512512	660	3243142	Reverse_Mi-Tel
tig00000282_np512512	1264	3242538	Reverse_Mi-Tel
tig00000282_np512512	1886	3241916	Reverse_Mi-Tel
tig00000282_np512512	2487	3241315	Reverse_Mi-Tel
tig00000282_np512512	2836	3240970	Mi-Tel
tig00000282_np512512	3524	3240278	Mi-Tel
tig00000282_np512512	4207	3239596	Mi-Tel
tig00000282_np512512	4894	3238908	Mi-Tel
tig00000282_np512512	5579	3238223	Mi-Tel
tig00000282_np512512	6264	3237538	Mi-Tel
tig00000282_np512512	6757	3237045	Reverse_Mi-Tel
tig00000282_np512512	7439	3236363	Reverse_Mi-Tel
tig00000282_np512512	8124	3235678	Reverse_Mi-Tel
tig00000288_np512512	53408	2916497	Reverse_Mi-Tel
tig00000288_np512512	53723	2916182	Reverse_Mi-Tel
tig00000288_np512512	54039	2915866	Reverse_Mi-Tel
tig00000288_np512512	59008	2910897	Mi-Tel
tig00000288_np512512	59322	2910583	Mi-Tel
tig00000288_np512512	59626	2910279	Mi-Tel
tig00000288_np512512	64115	2905790	Reverse_Mi-Tel
tig00000288_np512512	64429	2905476	Reverse_Mi-Tel
tig00000288_np512512	64743	2905162	Reverse_Mi-Tel
tig00000297_np512512	1286063	11991	Reverse_Mi-Tel
tig00000297_np512512	1286663	11391	Reverse_Mi-Tel
tig00000297_np512512	1287261	10793	Reverse_Mi-Tel
tig00000297_np512512	1287862	10192	Reverse_Mi-Tel
tig00000297_np512512	1288463	9591	Reverse_Mi-Tel
tig00000297_np512512	1289068	8986	Reverse_Mi-Tel
tig00000297_np512512	1289670	8384	Reverse_Mi-Tel
tig00000297_np512512	1290267	7787	Reverse_Mi-Tel
tig00000297_np512512	1290867	7187	Reverse_Mi-Tel
tig00000297_np512512	1291465	6589	Reverse_Mi-Tel
tig00000297_np512512	1292067	5987	Reverse_Mi-Tel
tig00000297_np512512	1292674	5380	Reverse_Mi-Tel
tig00000297_np512512	1293281	4773	Reverse_Mi-Tel
tig00000297_np512512	1293886	4168	Reverse_Mi-Tel
tig00000297_np512512	1294219	3835	Reverse_Mi-Tel
tig00000297_np512512	1294544	3510	Reverse_Mi-Tel
tig00000297_np512512	1294852	3202	Reverse_Mi-Tel
tig00000297_np512512	1295447	2609	Reverse_Mi-Tel
tig00000297_np512512	1295773	2280	Reverse_Mi-Tel
tig00000297_np512512	1296432	1619	Reverse_Mi-Tel
tig00000297_np512512	1297155	902	Reverse_Mi-Tel
tig00000297_np512512	1297490	559	Reverse_Mi-Tel
tig00000297_np512512	1297844	205	Reverse_Mi-Tel
tig00000303_np512512	312439	6446	Reverse_Mi-Tel
tig00000303_np512512	313045	5840	Reverse_Mi-Tel
tig00000303_np512512	313658	5227	Reverse_Mi-Tel
tig00000303_np512512	314265	4620	Reverse_Mi-Tel
tig00000303_np512512	314869	4016	Reverse_Mi-Tel
tig00000303_np512512	315473	3412	Reverse_Mi-Tel
tig00000303_np512512	316082	2803	Reverse_Mi-Tel
tig00000303_np512512	316690	2195	Reverse_Mi-Tel
tig00000303_np512512	317297	1588	Reverse_Mi-Tel
tig00000303_np512512	317904	981	Reverse_Mi-Tel
tig00000303_np512512	318512	373	Reverse_Mi-Tel
tig00000303_np512512	318815	70	Reverse_Mi-Tel
tig00000308_np512512	44	2919394	Mi-Tel
tig00000308_np512512	406	2919032	Mi-Tel
tig00000308_np512512	756	2918682	Mi-Tel
tig00000308_np512512	1097	2918341	Mi-Tel
tig00000308_np512512	1454	2917984	Mi-Tel
tig00000308_np512512	1818	2917620	Mi-Tel
tig00000308_np512512	2166	2917272	Mi-Tel
tig00000308_np512512	2518	2916920	Mi-Tel
tig00000308_np512512	2880	2916558	Mi-Tel
tig00000308_np512512	3239	2916199	Mi-Tel
tig00000308_np512512	3599	2915839	Mi-Tel
tig00000308_np512512	3961	2915477	Mi-Tel
tig00000308_np512512	4327	2915111	Mi-Tel
tig00000308_np512512	4692	2914746	Mi-Tel
tig00000308_np512512	5065	2914373	Mi-Tel
tig00000308_np512512	5385	2914053	Mi-Tel
tig00000308_np512512	5734	2913704	Mi-Tel
tig00000308_np512512	6093	2913345	Mi-Tel
tig00000308_np512512	6460	2912978	Mi-Tel
tig00000308_np512512	6817	2912621	Mi-Tel
tig00000308_np512512	7181	2912257	Mi-Tel
tig00000308_np512512	7549	2911889	Mi-Tel
tig00000308_np512512	7915	2911523	Mi-Tel
tig00000308_np512512	8292	2911146	Mi-Tel
tig00000308_np512512	8646	2910792	Mi-Tel
tig00000308_np512512	2903787	15651	Reverse_Mi-Tel
tig00000308_np512512	2904574	14864	Reverse_Mi-Tel
tig00000308_np512512	2905367	14071	Reverse_Mi-Tel
tig00000308_np512512	2906152	13286	Reverse_Mi-Tel
tig00000308_np512512	2906944	12494	Reverse_Mi-Tel
tig00000308_np512512	2907731	11707	Reverse_Mi-Tel
tig00000308_np512512	2908515	10923	Reverse_Mi-Tel
tig00000308_np512512	2909309	10129	Reverse_Mi-Tel
tig00000308_np512512	2910093	9345	Reverse_Mi-Tel
tig00000308_np512512	2910882	8556	Reverse_Mi-Tel
tig00000308_np512512	2911670	7768	Reverse_Mi-Tel
tig00000308_np512512	2912464	6974	Reverse_Mi-Tel
tig00000308_np512512	2913250	6188	Reverse_Mi-Tel
tig00000308_np512512	2914043	5395	Reverse_Mi-Tel
tig00000308_np512512	2914841	4599	Reverse_Mi-Tel
tig00000308_np512512	2915636	3802	Reverse_Mi-Tel
tig00000308_np512512	2916470	2968	Reverse_Mi-Tel
tig00000308_np512512	2917314	2119	Reverse_Mi-Tel
tig00000308_np512512	2918224	1224	Reverse_Mi-Tel
tig00000308_np512512	2919048	389	Reverse_Mi-Tel
tig00000324_np512512	374264	5794	Reverse_Mi-Tel
tig00000324_np512512	374570	5488	Reverse_Mi-Tel
tig00000324_np512512	374892	5166	Reverse_Mi-Tel
tig00000324_np512512	375205	4853	Reverse_Mi-Tel
tig00000324_np512512	375526	4532	Reverse_Mi-Tel
tig00000324_np512512	375846	4212	Reverse_Mi-Tel
tig00000324_np512512	376154	3904	Reverse_Mi-Tel
tig00000324_np512512	376469	3589	Reverse_Mi-Tel
tig00000324_np512512	376786	3272	Reverse_Mi-Tel
tig00000324_np512512	377100	2958	Reverse_Mi-Tel
tig00000324_np512512	377418	2640	Reverse_Mi-Tel
tig00000324_np512512	377735	2323	Reverse_Mi-Tel
tig00000324_np512512	378049	2009	Reverse_Mi-Tel
tig00000324_np512512	378367	1691	Reverse_Mi-Tel
tig00000324_np512512	378683	1376	Reverse_Mi-Tel
tig00000324_np512512	379002	1056	Reverse_Mi-Tel
tig00000324_np512512	379315	743	Reverse_Mi-Tel
tig00000324_np512512	379625	433	Reverse_Mi-Tel
tig00000324_np512512	379944	114	Reverse_Mi-Tel
tig00000373_np512512	2011605	3706	Reverse_Mi-Tel
tig00000373_np512512	2012466	2845	Reverse_Mi-Tel
tig00000373_np512512	2013323	1988	Reverse_Mi-Tel
tig00000373_np512512	2014190	1121	Reverse_Mi-Tel
tig00000373_np512512	2015050	261	Reverse_Mi-Tel
tig00000388_np512512	983806	10545	Reverse_Mi-Tel
tig00000388_np512512	984186	10165	Reverse_Mi-Tel
tig00000388_np512512	984570	9781	Reverse_Mi-Tel
tig00000388_np512512	984960	9391	Reverse_Mi-Tel
tig00000388_np512512	985339	9012	Reverse_Mi-Tel
tig00000388_np512512	985723	8628	Reverse_Mi-Tel
tig00000388_np512512	986101	8250	Reverse_Mi-Tel
tig00000388_np512512	986480	7871	Reverse_Mi-Tel
tig00000388_np512512	986860	7491	Reverse_Mi-Tel
tig00000388_np512512	987244	7107	Reverse_Mi-Tel
tig00000388_np512512	987634	6717	Reverse_Mi-Tel
tig00000388_np512512	988015	6336	Reverse_Mi-Tel
tig00000388_np512512	988394	5957	Reverse_Mi-Tel
tig00000388_np512512	988783	5567	Reverse_Mi-Tel
tig00000388_np512512	989181	5170	Reverse_Mi-Tel
tig00000388_np512512	989570	4781	Reverse_Mi-Tel
tig00000388_np512512	989952	4399	Reverse_Mi-Tel
tig00000388_np512512	990329	4021	Reverse_Mi-Tel
tig00000388_np512512	991099	3252	Reverse_Mi-Tel
tig00000388_np512512	991487	2864	Reverse_Mi-Tel
tig00000388_np512512	991873	2478	Reverse_Mi-Tel
tig00000388_np512512	992707	1641	Reverse_Mi-Tel
tig00000388_np512512	993521	830	Reverse_Mi-Tel
tig00000398_np512512	387540	4308	Reverse_Mi-Tel
tig00000398_np512512	387908	3940	Reverse_Mi-Tel
tig00000398_np512512	388275	3573	Reverse_Mi-Tel
tig00000398_np512512	388653	3195	Reverse_Mi-Tel
tig00000398_np512512	389018	2830	Reverse_Mi-Tel
tig00000398_np512512	389387	2461	Reverse_Mi-Tel
tig00000398_np512512	389751	2097	Reverse_Mi-Tel
tig00000398_np512512	390121	1727	Reverse_Mi-Tel
tig00000398_np512512	390490	1358	Reverse_Mi-Tel
tig00000398_np512512	390865	983	Reverse_Mi-Tel
tig00000398_np512512	391239	609	Reverse_Mi-Tel
tig00000398_np512512	391615	232	Reverse_Mi-Tel
tig00000442_np512512	451847	3327	Reverse_Mi-Tel
tig00000442_np512512	452799	2375	Reverse_Mi-Tel
tig00000442_np512512	453750	1425	Reverse_Mi-Tel
tig00000442_np512512	454695	479	Reverse_Mi-Tel
tig00001354_np512512	3174796	2170455	Mi-Tel
tig00001362_np512512	4706925	12090	Reverse_Mi-Tel
tig00001362_np512512	4707739	11276	Reverse_Mi-Tel
tig00001362_np512512	4708524	10491	Reverse_Mi-Tel
tig00001362_np512512	4709310	9705	Reverse_Mi-Tel
tig00001362_np512512	4710095	8920	Reverse_Mi-Tel
tig00001362_np512512	4710879	8136	Reverse_Mi-Tel
tig00001362_np512512	4711662	7353	Reverse_Mi-Tel
tig00001362_np512512	4712448	6567	Reverse_Mi-Tel
tig00001362_np512512	4713237	5778	Reverse_Mi-Tel
tig00001362_np512512	4714018	4997	Reverse_Mi-Tel
tig00001362_np512512	4714893	4122	Reverse_Mi-Tel
tig00001362_np512512	4715207	3808	Reverse_Mi-Tel
tig00001362_np512512	4715992	3023	Reverse_Mi-Tel
tig00001362_np512512	4716306	2709	Reverse_Mi-Tel
tig00001362_np512512	4717092	1923	Reverse_Mi-Tel
tig00001362_np512512	4717418	1597	Reverse_Mi-Tel
tig00001362_np512512	4717732	1283	Reverse_Mi-Tel
tig00001362_np512512	4718526	489	Reverse_Mi-Tel
tig00001362_np512512	4718847	168	Reverse_Mi-Tel
tig00001363_np512512	174	292098	Mi-Tel
tig00001363_np512512	1083	291188	Mi-Tel
tig00001363_np512512	1973	290300	Mi-Tel
tig00001363_np512512	2871	289400	Mi-Tel
tig00001363_np512512	3784	288487	Mi-Tel
tig00001363_np512512	4659	287612	Mi-Tel
tig00001363_np512512	11326	280945	Mi-Tel
tig00001363_np512512	12266	280005	Mi-Tel
tig00001366_np512512	388652	4252499	Mi-Tel
tig00001366_np512512	389278	4251873	Mi-Tel
tig00001366_np512512	389903	4251248	Mi-Tel
tig00001366_np512512	390529	4250622	Mi-Tel
tig00001366_np512512	391150	4250001	Mi-Tel
tig00001366_np512512	391774	4249377	Mi-Tel
tig00001366_np512512	392408	4248743	Mi-Tel
tig00001366_np512512	393030	4248121	Mi-Tel
tig00001366_np512512	393458	4247693	Mi-Tel
tig00001366_np512512	394084	4247067	Mi-Tel
tig00001366_np512512	394709	4246442	Mi-Tel
tig00001366_np512512	395134	4246017	Mi-Tel
tig00001366_np512512	395757	4245394	Mi-Tel
tig00001366_np512512	396390	4244761	Mi-Tel
tig00001366_np512512	397012	4244139	Mi-Tel
tig00001367_np512512	398268	26513	Reverse_Mi-Tel
tig00001367_np512512	398888	25893	Reverse_Mi-Tel
tig00001367_np512512	399508	25273	Reverse_Mi-Tel
tig00001367_np512512	400129	24652	Reverse_Mi-Tel
tig00001367_np512512	400748	24033	Reverse_Mi-Tel
tig00001367_np512512	401369	23412	Reverse_Mi-Tel
tig00001367_np512512	401991	22790	Reverse_Mi-Tel
tig00001367_np512512	402613	22168	Reverse_Mi-Tel
tig00001367_np512512	403236	21545	Reverse_Mi-Tel
tig00001367_np512512	403856	20925	Reverse_Mi-Tel
tig00001367_np512512	404477	20304	Reverse_Mi-Tel
tig00001367_np512512	405098	19683	Reverse_Mi-Tel
tig00001367_np512512	405720	19061	Reverse_Mi-Tel
tig00001367_np512512	406341	18440	Reverse_Mi-Tel
tig00001367_np512512	406967	17816	Reverse_Mi-Tel
tig00001367_np512512	407585	17196	Reverse_Mi-Tel
tig00001367_np512512	408205	16576	Reverse_Mi-Tel
tig00001367_np512512	408826	15955	Reverse_Mi-Tel
tig00001367_np512512	409445	15336	Reverse_Mi-Tel
tig00001367_np512512	410073	14708	Reverse_Mi-Tel
tig00001367_np512512	410698	14083	Reverse_Mi-Tel
tig00001367_np512512	411321	13460	Reverse_Mi-Tel
tig00001367_np512512	411944	12837	Reverse_Mi-Tel
tig00001367_np512512	412565	12216	Reverse_Mi-Tel
tig00001367_np512512	413187	11594	Reverse_Mi-Tel
tig00001367_np512512	413809	10972	Reverse_Mi-Tel
tig00001367_np512512	414429	10351	Reverse_Mi-Tel
tig00001367_np512512	415023	9758	Reverse_Mi-Tel
tig00001367_np512512	415645	9136	Reverse_Mi-Tel
tig00001367_np512512	416268	8513	Reverse_Mi-Tel
tig00001367_np512512	416895	7886	Reverse_Mi-Tel
tig00001367_np512512	417534	7247	Reverse_Mi-Tel
tig00001367_np512512	418158	6624	Reverse_Mi-Tel
tig00001367_np512512	418775	6005	Reverse_Mi-Tel
tig00001367_np512512	419406	5377	Reverse_Mi-Tel
tig00001367_np512512	420044	4733	Reverse_Mi-Tel
tig00001367_np512512	420709	4067	Reverse_Mi-Tel
tig00001367_np512512	421373	3401	Reverse_Mi-Tel
tig00001367_np512512	422051	2726	Reverse_Mi-Tel
tig00001367_np512512	422685	2096	Reverse_Mi-Tel
tig00001367_np512512	423311	1470	Reverse_Mi-Tel
tig00001367_np512512	423937	845	Reverse_Mi-Tel
tig00001367_np512512	424560	221	Reverse_Mi-Tel
tig00001371_np512512	108	1990203	Mi-Tel
tig00001371_np512512	432	1989877	Mi-Tel
tig00001371_np512512	758	1989544	Mi-Tel
tig00001371_np512512	1125	1989172	Mi-Tel
tig00001371_np512512	1463	1988839	Mi-Tel
tig00001371_np512512	1811	1988486	Mi-Tel
tig00001371_np512512	2156	1988152	Mi-Tel
tig00001371_np512512	2514	1987788	Mi-Tel
tig00001371_np512512	2903	1987396	Mi-Tel
tig00001371_np512512	3701	1986599	Mi-Tel
tig00001371_np512512	4043	1986267	Mi-Tel
tig00001371_np512512	4372	1985935	Mi-Tel
tig00001371_np512512	4685	1985622	Mi-Tel
tig00001371_np512512	4999	1985308	Mi-Tel
tig00001371_np512512	5312	1984995	Mi-Tel
tig00001371_np512512	5627	1984680	Mi-Tel
tig00001371_np512512	5942	1984365	Mi-Tel
tig00001371_np512512	6259	1984048	Mi-Tel
tig00001371_np512512	6575	1983732	Mi-Tel
tig00001371_np512512	6886	1983425	Mi-Tel
tig00001371_np512512	7206	1983103	Mi-Tel
tig00001371_np512512	7542	1982764	Mi-Tel
tig00001371_np512512	7881	1982426	Mi-Tel
tig00001371_np512512	8264	1982037	Mi-Tel
tig00001371_np512512	8632	1981671	Mi-Tel
tig00001371_np512512	8984	1981323	Mi-Tel
tig00001371_np512512	9330	1980981	Mi-Tel
tig00001371_np512512	9678	1980628	Mi-Tel
tig00001371_np512512	10061	1980246	Mi-Tel
tig00001371_np512512	10430	1979874	Mi-Tel
tig00001371_np512512	10799	1979505	Mi-Tel
tig00001371_np512512	11140	1979166	Mi-Tel
tig00001371_np512512	11480	1978834	Mi-Tel
tig00001371_np512512	11789	1978518	Mi-Tel
tig00001371_np512512	12105	1978202	Mi-Tel
tig00001371_np512512	12423	1977884	Mi-Tel
tig00001371_np512512	12738	1977569	Mi-Tel
tig00001371_np512512	13073	1977238	Mi-Tel
tig00001371_np512512	13404	1976906	Mi-Tel
tig00001371_np512512	13851	1976448	Mi-Tel
tig00001371_np512512	14244	1976072	Mi-Tel
tig00001371_np512512	14625	1975672	Mi-Tel
tig00001371_np512512	14974	1975336	Mi-Tel
tig00001371_np512512	15307	1975003	Mi-Tel
tig00001371_np512512	15628	1974685	Mi-Tel
tig00001371_np512512	15963	1974349	Mi-Tel
tig00001371_np512512	16274	1974034	Mi-Tel
tig00001371_np512512	16601	1973715	Mi-Tel
tig00001371_np512512	16942	1973369	Mi-Tel
tig00001371_np512512	17444	1972860	Mi-Tel
tig00001371_np512512	17780	1972534	Mi-Tel
tig00001371_np512512	18151	1972148	Mi-Tel
tig00001371_np512512	18509	1971799	Mi-Tel
tig00001371_np512512	18853	1971451	Mi-Tel
tig00001371_np512512	19207	1971099	Mi-Tel
tig00001371_np512512	19642	1970663	Mi-Tel
tig00001371_np512512	20032	1970281	Mi-Tel
tig00001371_np512512	20698	1969609	Mi-Tel
tig00001371_np512512	21082	1969225	Mi-Tel
tig00001371_np512512	21396	1968912	Mi-Tel
tig00001371_np512512	21712	1968596	Mi-Tel
tig00001371_np512512	22048	1968258	Mi-Tel
tig00001371_np512512	22375	1967934	Mi-Tel
tig00001371_np512512	22705	1967601	Mi-Tel
tig00001371_np512512	23042	1967258	Mi-Tel
tig00001371_np512512	23366	1966941	Mi-Tel
tig00001371_np512512	23730	1966577	Mi-Tel
tig00001371_np512512	24059	1966248	Mi-Tel
tig00001371_np512512	24394	1965912	Mi-Tel
tig00001371_np512512	24713	1965593	Mi-Tel
tig00001371_np512512	25054	1965253	Mi-Tel
tig00001371_np512512	25372	1964935	Mi-Tel
tig00001371_np512512	25687	1964621	Mi-Tel
tig00001371_np512512	26010	1964297	Mi-Tel
tig00001371_np512512	26332	1963975	Mi-Tel
tig00001371_np512512	26649	1963658	Mi-Tel
tig00001371_np512512	26969	1963338	Mi-Tel
tig00001371_np512512	27301	1963006	Mi-Tel
tig00001371_np512512	27622	1962685	Mi-Tel
tig00001371_np512512	27939	1962368	Mi-Tel
tig00001371_np512512	28255	1962052	Mi-Tel
tig00001371_np512512	28562	1961745	Mi-Tel
tig00001371_np512512	28874	1961433	Mi-Tel
tig00001371_np512512	29192	1961115	Mi-Tel
tig00001371_np512512	29971	1960336	Mi-Tel
tig00001371_np512512	30816	1959491	Mi-Tel
tig00001371_np512512	31655	1958652	Mi-Tel
tig00001371_np512512	32498	1957807	Mi-Tel
tig00001371_np512512	33332	1956975	Mi-Tel
tig00001371_np512512	34169	1956138	Mi-Tel
tig00001371_np512512	35000	1955307	Mi-Tel
tig00001375_np512512	302862	3710101	Mi-Tel
tig00001375_np512512	303574	3709389	Mi-Tel
tig00001375_np512512	304286	3708699	Mi-Tel
tig00001375_np512512	305382	3707606	Mi-Tel
tig00001375_np512512	306067	3706896	Mi-Tel
tig00001375_np512512	306779	3706184	Mi-Tel
tig00001375_np512512	307538	3705425	Mi-Tel
tig00001375_np512512	3999574	13389	Reverse_Mi-Tel
tig00001375_np512512	4000449	12514	Reverse_Mi-Tel
tig00001375_np512512	4000762	12201	Reverse_Mi-Tel
tig00001375_np512512	4001638	11325	Reverse_Mi-Tel
tig00001375_np512512	4001951	11012	Reverse_Mi-Tel
tig00001375_np512512	4002827	10136	Reverse_Mi-Tel
tig00001375_np512512	4003140	9823	Reverse_Mi-Tel
tig00001375_np512512	4004016	8947	Reverse_Mi-Tel
tig00001375_np512512	4004328	8635	Reverse_Mi-Tel
tig00001375_np512512	4005205	7758	Reverse_Mi-Tel
tig00001375_np512512	4005518	7445	Reverse_Mi-Tel
tig00001375_np512512	4006394	6569	Reverse_Mi-Tel
tig00001375_np512512	4006707	6256	Reverse_Mi-Tel
tig00001375_np512512	4007583	5380	Reverse_Mi-Tel
tig00001375_np512512	4007897	5066	Reverse_Mi-Tel
tig00001375_np512512	4008773	4190	Reverse_Mi-Tel
tig00001375_np512512	4009086	3877	Reverse_Mi-Tel
tig00001375_np512512	4009962	3001	Reverse_Mi-Tel
tig00001375_np512512	4010277	2686	Reverse_Mi-Tel
tig00001375_np512512	4011154	1809	Reverse_Mi-Tel
tig00001375_np512512	4011465	1498	Reverse_Mi-Tel
tig00001375_np512512	4012341	622	Reverse_Mi-Tel
tig00001375_np512512	4012654	309	Reverse_Mi-Tel
tig00001376_np512512	268	3332015	Mi-Tel
tig00001376_np512512	890	3331393	Mi-Tel
tig00001376_np512512	1513	3330770	Mi-Tel
tig00001376_np512512	2138	3330145	Mi-Tel
tig00001376_np512512	2767	3329516	Mi-Tel
tig00001376_np512512	3394	3328889	Mi-Tel
tig00001376_np512512	4018	3328265	Mi-Tel
tig00001376_np512512	4642	3327641	Mi-Tel
tig00001376_np512512	5264	3327019	Mi-Tel
tig00001386_np512512	310	1295479	Mi-Tel
tig00001386_np512512	676	1295108	Mi-Tel
tig00001386_np512512	1065	1294714	Mi-Tel
tig00001386_np512512	1798	1293989	Mi-Tel
tig00001386_np512512	2150	1293637	Mi-Tel
tig00001386_np512512	2500	1293287	Mi-Tel
tig00001386_np512512	2852	1292935	Mi-Tel
tig00001386_np512512	3210	1292577	Mi-Tel
tig00001386_np512512	3558	1292229	Mi-Tel
tig00001386_np512512	3907	1291880	Mi-Tel
tig00001386_np512512	4258	1291529	Mi-Tel
tig00001386_np512512	4609	1291178	Mi-Tel
tig00001386_np512512	4962	1290825	Mi-Tel
tig00001386_np512512	5313	1290474	Mi-Tel
tig00001386_np512512	5665	1290122	Mi-Tel
tig00001386_np512512	6014	1289773	Mi-Tel
tig00001386_np512512	6366	1289421	Mi-Tel
tig00001386_np512512	6716	1289071	Mi-Tel
tig00001386_np512512	7066	1288721	Mi-Tel
tig00001386_np512512	7492	1288295	Mi-Tel
tig00001386_np512512	7844	1287943	Mi-Tel
tig00001386_np512512	8196	1287591	Mi-Tel
tig00001386_np512512	8544	1287243	Mi-Tel
tig00001386_np512512	8898	1286889	Mi-Tel
tig00001386_np512512	9248	1286539	Mi-Tel
tig00001386_np512512	9599	1286188	Mi-Tel
tig00001386_np512512	9952	1285835	Mi-Tel
tig00001386_np512512	10302	1285485	Mi-Tel
tig00001386_np512512	10656	1285131	Mi-Tel
tig00001386_np512512	11006	1284781	Mi-Tel
tig00001386_np512512	11357	1284430	Mi-Tel
tig00001386_np512512	11708	1284079	Mi-Tel
tig00001386_np512512	12058	1283729	Mi-Tel
tig00001386_np512512	12407	1283380	Mi-Tel
tig00001386_np512512	12760	1283027	Mi-Tel
tig00001386_np512512	13112	1282675	Mi-Tel
tig00001386_np512512	13464	1282323	Mi-Tel
tig00001386_np512512	13893	1281893	Mi-Tel
tig00001386_np512512	14245	1281542	Mi-Tel
tig00001386_np512512	14597	1281190	Mi-Tel
tig00001386_np512512	14945	1280842	Mi-Tel
tig00001389_np512512	137	1052562	Mi-Tel
tig00001389_np512512	511	1052188	Mi-Tel
tig00001389_np512512	882	1051817	Mi-Tel
tig00001389_np512512	1258	1051441	Mi-Tel
tig00001389_np512512	1628	1051071	Mi-Tel
tig00001389_np512512	1997	1050702	Mi-Tel
tig00001389_np512512	2367	1050332	Mi-Tel
tig00001389_np512512	2743	1049956	Mi-Tel
tig00001389_np512512	3117	1049582	Mi-Tel
tig00001389_np512512	3491	1049208	Mi-Tel
tig00001389_np512512	3864	1048835	Mi-Tel
tig00001389_np512512	4236	1048463	Mi-Tel
tig00001389_np512512	4615	1048084	Mi-Tel
tig00001389_np512512	4991	1047708	Mi-Tel
tig00001389_np512512	5361	1047339	Mi-Tel
tig00001389_np512512	5731	1046968	Mi-Tel
tig00001389_np512512	6101	1046598	Mi-Tel
tig00001389_np512512	6474	1046225	Mi-Tel
tig00001389_np512512	6846	1045853	Mi-Tel
tig00001389_np512512	7217	1045482	Mi-Tel
tig00001394_np512512	790540	30064	Reverse_Mi-Tel
tig00001394_np512512	791020	29584	Reverse_Mi-Tel
tig00001394_np512512	791500	29104	Reverse_Mi-Tel
tig00001394_np512512	791980	28624	Reverse_Mi-Tel
tig00001394_np512512	792460	28144	Reverse_Mi-Tel
tig00001394_np512512	792940	27664	Reverse_Mi-Tel
tig00001394_np512512	793420	27184	Reverse_Mi-Tel
tig00001394_np512512	793900	26704	Reverse_Mi-Tel
tig00001394_np512512	794380	26224	Reverse_Mi-Tel
tig00001394_np512512	794860	25744	Reverse_Mi-Tel
tig00001394_np512512	795340	25264	Reverse_Mi-Tel
tig00001394_np512512	795820	24784	Reverse_Mi-Tel
tig00001394_np512512	796300	24304	Reverse_Mi-Tel
tig00001394_np512512	796780	23824	Reverse_Mi-Tel
tig00001394_np512512	797260	23344	Reverse_Mi-Tel
tig00001394_np512512	797740	22864	Reverse_Mi-Tel
tig00001394_np512512	798220	22384	Reverse_Mi-Tel
tig00001394_np512512	798700	21904	Reverse_Mi-Tel
tig00001394_np512512	799180	21424	Reverse_Mi-Tel
tig00001394_np512512	799660	20944	Reverse_Mi-Tel
tig00001394_np512512	800140	20464	Reverse_Mi-Tel
tig00001394_np512512	800620	19984	Reverse_Mi-Tel
tig00001394_np512512	801100	19504	Reverse_Mi-Tel
tig00001394_np512512	801580	19024	Reverse_Mi-Tel
tig00001394_np512512	802060	18544	Reverse_Mi-Tel
tig00001394_np512512	802540	18064	Reverse_Mi-Tel
tig00001394_np512512	803020	17584	Reverse_Mi-Tel
tig00001394_np512512	803500	17104	Reverse_Mi-Tel
tig00001394_np512512	803980	16624	Reverse_Mi-Tel
tig00001394_np512512	804460	16144	Reverse_Mi-Tel
tig00001394_np512512	804940	15664	Reverse_Mi-Tel
tig00001394_np512512	805420	15184	Reverse_Mi-Tel
tig00001394_np512512	805900	14704	Reverse_Mi-Tel
tig00001394_np512512	806380	14224	Reverse_Mi-Tel
tig00001394_np512512	806860	13744	Reverse_Mi-Tel
tig00001394_np512512	807340	13264	Reverse_Mi-Tel
tig00001394_np512512	807820	12784	Reverse_Mi-Tel
tig00001394_np512512	808300	12304	Reverse_Mi-Tel
tig00001394_np512512	808780	11824	Reverse_Mi-Tel
tig00001394_np512512	809263	11341	Reverse_Mi-Tel
tig00001394_np512512	809684	10920	Reverse_Mi-Tel
tig00001394_np512512	810164	10440	Reverse_Mi-Tel
tig00001394_np512512	810659	9945	Reverse_Mi-Tel
tig00001394_np512512	811137	9467	Reverse_Mi-Tel
tig00001394_np512512	811617	8987	Reverse_Mi-Tel
tig00001394_np512512	812100	8504	Reverse_Mi-Tel
tig00001394_np512512	812580	8024	Reverse_Mi-Tel
tig00001394_np512512	813060	7543	Reverse_Mi-Tel
tig00001394_np512512	813548	7056	Reverse_Mi-Tel
tig00001394_np512512	814028	6576	Reverse_Mi-Tel
tig00001394_np512512	814988	5614	Reverse_Mi-Tel
tig00001394_np512512	815474	5130	Reverse_Mi-Tel
tig00001394_np512512	815942	4662	Reverse_Mi-Tel
tig00001394_np512512	816428	4176	Reverse_Mi-Tel
tig00001394_np512512	816911	3694	Reverse_Mi-Tel
tig00001394_np512512	817386	3219	Reverse_Mi-Tel
tig00001394_np512512	818927	1676	Reverse_Mi-Tel
tig00001394_np512512	819981	624	Reverse_Mi-Tel
tig00001396_np512512	2597190	21648	Reverse_Mi-Tel
tig00001396_np512512	2597933	20905	Reverse_Mi-Tel
tig00001396_np512512	2598247	20591	Reverse_Mi-Tel
tig00001396_np512512	2598992	19846	Reverse_Mi-Tel
tig00001396_np512512	2599305	19533	Reverse_Mi-Tel
tig00001396_np512512	2600049	18789	Reverse_Mi-Tel
tig00001396_np512512	2600362	18476	Reverse_Mi-Tel
tig00001396_np512512	2601103	17735	Reverse_Mi-Tel
tig00001396_np512512	2601416	17422	Reverse_Mi-Tel
tig00001396_np512512	2602158	16680	Reverse_Mi-Tel
tig00001396_np512512	2602472	16366	Reverse_Mi-Tel
tig00001396_np512512	2603220	15618	Reverse_Mi-Tel
tig00001396_np512512	2603534	15304	Reverse_Mi-Tel
tig00001396_np512512	2604285	14553	Reverse_Mi-Tel
tig00001396_np512512	2604598	14240	Reverse_Mi-Tel
tig00001396_np512512	2605350	13488	Reverse_Mi-Tel
tig00001396_np512512	2605666	13172	Reverse_Mi-Tel
tig00001396_np512512	2606415	12423	Reverse_Mi-Tel
tig00001396_np512512	2606728	12110	Reverse_Mi-Tel
tig00001396_np512512	2607478	11359	Reverse_Mi-Tel
tig00001396_np512512	2607792	11046	Reverse_Mi-Tel
tig00001396_np512512	2608180	10658	Reverse_Mi-Tel
tig00001396_np512512	2608493	10345	Reverse_Mi-Tel
tig00001396_np512512	2608808	10030	Reverse_Mi-Tel
tig00001396_np512512	2609121	9717	Reverse_Mi-Tel
tig00001396_np512512	2609436	9402	Reverse_Mi-Tel
tig00001396_np512512	2609750	9088	Reverse_Mi-Tel
tig00001396_np512512	2610056	8782	Reverse_Mi-Tel
tig00001396_np512512	2610368	8470	Reverse_Mi-Tel
tig00001396_np512512	2610681	8157	Reverse_Mi-Tel
tig00001396_np512512	2610994	7844	Reverse_Mi-Tel
tig00001396_np512512	2611311	7527	Reverse_Mi-Tel
tig00001396_np512512	2611630	7208	Reverse_Mi-Tel
tig00001396_np512512	2611945	6893	Reverse_Mi-Tel
tig00001396_np512512	2612263	6576	Reverse_Mi-Tel
tig00001396_np512512	2612576	6262	Reverse_Mi-Tel
tig00001396_np512512	2612889	5949	Reverse_Mi-Tel
tig00001396_np512512	2613202	5636	Reverse_Mi-Tel
tig00001396_np512512	2613514	5324	Reverse_Mi-Tel
tig00001396_np512512	2613851	4987	Reverse_Mi-Tel
tig00001396_np512512	2614190	4648	Reverse_Mi-Tel
tig00001396_np512512	2614507	4331	Reverse_Mi-Tel
tig00001396_np512512	2614880	3958	Reverse_Mi-Tel
tig00001396_np512512	2615214	3619	Reverse_Mi-Tel
tig00001396_np512512	2615560	3278	Reverse_Mi-Tel
tig00001396_np512512	2615962	2874	Reverse_Mi-Tel
tig00001396_np512512	2616291	2542	Reverse_Mi-Tel
tig00001396_np512512	2616769	2044	Reverse_Mi-Tel
tig00001396_np512512	2617158	1676	Reverse_Mi-Tel
tig00001396_np512512	2617507	1327	Reverse_Mi-Tel
tig00001396_np512512	2617862	971	Reverse_Mi-Tel
tig00001396_np512512	2618226	615	Reverse_Mi-Tel
tig00001396_np512512	2618554	276	Reverse_Mi-Tel
tig00001401_np512512	3153616	12902	Reverse_Mi-Tel
tig00001401_np512512	3153946	12572	Reverse_Mi-Tel
tig00001401_np512512	3154271	12247	Reverse_Mi-Tel
tig00001401_np512512	3154587	11931	Reverse_Mi-Tel
tig00001401_np512512	3154901	11617	Reverse_Mi-Tel
tig00001401_np512512	3155216	11302	Reverse_Mi-Tel
tig00001401_np512512	3155541	10977	Reverse_Mi-Tel
tig00001401_np512512	3155860	10658	Reverse_Mi-Tel
tig00001401_np512512	3156173	10345	Reverse_Mi-Tel
tig00001401_np512512	3156478	10040	Reverse_Mi-Tel
tig00001401_np512512	3156792	9726	Reverse_Mi-Tel
tig00001401_np512512	3157109	9409	Reverse_Mi-Tel
tig00001401_np512512	3157429	9089	Reverse_Mi-Tel
tig00001401_np512512	3157734	8784	Reverse_Mi-Tel
tig00001401_np512512	3158042	8476	Reverse_Mi-Tel
tig00001401_np512512	3158364	8154	Reverse_Mi-Tel
tig00001401_np512512	3158679	7839	Reverse_Mi-Tel
tig00001401_np512512	3158981	7537	Reverse_Mi-Tel
tig00001401_np512512	3159305	7213	Reverse_Mi-Tel
tig00001401_np512512	3159637	6881	Reverse_Mi-Tel
tig00001401_np512512	3159943	6575	Reverse_Mi-Tel
tig00001401_np512512	3160261	6257	Reverse_Mi-Tel
tig00001401_np512512	3160583	5935	Reverse_Mi-Tel
tig00001401_np512512	3160900	5618	Reverse_Mi-Tel
tig00001401_np512512	3161218	5300	Reverse_Mi-Tel
tig00001401_np512512	3161544	4974	Reverse_Mi-Tel
tig00001401_np512512	3161870	4648	Reverse_Mi-Tel
tig00001401_np512512	3162189	4329	Reverse_Mi-Tel
tig00001401_np512512	3162502	4016	Reverse_Mi-Tel
tig00001401_np512512	3162819	3699	Reverse_Mi-Tel
tig00001401_np512512	3163146	3372	Reverse_Mi-Tel
tig00001401_np512512	3163462	3056	Reverse_Mi-Tel
tig00001401_np512512	3163789	2729	Reverse_Mi-Tel
tig00001401_np512512	3164110	2408	Reverse_Mi-Tel
tig00001401_np512512	3164428	2090	Reverse_Mi-Tel
tig00001401_np512512	3164744	1774	Reverse_Mi-Tel
tig00001401_np512512	3165062	1456	Reverse_Mi-Tel
tig00001401_np512512	3165398	1121	Reverse_Mi-Tel
tig00001401_np512512	3165712	805	Reverse_Mi-Tel
tig00001401_np512512	3166094	417	Reverse_Mi-Tel
tig00001401_np512512	3166516	3	Reverse_Mi-Tel
tig00001403_np512512	153	709926	Mi-Tel
tig00001403_np512512	467	709612	Mi-Tel
tig00001403_np512512	774	709305	Mi-Tel
tig00001403_np512512	1088	708991	Mi-Tel
tig00001403_np512512	1395	708684	Mi-Tel
tig00001403_np512512	1708	708371	Mi-Tel
tig00001403_np512512	2020	708060	Mi-Tel
tig00001403_np512512	2334	707745	Mi-Tel
tig00001403_np512512	2649	707430	Mi-Tel
tig00001403_np512512	2963	707116	Mi-Tel
tig00001403_np512512	3280	706799	Mi-Tel
tig00001403_np512512	3594	706485	Mi-Tel
tig00001403_np512512	3901	706178	Mi-Tel
tig00001403_np512512	4218	705861	Mi-Tel
tig00001403_np512512	4534	705545	Mi-Tel
tig00001403_np512512	4841	705238	Mi-Tel
tig00001403_np512512	5148	704931	Mi-Tel
tig00001403_np512512	5470	704609	Mi-Tel
tig00001403_np512512	5793	704286	Mi-Tel
tig00001403_np512512	6100	703979	Mi-Tel
tig00001403_np512512	6420	703659	Mi-Tel
tig00001403_np512512	6732	703347	Mi-Tel
tig00001403_np512512	7038	703041	Mi-Tel
tig00001403_np512512	7366	702713	Mi-Tel
tig00001403_np512512	7687	702392	Mi-Tel
tig00001403_np512512	8001	702078	Mi-Tel
tig00001403_np512512	8315	701764	Mi-Tel
tig00001403_np512512	8621	701458	Mi-Tel
tig00001403_np512512	8928	701151	Mi-Tel
tig00001403_np512512	9244	700835	Mi-Tel
tig00001403_np512512	9565	700514	Mi-Tel
tig00001403_np512512	9879	700200	Mi-Tel
tig00001403_np512512	10196	699883	Mi-Tel
tig00001403_np512512	10503	699576	Mi-Tel
tig00001403_np512512	10817	699262	Mi-Tel
tig00001403_np512512	11124	698955	Mi-Tel
tig00001403_np512512	11436	698643	Mi-Tel
tig00001403_np512512	11747	698332	Mi-Tel
tig00001403_np512512	12055	698024	Mi-Tel
tig00001403_np512512	12371	697708	Mi-Tel
tig00001403_np512512	12687	697392	Mi-Tel
tig00001403_np512512	13003	697076	Mi-Tel
tig00001403_np512512	13324	696755	Mi-Tel
tig00001403_np512512	13642	696437	Mi-Tel
tig00001403_np512512	13961	696118	Mi-Tel
tig00001403_np512512	14270	695809	Mi-Tel
tig00001403_np512512	14580	695499	Mi-Tel
tig00001403_np512512	14899	695180	Mi-Tel
tig00001403_np512512	15218	694861	Mi-Tel
tig00001403_np512512	15535	694544	Mi-Tel
tig00001403_np512512	15842	694237	Mi-Tel
tig00001403_np512512	16149	693930	Mi-Tel
tig00001403_np512512	16467	693612	Mi-Tel
tig00001403_np512512	16781	693298	Mi-Tel
tig00001403_np512512	17094	692985	Mi-Tel
tig00001403_np512512	17410	692669	Mi-Tel
tig00001403_np512512	17727	692352	Mi-Tel
tig00001403_np512512	18046	692033	Mi-Tel
tig00001403_np512512	18364	691715	Mi-Tel
tig00001403_np512512	18681	691398	Mi-Tel
tig00001403_np512512	19000	691079	Mi-Tel
tig00001403_np512512	19316	690763	Mi-Tel
tig00001403_np512512	19635	690444	Mi-Tel
tig00001403_np512512	19955	690124	Mi-Tel
tig00001403_np512512	20271	689808	Mi-Tel
tig00001403_np512512	20588	689491	Mi-Tel
tig00001403_np512512	20905	689174	Mi-Tel
tig00001403_np512512	21217	688862	Mi-Tel
tig00001403_np512512	21534	688545	Mi-Tel
tig00001403_np512512	21853	688226	Mi-Tel
tig00001403_np512512	22170	687909	Mi-Tel
tig00001403_np512512	22485	687594	Mi-Tel
tig00001403_np512512	22805	687274	Mi-Tel
tig00001403_np512512	23118	686961	Mi-Tel
tig00001403_np512512	23435	686644	Mi-Tel
tig00001403_np512512	23747	686332	Mi-Tel
tig00001403_np512512	24054	686025	Mi-Tel
tig00001403_np512512	24372	685707	Mi-Tel
tig00001403_np512512	24691	685388	Mi-Tel
tig00001403_np512512	25005	685074	Mi-Tel
tig00001403_np512512	25324	684755	Mi-Tel
tig00001403_np512512	25640	684439	Mi-Tel
tig00001403_np512512	25946	684133	Mi-Tel
tig00001403_np512512	26267	683812	Mi-Tel
tig00001403_np512512	27068	683011	Mi-Tel
tig00001403_np512512	27388	682691	Mi-Tel
tig00001403_np512512	28190	681889	Mi-Tel
tig00001403_np512512	28509	681570	Mi-Tel
tig00001403_np512512	29310	680769	Mi-Tel
tig00001403_np512512	29631	680448	Mi-Tel
tig00001403_np512512	30433	679646	Mi-Tel
tig00001403_np512512	30754	679325	Mi-Tel
tig00001403_np512512	31556	678523	Mi-Tel
tig00001403_np512512	31883	678196	Mi-Tel
tig00001403_np512512	32685	677394	Mi-Tel
tig00001403_np512512	33001	677078	Mi-Tel
tig00001403_np512512	33803	676276	Mi-Tel
tig00001403_np512512	34120	675959	Mi-Tel
tig00001403_np512512	34923	675156	Mi-Tel
tig00001403_np512512	35725	674354	Mi-Tel
tig00001403_np512512	36527	673552	Mi-Tel
tig00001403_np512512	37334	672745	Mi-Tel
tig00001403_np512512	38137	671942	Mi-Tel
tig00001403_np512512	39883	670196	Mi-Tel
tig00001403_np512512	40686	669393	Mi-Tel
tig00001403_np512512	41489	668590	Mi-Tel
tig00001403_np512512	42291	667788	Mi-Tel
tig00001414_np512512	2429270	9253	Reverse_Mi-Tel
tig00001414_np512512	2429808	8715	Reverse_Mi-Tel
tig00001414_np512512	2430118	8405	Reverse_Mi-Tel
tig00001414_np512512	2430658	7865	Reverse_Mi-Tel
tig00001414_np512512	2430980	7543	Reverse_Mi-Tel
tig00001414_np512512	2431519	7004	Reverse_Mi-Tel
tig00001414_np512512	2431833	6690	Reverse_Mi-Tel
tig00001414_np512512	2433336	5187	Reverse_Mi-Tel
tig00001414_np512512	2433657	4866	Reverse_Mi-Tel
tig00001414_np512512	2434211	4311	Reverse_Mi-Tel
tig00001414_np512512	2434524	3999	Reverse_Mi-Tel
tig00001414_np512512	2435071	3452	Reverse_Mi-Tel
tig00001414_np512512	2435402	3121	Reverse_Mi-Tel
tig00001414_np512512	2435941	2582	Reverse_Mi-Tel
tig00001414_np512512	2436487	2036	Reverse_Mi-Tel
tig00001414_np512512	2436796	1727	Reverse_Mi-Tel
tig00001414_np512512	2437337	1186	Reverse_Mi-Tel
tig00001414_np512512	2437648	875	Reverse_Mi-Tel
tig00001414_np512512	2437960	564	Reverse_Mi-Tel
tig00001414_np512512	2438509	15	Reverse_Mi-Tel
tig00001416_np512512	3774561	18119	Reverse_Mi-Tel
tig00001416_np512512	3775223	17457	Reverse_Mi-Tel
tig00001416_np512512	3775540	17140	Reverse_Mi-Tel
tig00001416_np512512	3775867	16813	Reverse_Mi-Tel
tig00001416_np512512	3776183	16497	Reverse_Mi-Tel
tig00001416_np512512	3776497	16183	Reverse_Mi-Tel
tig00001416_np512512	3776832	15848	Reverse_Mi-Tel
tig00001416_np512512	3777160	15520	Reverse_Mi-Tel
tig00001416_np512512	3777484	15196	Reverse_Mi-Tel
tig00001416_np512512	3777807	14873	Reverse_Mi-Tel
tig00001416_np512512	3778133	14547	Reverse_Mi-Tel
tig00001416_np512512	3778460	14220	Reverse_Mi-Tel
tig00001416_np512512	3778786	13894	Reverse_Mi-Tel
tig00001416_np512512	3779107	13573	Reverse_Mi-Tel
tig00001416_np512512	3779426	13254	Reverse_Mi-Tel
tig00001416_np512512	3779742	12938	Reverse_Mi-Tel
tig00001416_np512512	3780067	12613	Reverse_Mi-Tel
tig00001416_np512512	3780395	12285	Reverse_Mi-Tel
tig00001416_np512512	3780718	11962	Reverse_Mi-Tel
tig00001416_np512512	3781040	11640	Reverse_Mi-Tel
tig00001416_np512512	3781363	11317	Reverse_Mi-Tel
tig00001416_np512512	3781684	10996	Reverse_Mi-Tel
tig00001416_np512512	3782008	10672	Reverse_Mi-Tel
tig00001416_np512512	3782325	10355	Reverse_Mi-Tel
tig00001416_np512512	3782646	10034	Reverse_Mi-Tel
tig00001416_np512512	3782968	9712	Reverse_Mi-Tel
tig00001416_np512512	3783288	9392	Reverse_Mi-Tel
tig00001416_np512512	3783595	9085	Reverse_Mi-Tel
tig00001416_np512512	3783919	8761	Reverse_Mi-Tel
tig00001416_np512512	3784250	8430	Reverse_Mi-Tel
tig00001416_np512512	3784573	8107	Reverse_Mi-Tel
tig00001416_np512512	3784895	7785	Reverse_Mi-Tel
tig00001416_np512512	3785216	7464	Reverse_Mi-Tel
tig00001416_np512512	3785539	7141	Reverse_Mi-Tel
tig00001416_np512512	3785868	6812	Reverse_Mi-Tel
tig00001416_np512512	3786188	6492	Reverse_Mi-Tel
tig00001416_np512512	3786498	6182	Reverse_Mi-Tel
tig00001416_np512512	3786820	5860	Reverse_Mi-Tel
tig00001416_np512512	3787142	5538	Reverse_Mi-Tel
tig00001416_np512512	3787461	5219	Reverse_Mi-Tel
tig00001416_np512512	3787785	4895	Reverse_Mi-Tel
tig00001416_np512512	3788108	4572	Reverse_Mi-Tel
tig00001416_np512512	3788439	4241	Reverse_Mi-Tel
tig00001416_np512512	3788761	3919	Reverse_Mi-Tel
tig00001416_np512512	3789088	3592	Reverse_Mi-Tel
tig00001416_np512512	3789405	3275	Reverse_Mi-Tel
tig00001416_np512512	3789730	2950	Reverse_Mi-Tel
tig00001416_np512512	3790054	2626	Reverse_Mi-Tel
tig00001416_np512512	3790378	2302	Reverse_Mi-Tel
tig00001416_np512512	3790700	1980	Reverse_Mi-Tel
tig00001416_np512512	3791021	1659	Reverse_Mi-Tel
tig00001416_np512512	3791345	1335	Reverse_Mi-Tel
tig00001416_np512512	3791667	1013	Reverse_Mi-Tel
tig00001416_np512512	3791986	694	Reverse_Mi-Tel
tig00001416_np512512	3792315	365	Reverse_Mi-Tel
tig00001416_np512512	3792638	42	Reverse_Mi-Tel
tig00001417_np512512	185	717400	Mi-Tel
tig00001417_np512512	512	717073	Mi-Tel
tig00001417_np512512	823	716762	Mi-Tel
tig00001417_np512512	1128	716457	Mi-Tel
tig00001417_np512512	1455	716130	Mi-Tel
tig00001417_np512512	1771	715814	Mi-Tel
tig00001417_np512512	2122	715463	Mi-Tel
tig00001417_np512512	2448	715137	Mi-Tel
tig00001417_np512512	3166	714419	Mi-Tel
tig00001422_np512512	793165	9648	Reverse_Mi-Tel
tig00001422_np512512	793490	9323	Reverse_Mi-Tel
tig00001422_np512512	793816	8997	Reverse_Mi-Tel
tig00001422_np512512	794142	8671	Reverse_Mi-Tel
tig00001422_np512512	794473	8340	Reverse_Mi-Tel
tig00001422_np512512	794805	8008	Reverse_Mi-Tel
tig00001422_np512512	795138	7675	Reverse_Mi-Tel
tig00001422_np512512	795480	7333	Reverse_Mi-Tel
tig00001422_np512512	795808	7005	Reverse_Mi-Tel
tig00001422_np512512	796136	6677	Reverse_Mi-Tel
tig00001422_np512512	796472	6341	Reverse_Mi-Tel
tig00001422_np512512	796803	6010	Reverse_Mi-Tel
tig00001422_np512512	797138	5675	Reverse_Mi-Tel
tig00001422_np512512	797480	5333	Reverse_Mi-Tel
tig00001422_np512512	797806	5007	Reverse_Mi-Tel
tig00001422_np512512	798136	4677	Reverse_Mi-Tel
tig00001422_np512512	798461	4352	Reverse_Mi-Tel
tig00001422_np512512	798796	4017	Reverse_Mi-Tel
tig00001422_np512512	799136	3677	Reverse_Mi-Tel
tig00001422_np512512	799470	3343	Reverse_Mi-Tel
tig00001422_np512512	799796	3017	Reverse_Mi-Tel
tig00001422_np512512	800121	2692	Reverse_Mi-Tel
tig00001422_np512512	800454	2359	Reverse_Mi-Tel
tig00001422_np512512	800779	2034	Reverse_Mi-Tel
tig00001422_np512512	801109	1704	Reverse_Mi-Tel
tig00001422_np512512	801445	1368	Reverse_Mi-Tel
tig00001422_np512512	801772	1043	Reverse_Mi-Tel
tig00001422_np512512	802452	359	Reverse_Mi-Tel
tig00001428_np512512	2276822	13171	Reverse_Mi-Tel
tig00001428_np512512	2277623	12370	Reverse_Mi-Tel
tig00001428_np512512	2277933	12060	Reverse_Mi-Tel
tig00001428_np512512	2278739	11254	Reverse_Mi-Tel
tig00001428_np512512	2279058	10935	Reverse_Mi-Tel
tig00001428_np512512	2279862	10131	Reverse_Mi-Tel
tig00001428_np512512	2280170	9823	Reverse_Mi-Tel
tig00001428_np512512	2280975	9018	Reverse_Mi-Tel
tig00001428_np512512	2281289	8704	Reverse_Mi-Tel
tig00001428_np512512	2282093	7900	Reverse_Mi-Tel
tig00001428_np512512	2282420	7573	Reverse_Mi-Tel
tig00001428_np512512	2282734	7259	Reverse_Mi-Tel
tig00001428_np512512	2283532	6461	Reverse_Mi-Tel
tig00001428_np512512	2283843	6150	Reverse_Mi-Tel
tig00001428_np512512	2284653	5340	Reverse_Mi-Tel
tig00001428_np512512	2284969	5024	Reverse_Mi-Tel
tig00001428_np512512	2285772	4221	Reverse_Mi-Tel
tig00001428_np512512	2286082	3911	Reverse_Mi-Tel
tig00001428_np512512	2286890	3103	Reverse_Mi-Tel
tig00001428_np512512	2287203	2790	Reverse_Mi-Tel
tig00001428_np512512	2288005	1988	Reverse_Mi-Tel
tig00001428_np512512	2288314	1679	Reverse_Mi-Tel
tig00001428_np512512	2289113	880	Reverse_Mi-Tel
tig00001428_np512512	2289439	554	Reverse_Mi-Tel
tig00001433_np512512	977758	4670	Reverse_Mi-Tel
tig00001433_np512512	978155	4273	Reverse_Mi-Tel
tig00001433_np512512	978553	3875	Reverse_Mi-Tel
tig00001433_np512512	978956	3472	Reverse_Mi-Tel
tig00001433_np512512	979356	3072	Reverse_Mi-Tel
tig00001433_np512512	979760	2669	Reverse_Mi-Tel
tig00001433_np512512	980571	1857	Reverse_Mi-Tel
tig00001433_np512512	980971	1457	Reverse_Mi-Tel
tig00001433_np512512	981374	1054	Reverse_Mi-Tel
tig00001433_np512512	981780	648	Reverse_Mi-Tel
tig00001433_np512512	982191	237	Reverse_Mi-Tel
tig00001438_np512512	24	3462115	Reverse_Mi-Tel
tig00001438_np512512	356	3461783	Reverse_Mi-Tel
tig00001438_np512512	700	3461439	Reverse_Mi-Tel
tig00001438_np512512	1014	3461128	Reverse_Mi-Tel
tig00001438_np512512	1333	3460806	Reverse_Mi-Tel
tig00001438_np512512	1658	3460480	Reverse_Mi-Tel
tig00001438_np512512	1975	3460163	Reverse_Mi-Tel
tig00001438_np512512	2305	3459834	Reverse_Mi-Tel
tig00001438_np512512	2621	3459518	Reverse_Mi-Tel
tig00001438_np512512	2942	3459197	Reverse_Mi-Tel
tig00001438_np512512	3255	3458884	Reverse_Mi-Tel
tig00001438_np512512	3578	3458561	Reverse_Mi-Tel
tig00001438_np512512	3894	3458245	Reverse_Mi-Tel
tig00001438_np512512	4216	3457923	Reverse_Mi-Tel
tig00001438_np512512	4530	3457609	Reverse_Mi-Tel
tig00001438_np512512	4831	3457308	Reverse_Mi-Tel
tig00001438_np512512	5145	3456994	Reverse_Mi-Tel
tig00001438_np512512	5458	3456681	Reverse_Mi-Tel
tig00001438_np512512	5774	3456365	Reverse_Mi-Tel
tig00001438_np512512	6090	3456049	Reverse_Mi-Tel
tig00001438_np512512	6404	3455735	Reverse_Mi-Tel
tig00001438_np512512	6717	3455422	Reverse_Mi-Tel
tig00001438_np512512	7032	3455107	Reverse_Mi-Tel
tig00001438_np512512	7347	3454792	Reverse_Mi-Tel
tig00001438_np512512	7661	3454478	Reverse_Mi-Tel
tig00001438_np512512	7976	3454163	Reverse_Mi-Tel
tig00001438_np512512	8289	3453850	Reverse_Mi-Tel
tig00001438_np512512	8603	3453536	Reverse_Mi-Tel
tig00001438_np512512	8916	3453223	Reverse_Mi-Tel
tig00001438_np512512	3443125	19014	Reverse_Mi-Tel
tig00001438_np512512	3444002	18137	Reverse_Mi-Tel
tig00001438_np512512	3444312	17827	Reverse_Mi-Tel
tig00001438_np512512	3444630	17509	Reverse_Mi-Tel
tig00001438_np512512	3444943	17196	Reverse_Mi-Tel
tig00001438_np512512	3445268	16871	Reverse_Mi-Tel
tig00001438_np512512	3445586	16553	Reverse_Mi-Tel
tig00001438_np512512	3445900	16239	Reverse_Mi-Tel
tig00001438_np512512	3446217	15922	Reverse_Mi-Tel
tig00001438_np512512	3446535	15604	Reverse_Mi-Tel
tig00001438_np512512	3446848	15291	Reverse_Mi-Tel
tig00001438_np512512	3447167	14972	Reverse_Mi-Tel
tig00001438_np512512	3447481	14658	Reverse_Mi-Tel
tig00001438_np512512	3447801	14338	Reverse_Mi-Tel
tig00001438_np512512	3448127	14012	Reverse_Mi-Tel
tig00001438_np512512	3448447	13692	Reverse_Mi-Tel
tig00001438_np512512	3448764	13375	Reverse_Mi-Tel
tig00001438_np512512	3449089	13050	Reverse_Mi-Tel
tig00001438_np512512	3449405	12734	Reverse_Mi-Tel
tig00001438_np512512	3449738	12401	Reverse_Mi-Tel
tig00001438_np512512	3450053	12086	Reverse_Mi-Tel
tig00001438_np512512	3450370	11769	Reverse_Mi-Tel
tig00001438_np512512	3450695	11444	Reverse_Mi-Tel
tig00001438_np512512	3451023	11116	Reverse_Mi-Tel
tig00001438_np512512	3451348	10791	Reverse_Mi-Tel
tig00001438_np512512	3451674	10465	Reverse_Mi-Tel
tig00001438_np512512	3451995	10144	Reverse_Mi-Tel
tig00001438_np512512	3452315	9824	Reverse_Mi-Tel
tig00001438_np512512	3452631	9508	Reverse_Mi-Tel
tig00001438_np512512	3452951	9188	Reverse_Mi-Tel
tig00001438_np512512	3453274	8865	Reverse_Mi-Tel
tig00001438_np512512	3453598	8541	Reverse_Mi-Tel
tig00001438_np512512	3453914	8225	Reverse_Mi-Tel
tig00001438_np512512	3454233	7906	Reverse_Mi-Tel
tig00001438_np512512	3454551	7588	Reverse_Mi-Tel
tig00001438_np512512	3454869	7270	Reverse_Mi-Tel
tig00001438_np512512	3455197	6942	Reverse_Mi-Tel
tig00001438_np512512	3455522	6617	Reverse_Mi-Tel
tig00001438_np512512	3455838	6301	Reverse_Mi-Tel
tig00001438_np512512	3456163	5976	Reverse_Mi-Tel
tig00001438_np512512	3456482	5657	Reverse_Mi-Tel
tig00001438_np512512	3456804	5335	Reverse_Mi-Tel
tig00001438_np512512	3457124	5015	Reverse_Mi-Tel
tig00001438_np512512	3457450	4689	Reverse_Mi-Tel
tig00001438_np512512	3457767	4372	Reverse_Mi-Tel
tig00001438_np512512	3458094	4045	Reverse_Mi-Tel
tig00001438_np512512	3458414	3725	Reverse_Mi-Tel
tig00001438_np512512	3458738	3401	Reverse_Mi-Tel
tig00001438_np512512	3459062	3077	Reverse_Mi-Tel
tig00001438_np512512	3459374	2765	Reverse_Mi-Tel
tig00001438_np512512	3459700	2439	Reverse_Mi-Tel
tig00001438_np512512	3460015	2124	Reverse_Mi-Tel
tig00001438_np512512	3460345	1794	Reverse_Mi-Tel
tig00001438_np512512	3460661	1478	Reverse_Mi-Tel
tig00001438_np512512	3460988	1151	Reverse_Mi-Tel
tig00001438_np512512	3461317	822	Reverse_Mi-Tel
tig00001438_np512512	3461646	493	Reverse_Mi-Tel
tig00001438_np512512	3461962	177	Reverse_Mi-Tel
tig00001440_np512512	662992	26618	Reverse_Mi-Tel
tig00001440_np512512	663627	25983	Reverse_Mi-Tel
tig00001440_np512512	664363	25247	Reverse_Mi-Tel
tig00001440_np512512	665000	24610	Reverse_Mi-Tel
tig00001440_np512512	665315	24295	Reverse_Mi-Tel
tig00001440_np512512	665950	23660	Reverse_Mi-Tel
tig00001440_np512512	666275	23335	Reverse_Mi-Tel
tig00001440_np512512	666595	23015	Reverse_Mi-Tel
tig00001440_np512512	666923	22687	Reverse_Mi-Tel
tig00001440_np512512	667245	22365	Reverse_Mi-Tel
tig00001440_np512512	667568	22043	Reverse_Mi-Tel
tig00001440_np512512	667895	21715	Reverse_Mi-Tel
tig00001440_np512512	668215	21395	Reverse_Mi-Tel
tig00001440_np512512	668539	21071	Reverse_Mi-Tel
tig00001440_np512512	668864	20746	Reverse_Mi-Tel
tig00001440_np512512	669197	20413	Reverse_Mi-Tel
tig00001440_np512512	669522	20088	Reverse_Mi-Tel
tig00001440_np512512	669850	19760	Reverse_Mi-Tel
tig00001440_np512512	670173	19437	Reverse_Mi-Tel
tig00001440_np512512	670496	19114	Reverse_Mi-Tel
tig00001440_np512512	670824	18786	Reverse_Mi-Tel
tig00001440_np512512	671149	18461	Reverse_Mi-Tel
tig00001440_np512512	671478	18132	Reverse_Mi-Tel
tig00001440_np512512	671797	17813	Reverse_Mi-Tel
tig00001440_np512512	672122	17488	Reverse_Mi-Tel
tig00001440_np512512	672451	17159	Reverse_Mi-Tel
tig00001440_np512512	672777	16833	Reverse_Mi-Tel
tig00001440_np512512	673098	16512	Reverse_Mi-Tel
tig00001440_np512512	673429	16181	Reverse_Mi-Tel
tig00001440_np512512	673750	15860	Reverse_Mi-Tel
tig00001440_np512512	674065	15545	Reverse_Mi-Tel
tig00001440_np512512	674393	15217	Reverse_Mi-Tel
tig00001440_np512512	674711	14899	Reverse_Mi-Tel
tig00001440_np512512	675036	14574	Reverse_Mi-Tel
tig00001440_np512512	675363	14247	Reverse_Mi-Tel
tig00001440_np512512	675698	13912	Reverse_Mi-Tel
tig00001440_np512512	676032	13578	Reverse_Mi-Tel
tig00001440_np512512	676349	13261	Reverse_Mi-Tel
tig00001440_np512512	676670	12940	Reverse_Mi-Tel
tig00001440_np512512	676989	12621	Reverse_Mi-Tel
tig00001440_np512512	677305	12305	Reverse_Mi-Tel
tig00001440_np512512	677629	11981	Reverse_Mi-Tel
tig00001440_np512512	677951	11659	Reverse_Mi-Tel
tig00001440_np512512	678284	11326	Reverse_Mi-Tel
tig00001440_np512512	678610	11000	Reverse_Mi-Tel
tig00001440_np512512	678926	10684	Reverse_Mi-Tel
tig00001440_np512512	679259	10351	Reverse_Mi-Tel
tig00001440_np512512	679581	10029	Reverse_Mi-Tel
tig00001440_np512512	679904	9706	Reverse_Mi-Tel
tig00001440_np512512	680234	9376	Reverse_Mi-Tel
tig00001440_np512512	680551	9059	Reverse_Mi-Tel
tig00001440_np512512	680877	8733	Reverse_Mi-Tel
tig00001440_np512512	681190	8420	Reverse_Mi-Tel
tig00001440_np512512	681507	8104	Reverse_Mi-Tel
tig00001440_np512512	681831	7779	Reverse_Mi-Tel
tig00001440_np512512	682148	7461	Reverse_Mi-Tel
tig00001440_np512512	682465	7146	Reverse_Mi-Tel
tig00001440_np512512	682779	6831	Reverse_Mi-Tel
tig00001440_np512512	683093	6519	Reverse_Mi-Tel
tig00001440_np512512	683404	6206	Reverse_Mi-Tel
tig00001440_np512512	683536	6091	Mi-Tel
tig00001440_np512512	683830	5780	Mi-Tel
tig00001440_np512512	684141	5469	Mi-Tel
tig00001440_np512512	684461	5149	Mi-Tel
tig00001440_np512512	684773	4837	Mi-Tel
tig00001440_np512512	685086	4524	Mi-Tel
tig00001440_np512512	685405	4205	Mi-Tel
tig00001440_np512512	685720	3890	Mi-Tel
tig00001440_np512512	686040	3570	Mi-Tel
tig00001440_np512512	686354	3256	Mi-Tel
tig00001440_np512512	686670	2940	Mi-Tel
tig00001440_np512512	686984	2626	Mi-Tel
tig00001440_np512512	687301	2309	Mi-Tel
tig00001440_np512512	687615	1995	Mi-Tel
tig00001440_np512512	687933	1677	Mi-Tel
tig00001440_np512512	688245	1365	Mi-Tel
tig00001440_np512512	688559	1051	Mi-Tel
tig00001440_np512512	688878	732	Mi-Tel
tig00001440_np512512	689192	418	Mi-Tel
tig00001440_np512512	689552	59	Mi-Tel
tig00001442_np512512	1372291	19636	Reverse_Mi-Tel
tig00001442_np512512	1372586	19341	Reverse_Mi-Tel
tig00001442_np512512	1372905	19022	Reverse_Mi-Tel
tig00001442_np512512	1373221	18706	Reverse_Mi-Tel
tig00001442_np512512	1373542	18385	Reverse_Mi-Tel
tig00001442_np512512	1373864	18063	Reverse_Mi-Tel
tig00001442_np512512	1374190	17737	Reverse_Mi-Tel
tig00001442_np512512	1374512	17415	Reverse_Mi-Tel
tig00001442_np512512	1374830	17097	Reverse_Mi-Tel
tig00001442_np512512	1375152	16775	Reverse_Mi-Tel
tig00001442_np512512	1375471	16456	Reverse_Mi-Tel
tig00001442_np512512	1375792	16135	Reverse_Mi-Tel
tig00001442_np512512	1376122	15805	Reverse_Mi-Tel
tig00001442_np512512	1376612	15315	Reverse_Mi-Tel
tig00001442_np512512	1376935	14992	Reverse_Mi-Tel
tig00001442_np512512	1377245	14682	Reverse_Mi-Tel
tig00001442_np512512	1377555	14372	Reverse_Mi-Tel
tig00001442_np512512	1377874	14053	Reverse_Mi-Tel
tig00001442_np512512	1378189	13738	Reverse_Mi-Tel
tig00001442_np512512	1378508	13419	Reverse_Mi-Tel
tig00001442_np512512	1378820	13107	Reverse_Mi-Tel
tig00001442_np512512	1379143	12784	Reverse_Mi-Tel
tig00001442_np512512	1379454	12473	Reverse_Mi-Tel
tig00001442_np512512	1379767	12160	Reverse_Mi-Tel
tig00001442_np512512	1380078	11849	Reverse_Mi-Tel
tig00001442_np512512	1380391	11536	Reverse_Mi-Tel
tig00001442_np512512	1380706	11221	Reverse_Mi-Tel
tig00001442_np512512	1381023	10904	Reverse_Mi-Tel
tig00001442_np512512	1381342	10585	Reverse_Mi-Tel
tig00001442_np512512	1381658	10269	Reverse_Mi-Tel
tig00001442_np512512	1381980	9947	Reverse_Mi-Tel
tig00001442_np512512	1382293	9634	Reverse_Mi-Tel
tig00001442_np512512	1382608	9319	Reverse_Mi-Tel
tig00001442_np512512	1382930	8997	Reverse_Mi-Tel
tig00001442_np512512	1383247	8680	Reverse_Mi-Tel
tig00001442_np512512	1383561	8366	Reverse_Mi-Tel
tig00001442_np512512	1383876	8051	Reverse_Mi-Tel
tig00001442_np512512	1384188	7739	Reverse_Mi-Tel
tig00001442_np512512	1384501	7426	Reverse_Mi-Tel
tig00001442_np512512	1384809	7128	Reverse_Mi-Tel
tig00001442_np512512	1384923	7004	Mi-Tel
tig00001442_np512512	1385232	6695	Mi-Tel
tig00001442_np512512	1385546	6381	Mi-Tel
tig00001442_np512512	1385861	6066	Mi-Tel
tig00001442_np512512	1386200	5728	Mi-Tel
tig00001442_np512512	1386509	5418	Mi-Tel
tig00001442_np512512	1386867	5060	Mi-Tel
tig00001442_np512512	1387186	4741	Mi-Tel
tig00001442_np512512	1387510	4417	Mi-Tel
tig00001442_np512512	1387861	4066	Mi-Tel
tig00001442_np512512	1388186	3741	Mi-Tel
tig00001442_np512512	1388503	3424	Mi-Tel
tig00001442_np512512	1388817	3110	Mi-Tel
tig00001442_np512512	1389132	2795	Mi-Tel
tig00001442_np512512	1389451	2476	Mi-Tel
tig00001442_np512512	1389794	2127	Mi-Tel
tig00001442_np512512	1390120	1807	Mi-Tel
tig00001442_np512512	1390474	1454	Mi-Tel
tig00001442_np512512	1390796	1131	Mi-Tel
tig00001442_np512512	1391117	809	Mi-Tel
tig00001442_np512512	1391454	467	Mi-Tel
tig00001442_np512512	1391789	138	Mi-Tel
tig00001443_np512512	95	2985398	Mi-Tel
tig00001443_np512512	410	2985083	Mi-Tel
tig00001443_np512512	723	2984770	Mi-Tel
tig00001443_np512512	1036	2984457	Mi-Tel
tig00001443_np512512	1350	2984143	Mi-Tel
tig00001443_np512512	1665	2983828	Mi-Tel
tig00001443_np512512	1979	2983514	Mi-Tel
tig00001443_np512512	2295	2983198	Mi-Tel
tig00001443_np512512	2608	2982885	Mi-Tel
tig00001443_np512512	2921	2982572	Mi-Tel
tig00001443_np512512	3233	2982260	Mi-Tel
tig00001443_np512512	3549	2981944	Mi-Tel
tig00001443_np512512	3864	2981629	Mi-Tel
tig00001443_np512512	4178	2981315	Mi-Tel
tig00001443_np512512	4492	2981001	Mi-Tel
tig00001443_np512512	4804	2980689	Mi-Tel
tig00001443_np512512	5116	2980377	Mi-Tel
tig00001443_np512512	5433	2980060	Mi-Tel
tig00001443_np512512	5749	2979744	Mi-Tel
tig00001443_np512512	6066	2979427	Mi-Tel
tig00001443_np512512	6384	2979109	Mi-Tel
tig00001443_np512512	6699	2978794	Mi-Tel
tig00001443_np512512	7013	2978480	Mi-Tel
tig00001443_np512512	7328	2978165	Mi-Tel
tig00001443_np512512	7641	2977852	Mi-Tel
tig00001443_np512512	7956	2977537	Mi-Tel
tig00001443_np512512	8271	2977222	Mi-Tel
tig00001443_np512512	8585	2976908	Mi-Tel
tig00001443_np512512	8899	2976594	Mi-Tel
tig00001443_np512512	9212	2976281	Mi-Tel
tig00001443_np512512	9530	2975963	Mi-Tel
tig00001443_np512512	9843	2975650	Mi-Tel
tig00001443_np512512	10160	2975333	Mi-Tel
tig00001443_np512512	10473	2975020	Mi-Tel
tig00001443_np512512	10786	2974708	Mi-Tel
tig00001443_np512512	11100	2974393	Mi-Tel
tig00001443_np512512	11413	2974080	Mi-Tel
tig00001443_np512512	11726	2973767	Mi-Tel
tig00001443_np512512	12039	2973454	Mi-Tel
tig00001443_np512512	12362	2973131	Mi-Tel
tig00001443_np512512	12676	2972817	Mi-Tel
tig00001443_np512512	12998	2972495	Mi-Tel
tig00001443_np512512	13304	2972189	Mi-Tel
tig00001443_np512512	13619	2971874	Mi-Tel
tig00001443_np512512	13937	2971556	Mi-Tel
tig00001443_np512512	14250	2971246	Mi-Tel
tig00001443_np512512	14566	2970927	Mi-Tel
tig00001443_np512512	14882	2970611	Mi-Tel
tig00001443_np512512	15197	2970296	Mi-Tel
tig00001443_np512512	15511	2969982	Mi-Tel
tig00001443_np512512	15831	2969662	Mi-Tel
tig00001443_np512512	16146	2969347	Mi-Tel
tig00001443_np512512	16464	2969029	Mi-Tel
tig00001443_np512512	16765	2968728	Mi-Tel
tig00001443_np512512	17081	2968412	Mi-Tel
tig00001443_np512512	17399	2968094	Mi-Tel
tig00001443_np512512	17714	2967779	Mi-Tel
tig00001443_np512512	18025	2967468	Mi-Tel
tig00001443_np512512	18340	2967153	Mi-Tel
tig00001443_np512512	18653	2966840	Mi-Tel
tig00001443_np512512	18969	2966524	Mi-Tel
tig00001443_np512512	19286	2966207	Mi-Tel
tig00001443_np512512	19601	2965892	Mi-Tel
tig00001443_np512512	19920	2965573	Mi-Tel
tig00001443_np512512	20235	2965258	Mi-Tel
tig00001443_np512512	20548	2964945	Mi-Tel
tig00001443_np512512	20863	2964630	Mi-Tel
tig00001443_np512512	21176	2964317	Mi-Tel
tig00001443_np512512	21489	2964004	Mi-Tel
tig00001443_np512512	21802	2963691	Mi-Tel
tig00001443_np512512	22115	2963378	Mi-Tel
tig00001443_np512512	22428	2963065	Mi-Tel
tig00001443_np512512	22741	2962752	Mi-Tel
tig00001443_np512512	23054	2962439	Mi-Tel
tig00001443_np512512	23367	2962126	Mi-Tel
tig00001443_np512512	23684	2961809	Mi-Tel
tig00001443_np512512	23997	2961496	Mi-Tel
tig00001443_np512512	24310	2961183	Mi-Tel
tig00001443_np512512	24623	2960870	Mi-Tel
tig00001443_np512512	24940	2960553	Mi-Tel
tig00001443_np512512	25253	2960240	Mi-Tel
tig00001443_np512512	25566	2959927	Mi-Tel
tig00001443_np512512	25879	2959614	Mi-Tel
tig00001443_np512512	26192	2959301	Mi-Tel
tig00001443_np512512	26505	2958988	Mi-Tel
tig00001443_np512512	26820	2958673	Mi-Tel
tig00001443_np512512	27133	2958360	Mi-Tel
tig00001443_np512512	27447	2958046	Mi-Tel
tig00001443_np512512	27760	2957733	Mi-Tel
tig00001443_np512512	28076	2957417	Mi-Tel
tig00001443_np512512	28389	2957104	Mi-Tel
tig00001443_np512512	28705	2956788	Mi-Tel
tig00001443_np512512	29019	2956474	Mi-Tel
tig00001443_np512512	29332	2956161	Mi-Tel
tig00001443_np512512	29647	2955846	Mi-Tel
tig00001443_np512512	29962	2955531	Mi-Tel
tig00001443_np512512	30277	2955216	Mi-Tel
tig00001443_np512512	30590	2954903	Mi-Tel
tig00001443_np512512	30905	2954588	Mi-Tel
tig00001443_np512512	31218	2954275	Mi-Tel
tig00001443_np512512	31531	2953962	Mi-Tel
tig00001443_np512512	31844	2953649	Mi-Tel
tig00001443_np512512	32158	2953335	Mi-Tel
tig00001443_np512512	32471	2953022	Mi-Tel
tig00001443_np512512	32787	2952706	Mi-Tel
tig00001443_np512512	33100	2952393	Mi-Tel
tig00001443_np512512	33413	2952080	Mi-Tel
tig00001443_np512512	33727	2951766	Mi-Tel
tig00001443_np512512	34042	2951451	Mi-Tel
tig00001443_np512512	34355	2951138	Mi-Tel
tig00001443_np512512	34668	2950825	Mi-Tel
tig00001443_np512512	34982	2950511	Mi-Tel
tig00001443_np512512	35295	2950198	Mi-Tel
tig00001443_np512512	35608	2949885	Mi-Tel
tig00001443_np512512	35924	2949569	Mi-Tel
tig00001443_np512512	36240	2949253	Mi-Tel
tig00001443_np512512	36556	2948937	Mi-Tel
tig00001443_np512512	36869	2948624	Mi-Tel
tig00001443_np512512	37187	2948306	Mi-Tel
tig00001443_np512512	37500	2947993	Mi-Tel
tig00001443_np512512	37813	2947680	Mi-Tel
tig00001443_np512512	38127	2947366	Mi-Tel
tig00001443_np512512	38444	2947049	Mi-Tel
tig00001443_np512512	38763	2946730	Mi-Tel
tig00001443_np512512	39078	2946415	Mi-Tel
tig00001443_np512512	39391	2946102	Mi-Tel
tig00001443_np512512	39705	2945788	Mi-Tel
tig00001443_np512512	40021	2945472	Mi-Tel
tig00001443_np512512	40334	2945159	Mi-Tel
tig00001443_np512512	40649	2944844	Mi-Tel
tig00001443_np512512	40961	2944532	Mi-Tel
tig00001443_np512512	41275	2944218	Mi-Tel
tig00001443_np512512	41591	2943902	Mi-Tel
tig00001443_np512512	41905	2943588	Mi-Tel
tig00001443_np512512	42221	2943272	Mi-Tel
tig00001443_np512512	42534	2942959	Mi-Tel
tig00001443_np512512	42849	2942644	Mi-Tel
tig00001443_np512512	43162	2942334	Mi-Tel
tig00001443_np512512	43473	2942020	Mi-Tel
tig00001443_np512512	43796	2941697	Mi-Tel
tig00001443_np512512	44106	2941387	Mi-Tel
tig00001443_np512512	44422	2941071	Mi-Tel
tig00001443_np512512	44741	2940752	Mi-Tel
tig00001443_np512512	45058	2940435	Mi-Tel
tig00001443_np512512	45371	2940122	Mi-Tel
tig00001443_np512512	45687	2939806	Mi-Tel
tig00001443_np512512	46006	2939487	Mi-Tel
tig00001443_np512512	46320	2939173	Mi-Tel
tig00001443_np512512	46637	2938856	Mi-Tel
tig00001443_np512512	46950	2938543	Mi-Tel
tig00001443_np512512	47263	2938230	Mi-Tel
tig00001443_np512512	47576	2937917	Mi-Tel
tig00001443_np512512	47890	2937603	Mi-Tel
tig00001443_np512512	48203	2937290	Mi-Tel
tig00001443_np512512	48516	2936977	Mi-Tel
tig00001443_np512512	48829	2936664	Mi-Tel
tig00001443_np512512	49144	2936349	Mi-Tel
tig00001443_np512512	49458	2936035	Mi-Tel
tig00001443_np512512	49773	2935720	Mi-Tel
tig00001443_np512512	50089	2935404	Mi-Tel
tig00001443_np512512	50403	2935090	Mi-Tel
tig00001443_np512512	50720	2934773	Mi-Tel
tig00001443_np512512	51037	2934456	Mi-Tel
tig00001443_np512512	51349	2934144	Mi-Tel
tig00001443_np512512	52039	2933454	Mi-Tel
tig00001443_np512512	52732	2932761	Mi-Tel
tig00001443_np512512	53424	2932069	Mi-Tel
tig00001443_np512512	54120	2931373	Mi-Tel
tig00001444_np512512	495086	4938	Reverse_Mi-Tel
tig00001444_np512512	495408	4616	Reverse_Mi-Tel
tig00001444_np512512	495724	4300	Reverse_Mi-Tel
tig00001444_np512512	496041	3983	Reverse_Mi-Tel
tig00001444_np512512	496362	3662	Reverse_Mi-Tel
tig00001444_np512512	496696	3328	Reverse_Mi-Tel
tig00001444_np512512	497013	3011	Reverse_Mi-Tel
tig00001444_np512512	497324	2700	Reverse_Mi-Tel
tig00001444_np512512	497649	2375	Reverse_Mi-Tel
tig00001444_np512512	497990	2034	Reverse_Mi-Tel
tig00001444_np512512	498307	1717	Reverse_Mi-Tel
tig00001444_np512512	498627	1397	Reverse_Mi-Tel
tig00001444_np512512	498954	1070	Reverse_Mi-Tel
tig00001444_np512512	499272	752	Reverse_Mi-Tel
tig00001444_np512512	499592	432	Reverse_Mi-Tel
tig00001444_np512512	499908	116	Reverse_Mi-Tel
tig00001447_np512512	4255936	55304	Reverse_Mi-Tel
tig00001447_np512512	4256809	54431	Reverse_Mi-Tel
tig00001447_np512512	4257681	53559	Reverse_Mi-Tel
tig00001447_np512512	4258557	52683	Reverse_Mi-Tel
tig00001447_np512512	4259434	51806	Reverse_Mi-Tel
tig00001447_np512512	4260311	50929	Reverse_Mi-Tel
tig00001447_np512512	4261184	50056	Reverse_Mi-Tel
tig00001447_np512512	4261549	49691	Reverse_Mi-Tel
tig00001447_np512512	4262423	48817	Reverse_Mi-Tel
tig00001447_np512512	4262774	48466	Reverse_Mi-Tel
tig00001447_np512512	4264743	46497	Reverse_Mi-Tel
tig00001447_np512512	4265109	46131	Reverse_Mi-Tel
tig00001447_np512512	4265443	45797	Reverse_Mi-Tel
tig00001447_np512512	4265778	45462	Reverse_Mi-Tel
tig00001447_np512512	4266651	44589	Reverse_Mi-Tel
tig00001447_np512512	4267003	44237	Reverse_Mi-Tel
tig00001447_np512512	4267339	43901	Reverse_Mi-Tel
tig00001447_np512512	4267674	43566	Reverse_Mi-Tel
tig00001447_np512512	4268010	43230	Reverse_Mi-Tel
tig00001447_np512512	4268887	42353	Reverse_Mi-Tel
tig00001447_np512512	4269229	42011	Reverse_Mi-Tel
tig00001447_np512512	4269565	41675	Reverse_Mi-Tel
tig00001447_np512512	4269902	41338	Reverse_Mi-Tel
tig00001447_np512512	4270239	41001	Reverse_Mi-Tel
tig00001447_np512512	4270574	40666	Reverse_Mi-Tel
tig00001447_np512512	4270910	40330	Reverse_Mi-Tel
tig00001447_np512512	4271246	39994	Reverse_Mi-Tel
tig00001447_np512512	4271582	39658	Reverse_Mi-Tel
tig00001447_np512512	4271921	39319	Reverse_Mi-Tel
tig00001447_np512512	4272256	38984	Reverse_Mi-Tel
tig00001447_np512512	4272593	38647	Reverse_Mi-Tel
tig00001447_np512512	4272930	38310	Reverse_Mi-Tel
tig00001447_np512512	4273265	37975	Reverse_Mi-Tel
tig00001447_np512512	4273603	37637	Reverse_Mi-Tel
tig00001447_np512512	4273939	37301	Reverse_Mi-Tel
tig00001447_np512512	4274275	36965	Reverse_Mi-Tel
tig00001447_np512512	4274611	36629	Reverse_Mi-Tel
tig00001447_np512512	4274947	36293	Reverse_Mi-Tel
tig00001447_np512512	4275283	35957	Reverse_Mi-Tel
tig00001447_np512512	4275620	35620	Reverse_Mi-Tel
tig00001447_np512512	4275957	35283	Reverse_Mi-Tel
tig00001447_np512512	4276294	34946	Reverse_Mi-Tel
tig00001447_np512512	4276630	34610	Reverse_Mi-Tel
tig00001447_np512512	4276965	34275	Reverse_Mi-Tel
tig00001447_np512512	4277301	33939	Reverse_Mi-Tel
tig00001447_np512512	4277639	33601	Reverse_Mi-Tel
tig00001447_np512512	4277974	33266	Reverse_Mi-Tel
tig00001447_np512512	4278290	32950	Reverse_Mi-Tel
tig00001447_np512512	4278619	32621	Reverse_Mi-Tel
tig00001447_np512512	4278958	32282	Reverse_Mi-Tel
tig00001447_np512512	4279282	31958	Reverse_Mi-Tel
tig00001447_np512512	4279603	31637	Reverse_Mi-Tel
tig00001447_np512512	4279924	31316	Reverse_Mi-Tel
tig00001447_np512512	4280247	30993	Reverse_Mi-Tel
tig00001447_np512512	4280562	30678	Reverse_Mi-Tel
tig00001447_np512512	4280884	30356	Reverse_Mi-Tel
tig00001447_np512512	4281205	30035	Reverse_Mi-Tel
tig00001447_np512512	4281528	29712	Reverse_Mi-Tel
tig00001447_np512512	4281849	29391	Reverse_Mi-Tel
tig00001447_np512512	4282155	29085	Reverse_Mi-Tel
tig00001447_np512512	4282477	28763	Reverse_Mi-Tel
tig00001447_np512512	4282789	28451	Reverse_Mi-Tel
tig00001447_np512512	4283106	28134	Reverse_Mi-Tel
tig00001447_np512512	4283437	27803	Reverse_Mi-Tel
tig00001447_np512512	4283749	27491	Reverse_Mi-Tel
tig00001447_np512512	4284066	27174	Reverse_Mi-Tel
tig00001447_np512512	4284382	26858	Reverse_Mi-Tel
tig00001447_np512512	4284698	26542	Reverse_Mi-Tel
tig00001447_np512512	4285013	26227	Reverse_Mi-Tel
tig00001447_np512512	4285332	25908	Reverse_Mi-Tel
tig00001447_np512512	4285649	25591	Reverse_Mi-Tel
tig00001447_np512512	4285966	25274	Reverse_Mi-Tel
tig00001447_np512512	4286285	24955	Reverse_Mi-Tel
tig00001447_np512512	4286601	24639	Reverse_Mi-Tel
tig00001447_np512512	4286919	24321	Reverse_Mi-Tel
tig00001447_np512512	4287234	24006	Reverse_Mi-Tel
tig00001447_np512512	4287567	23673	Reverse_Mi-Tel
tig00001447_np512512	4287881	23359	Reverse_Mi-Tel
tig00001447_np512512	4288193	23047	Reverse_Mi-Tel
tig00001447_np512512	4288510	22730	Reverse_Mi-Tel
tig00001447_np512512	4288823	22417	Reverse_Mi-Tel
tig00001447_np512512	4289140	22100	Reverse_Mi-Tel
tig00001447_np512512	4289460	21780	Reverse_Mi-Tel
tig00001447_np512512	4289777	21463	Reverse_Mi-Tel
tig00001447_np512512	4290092	21148	Reverse_Mi-Tel
tig00001447_np512512	4290404	20836	Reverse_Mi-Tel
tig00001447_np512512	4290721	20519	Reverse_Mi-Tel
tig00001447_np512512	4291037	20203	Reverse_Mi-Tel
tig00001447_np512512	4291353	19887	Reverse_Mi-Tel
tig00001447_np512512	4291666	19574	Reverse_Mi-Tel
tig00001447_np512512	4291979	19261	Reverse_Mi-Tel
tig00001447_np512512	4292292	18948	Reverse_Mi-Tel
tig00001447_np512512	4292604	18636	Reverse_Mi-Tel
tig00001447_np512512	4292918	18322	Reverse_Mi-Tel
tig00001447_np512512	4293233	18007	Reverse_Mi-Tel
tig00001447_np512512	4293547	17693	Reverse_Mi-Tel
tig00001447_np512512	4293862	17378	Reverse_Mi-Tel
tig00001447_np512512	4294176	17064	Reverse_Mi-Tel
tig00001447_np512512	4294491	16749	Reverse_Mi-Tel
tig00001447_np512512	4294806	16434	Reverse_Mi-Tel
tig00001447_np512512	4295123	16117	Reverse_Mi-Tel
tig00001447_np512512	4295439	15801	Reverse_Mi-Tel
tig00001447_np512512	4295756	15484	Reverse_Mi-Tel
tig00001447_np512512	4296068	15172	Reverse_Mi-Tel
tig00001447_np512512	4296382	14858	Reverse_Mi-Tel
tig00001447_np512512	4296678	14562	Reverse_Mi-Tel
tig00001447_np512512	4297004	14236	Reverse_Mi-Tel
tig00001447_np512512	4297317	13923	Reverse_Mi-Tel
tig00001447_np512512	4297630	13610	Reverse_Mi-Tel
tig00001447_np512512	4297943	13297	Reverse_Mi-Tel
tig00001447_np512512	4298258	12982	Reverse_Mi-Tel
tig00001447_np512512	4298575	12665	Reverse_Mi-Tel
tig00001447_np512512	4298889	12351	Reverse_Mi-Tel
tig00001447_np512512	4299202	12038	Reverse_Mi-Tel
tig00001447_np512512	4299516	11724	Reverse_Mi-Tel
tig00001447_np512512	4299826	11414	Reverse_Mi-Tel
tig00001447_np512512	4300141	11099	Reverse_Mi-Tel
tig00001447_np512512	4300455	10785	Reverse_Mi-Tel
tig00001447_np512512	4300768	10472	Reverse_Mi-Tel
tig00001447_np512512	4301084	10156	Reverse_Mi-Tel
tig00001447_np512512	4301400	9840	Reverse_Mi-Tel
tig00001447_np512512	4301714	9526	Reverse_Mi-Tel
tig00001447_np512512	4302027	9213	Reverse_Mi-Tel
tig00001447_np512512	4302344	8896	Reverse_Mi-Tel
tig00001447_np512512	4302657	8583	Reverse_Mi-Tel
tig00001447_np512512	4302970	8270	Reverse_Mi-Tel
tig00001447_np512512	4303287	7953	Reverse_Mi-Tel
tig00001447_np512512	4303602	7638	Reverse_Mi-Tel
tig00001447_np512512	4303916	7324	Reverse_Mi-Tel
tig00001447_np512512	4304233	7007	Reverse_Mi-Tel
tig00001447_np512512	4304546	6694	Reverse_Mi-Tel
tig00001447_np512512	4304863	6377	Reverse_Mi-Tel
tig00001447_np512512	4305176	6064	Reverse_Mi-Tel
tig00001447_np512512	4305489	5751	Reverse_Mi-Tel
tig00001447_np512512	4305802	5438	Reverse_Mi-Tel
tig00001447_np512512	4306139	5101	Mi-Tel
tig00001447_np512512	4306450	4790	Mi-Tel
tig00001447_np512512	4306762	4478	Mi-Tel
tig00001447_np512512	4307068	4172	Mi-Tel
tig00001447_np512512	4307377	3863	Mi-Tel
tig00001447_np512512	4307691	3549	Mi-Tel
tig00001447_np512512	4308002	3238	Mi-Tel
tig00001447_np512512	4308315	2925	Mi-Tel
tig00001447_np512512	4308628	2612	Mi-Tel
tig00001447_np512512	4308935	2305	Mi-Tel
tig00001447_np512512	4309247	1993	Mi-Tel
tig00001447_np512512	4309557	1683	Mi-Tel
tig00001447_np512512	4309866	1374	Mi-Tel
tig00001447_np512512	4310179	1061	Mi-Tel
tig00001447_np512512	4310490	750	Mi-Tel
tig00001447_np512512	4310802	438	Mi-Tel
tig00001447_np512512	4311112	128	Mi-Tel
tig00001448_np512512	118	1573470	Mi-Tel
tig00001448_np512512	432	1573156	Mi-Tel
tig00001448_np512512	748	1572840	Mi-Tel
tig00001448_np512512	1059	1572529	Mi-Tel
tig00001448_np512512	1376	1572212	Mi-Tel
tig00001448_np512512	1688	1571900	Mi-Tel
tig00001448_np512512	2001	1571587	Mi-Tel
tig00001448_np512512	2316	1571272	Mi-Tel
tig00001448_np512512	2632	1570956	Mi-Tel
tig00001448_np512512	2922	1570666	Mi-Tel
tig00001448_np512512	3235	1570353	Mi-Tel
tig00001448_np512512	3548	1570040	Mi-Tel
tig00001448_np512512	3861	1569727	Mi-Tel
tig00001448_np512512	4174	1569414	Mi-Tel
tig00001448_np512512	4487	1569101	Mi-Tel
tig00001448_np512512	4799	1568789	Mi-Tel
tig00001448_np512512	5112	1568476	Mi-Tel
tig00001448_np512512	5425	1568163	Mi-Tel
tig00001448_np512512	5738	1567850	Mi-Tel
tig00001448_np512512	6051	1567537	Mi-Tel
tig00001448_np512512	6364	1567224	Mi-Tel
tig00001448_np512512	6677	1566911	Mi-Tel
tig00001448_np512512	6990	1566598	Mi-Tel
tig00001448_np512512	7303	1566285	Mi-Tel
tig00001448_np512512	7613	1565975	Mi-Tel
tig00001448_np512512	7916	1565672	Mi-Tel
tig00001448_np512512	8227	1565361	Mi-Tel
tig00001448_np512512	8540	1565048	Mi-Tel
tig00001448_np512512	8853	1564735	Mi-Tel
tig00001448_np512512	9166	1564422	Mi-Tel
tig00001448_np512512	9479	1564109	Mi-Tel
tig00001448_np512512	10213	1563375	Mi-Tel
tig00001448_np512512	10952	1562636	Mi-Tel
tig00001448_np512512	11693	1561895	Mi-Tel
tig00001448_np512512	12427	1561161	Mi-Tel
tig00001448_np512512	13166	1560422	Mi-Tel
tig00001448_np512512	13905	1559683	Mi-Tel
tig00001448_np512512	14640	1558948	Mi-Tel
tig00001448_np512512	15376	1558212	Mi-Tel
tig00001448_np512512	16113	1557475	Mi-Tel
tig00001448_np512512	1557644	15944	Reverse_Mi-Tel
tig00001448_np512512	1558284	15304	Reverse_Mi-Tel
tig00001448_np512512	1558921	14667	Reverse_Mi-Tel
tig00001448_np512512	1559565	14023	Reverse_Mi-Tel
tig00001448_np512512	1560208	13380	Reverse_Mi-Tel
tig00001448_np512512	1560850	12738	Reverse_Mi-Tel
tig00001448_np512512	1561494	12094	Reverse_Mi-Tel
tig00001448_np512512	1562134	11454	Reverse_Mi-Tel
tig00001448_np512512	1562778	10810	Reverse_Mi-Tel
tig00001448_np512512	1563421	10167	Reverse_Mi-Tel
tig00001448_np512512	1564060	9528	Reverse_Mi-Tel
tig00001448_np512512	1564713	8875	Reverse_Mi-Tel
tig00001448_np512512	1565357	8231	Reverse_Mi-Tel
tig00001448_np512512	1565999	7589	Reverse_Mi-Tel
tig00001448_np512512	1566636	6952	Reverse_Mi-Tel
tig00001448_np512512	1567277	6311	Reverse_Mi-Tel
tig00001448_np512512	1567903	5685	Reverse_Mi-Tel
tig00001448_np512512	1568547	5041	Reverse_Mi-Tel
tig00001448_np512512	1569184	4404	Reverse_Mi-Tel
tig00001448_np512512	1569504	4085	Reverse_Mi-Tel
tig00001448_np512512	1570152	3435	Reverse_Mi-Tel
tig00001448_np512512	1570807	2782	Reverse_Mi-Tel
tig00001448_np512512	1571482	2106	Reverse_Mi-Tel
tig00001448_np512512	1572131	1457	Reverse_Mi-Tel
tig00001448_np512512	1572471	1117	Reverse_Mi-Tel
tig00001448_np512512	1572790	798	Reverse_Mi-Tel
tig00001448_np512512	1573123	465	Reverse_Mi-Tel
tig00001448_np512512	1573470	118	Reverse_Mi-Tel
tig00222472_np512512	7	2842767	Mi-Tel
tig00222472_np512512	305	2842440	Mi-Tel
tig00222472_np512512	626	2842124	Mi-Tel
tig00222472_np512512	938	2841810	Mi-Tel
tig00222472_np512512	1258	2841491	Mi-Tel
tig00222472_np512512	1580	2841171	Mi-Tel
tig00222472_np512512	1895	2840854	Mi-Tel
tig00222472_np512512	2220	2840529	Mi-Tel
tig00222472_np512512	2534	2840215	Mi-Tel
tig00222472_np512512	2849	2839900	Mi-Tel
tig00222472_np512512	3162	2839587	Mi-Tel
tig00222472_np512512	3476	2839273	Mi-Tel
tig00222472_np512512	3793	2838956	Mi-Tel
tig00222472_np512512	4106	2838643	Mi-Tel
tig00222472_np512512	4423	2838327	Mi-Tel
tig00222472_np512512	4743	2838006	Mi-Tel
tig00222472_np512512	5055	2837694	Mi-Tel
tig00222472_np512512	5990	2836759	Mi-Tel
tig00222472_np512512	6303	2836446	Mi-Tel
tig00222472_np512512	7242	2835507	Mi-Tel
tig00222472_np512512	8186	2834563	Mi-Tel
tig00222472_np512512	9122	2833627	Mi-Tel
tig00222472_np512512	10062	2832687	Mi-Tel
tig00222472_np512512	11032	2831717	Mi-Tel
tig00222475_np512512	188	3387014	Mi-Tel
tig00222475_np512512	503	3386699	Mi-Tel
tig00222475_np512512	815	3386387	Mi-Tel
tig00222475_np512512	1130	3386072	Mi-Tel
tig00222475_np512512	1452	3385750	Mi-Tel
tig00222475_np512512	1765	3385437	Mi-Tel
tig00222475_np512512	2078	3385124	Mi-Tel
tig00222475_np512512	2393	3384809	Mi-Tel
tig00222475_np512512	2707	3384495	Mi-Tel
tig00222475_np512512	3020	3384182	Mi-Tel
tig00222475_np512512	3332	3383870	Mi-Tel
tig00222475_np512512	3653	3383549	Mi-Tel
tig00222475_np512512	3966	3383236	Mi-Tel
tig00222475_np512512	4284	3382918	Mi-Tel
tig00222475_np512512	4599	3382603	Mi-Tel
tig00222475_np512512	4916	3382286	Mi-Tel
tig00222475_np512512	5237	3381965	Mi-Tel
tig00222475_np512512	5551	3381651	Mi-Tel
tig00222475_np512512	5864	3381338	Mi-Tel
tig00222475_np512512	6179	3381023	Mi-Tel
[truncated: 167 more rows]

## Sheet: Figure3b boxplot
name	Ks	Type
Mi_C3_1vsMi_C3_2	3.31301	Copy1_vs_Copy2
Mi_C3_1vsMi_C3_2	0.27794	Copy1_vs_Copy2
Mi_C3_1vsMi_C3_2	0	Copy1_vs_Copy2
Mi_C3_1vsMi_C3_2	0	Copy1_vs_Copy2
Mi_C3_1vsMi_C3_2	0.019712	Copy1_vs_Copy2
Mi_C3_1vsMi_C3_2	0.120281	Copy1_vs_Copy2
Mi_C3_1vsMi_C3_2	0.22419	Copy1_vs_Copy2
Mi_C3_1vsMi_C3_2	0.0382538	Copy1_vs_Copy2
Mi_C3_1vsMi_C3_2	0.101711	Copy1_vs_Copy2
Mi_C3_1vsMi_C3_2	0.00277829	Copy1_vs_Copy2
Mi_C3_1vsMi_C3_2	0	Copy1_vs_Copy2
Mi_C3_1vsMi_C3_2	0.0124063	Copy1_vs_Copy2
Mi_C3_1vsMi_C3_2	0.282442	Copy1_vs_Copy2
Mi_C3_1vsMi_C3_2	0	Copy1_vs_Copy2
Mi_C3_1vsMi_C3_2	0	Copy1_vs_Copy2
Mi_C3_1vsMi_C3_2	0.00481685	Copy1_vs_Copy2
Mi_C3_1vsMi_C3_2	0.0107508	Copy1_vs_Copy2
Mi_C3_1vsMi_C3_2	0	Copy1_vs_Copy2
Mi_C3_1vsMi_C3_2	0.082287	Copy1_vs_Copy2
Mi_C3_1vsMi_C3_2	0.0520684	Copy1_vs_Copy2
Mi_C3_1vsMi_C3_2	0.0441008	Copy1_vs_Copy2
Mi_C3_1vsMi_C3_2	0.043104	Copy1_vs_Copy2
Mi_C3_1vsMi_C3_2	0.0797	Copy1_vs_Copy2
Mi_C3_1vsMi_C3_2	0.181405	Copy1_vs_Copy2
Mi_C3_1vsMi_C3_2	0.104845	Copy1_vs_Copy2
Mi_C3_1vsMi_C3_2	0.0742736	Copy1_vs_Copy2
Mi_C3_1vsMi_C3_2	0.172684	Copy1_vs_Copy2
Mi_C3_1vsMi_C3_2	0.0320879	Copy1_vs_Copy2
Mi_C3_1vsMi_C3_2	0.106816	Copy1_vs_Copy2
Mi_C3_1vsMi_C3_2	0.178635	Copy1_vs_Copy2
Mi_C3_1vsMi_C3_2	0.194615	Copy1_vs_Copy2
Mi_C3_1vsMi_C3_2	0.05132	Copy1_vs_Copy2
Mi_C3_1vsMi_C3_2	0.14204	Copy1_vs_Copy2
Mi_C3_1vsMi_C3_2	0.0790302	Copy1_vs_Copy2
Mi_C3_1vsMi_C3_2	0.299495	Copy1_vs_Copy2
Mi_C3_1vsMi_C3_2	0.0664813	Copy1_vs_Copy2
Mi_C3_1vsMi_C3_2	0.0198822	Copy1_vs_Copy2
Mi_C3_1vsMi_C3_2	0.0715064	Copy1_vs_Copy2
Mi_C3_1vsMi_C3_2	0.136524	Copy1_vs_Copy2
Mi_C3_1vsMi_C3_2	0	Copy1_vs_Copy2
Mi_C3_1vsMi_C3_2	0.0926739	Copy1_vs_Copy2
Mi_C3_1vsMi_C3_2	0.143395	Copy1_vs_Copy2
Mi_C3_1vsMi_C3_2	0	Copy1_vs_Copy2
Mi_C3_1vsMi_C3_2	0.164536	Copy1_vs_Copy2
Mi_C3_1vsMi_C3_2	0.117026	Copy1_vs_Copy2
Mi_C3_1vsMi_C3_2	0.0466401	Copy1_vs_Copy2
Mi_C3_1vsMi_C3_2	0.0814836	Copy1_vs_Copy2
Mi_C3_1vsMi_C3_2	0.0873157	Copy1_vs_Copy2
Mi_C3_1vsMi_C3_2	0.0952345	Copy1_vs_Copy2
Mi_C3_1vsMi_C3_2	0.304037	Copy1_vs_Copy2
Mi_C3_1vsMi_C3_2	0.133103	Copy1_vs_Copy2
Mi_C3_1vsMi_C3_2	0.10545	Copy1_vs_Copy2
Mi_C3_1vsMi_C3_2	0.0642671	Copy1_vs_Copy2
Mi_C3_1vsMi_C3_2	0.0223704	Copy1_vs_Copy2
Mi_C3_1vsMi_C3_2	0.071231	Copy1_vs_Copy2
Mi_C3_1vsMi_C3_2	0.0427885	Copy1_vs_Copy2
Mi_C3_1vsMi_C3_2	0.742129	Copy1_vs_Copy2
Mi_C3_1vsMi_C3_2	0.259786	Copy1_vs_Copy2
Mi_C3_1vsMi_C3_2	0.0584825	Copy1_vs_Copy2
Mi_C3_1vsMi_C3_2	0.0574677	Copy1_vs_Copy2
Mi_C3_1vsMi_C3_2	0.0669506	Copy1_vs_Copy2
Mi_C3_1vsMi_C3_2	0	Copy1_vs_Copy2
Mi_C3_1vsMi_C3_2	0.0559315	Copy1_vs_Copy2
Mi_C3_1vsMi_C3_2	0.155415	Copy1_vs_Copy2
Mi_C3_1vsMi_C3_2	0.0952605	Copy1_vs_Copy2
Mi_C3_1vsMi_C3_2	0.0945988	Copy1_vs_Copy2
Mi_C3_1vsMi_C3_2	0.012012	Copy1_vs_Copy2
Mi_C3_1vsMi_C3_2	0.0305945	Copy1_vs_Copy2
Mi_C3_1vsMi_C3_2	0.0708045	Copy1_vs_Copy2
Mi_C3_1vsMi_C3_2	0.0508112	Copy1_vs_Copy2
Mi_C3_1vsMi_C3_2	0.208322	Copy1_vs_Copy2
Mi_C3_1vsMi_C3_2	0.065982	Copy1_vs_Copy2
Mi_C3_1vsMi_C3_2	0.113235	Copy1_vs_Copy2
Mi_C3_1vsMi_C3_2	0.0409983	Copy1_vs_Copy2
Mi_C3_1vsMi_C3_2	0.0938938	Copy1_vs_Copy2
Mi_C3_1vsMi_C3_2	0.106364	Copy1_vs_Copy2
Mi_C3_1vsMi_C3_2	0.159068	Copy1_vs_Copy2
Mi_C3_1vsMi_C3_2	0.0997393	Copy1_vs_Copy2
Mi_C3_1vsMi_C3_2	0.164302	Copy1_vs_Copy2
Mi_C3_1vsMi_C3_2	0.0930721	Copy1_vs_Copy2
Mi_C3_1vsMi_C3_2	0.15871	Copy1_vs_Copy2
Mi_C3_1vsMi_C3_2	0.025042	Copy1_vs_Copy2
Mi_C3_1vsMi_C3_2	0.0900654	Copy1_vs_Copy2
Mi_C3_1vsMi_C3_2	0.021055	Copy1_vs_Copy2
Mi_C3_1vsMi_C3_2	0.264298	Copy1_vs_Copy2
Mi_C3_1vsMi_C3_2	0.0448478	Copy1_vs_Copy2
Mi_C3_1vsMi_C3_2	0.123982	Copy1_vs_Copy2
Mi_C3_1vsMi_C3_2	0	Copy1_vs_Copy2
Mi_C3_1vsMi_C3_2	0.225305	Copy1_vs_Copy2
Mi_C3_1vsMi_C3_2	0.0398147	Copy1_vs_Copy2
Mi_C3_1vsMi_C3_2	0.0418742	Copy1_vs_Copy2
Mi_C3_1vsMi_C3_2	0.117854	Copy1_vs_Copy2
Mi_C3_1vsMi_C3_2	0.0145424	Copy1_vs_Copy2
Mi_C3_1vsMi_C3_2	0.0385218	Copy1_vs_Copy2
Mi_C3_1vsMi_C3_2	0.0516505	Copy1_vs_Copy2
Mi_C3_1vsMi_C3_2	0	Copy1_vs_Copy2
Mi_C3_1vsMi_C3_2	0.124077	Copy1_vs_Copy2
Mi_C3_1vsMi_C3_2	0.124756	Copy1_vs_Copy2
Mi_C3_1vsMi_C3_2	0.120631	Copy1_vs_Copy2
Mi_C3_1vsMi_C3_2	0.110728	Copy1_vs_Copy2
Mi_C3_1vsMi_C3_2	0.0149742	Copy1_vs_Copy2
Mi_C3_1vsMi_C3_2	0.146595	Copy1_vs_Copy2
Mi_C3_1vsMi_C3_2	0.064919	Copy1_vs_Copy2
Mi_C3_1vsMi_C3_2	0.191618	Copy1_vs_Copy2
Mi_C3_1vsMi_C3_2	0.00772709	Copy1_vs_Copy2
Mi_C3_1vsMi_C3_2	0	Copy1_vs_Copy2
Mi_C3_1vsMi_C3_2	0.0785464	Copy1_vs_Copy2
Mi_C3_1vsMi_C3_2	0.00891372	Copy1_vs_Copy2
Mi_C3_1vsMi_C3_2	0.0323474	Copy1_vs_Copy2
Mi_C3_1vsMi_C3_2	0.0265297	Copy1_vs_Copy2
Mi_C3_1vsMi_C3_2	0	Copy1_vs_Copy2
Mi_C3_1vsMi_C3_2	0.0311913	Copy1_vs_Copy2
Mi_C3_1vsMi_C3_2	0.157052	Copy1_vs_Copy2
Mi_C3_1vsMi_C3_2	0.138871	Copy1_vs_Copy2
Mi_C3_1vsMi_C3_2	0.06049	Copy1_vs_Copy2
Mi_C3_1vsMi_C3_2	0.129759	Copy1_vs_Copy2
Mi_C3_1vsMi_C3_2	0.180229	Copy1_vs_Copy2
Mi_C3_1vsMi_C3_2	0.213285	Copy1_vs_Copy2
Mi_C3_1vsMi_C3_2	0.0489948	Copy1_vs_Copy2
Mi_C3_1vsMi_C3_2	0.0975778	Copy1_vs_Copy2
Mi_C3_1vsMi_C3_2	0	Copy1_vs_Copy2
Mi_C3_1vsMi_C3_2	0.0682766	Copy1_vs_Copy2
Mi_C3_1vsMi_C3_2	0.128034	Copy1_vs_Copy2
Mi_C3_1vsMi_C3_2	0.122033	Copy1_vs_Copy2
Mi_C3_1vsMi_C3_2	0.185885	Copy1_vs_Copy2
Mi_C3_1vsMi_C3_2	0.235278	Copy1_vs_Copy2
Mi_C3_1vsMi_C3_2	0.0753919	Copy1_vs_Copy2
Mi_C3_1vsMi_C3_2	0.0957199	Copy1_vs_Copy2
Mi_C3_1vsMi_C3_2	0.11954	Copy1_vs_Copy2
Mi_C3_1vsMi_C3_2	0.120009	Copy1_vs_Copy2
Mi_C3_1vsMi_C3_2	0	Copy1_vs_Copy2
Mi_C3_1vsMi_C3_2	0	Copy1_vs_Copy2
Mi_C3_1vsMi_C3_2	0.0608488	Copy1_vs_Copy2
Mi_C3_1vsMi_C3_2	0.0841612	Copy1_vs_Copy2
Mi_C3_1vsMi_C3_2	0.118778	Copy1_vs_Copy2
Mi_C3_1vsMi_C3_2	0.0606998	Copy1_vs_Copy2
Mi_C3_1vsMi_C3_2	0.0515118	Copy1_vs_Copy2
Mi_C3_1vsMi_C3_2	0	Copy1_vs_Copy2
Mi_C3_1vsMi_C3_2	0.105487	Copy1_vs_Copy2
Mi_C3_1vsMi_C3_2	0.128384	Copy1_vs_Copy2
Mi_C3_1vsMi_C3_2	0.14529	Copy1_vs_Copy2
Mi_C3_1vsMi_C3_2	0.104948	Copy1_vs_Copy2
Mi_C3_1vsMi_C3_2	0.0368443	Copy1_vs_Copy2
Mi_C3_1vsMi_C3_2	0.119917	Copy1_vs_Copy2
Mi_C3_1vsMi_C3_2	0.080894	Copy1_vs_Copy2
Mi_C3_1vsMi_C3_2	0.152214	Copy1_vs_Copy2
Mi_C3_1vsMi_C3_2	0.0127526	Copy1_vs_Copy2
Mi_C3_1vsMi_C3_2	0.0913306	Copy1_vs_Copy2
Mi_C3_1vsMi_C3_2	0.0364095	Copy1_vs_Copy2
Mi_C3_1vsMi_C3_2	0.131159	Copy1_vs_Copy2
Mi_C3_1vsMi_C3_2	0.0598417	Copy1_vs_Copy2
Mi_C3_1vsMi_C3_2	0.0526436	Copy1_vs_Copy2
Mi_C3_1vsMi_C3_2	0.138663	Copy1_vs_Copy2
Mi_C3_1vsMi_C3_2	0.0573157	Copy1_vs_Copy2
Mi_C3_1vsMi_C3_2	0.122833	Copy1_vs_Copy2
Mi_C3_1vsMi_C3_2	0	Copy1_vs_Copy2
Mi_C3_1vsMi_C3_2	0.0802679	Copy1_vs_Copy2
Mi_C3_1vsMi_C3_2	0	Copy1_vs_Copy2
Mi_C3_1vsMi_C3_2	0.0282925	Copy1_vs_Copy2
Mi_C3_1vsMi_C3_2	0.0445335	Copy1_vs_Copy2
Mi_C3_1vsMi_C3_2	0.30249	Copy1_vs_Copy2
Mi_C3_1vsMi_C3_2	0.0802029	Copy1_vs_Copy2
Mi_C3_1vsMi_C3_2	0.0372937	Copy1_vs_Copy2
Mi_C3_1vsMi_C3_2	0.166763	Copy1_vs_Copy2
Mi_C3_1vsMi_C3_2	0.0649986	Copy1_vs_Copy2
Mi_C3_1vsMi_C3_2	0.0744329	Copy1_vs_Copy2
Mi_C3_1vsMi_C3_2	0.0631792	Copy1_vs_Copy2
Mi_C3_1vsMi_C3_2	0.0956812	Copy1_vs_Copy2
Mi_C3_1vsMi_C3_2	0.232343	Copy1_vs_Copy2
Mi_C3_1vsMi_C3_2	0.00636106	Copy1_vs_Copy2
Mi_C3_1vsMi_C3_2	0	Copy1_vs_Copy2
Mi_C3_1vsMi_C3_2	0.0653946	Copy1_vs_Copy2
Mi_C3_1vsMi_C3_2	0.07464	Copy1_vs_Copy2
Mi_C3_1vsMi_C3_2	0.0539741	Copy1_vs_Copy2
Mi_C3_1vsMi_C3_2	0.0763812	Copy1_vs_Copy2
Mi_C3_1vsMi_C3_2	0.0582765	Copy1_vs_Copy2
Mi_C3_1vsMi_C3_2	0.0269165	Copy1_vs_Copy2
Mi_C3_1vsMi_C3_2	0.0879564	Copy1_vs_Copy2
Mi_C3_1vsMi_C3_2	0.0135851	Copy1_vs_Copy2
Mi_C3_1vsMi_C3_2	0	Copy1_vs_Copy2
Mi_C3_1vsMi_C3_2	0.0486665	Copy1_vs_Copy2
Mi_C3_1vsMi_C3_2	0.0233054	Copy1_vs_Copy2
Mi_C3_1vsMi_C3_2	0	Copy1_vs_Copy2
Mi_C3_1vsMi_C3_2	0.0260717	Copy1_vs_Copy2
Mi_C3_1vsMi_C3_2	0.0860547	Copy1_vs_Copy2
Mi_C3_1vsMi_C3_2	0.0206382	Copy1_vs_Copy2
Mi_C3_1vsMi_C3_2	0.0327992	Copy1_vs_Copy2
Mi_C3_1vsMi_C3_2	0.11398	Copy1_vs_Copy2
Mi_C3_1vsMi_C3_2	0.041995	Copy1_vs_Copy2
Mi_C3_1vsMi_C3_2	0.0251491	Copy1_vs_Copy2
Mi_C3_1vsMi_C3_2	0.0307185	Copy1_vs_Copy2
Mi_C3_1vsMi_C3_2	0.00556081	Copy1_vs_Copy2
Mi_C3_1vsMi_C3_2	0.15238	Copy1_vs_Copy2
Mi_C3_1vsMi_C3_2	0	Copy1_vs_Copy2
Mi_C3_1vsMi_C3_2	0.00537097	Copy1_vs_Copy2
Mi_C3_1vsMi_C3_2	0.114713	Copy1_vs_Copy2
Mi_C3_1vsMi_C3_2	0.228808	Copy1_vs_Copy2
Mi_C3_1vsMi_C3_2	0.277043	Copy1_vs_Copy2
Mi_C3_1vsMi_C3_2	0.197929	Copy1_vs_Copy2
Mi_C3_1vsMi_C3_2	0.142089	Copy1_vs_Copy2
Mi_C3_1vsMi_C3_2	0.113487	Copy1_vs_Copy2
Mi_C3_1vsMi_C3_2	0.219252	Copy1_vs_Copy2
Mi_C3_1vsMi_C3_2	0.115837	Copy1_vs_Copy2
Mi_C3_1vsMi_C3_2	0.101747	Copy1_vs_Copy2
Mi_C3_1vsMi_C3_2	0	Copy1_vs_Copy2
Mi_C3_1vsMi_C3_2	0.110303	Copy1_vs_Copy2
Mi_C3_1vsMi_C3_2	0.0280779	Copy1_vs_Copy2
Mi_C3_1vsMi_C3_2	0.053786	Copy1_vs_Copy2
Mi_C3_1vsMi_C3_2	0.086467	Copy1_vs_Copy2
Mi_C3_1vsMi_C3_2	0.110959	Copy1_vs_Copy2
Mi_C3_1vsMi_C3_2	0.0453239	Copy1_vs_Copy2
Mi_C3_1vsMi_C3_2	0.103183	Copy1_vs_Copy2
Mi_C3_1vsMi_C3_2	0.107113	Copy1_vs_Copy2
Mi_C3_1vsMi_C3_2	0.179743	Copy1_vs_Copy2
Mi_C3_1vsMi_C3_2	0.175544	Copy1_vs_Copy2
Mi_C3_1vsMi_C3_2	0.146399	Copy1_vs_Copy2
Mi_C3_1vsMi_C3_2	0.058752	Copy1_vs_Copy2
Mi_C3_1vsMi_C3_2	0.0982751	Copy1_vs_Copy2
Mi_C3_1vsMi_C3_2	0.0442313	Copy1_vs_Copy2
Mi_C3_1vsMi_C3_2	0.078145	Copy1_vs_Copy2
Mi_C3_1vsMi_C3_2	0.150216	Copy1_vs_Copy2
Mi_C3_1vsMi_C3_2	0.054153	Copy1_vs_Copy2
Mi_C3_1vsMi_C3_2	0.294545	Copy1_vs_Copy2
Mi_C3_1vsMi_C3_2	0	Copy1_vs_Copy2
Mi_C3_1vsMi_C3_2	0.00959355	Copy1_vs_Copy2
Mi_C3_1vsMi_C3_2	0	Copy1_vs_Copy2
Mi_C3_1vsMi_C3_2	0	Copy1_vs_Copy2
Mi_C3_1vsMi_C3_2	0.0385076	Copy1_vs_Copy2
Mi_C3_1vsMi_C3_2	0.234707	Copy1_vs_Copy2
Mi_C3_1vsMi_C3_2	0.112108	Copy1_vs_Copy2
Mi_C3_1vsMi_C3_2	0.0456368	Copy1_vs_Copy2
Mi_C3_1vsMi_C3_2	0.0747411	Copy1_vs_Copy2
Mi_C3_1vsMi_C3_2	0.016806	Copy1_vs_Copy2
Mi_C3_1vsMi_C3_2	0	Copy1_vs_Copy2
Mi_C3_1vsMi_C3_2	0.246049	Copy1_vs_Copy2
Mi_C3_1vsMi_C3_2	0.189179	Copy1_vs_Copy2
Mi_C3_1vsMi_C3_2	0.136535	Copy1_vs_Copy2
Mi_C3_1vsMi_C3_2	0.0642611	Copy1_vs_Copy2
Mi_C3_1vsMi_C3_2	0.227309	Copy1_vs_Copy2
Mi_C3_1vsMi_C3_2	0.0250451	Copy1_vs_Copy2
Mi_C3_1vsMi_C3_2	0.0565423	Copy1_vs_Copy2
Mi_C3_1vsMi_C3_2	0.0598569	Copy1_vs_Copy2
Mi_C3_1vsMi_C3_2	0.0823851	Copy1_vs_Copy2
Mi_C3_1vsMi_C3_2	0	Copy1_vs_Copy2
Mi_C3_1vsMi_C3_2	0.0612126	Copy1_vs_Copy2
Mi_C3_1vsMi_C3_2	0.128392	Copy1_vs_Copy2
Mi_C3_1vsMi_C3_2	0.059838	Copy1_vs_Copy2
Mi_C3_1vsMi_C3_2	0.146884	Copy1_vs_Copy2
Mi_C3_1vsMi_C3_2	0.187648	Copy1_vs_Copy2
Mi_C3_1vsMi_C3_2	0.125876	Copy1_vs_Copy2
Mi_C3_1vsMi_C3_2	0.000420372	Copy1_vs_Copy2
Mi_C3_1vsMi_C3_2	0.0450867	Copy1_vs_Copy2
Mi_C3_1vsMi_C3_2	0.0431492	Copy1_vs_Copy2
Mi_C3_1vsMi_C3_2	0.448809	Copy1_vs_Copy2
Mi_C3_1vsMi_C3_2	0	Copy1_vs_Copy2
Mi_C3_1vsMi_C3_2	0.0237667	Copy1_vs_Copy2
Mi_C3_1vsMi_C3_2	0	Copy1_vs_Copy2
Mi_C3_1vsMi_C3_2	0	Copy1_vs_Copy2
Mi_C3_1vsMi_C3_2	0.0738724	Copy1_vs_Copy2
Mi_C3_1vsMi_C3_2	0.245431	Copy1_vs_Copy2
Mi_C3_1vsMi_C3_2	0.00347054	Copy1_vs_Copy2
Mi_C3_1vsMi_C3_2	0.00834594	Copy1_vs_Copy2
Mi_C3_1vsMi_C3_2	0.0610684	Copy1_vs_Copy2
Mi_C3_1vsMi_C3_2	0.0246854	Copy1_vs_Copy2
Mi_C3_1vsMi_C3_2	0.0572657	Copy1_vs_Copy2
Mi_C3_1vsMi_C3_2	0.0431642	Copy1_vs_Copy2
Mi_C3_1vsMi_C3_2	0	Copy1_vs_Copy2
Mi_C3_1vsMi_C3_2	0.0597291	Copy1_vs_Copy2
Mi_C3_1vsMi_C3_2	0.0371773	Copy1_vs_Copy2
Mi_C3_1vsMi_C3_2	0.0342019	Copy1_vs_Copy2
Mi_C3_1vsMi_C3_2	0.0697511	Copy1_vs_Copy2
Mi_C3_1vsMi_C3_2	0.0265975	Copy1_vs_Copy2
Mi_C3_1vsMi_C3_2	0.205876	Copy1_vs_Copy2
Mi_C3_1vsMi_C3_2	0.112272	Copy1_vs_Copy2
Mi_C3_1vsMi_C3_2	0	Copy1_vs_Copy2
Mi_C3_1vsMi_C3_2	0.0282775	Copy1_vs_Copy2
Mi_C3_1vsMi_C3_2	0.0349643	Copy1_vs_Copy2
Mi_C3_1vsMi_C3_2	0	Copy1_vs_Copy2
Mi_C3_1vsMi_C3_2	0	Copy1_vs_Copy2
Mi_C3_1vsMi_C3_2	0.013761	Copy1_vs_Copy2
Mi_C3_1vsMi_C3_2	0.114369	Copy1_vs_Copy2
Mi_C3_1vsMi_C3_2	0.0390659	Copy1_vs_Copy2
Mi_C3_1vsMi_C3_2	0.0177253	Copy1_vs_Copy2
Mi_C3_1vsMi_C3_2	0.160635	Copy1_vs_Copy2
Mi_C3_1vsMi_C3_2	0	Copy1_vs_Copy2
Mi_C3_1vsMi_C3_2	0.0356709	Copy1_vs_Copy2
Mi_C3_1vsMi_C3_2	0	Copy1_vs_Copy2
Mi_C3_1vsMi_C3_2	0.00879058	Copy1_vs_Copy2
Mi_C3_1vsMi_C3_2	0.0351698	Copy1_vs_Copy2
Mi_C3_1vsMi_C3_2	0.0327983	Copy1_vs_Copy2
Mi_C3_1vsMi_C3_2	0.042004	Copy1_vs_Copy2
Mi_C3_1vsMi_C3_2	0	Copy1_vs_Copy2
Mi_C3_1vsMi_C3_2	0	Copy1_vs_Copy2
Mi_C3_1vsMi_C3_2	0	Copy1_vs_Copy2
Mi_C3_1vsMi_C3_2	0.117194	Copy1_vs_Copy2
Mi_C3_1vsMi_C3_2	0.00919249	Copy1_vs_Copy2
Mi_C3_1vsMi_C3_2	0.0783358	Copy1_vs_Copy2
Mi_C3_1vsMi_C3_2	0	Copy1_vs_Copy2
Mi_C3_1vsMi_C3_2	0.0296054	Copy1_vs_Copy2
Mi_C3_1vsMi_C3_2	0.12663	Copy1_vs_Copy2
Mi_C3_1vsMi_C3_2	0.16781	Copy1_vs_Copy2
Mi_C3_1vsMi_C3_2	0.228126	Copy1_vs_Copy2
Mi_C3_1vsMi_C3_2	0.0199596	Copy1_vs_Copy2
Mi_C3_1vsMi_C3_2	0.180222	Copy1_vs_Copy2
Mi_C3_1vsMi_C3_2	0.0901563	Copy1_vs_Copy2
Mi_C3_1vsMi_C3_2	0.213359	Copy1_vs_Copy2
Mi_C3_1vsMi_C3_2	0.0114396	Copy1_vs_Copy2
Mi_C3_1vsMi_C3_2	0.0107417	Copy1_vs_Copy2
Mi_C3_1vsMi_C3_2	0.0587131	Copy1_vs_Copy2
Mi_C3_1vsMi_C3_2	0.0384699	Copy1_vs_Copy2
Mi_C3_1vsMi_C3_2	0.0104427	Copy1_vs_Copy2
Mi_C3_1vsMi_C3_2	0.0502125	Copy1_vs_Copy2
Mi_C3_1vsMi_C3_2	0.281644	Copy1_vs_Copy2
Mi_C3_1vsMi_C3_2	0.0132428	Copy1_vs_Copy2
Mi_C3_1vsMi_C3_2	0.136787	Copy1_vs_Copy2
Mi_C3_1vsMi_C3_2	0	Copy1_vs_Copy2
Mi_C3_1vsMi_C3_2	0.0153163	Copy1_vs_Copy2
Mi_C3_1vsMi_C3_2	0	Copy1_vs_Copy2
Mi_C3_1vsMi_C3_2	0	Copy1_vs_Copy2
Mi_C3_1vsMi_C3_2	0.103146	Copy1_vs_Copy2
Mi_C3_1vsMi_C3_2	0.0027572	Copy1_vs_Copy2
Mi_C3_1vsMi_C3_2	0.0936472	Copy1_vs_Copy2
Mi_C3_1vsMi_C3_2	0.200789	Copy1_vs_Copy2
Mi_C3_1vsMi_C3_2	0.075338	Copy1_vs_Copy2
Mi_C3_1vsMi_C3_2	0.0966345	Copy1_vs_Copy2
Mi_C3_1vsMi_C3_2	0.04269	Copy1_vs_Copy2
Mi_C3_1vsMi_C3_2	0.0270885	Copy1_vs_Copy2
Mi_C3_1vsMi_C3_2	0.0128922	Copy1_vs_Copy2
Mi_C3_1vsMi_C3_2	0	Copy1_vs_Copy2
Mi_C3_1vsMi_C3_2	0	Copy1_vs_Copy2
Mi_C3_1vsMi_C3_2	0.0284932	Copy1_vs_Copy2
Mi_C3_1vsMi_C3_2	0.0151665	Copy1_vs_Copy2
Mi_C3_1vsMi_C3_2	0	Copy1_vs_Copy2
Mi_C3_1vsMi_C3_2	0.28774	Copy1_vs_Copy2
Mi_C3_1vsMi_C3_2	0.0127797	Copy1_vs_Copy2
Mi_C3_1vsMi_C3_2	0	Copy1_vs_Copy2
Mi_C3_1vsMi_C3_2	0.479761	Copy1_vs_Copy2
Mi_C3_1vsMi_C3_2	0.101044	Copy1_vs_Copy2
Mi_C3_1vsMi_C3_2	0	Copy1_vs_Copy2
Mi_C3_1vsMi_C3_2	0	Copy1_vs_Copy2
Mi_C3_1vsMi_C3_2	0	Copy1_vs_Copy2
Mi_C3_1vsMi_C3_2	0	Copy1_vs_Copy2
Mi_C3_1vsMi_C3_2	0.0866486	Copy1_vs_Copy2
Mi_C3_1vsMi_C3_2	0	Copy1_vs_Copy2
Mi_C3_1vsMi_C3_2	0.252038	Copy1_vs_Copy2
Mi_C3_1vsMi_C3_2	0	Copy1_vs_Copy2
Mi_C3_1vsMi_C3_2	0.00898691	Copy1_vs_Copy2
Mi_C3_1vsMi_C3_2	0.0197816	Copy1_vs_Copy2
Mi_C3_1vsMi_C3_2	0.0115284	Copy1_vs_Copy2
Mi_C3_1vsMi_C3_2	0	Copy1_vs_Copy2
Mi_C3_1vsMi_C3_2	0	Copy1_vs_Copy2
Mi_C3_1vsMi_C3_2	0	Copy1_vs_Copy2
Mi_C3_1vsMi_C3_2	0.0717909	Copy1_vs_Copy2
Mi_C3_1vsMi_C3_2	0.107301	Copy1_vs_Copy2
Mi_C3_1vsMi_C3_2	0.0237904	Copy1_vs_Copy2
Mi_C3_1vsMi_C3_2	0.518822	Copy1_vs_Copy2
Mi_C3_1vsMi_C3_2	0	Copy1_vs_Copy2
Mi_C3_1vsMi_C3_2	0	Copy1_vs_Copy2
Mi_C3_1vsMi_C3_2	0.0539844	Copy1_vs_Copy2
Mi_C3_1vsMi_C3_2	0	Copy1_vs_Copy2
Mi_C3_1vsMi_C3_2	0	Copy1_vs_Copy2
Mi_C3_1vsMi_C3_2	0	Copy1_vs_Copy2
Mi_C3_1vsMi_C3_2	0	Copy1_vs_Copy2
Mi_C3_1vsMi_C3_2	0	Copy1_vs_Copy2
Mi_C3_1vsMi_C3_2	0	Copy1_vs_Copy2
Mi_C3_1vsMi_C3_2	0	Copy1_vs_Copy2
Mi_C3_1vsMi_C3_2	0	Copy1_vs_Copy2
Mi_C3_1vsMi_C3_2	0	Copy1_vs_Copy2
Mi_C3_1vsMi_C3_2	0	Copy1_vs_Copy2
Mi_C3_1vsMi_C3_2	0	Copy1_vs_Copy2
Mi_C3_1vsMi_C3_2	0	Copy1_vs_Copy2
Mi_C3_1vsMi_C3_2	0	Copy1_vs_Copy2
Mi_C3_1vsMi_C3_2	0	Copy1_vs_Copy2
Mi_C3_1vsMi_C3_2	0	Copy1_vs_Copy2
Mi_C3_1vsMi_C3_2	0	Copy1_vs_Copy2
Mi_C3_1vsMi_C3_2	0	Copy1_vs_Copy2
Mi_C3_1vsMi_C3_2	0	Copy1_vs_Copy2
Mi_C3_1vsMi_C3_2	0	Copy1_vs_Copy2
Mi_C3_1vsMi_C3_2	0	Copy1_vs_Copy2
Mi_C3_1vsMi_C3_2	0	Copy1_vs_Copy2
Mi_C3_1vsMi_C3_2	0	Copy1_vs_Copy2
Mi_C3_1vsMi_C3_2	0	Copy1_vs_Copy2
Mi_C3_1vsMi_C3_2	0	Copy1_vs_Copy2
Mi_C3_1vsMi_C3_2	0	Copy1_vs_Copy2
Mi_C3_1vsMi_C3_2	0	Copy1_vs_Copy2
Mi_C3_1vsMi_C3_2	0	Copy1_vs_Copy2
Mi_C3_1vsMi_C3_2	0	Copy1_vs_Copy2
Mi_C3_1vsMi_C3_2	0	Copy1_vs_Copy2
Mi_C3_1vsMi_C3_2	0.0598443	Copy1_vs_Copy2
Mi_C3_1vsMi_C3_2	0	Copy1_vs_Copy2
Mi_C3_1vsMi_C3_2	0	Copy1_vs_Copy2
Mi_C3_1vsMi_C3_2	0	Copy1_vs_Copy2
Mi_C3_1vsMi_C3_2	0	Copy1_vs_Copy2
Mi_C3_1vsMi_C3_2	0	Copy1_vs_Copy2
Mi_C3_1vsMi_C3_2	0	Copy1_vs_Copy2
Mi_C3_1vsMi_C3_2	0	Copy1_vs_Copy2
Mi_C3_1vsMi_C3_2	0	Copy1_vs_Copy2
Mi_C3_1vsMi_C3_2	0	Copy1_vs_Copy2
Mi_C3_1vsMi_C3_2	0	Copy1_vs_Copy2
Mi_C3_1vsMi_C3_2	0	Copy1_vs_Copy2
Mi_C3_1vsMi_C3_2	0.021195	Copy1_vs_Copy2
Mi_C3_1vsMi_C3_2	0.355501	Copy1_vs_Copy2
Mi_C3_1vsMi_C3_2	0	Copy1_vs_Copy2
Mi_C3_1vsMi_C3_2	0	Copy1_vs_Copy2
Mi_C3_1vsMi_C3_2	0	Copy1_vs_Copy2
Mi_C3_1vsMi_C3_2	0	Copy1_vs_Copy2
Mi_C3_1vsMi_C3_2	0	Copy1_vs_Copy2
Mi_C3_1vsMi_C3_2	0	Copy1_vs_Copy2
Mi_C3_1vsMi_C3_2	0.0406979	Copy1_vs_Copy2
Mi_C3_1vsMi_C3_2	0	Copy1_vs_Copy2
Mi_C3_1vsMi_C3_2	0	Copy1_vs_Copy2
Mi_C3_1vsMi_C3_2	0	Copy1_vs_Copy2
Mi_C3_1vsMi_C3_2	0	Copy1_vs_Copy2
Mi_C3_1vsMi_C3_2	0	Copy1_vs_Copy2
Mi_C3_1vsMi_C3_2	0	Copy1_vs_Copy2
Mi_C3_1vsMi_C3_2	0	Copy1_vs_Copy2
Mi_C3_1vsMi_C3_2	0	Copy1_vs_Copy2
Mi_C3_1vsMi_C3_2	0	Copy1_vs_Copy2
Mi_C3_1vsMi_C3_2	0	Copy1_vs_Copy2
Mi_C3_1vsMi_C3_2	0	Copy1_vs_Copy2
Mi_C3_1vsMi_C3_2	0	Copy1_vs_Copy2
Mi_C3_1vsMi_C3_2	0	Copy1_vs_Copy2
Mi_C3_1vsMi_C3_2	0	Copy1_vs_Copy2
Mi_C3_1vsMi_C3_2	0	Copy1_vs_Copy2
Mi_C3_1vsMi_C3_2	0	Copy1_vs_Copy2
Mi_C3_1vsMi_C3_2	0	Copy1_vs_Copy2
Mi_C3_1vsMi_C3_2	0	Copy1_vs_Copy2
Mi_C3_1vsMi_C3_2	0	Copy1_vs_Copy2
Mi_C3_1vsMi_C3_2	0	Copy1_vs_Copy2
Mi_C3_1vsMi_C3_2	0	Copy1_vs_Copy2
Mi_C3_1vsMi_C3_2	0	Copy1_vs_Copy2
Mi_C3_1vsMi_C3_2	0	Copy1_vs_Copy2
Mi_C3_1vsMi_C3_2	0	Copy1_vs_Copy2
Mi_C3_1vsMi_C3_2	0	Copy1_vs_Copy2
Mi_C3_1vsMi_C3_2	0	Copy1_vs_Copy2
Mi_C3_1vsMi_C3_2	0	Copy1_vs_Copy2
Mi_C3_1vsMi_C3_2	0	Copy1_vs_Copy2
Mi_C3_1vsMi_C3_2	0	Copy1_vs_Copy2
Mi_C3_1vsMi_C3_2	0	Copy1_vs_Copy2
Mi_C3_1vsMi_C3_2	0	Copy1_vs_Copy2
Mi_C3_1vsMi_C3_2	0	Copy1_vs_Copy2
Mi_C3_1vsMi_C3_2	0	Copy1_vs_Copy2
Mi_C3_1vsMi_C3_2	0	Copy1_vs_Copy2
Mi_C3_1vsMi_C3_2	0	Copy1_vs_Copy2
Mi_C3_1vsMi_C3_2	0	Copy1_vs_Copy2
Mi_C3_1vsMi_C3_2	0.0534287	Copy1_vs_Copy2
Mi_C3_1vsMi_C3_2	0	Copy1_vs_Copy2
Mi_C3_1vsMi_C3_2	0	Copy1_vs_Copy2
Mi_C3_1vsMi_C3_2	0	Copy1_vs_Copy2
Mi_C3_1vsMi_C3_2	0.0109923	Copy1_vs_Copy2
Mi_C3_1vsMi_C3_2	0	Copy1_vs_Copy2
Mi_C3_1vsMi_C3_2	0	Copy1_vs_Copy2
Mi_C3_1vsMi_C3_2	0	Copy1_vs_Copy2
Mi_C3_1vsMi_C3_2	0	Copy1_vs_Copy2
Mi_C3_1vsMi_C3_2	0	Copy1_vs_Copy2
Mi_C3_1vsMi_C3_2	0	Copy1_vs_Copy2
Mi_C3_1vsMi_C3_2	0	Copy1_vs_Copy2
Mi_C3_1vsMi_C3_2	0	Copy1_vs_Copy2
Mi_C3_1vsMi_C3_2	0	Copy1_vs_Copy2
Mi_C3_1vsMi_C3_2	0	Copy1_vs_Copy2
Mi_C3_1vsMi_C3_2	0	Copy1_vs_Copy2
Mi_C3_1vsMi_C3_2	0	Copy1_vs_Copy2
Mi_C3_1vsMi_C3_2	0.00581449	Copy1_vs_Copy2
Mi_C3_1vsMi_C3_2	0	Copy1_vs_Copy2
Mi_C3_1vsMi_C3_2	0	Copy1_vs_Copy2
Mi_C3_1vsMi_C3_2	0	Copy1_vs_Copy2
Mi_C3_1vsMi_C3_2	0	Copy1_vs_Copy2
Mi_C3_1vsMi_C3_2	0	Copy1_vs_Copy2
Mi_C3_1vsMi_C3_2	0	Copy1_vs_Copy2
Mi_C3_1vsMi_C3_2	0	Copy1_vs_Copy2
Mi_C3_1vsMi_C3_2	0	Copy1_vs_Copy2
Mi_C3_1vsMi_C3_2	0	Copy1_vs_Copy2
Mi_C3_1vsMi_C3_2	0	Copy1_vs_Copy2
Mi_C3_1vsMi_C3_2	0	Copy1_vs_Copy2
Mi_C3_1vsMi_C3_2	0	Copy1_vs_Copy2
Mi_C3_1vsMi_C3_2	0	Copy1_vs_Copy2
Mi_C3_1vsMi_C3_2	0.0263365	Copy1_vs_Copy2
Mi_C3_1vsMi_C3_2	0.0380009	Copy1_vs_Copy2
Mi_C3_1vsMi_C3_2	0	Copy1_vs_Copy2
Mi_C3_1vsMi_C3_2	0	Copy1_vs_Copy2
Mi_C3_1vsMi_C3_2	0	Copy1_vs_Copy2
Mi_C3_1vsMi_C3_2	0	Copy1_vs_Copy2
Mi_C3_1vsMi_C3_2	0	Copy1_vs_Copy2
Mi_C3_1vsMi_C3_2	0.00434186	Copy1_vs_Copy2
Mi_C3_1vsMi_C3_2	0	Copy1_vs_Copy2
Mi_C3_1vsMi_C3_2	0	Copy1_vs_Copy2
Mi_C3_1vsMi_C3_2	0	Copy1_vs_Copy2
Mi_C3_1vsMi_C3_2	0	Copy1_vs_Copy2
Mi_C3_1vsMi_C3_2	0	Copy1_vs_Copy2
Mi_C3_1vsMi_C3_2	0	Copy1_vs_Copy2
Mi_C3_1vsMi_C3_2	0	Copy1_vs_Copy2
Mi_C3_1vsMi_C3_2	0	Copy1_vs_Copy2
Mi_C3_1vsMi_C3_2	0	Copy1_vs_Copy2
Mi_C3_1vsMi_C3_2	0	Copy1_vs_Copy2
Mi_C3_1vsMi_C3_2	0	Copy1_vs_Copy2
Mi_C3_1vsMi_C3_2	0	Copy1_vs_Copy2
Mi_C3_1vsMi_C3_2	0	Copy1_vs_Copy2
Mi_C3_1vsMi_C3_2	0	Copy1_vs_Copy2
Mi_C3_1vsMi_C3_2	0	Copy1_vs_Copy2
Mi_C3_1vsMi_C3_2	0	Copy1_vs_Copy2
Mi_C3_1vsMi_C3_2	0	Copy1_vs_Copy2
Mi_C3_1vsMi_C3_2	0.0181735	Copy1_vs_Copy2
Mi_C3_1vsMi_C3_2	0	Copy1_vs_Copy2
Mi_C3_1vsMi_C3_2	0	Copy1_vs_Copy2
Mi_C3_1vsMi_C3_2	0.00173105	Copy1_vs_Copy2
Mi_C3_1vsMi_C3_2	0	Copy1_vs_Copy2
Mi_C3_1vsMi_C3_2	0	Copy1_vs_Copy2
Mi_C3_1vsMi_C3_2	0	Copy1_vs_Copy2
Mi_C3_1vsMi_C3_2	0	Copy1_vs_Copy2
Mi_C3_1vsMi_C3_2	0	Copy1_vs_Copy2
Mi_C3_1vsMi_C3_2	0	Copy1_vs_Copy2
Mi_C3_1vsMi_C3_2	0	Copy1_vs_Copy2
Mi_C3_1vsMi_C3_2	0	Copy1_vs_Copy2
Mi_C3_1vsMi_C3_2	0	Copy1_vs_Copy2
Mi_C3_1vsMi_C3_2	0	Copy1_vs_Copy2
Mi_C3_1vsMi_C3_2	0	Copy1_vs_Copy2
Mi_C3_1vsMi_C3_2	0	Copy1_vs_Copy2
Mi_C3_1vsMi_C3_2	0	Copy1_vs_Copy2
Mi_C3_1vsMi_C3_2	0	Copy1_vs_Copy2
Mi_C3_1vsMi_C3_2	0	Copy1_vs_Copy2
Mi_C3_1vsMi_C3_2	0	Copy1_vs_Copy2
Mi_C3_1vsMi_C3_2	0	Copy1_vs_Copy2
Mi_C3_1vsMi_C3_2	0	Copy1_vs_Copy2
Mi_C3_1vsMi_C3_2	0	Copy1_vs_Copy2
Mi_C3_1vsMi_C3_2	0	Copy1_vs_Copy2
Mi_C3_1vsMi_C3_2	0	Copy1_vs_Copy2
Mi_C3_1vsMi_C3_2	0.017134	Copy1_vs_Copy2
Mi_C3_1vsMi_C3_2	0	Copy1_vs_Copy2
Mi_C3_1vsMi_C3_2	0	Copy1_vs_Copy2
Mi_C3_1vsMi_C3_2	0	Copy1_vs_Copy2
Mi_C3_1vsMi_C3_2	0	Copy1_vs_Copy2
Mi_C3_1vsMi_C3_2	0	Copy1_vs_Copy2
Mi_C3_1vsMi_C3_2	0	Copy1_vs_Copy2
Mi_C3_2vsMi_C3_3	0.171266	Copy2_vs_Copy3
Mi_C3_2vsMi_C3_3	0.0335118	Copy2_vs_Copy3
Mi_C3_2vsMi_C3_3	0.0458955	Copy2_vs_Copy3
Mi_C3_2vsMi_C3_3	0.0142014	Copy2_vs_Copy3
Mi_C3_2vsMi_C3_3	0.0923176	Copy2_vs_Copy3
Mi_C3_2vsMi_C3_3	0.143878	Copy2_vs_Copy3
Mi_C3_2vsMi_C3_3	0.136256	Copy2_vs_Copy3
Mi_C3_2vsMi_C3_3	0.122172	Copy2_vs_Copy3
Mi_C3_2vsMi_C3_3	0.127145	Copy2_vs_Copy3
Mi_C3_2vsMi_C3_3	0.157739	Copy2_vs_Copy3
Mi_C3_2vsMi_C3_3	0.0983138	Copy2_vs_Copy3
Mi_C3_2vsMi_C3_3	0.147781	Copy2_vs_Copy3
Mi_C3_2vsMi_C3_3	0.138994	Copy2_vs_Copy3
Mi_C3_2vsMi_C3_3	0.0765409	Copy2_vs_Copy3
Mi_C3_2vsMi_C3_3	0.326869	Copy2_vs_Copy3
Mi_C3_2vsMi_C3_3	0.206612	Copy2_vs_Copy3
Mi_C3_2vsMi_C3_3	0.143567	Copy2_vs_Copy3
Mi_C3_2vsMi_C3_3	0.179764	Copy2_vs_Copy3
Mi_C3_2vsMi_C3_3	0.120707	Copy2_vs_Copy3
Mi_C3_2vsMi_C3_3	0.262505	Copy2_vs_Copy3
Mi_C3_2vsMi_C3_3	0.108237	Copy2_vs_Copy3
Mi_C3_2vsMi_C3_3	0.0705421	Copy2_vs_Copy3
Mi_C3_2vsMi_C3_3	0.221131	Copy2_vs_Copy3
Mi_C3_2vsMi_C3_3	0.184588	Copy2_vs_Copy3
Mi_C3_2vsMi_C3_3	0.266925	Copy2_vs_Copy3
Mi_C3_2vsMi_C3_3	0.0921668	Copy2_vs_Copy3
Mi_C3_2vsMi_C3_3	0.120956	Copy2_vs_Copy3
Mi_C3_2vsMi_C3_3	0.1521	Copy2_vs_Copy3
Mi_C3_2vsMi_C3_3	0.0985942	Copy2_vs_Copy3
Mi_C3_2vsMi_C3_3	0.10553	Copy2_vs_Copy3
Mi_C3_2vsMi_C3_3	0.661126	Copy2_vs_Copy3
Mi_C3_2vsMi_C3_3	0.110085	Copy2_vs_Copy3
Mi_C3_2vsMi_C3_3	0.15204	Copy2_vs_Copy3
Mi_C3_2vsMi_C3_3	0.106892	Copy2_vs_Copy3
Mi_C3_2vsMi_C3_3	0.123554	Copy2_vs_Copy3
Mi_C3_2vsMi_C3_3	0.231788	Copy2_vs_Copy3
Mi_C3_2vsMi_C3_3	0.131327	Copy2_vs_Copy3
Mi_C3_2vsMi_C3_3	0.0805062	Copy2_vs_Copy3
Mi_C3_2vsMi_C3_3	0.237412	Copy2_vs_Copy3
Mi_C3_2vsMi_C3_3	0.225794	Copy2_vs_Copy3
Mi_C3_2vsMi_C3_3	0.148842	Copy2_vs_Copy3
Mi_C3_2vsMi_C3_3	0.221554	Copy2_vs_Copy3
Mi_C3_2vsMi_C3_3	0.247737	Copy2_vs_Copy3
Mi_C3_2vsMi_C3_3	0.435719	Copy2_vs_Copy3
Mi_C3_2vsMi_C3_3	0.094783	Copy2_vs_Copy3
Mi_C3_2vsMi_C3_3	0.102468	Copy2_vs_Copy3
Mi_C3_2vsMi_C3_3	0.196657	Copy2_vs_Copy3
Mi_C3_2vsMi_C3_3	0.185829	Copy2_vs_Copy3
Mi_C3_2vsMi_C3_3	0.0513635	Copy2_vs_Copy3
Mi_C3_2vsMi_C3_3	0.135488	Copy2_vs_Copy3
Mi_C3_2vsMi_C3_3	0.0680325	Copy2_vs_Copy3
Mi_C3_2vsMi_C3_3	0.374618	Copy2_vs_Copy3
Mi_C3_2vsMi_C3_3	0.258925	Copy2_vs_Copy3
Mi_C3_2vsMi_C3_3	0.163167	Copy2_vs_Copy3
Mi_C3_2vsMi_C3_3	0.0888541	Copy2_vs_Copy3
Mi_C3_2vsMi_C3_3	0.195281	Copy2_vs_Copy3
Mi_C3_2vsMi_C3_3	0.187817	Copy2_vs_Copy3
Mi_C3_2vsMi_C3_3	0.103814	Copy2_vs_Copy3
Mi_C3_2vsMi_C3_3	0.15625	Copy2_vs_Copy3
Mi_C3_2vsMi_C3_3	0.234468	Copy2_vs_Copy3
Mi_C3_2vsMi_C3_3	0.123881	Copy2_vs_Copy3
Mi_C3_2vsMi_C3_3	0.215574	Copy2_vs_Copy3
Mi_C3_2vsMi_C3_3	0.108931	Copy2_vs_Copy3
Mi_C3_2vsMi_C3_3	0.138554	Copy2_vs_Copy3
Mi_C3_2vsMi_C3_3	0.106121	Copy2_vs_Copy3
Mi_C3_2vsMi_C3_3	0.185042	Copy2_vs_Copy3
Mi_C3_2vsMi_C3_3	0.269922	Copy2_vs_Copy3
Mi_C3_2vsMi_C3_3	0.164332	Copy2_vs_Copy3
Mi_C3_2vsMi_C3_3	0.320303	Copy2_vs_Copy3
Mi_C3_2vsMi_C3_3	0.208228	Copy2_vs_Copy3
Mi_C3_2vsMi_C3_3	0.156973	Copy2_vs_Copy3
Mi_C3_2vsMi_C3_3	0.258061	Copy2_vs_Copy3
Mi_C3_2vsMi_C3_3	0.25433	Copy2_vs_Copy3
Mi_C3_2vsMi_C3_3	0.139868	Copy2_vs_Copy3
Mi_C3_2vsMi_C3_3	0.167231	Copy2_vs_Copy3
Mi_C3_2vsMi_C3_3	0.289453	Copy2_vs_Copy3
Mi_C3_2vsMi_C3_3	0.181674	Copy2_vs_Copy3
Mi_C3_2vsMi_C3_3	0.0706037	Copy2_vs_Copy3
Mi_C3_2vsMi_C3_3	0.148402	Copy2_vs_Copy3
Mi_C3_2vsMi_C3_3	0.246933	Copy2_vs_Copy3
Mi_C3_2vsMi_C3_3	0.240146	Copy2_vs_Copy3
Mi_C3_2vsMi_C3_3	0.19217	Copy2_vs_Copy3
Mi_C3_2vsMi_C3_3	0.225919	Copy2_vs_Copy3
Mi_C3_2vsMi_C3_3	0.3045	Copy2_vs_Copy3
Mi_C3_2vsMi_C3_3	0.0945619	Copy2_vs_Copy3
Mi_C3_2vsMi_C3_3	0.167336	Copy2_vs_Copy3
Mi_C3_2vsMi_C3_3	0.229073	Copy2_vs_Copy3
Mi_C3_2vsMi_C3_3	0.0482968	Copy2_vs_Copy3
Mi_C3_2vsMi_C3_3	0.0610627	Copy2_vs_Copy3
Mi_C3_2vsMi_C3_3	0.259155	Copy2_vs_Copy3
Mi_C3_2vsMi_C3_3	0.264198	Copy2_vs_Copy3
Mi_C3_2vsMi_C3_3	0.17662	Copy2_vs_Copy3
Mi_C3_2vsMi_C3_3	0.721496	Copy2_vs_Copy3
Mi_C3_2vsMi_C3_3	0.0915035	Copy2_vs_Copy3
Mi_C3_2vsMi_C3_3	0.0395406	Copy2_vs_Copy3
Mi_C3_2vsMi_C3_3	0.228439	Copy2_vs_Copy3
Mi_C3_2vsMi_C3_3	0.18585	Copy2_vs_Copy3
Mi_C3_2vsMi_C3_3	0.169641	Copy2_vs_Copy3
Mi_C3_2vsMi_C3_3	0.210569	Copy2_vs_Copy3
Mi_C3_2vsMi_C3_3	0.16593	Copy2_vs_Copy3
Mi_C3_2vsMi_C3_3	0.207086	Copy2_vs_Copy3
Mi_C3_2vsMi_C3_3	0.256474	Copy2_vs_Copy3
Mi_C3_2vsMi_C3_3	0.0529403	Copy2_vs_Copy3
Mi_C3_2vsMi_C3_3	0.0891126	Copy2_vs_Copy3
Mi_C3_2vsMi_C3_3	0.219074	Copy2_vs_Copy3
Mi_C3_2vsMi_C3_3	0.244897	Copy2_vs_Copy3
Mi_C3_2vsMi_C3_3	0.131984	Copy2_vs_Copy3
Mi_C3_2vsMi_C3_3	0.162798	Copy2_vs_Copy3
Mi_C3_2vsMi_C3_3	0.112456	Copy2_vs_Copy3
Mi_C3_2vsMi_C3_3	0.0864754	Copy2_vs_Copy3
Mi_C3_2vsMi_C3_3	0.268704	Copy2_vs_Copy3
Mi_C3_2vsMi_C3_3	0.0756075	Copy2_vs_Copy3
Mi_C3_2vsMi_C3_3	0.2218	Copy2_vs_Copy3
Mi_C3_2vsMi_C3_3	0.0146069	Copy2_vs_Copy3
Mi_C3_2vsMi_C3_3	0.141737	Copy2_vs_Copy3
Mi_C3_2vsMi_C3_3	0.0710661	Copy2_vs_Copy3
Mi_C3_2vsMi_C3_3	0.0786403	Copy2_vs_Copy3
Mi_C3_2vsMi_C3_3	0.172438	Copy2_vs_Copy3
Mi_C3_2vsMi_C3_3	0.135199	Copy2_vs_Copy3
Mi_C3_2vsMi_C3_3	0.157915	Copy2_vs_Copy3
Mi_C3_2vsMi_C3_3	0.185947	Copy2_vs_Copy3
Mi_C3_2vsMi_C3_3	0.319818	Copy2_vs_Copy3
Mi_C3_2vsMi_C3_3	0.169642	Copy2_vs_Copy3
Mi_C3_2vsMi_C3_3	0.248708	Copy2_vs_Copy3
Mi_C3_2vsMi_C3_3	0.080842	Copy2_vs_Copy3
Mi_C3_2vsMi_C3_3	0.171019	Copy2_vs_Copy3
Mi_C3_2vsMi_C3_3	0.148682	Copy2_vs_Copy3
Mi_C3_2vsMi_C3_3	0.104392	Copy2_vs_Copy3
Mi_C3_2vsMi_C3_3	0.0365057	Copy2_vs_Copy3
Mi_C3_2vsMi_C3_3	0.00503057	Copy2_vs_Copy3
Mi_C3_2vsMi_C3_3	0.108922	Copy2_vs_Copy3
Mi_C3_2vsMi_C3_3	0.25651	Copy2_vs_Copy3
Mi_C3_2vsMi_C3_3	0.240336	Copy2_vs_Copy3
Mi_C3_2vsMi_C3_3	0.168757	Copy2_vs_Copy3
Mi_C3_2vsMi_C3_3	0.273555	Copy2_vs_Copy3
Mi_C3_2vsMi_C3_3	0.157743	Copy2_vs_Copy3
Mi_C3_2vsMi_C3_3	0.164047	Copy2_vs_Copy3
Mi_C3_2vsMi_C3_3	0.238052	Copy2_vs_Copy3
Mi_C3_2vsMi_C3_3	0.271044	Copy2_vs_Copy3
Mi_C3_2vsMi_C3_3	0.222503	Copy2_vs_Copy3
Mi_C3_2vsMi_C3_3	0.0696866	Copy2_vs_Copy3
Mi_C3_2vsMi_C3_3	0.107767	Copy2_vs_Copy3
Mi_C3_2vsMi_C3_3	0.0858715	Copy2_vs_Copy3
Mi_C3_2vsMi_C3_3	0.0666095	Copy2_vs_Copy3
Mi_C3_2vsMi_C3_3	0.197867	Copy2_vs_Copy3
Mi_C3_2vsMi_C3_3	0.2113	Copy2_vs_Copy3
Mi_C3_2vsMi_C3_3	0.142874	Copy2_vs_Copy3
Mi_C3_2vsMi_C3_3	0.0865511	Copy2_vs_Copy3
Mi_C3_2vsMi_C3_3	0.0848254	Copy2_vs_Copy3
Mi_C3_2vsMi_C3_3	0.140941	Copy2_vs_Copy3
Mi_C3_2vsMi_C3_3	0.171629	Copy2_vs_Copy3
Mi_C3_2vsMi_C3_3	0.253431	Copy2_vs_Copy3
Mi_C3_2vsMi_C3_3	0.09717	Copy2_vs_Copy3
Mi_C3_2vsMi_C3_3	0.135445	Copy2_vs_Copy3
Mi_C3_2vsMi_C3_3	0.147033	Copy2_vs_Copy3
Mi_C3_2vsMi_C3_3	0.12396	Copy2_vs_Copy3
Mi_C3_2vsMi_C3_3	0.118985	Copy2_vs_Copy3
Mi_C3_2vsMi_C3_3	0.116877	Copy2_vs_Copy3
Mi_C3_2vsMi_C3_3	0.14969	Copy2_vs_Copy3
Mi_C3_2vsMi_C3_3	0.105579	Copy2_vs_Copy3
Mi_C3_2vsMi_C3_3	0.221351	Copy2_vs_Copy3
Mi_C3_2vsMi_C3_3	0.135636	Copy2_vs_Copy3
Mi_C3_2vsMi_C3_3	0.242758	Copy2_vs_Copy3
Mi_C3_2vsMi_C3_3	0.18775	Copy2_vs_Copy3
Mi_C3_2vsMi_C3_3	0.0905701	Copy2_vs_Copy3
Mi_C3_2vsMi_C3_3	0.141692	Copy2_vs_Copy3
Mi_C3_2vsMi_C3_3	0.123676	Copy2_vs_Copy3
Mi_C3_2vsMi_C3_3	0.214698	Copy2_vs_Copy3
Mi_C3_2vsMi_C3_3	0.18655	Copy2_vs_Copy3
Mi_C3_2vsMi_C3_3	0.175652	Copy2_vs_Copy3
Mi_C3_2vsMi_C3_3	0.0906202	Copy2_vs_Copy3
Mi_C3_2vsMi_C3_3	0.113187	Copy2_vs_Copy3
Mi_C3_2vsMi_C3_3	0.100372	Copy2_vs_Copy3
Mi_C3_2vsMi_C3_3	0.313013	Copy2_vs_Copy3
Mi_C3_2vsMi_C3_3	0.179721	Copy2_vs_Copy3
Mi_C3_2vsMi_C3_3	0.146279	Copy2_vs_Copy3
Mi_C3_2vsMi_C3_3	0.22096	Copy2_vs_Copy3
Mi_C3_2vsMi_C3_3	0.119891	Copy2_vs_Copy3
Mi_C3_2vsMi_C3_3	0.300371	Copy2_vs_Copy3
Mi_C3_2vsMi_C3_3	0.0367019	Copy2_vs_Copy3
Mi_C3_2vsMi_C3_3	0.219331	Copy2_vs_Copy3
Mi_C3_2vsMi_C3_3	0.159749	Copy2_vs_Copy3
Mi_C3_2vsMi_C3_3	0.168947	Copy2_vs_Copy3
Mi_C3_2vsMi_C3_3	0.299484	Copy2_vs_Copy3
Mi_C3_2vsMi_C3_3	0.260461	Copy2_vs_Copy3
Mi_C3_2vsMi_C3_3	0.257856	Copy2_vs_Copy3
Mi_C3_2vsMi_C3_3	0.150911	Copy2_vs_Copy3
Mi_C3_2vsMi_C3_3	0.199954	Copy2_vs_Copy3
Mi_C3_2vsMi_C3_3	0.229249	Copy2_vs_Copy3
Mi_C3_2vsMi_C3_3	0.2705	Copy2_vs_Copy3
Mi_C3_2vsMi_C3_3	0.194467	Copy2_vs_Copy3
Mi_C3_2vsMi_C3_3	0.0316714	Copy2_vs_Copy3
Mi_C3_2vsMi_C3_3	0.0497444	Copy2_vs_Copy3
Mi_C3_2vsMi_C3_3	0.0422802	Copy2_vs_Copy3
Mi_C3_2vsMi_C3_3	0.0579299	Copy2_vs_Copy3
Mi_C3_2vsMi_C3_3	0.113485	Copy2_vs_Copy3
Mi_C3_2vsMi_C3_3	0.177887	Copy2_vs_Copy3
Mi_C3_2vsMi_C3_3	0.264727	Copy2_vs_Copy3
Mi_C3_2vsMi_C3_3	0.26552	Copy2_vs_Copy3
Mi_C3_2vsMi_C3_3	0.236638	Copy2_vs_Copy3
Mi_C3_2vsMi_C3_3	0.0589097	Copy2_vs_Copy3
Mi_C3_2vsMi_C3_3	0.166094	Copy2_vs_Copy3
Mi_C3_2vsMi_C3_3	0.0221179	Copy2_vs_Copy3
Mi_C3_2vsMi_C3_3	0.808094	Copy2_vs_Copy3
Mi_C3_2vsMi_C3_3	0.12813	Copy2_vs_Copy3
Mi_C3_2vsMi_C3_3	0.15768	Copy2_vs_Copy3
Mi_C3_2vsMi_C3_3	0.269126	Copy2_vs_Copy3
Mi_C3_2vsMi_C3_3	0.363363	Copy2_vs_Copy3
Mi_C3_2vsMi_C3_3	0.213459	Copy2_vs_Copy3
Mi_C3_2vsMi_C3_3	0.0609438	Copy2_vs_Copy3
Mi_C3_2vsMi_C3_3	0.014564	Copy2_vs_Copy3
Mi_C3_2vsMi_C3_3	0.11058	Copy2_vs_Copy3
Mi_C3_2vsMi_C3_3	0.0789079	Copy2_vs_Copy3
Mi_C3_2vsMi_C3_3	0.0195702	Copy2_vs_Copy3
Mi_C3_2vsMi_C3_3	0.0331795	Copy2_vs_Copy3
Mi_C3_2vsMi_C3_3	0.155679	Copy2_vs_Copy3
Mi_C3_2vsMi_C3_3	0.13079	Copy2_vs_Copy3
Mi_C3_2vsMi_C3_3	0.21679	Copy2_vs_Copy3
Mi_C3_2vsMi_C3_3	0.208283	Copy2_vs_Copy3
Mi_C3_2vsMi_C3_3	0.0664352	Copy2_vs_Copy3
Mi_C3_2vsMi_C3_3	0.334875	Copy2_vs_Copy3
Mi_C3_2vsMi_C3_3	0.131958	Copy2_vs_Copy3
Mi_C3_2vsMi_C3_3	0.125139	Copy2_vs_Copy3
Mi_C3_2vsMi_C3_3	0.0201004	Copy2_vs_Copy3
Mi_C3_2vsMi_C3_3	0.68815	Copy2_vs_Copy3
Mi_C3_2vsMi_C3_3	0.345796	Copy2_vs_Copy3
Mi_C3_2vsMi_C3_3	0.280784	Copy2_vs_Copy3
Mi_C3_2vsMi_C3_3	0.154792	Copy2_vs_Copy3
Mi_C3_2vsMi_C3_3	0.26387	Copy2_vs_Copy3
Mi_C3_2vsMi_C3_3	0.118027	Copy2_vs_Copy3
Mi_C3_2vsMi_C3_3	0.14831	Copy2_vs_Copy3
Mi_C3_2vsMi_C3_3	0.151026	Copy2_vs_Copy3
Mi_C3_2vsMi_C3_3	0.071882	Copy2_vs_Copy3
Mi_C3_2vsMi_C3_3	0.21049	Copy2_vs_Copy3
Mi_C3_2vsMi_C3_3	0.0642878	Copy2_vs_Copy3
Mi_C3_2vsMi_C3_3	0.160292	Copy2_vs_Copy3
Mi_C3_2vsMi_C3_3	0.133035	Copy2_vs_Copy3
Mi_C3_2vsMi_C3_3	0.221909	Copy2_vs_Copy3
Mi_C3_2vsMi_C3_3	0.126229	Copy2_vs_Copy3
Mi_C3_2vsMi_C3_3	0.223421	Copy2_vs_Copy3
Mi_C3_2vsMi_C3_3	0.198809	Copy2_vs_Copy3
Mi_C3_2vsMi_C3_3	0.420414	Copy2_vs_Copy3
Mi_C3_2vsMi_C3_3	0.125006	Copy2_vs_Copy3
Mi_C3_2vsMi_C3_3	0.0419173	Copy2_vs_Copy3
Mi_C3_2vsMi_C3_3	0.00603876	Copy2_vs_Copy3
Mi_C3_2vsMi_C3_3	0.0125252	Copy2_vs_Copy3
Mi_C3_2vsMi_C3_3	0.0781279	Copy2_vs_Copy3
Mi_C3_2vsMi_C3_3	0.013389	Copy2_vs_Copy3
Mi_C3_2vsMi_C3_3	0.108975	Copy2_vs_Copy3
Mi_C3_2vsMi_C3_3	0.121823	Copy2_vs_Copy3
Mi_C3_2vsMi_C3_3	0.0264511	Copy2_vs_Copy3
Mi_C3_2vsMi_C3_3	0.0379095	Copy2_vs_Copy3
Mi_C3_2vsMi_C3_3	0.0223478	Copy2_vs_Copy3
Mi_C3_2vsMi_C3_3	0.0316341	Copy2_vs_Copy3
Mi_C3_2vsMi_C3_3	0.0148245	Copy2_vs_Copy3
Mi_C3_2vsMi_C3_3	0.0165293	Copy2_vs_Copy3
Mi_C3_2vsMi_C3_3	0.061555	Copy2_vs_Copy3
Mi_C3_2vsMi_C3_3	0.148444	Copy2_vs_Copy3
Mi_C3_2vsMi_C3_3	0.116281	Copy2_vs_Copy3
Mi_C3_2vsMi_C3_3	0.365094	Copy2_vs_Copy3
Mi_C3_2vsMi_C3_3	0.169688	Copy2_vs_Copy3
Mi_C3_2vsMi_C3_3	0.22466	Copy2_vs_Copy3
Mi_C3_2vsMi_C3_3	0.685975	Copy2_vs_Copy3
Mi_C3_2vsMi_C3_3	0.0791513	Copy2_vs_Copy3
Mi_C3_2vsMi_C3_3	0.104678	Copy2_vs_Copy3
Mi_C3_2vsMi_C3_3	0.0599232	Copy2_vs_Copy3
Mi_C3_2vsMi_C3_3	0.359644	Copy2_vs_Copy3
Mi_C3_2vsMi_C3_3	0.0355486	Copy2_vs_Copy3
Mi_C3_2vsMi_C3_3	0.125919	Copy2_vs_Copy3
Mi_C3_2vsMi_C3_3	0.0293288	Copy2_vs_Copy3
Mi_C3_2vsMi_C3_3	0.0472851	Copy2_vs_Copy3
Mi_C3_2vsMi_C3_3	0.0275203	Copy2_vs_Copy3
Mi_C3_2vsMi_C3_3	0.0310854	Copy2_vs_Copy3
Mi_C3_2vsMi_C3_3	0.0847598	Copy2_vs_Copy3
Mi_C3_2vsMi_C3_3	0.0242616	Copy2_vs_Copy3
Mi_C3_2vsMi_C3_3	0.0973421	Copy2_vs_Copy3
Mi_C3_2vsMi_C3_3	0.168652	Copy2_vs_Copy3
Mi_C3_2vsMi_C3_3	0.0681709	Copy2_vs_Copy3
Mi_C3_2vsMi_C3_3	0.119736	Copy2_vs_Copy3
Mi_C3_2vsMi_C3_3	0.0472413	Copy2_vs_Copy3
Mi_C3_2vsMi_C3_3	0.108207	Copy2_vs_Copy3
Mi_C3_2vsMi_C3_3	0.0948327	Copy2_vs_Copy3
Mi_C3_2vsMi_C3_3	0.201337	Copy2_vs_Copy3
Mi_C3_2vsMi_C3_3	0.168273	Copy2_vs_Copy3
Mi_C3_2vsMi_C3_3	0.151509	Copy2_vs_Copy3
Mi_C3_2vsMi_C3_3	0.263668	Copy2_vs_Copy3
Mi_C3_2vsMi_C3_3	0.0913141	Copy2_vs_Copy3
Mi_C3_2vsMi_C3_3	0.193923	Copy2_vs_Copy3
Mi_C3_2vsMi_C3_3	0.105838	Copy2_vs_Copy3
Mi_C3_2vsMi_C3_3	0.499234	Copy2_vs_Copy3
Mi_C3_2vsMi_C3_3	0.202124	Copy2_vs_Copy3
Mi_C3_2vsMi_C3_3	0.0126155	Copy2_vs_Copy3
Mi_C3_2vsMi_C3_3	0.1434	Copy2_vs_Copy3
Mi_C3_2vsMi_C3_3	0.0774458	Copy2_vs_Copy3
Mi_C3_2vsMi_C3_3	0.0667783	Copy2_vs_Copy3
Mi_C3_2vsMi_C3_3	0.00994097	Copy2_vs_Copy3
Mi_C3_2vsMi_C3_3	0.090241	Copy2_vs_Copy3
Mi_C3_2vsMi_C3_3	0.275115	Copy2_vs_Copy3
Mi_C3_2vsMi_C3_3	0.285045	Copy2_vs_Copy3
Mi_C3_2vsMi_C3_3	0.378611	Copy2_vs_Copy3
Mi_C3_2vsMi_C3_3	0.161944	Copy2_vs_Copy3
Mi_C3_2vsMi_C3_3	0.13683	Copy2_vs_Copy3
Mi_C3_2vsMi_C3_3	0.220457	Copy2_vs_Copy3
Mi_C3_2vsMi_C3_3	0.213371	Copy2_vs_Copy3
Mi_C3_2vsMi_C3_3	0.6587	Copy2_vs_Copy3
Mi_C3_2vsMi_C3_3	0.0832002	Copy2_vs_Copy3
Mi_C3_2vsMi_C3_3	0	Copy2_vs_Copy3
Mi_C3_2vsMi_C3_3	0.00536878	Copy2_vs_Copy3
Mi_C3_2vsMi_C3_3	0.344445	Copy2_vs_Copy3
Mi_C3_2vsMi_C3_3	0.0782748	Copy2_vs_Copy3
Mi_C3_2vsMi_C3_3	0.169454	Copy2_vs_Copy3
Mi_C3_2vsMi_C3_3	0.0941555	Copy2_vs_Copy3
Mi_C3_2vsMi_C3_3	0.137593	Copy2_vs_Copy3
Mi_C3_2vsMi_C3_3	0.143018	Copy2_vs_Copy3
Mi_C3_2vsMi_C3_3	0.122541	Copy2_vs_Copy3
Mi_C3_2vsMi_C3_3	4.02826	Copy2_vs_Copy3
Mi_C3_2vsMi_C3_3	0.107752	Copy2_vs_Copy3
Mi_C3_2vsMi_C3_3	0.482538	Copy2_vs_Copy3
Mi_C3_2vsMi_C3_3	0.212195	Copy2_vs_Copy3
Mi_C3_2vsMi_C3_3	0.110044	Copy2_vs_Copy3
Mi_C3_2vsMi_C3_3	0.13649	Copy2_vs_Copy3
Mi_C3_2vsMi_C3_3	0.216484	Copy2_vs_Copy3
Mi_C3_2vsMi_C3_3	0.115015	Copy2_vs_Copy3
Mi_C3_2vsMi_C3_3	0.200951	Copy2_vs_Copy3
Mi_C3_2vsMi_C3_3	0.194257	Copy2_vs_Copy3
Mi_C3_2vsMi_C3_3	0.0813682	Copy2_vs_Copy3
Mi_C3_2vsMi_C3_3	0.101836	Copy2_vs_Copy3
Mi_C3_2vsMi_C3_3	0.133347	Copy2_vs_Copy3
Mi_C3_2vsMi_C3_3	0.153743	Copy2_vs_Copy3
Mi_C3_2vsMi_C3_3	0.787276	Copy2_vs_Copy3
Mi_C3_2vsMi_C3_3	0.0827218	Copy2_vs_Copy3
Mi_C3_2vsMi_C3_3	0.0637893	Copy2_vs_Copy3
Mi_C3_2vsMi_C3_3	0.0859321	Copy2_vs_Copy3
Mi_C3_2vsMi_C3_3	0.785284	Copy2_vs_Copy3
Mi_C3_2vsMi_C3_3	0.257895	Copy2_vs_Copy3
Mi_C3_2vsMi_C3_3	0.202712	Copy2_vs_Copy3
Mi_C3_2vsMi_C3_3	0.0667912	Copy2_vs_Copy3
Mi_C3_2vsMi_C3_3	0.0214311	Copy2_vs_Copy3
Mi_C3_2vsMi_C3_3	0.0347764	Copy2_vs_Copy3
Mi_C3_2vsMi_C3_3	0.131705	Copy2_vs_Copy3
Mi_C3_2vsMi_C3_3	0.180664	Copy2_vs_Copy3
Mi_C3_2vsMi_C3_3	0.349494	Copy2_vs_Copy3
Mi_C3_2vsMi_C3_3	0.118364	Copy2_vs_Copy3
Mi_C3_2vsMi_C3_3	0.080432	Copy2_vs_Copy3
Mi_C3_2vsMi_C3_3	0.299374	Copy2_vs_Copy3
Mi_C3_2vsMi_C3_3	0.209341	Copy2_vs_Copy3
Mi_C3_2vsMi_C3_3	0.204678	Copy2_vs_Copy3
Mi_C3_2vsMi_C3_3	0.143096	Copy2_vs_Copy3
Mi_C3_2vsMi_C3_3	0.131456	Copy2_vs_Copy3
Mi_C3_2vsMi_C3_3	0.0554455	Copy2_vs_Copy3
Mi_C3_2vsMi_C3_3	0.221607	Copy2_vs_Copy3
Mi_C3_2vsMi_C3_3	0.0916555	Copy2_vs_Copy3
Mi_C3_2vsMi_C3_3	0.123926	Copy2_vs_Copy3
Mi_C3_2vsMi_C3_3	0.144588	Copy2_vs_Copy3
Mi_C3_2vsMi_C3_3	3.51988	Copy2_vs_Copy3
Mi_C3_2vsMi_C3_3	3.78022	Copy2_vs_Copy3
Mi_C3_2vsMi_C3_3	4.52435	Copy2_vs_Copy3
Mi_C3_2vsMi_C3_3	3.93482	Copy2_vs_Copy3
Mi_C3_2vsMi_C3_3	2.90455	Copy2_vs_Copy3
Mi_C3_2vsMi_C3_3	3.72858	Copy2_vs_Copy3
Mi_C3_2vsMi_C3_3	4.14035	Copy2_vs_Copy3
Mi_C3_2vsMi_C3_3	4.64775	Copy2_vs_Copy3
Mi_C3_2vsMi_C3_3	0.0686021	Copy2_vs_Copy3
Mi_C3_2vsMi_C3_3	0.3029	Copy2_vs_Copy3
Mi_C3_2vsMi_C3_3	4.4139	Copy2_vs_Copy3
Mi_C3_2vsMi_C3_3	0.181682	Copy2_vs_Copy3
Mi_C3_2vsMi_C3_3	0.066808	Copy2_vs_Copy3
Mi_C3_2vsMi_C3_3	0.367012	Copy2_vs_Copy3
Mi_C3_2vsMi_C3_3	0.251979	Copy2_vs_Copy3
Mi_C3_2vsMi_C3_3	0.145133	Copy2_vs_Copy3
Mi_C3_2vsMi_C3_3	0.229913	Copy2_vs_Copy3
Mi_C3_2vsMi_C3_3	0.210103	Copy2_vs_Copy3
Mi_C3_2vsMi_C3_3	0.178424	Copy2_vs_Copy3
Mi_C3_2vsMi_C3_3	0.428655	Copy2_vs_Copy3
Mi_C3_2vsMi_C3_3	0.27196	Copy2_vs_Copy3
Mi_C3_2vsMi_C3_3	0.114095	Copy2_vs_Copy3
Mi_C3_2vsMi_C3_3	0.158162	Copy2_vs_Copy3
Mi_C3_2vsMi_C3_3	0.125077	Copy2_vs_Copy3
Mi_C3_2vsMi_C3_3	0.0529542	Copy2_vs_Copy3
Mi_C3_2vsMi_C3_3	0.0522308	Copy2_vs_Copy3
Mi_C3_2vsMi_C3_3	0.344551	Copy2_vs_Copy3
Mi_C3_2vsMi_C3_3	0.302782	Copy2_vs_Copy3
Mi_C3_2vsMi_C3_3	0.118359	Copy2_vs_Copy3
Mi_C3_2vsMi_C3_3	3.55968	Copy2_vs_Copy3
Mi_C3_2vsMi_C3_3	0.0784677	Copy2_vs_Copy3
Mi_C3_2vsMi_C3_3	0.247192	Copy2_vs_Copy3
Mi_C3_2vsMi_C3_3	0.123949	Copy2_vs_Copy3
Mi_C3_2vsMi_C3_3	0.179243	Copy2_vs_Copy3
Mi_C3_2vsMi_C3_3	0.209426	Copy2_vs_Copy3
Mi_C3_2vsMi_C3_3	0.10094	Copy2_vs_Copy3
Mi_C3_2vsMi_C3_3	0.0864159	Copy2_vs_Copy3
Mi_C3_2vsMi_C3_3	0.11074	Copy2_vs_Copy3
Mi_C3_2vsMi_C3_3	0.143969	Copy2_vs_Copy3
Mi_C3_2vsMi_C3_3	0	Copy2_vs_Copy3
Mi_C3_2vsMi_C3_3	0.194802	Copy2_vs_Copy3
Mi_C3_2vsMi_C3_3	0.114793	Copy2_vs_Copy3
Mi_C3_2vsMi_C3_3	0.156746	Copy2_vs_Copy3
Mi_C3_2vsMi_C3_3	0.0879839	Copy2_vs_Copy3
Mi_C3_2vsMi_C3_3	0.123822	Copy2_vs_Copy3
Mi_C3_2vsMi_C3_3	0.157244	Copy2_vs_Copy3
Mi_C3_2vsMi_C3_3	0.0990999	Copy2_vs_Copy3
Mi_C3_2vsMi_C3_3	0.143554	Copy2_vs_Copy3
Mi_C3_2vsMi_C3_3	0.0808917	Copy2_vs_Copy3
Mi_C3_2vsMi_C3_3	3.07317	Copy2_vs_Copy3
Mi_C3_2vsMi_C3_3	0.307658	Copy2_vs_Copy3
Mi_C3_2vsMi_C3_3	2.38625	Copy2_vs_Copy3
Mi_C3_2vsMi_C3_3	0.398357	Copy2_vs_Copy3
Mi_C3_2vsMi_C3_3	0.203447	Copy2_vs_Copy3
Mi_C3_2vsMi_C3_3	0.200983	Copy2_vs_Copy3
Mi_C3_2vsMi_C3_3	0.22256	Copy2_vs_Copy3
Mi_C3_2vsMi_C3_3	0.261617	Copy2_vs_Copy3
Mi_C3_2vsMi_C3_3	0.0952766	Copy2_vs_Copy3
Mi_C3_2vsMi_C3_3	0.0885247	Copy2_vs_Copy3
Mi_C3_2vsMi_C3_3	0.662042	Copy2_vs_Copy3
Mi_C3_2vsMi_C3_3	0.227199	Copy2_vs_Copy3
Mi_C3_2vsMi_C3_3	0.174776	Copy2_vs_Copy3
Mi_C3_2vsMi_C3_3	0.302449	Copy2_vs_Copy3
Mi_C3_2vsMi_C3_3	0.0956649	Copy2_vs_Copy3
Mi_C3_2vsMi_C3_3	0.14782	Copy2_vs_Copy3
Mi_C3_2vsMi_C3_3	0.127434	Copy2_vs_Copy3
Mi_C3_2vsMi_C3_3	0.0953152	Copy2_vs_Copy3
Mi_C3_2vsMi_C3_3	0.131588	Copy2_vs_Copy3
Mi_C3_2vsMi_C3_3	0.176644	Copy2_vs_Copy3
Mi_C3_2vsMi_C3_3	0.229417	Copy2_vs_Copy3
Mi_C3_2vsMi_C3_3	0.123959	Copy2_vs_Copy3
Mi_C3_2vsMi_C3_3	0.244682	Copy2_vs_Copy3
Mi_C3_1vsMi_C3_3	0.743548	Copy1_vs_Copy3
Mi_C3_1vsMi_C3_3	0.108237	Copy1_vs_Copy3
Mi_C3_1vsMi_C3_3	0.0705421	Copy1_vs_Copy3
Mi_C3_1vsMi_C3_3	0.227712	Copy1_vs_Copy3
Mi_C3_1vsMi_C3_3	0.276739	Copy1_vs_Copy3
Mi_C3_1vsMi_C3_3	0.238436	Copy1_vs_Copy3
Mi_C3_1vsMi_C3_3	0.0738969	Copy1_vs_Copy3
Mi_C3_1vsMi_C3_3	0.17025	Copy1_vs_Copy3
Mi_C3_1vsMi_C3_3	0.147166	Copy1_vs_Copy3
Mi_C3_1vsMi_C3_3	0.0985942	Copy1_vs_Copy3
Mi_C3_1vsMi_C3_3	0.119818	Copy1_vs_Copy3
Mi_C3_1vsMi_C3_3	0.474001	Copy1_vs_Copy3
Mi_C3_1vsMi_C3_3	0.108391	Copy1_vs_Copy3
Mi_C3_1vsMi_C3_3	0.163231	Copy1_vs_Copy3
Mi_C3_1vsMi_C3_3	0.106892	Copy1_vs_Copy3
Mi_C3_1vsMi_C3_3	0.104963	Copy1_vs_Copy3
Mi_C3_1vsMi_C3_3	0.245088	Copy1_vs_Copy3
Mi_C3_1vsMi_C3_3	0.180786	Copy1_vs_Copy3
Mi_C3_1vsMi_C3_3	0.0427117	Copy1_vs_Copy3
Mi_C3_1vsMi_C3_3	0.22445	Copy1_vs_Copy3
Mi_C3_1vsMi_C3_3	0.276309	Copy1_vs_Copy3
Mi_C3_1vsMi_C3_3	0.188946	Copy1_vs_Copy3
Mi_C3_1vsMi_C3_3	0.188424	Copy1_vs_Copy3
Mi_C3_1vsMi_C3_3	0.229691	Copy1_vs_Copy3
Mi_C3_1vsMi_C3_3	0.0939631	Copy1_vs_Copy3
Mi_C3_1vsMi_C3_3	0.0178961	Copy1_vs_Copy3
Mi_C3_1vsMi_C3_3	0	Copy1_vs_Copy3
Mi_C3_1vsMi_C3_3	0.0181736	Copy1_vs_Copy3
Mi_C3_1vsMi_C3_3	0.00826085	Copy1_vs_Copy3
Mi_C3_1vsMi_C3_3	0.00447073	Copy1_vs_Copy3
Mi_C3_1vsMi_C3_3	0.0128389	Copy1_vs_Copy3
Mi_C3_1vsMi_C3_3	0.140413	Copy1_vs_Copy3
Mi_C3_1vsMi_C3_3	0.184933	Copy1_vs_Copy3
Mi_C3_1vsMi_C3_3	0.136776	Copy1_vs_Copy3
Mi_C3_1vsMi_C3_3	0.0991735	Copy1_vs_Copy3
Mi_C3_1vsMi_C3_3	0.178123	Copy1_vs_Copy3
Mi_C3_1vsMi_C3_3	0.187817	Copy1_vs_Copy3
Mi_C3_1vsMi_C3_3	0.110776	Copy1_vs_Copy3
Mi_C3_1vsMi_C3_3	0.128979	Copy1_vs_Copy3
Mi_C3_1vsMi_C3_3	0.234468	Copy1_vs_Copy3
Mi_C3_1vsMi_C3_3	0.163281	Copy1_vs_Copy3
Mi_C3_1vsMi_C3_3	0.201053	Copy1_vs_Copy3
Mi_C3_1vsMi_C3_3	0.0777359	Copy1_vs_Copy3
Mi_C3_1vsMi_C3_3	0.133412	Copy1_vs_Copy3
Mi_C3_1vsMi_C3_3	0.19883	Copy1_vs_Copy3
Mi_C3_1vsMi_C3_3	0.161202	Copy1_vs_Copy3
Mi_C3_1vsMi_C3_3	0.389876	Copy1_vs_Copy3
Mi_C3_1vsMi_C3_3	0.229215	Copy1_vs_Copy3
Mi_C3_1vsMi_C3_3	0.314611	Copy1_vs_Copy3
Mi_C3_1vsMi_C3_3	0.148979	Copy1_vs_Copy3
Mi_C3_1vsMi_C3_3	0.219229	Copy1_vs_Copy3
Mi_C3_1vsMi_C3_3	0.195006	Copy1_vs_Copy3
Mi_C3_1vsMi_C3_3	0.138218	Copy1_vs_Copy3
Mi_C3_1vsMi_C3_3	0.278008	Copy1_vs_Copy3
Mi_C3_1vsMi_C3_3	0.25433	Copy1_vs_Copy3
Mi_C3_1vsMi_C3_3	0.130293	Copy1_vs_Copy3
Mi_C3_1vsMi_C3_3	0.207061	Copy1_vs_Copy3
Mi_C3_1vsMi_C3_3	0.270801	Copy1_vs_Copy3
Mi_C3_1vsMi_C3_3	0.171012	Copy1_vs_Copy3
Mi_C3_1vsMi_C3_3	0.0833352	Copy1_vs_Copy3
Mi_C3_1vsMi_C3_3	0.158382	Copy1_vs_Copy3
Mi_C3_1vsMi_C3_3	0.2474	Copy1_vs_Copy3
Mi_C3_1vsMi_C3_3	0.245167	Copy1_vs_Copy3
Mi_C3_1vsMi_C3_3	0.0328477	Copy1_vs_Copy3
Mi_C3_1vsMi_C3_3	0.287691	Copy1_vs_Copy3
Mi_C3_1vsMi_C3_3	0.206874	Copy1_vs_Copy3
Mi_C3_1vsMi_C3_3	0.106621	Copy1_vs_Copy3
Mi_C3_1vsMi_C3_3	0.107162	Copy1_vs_Copy3
Mi_C3_1vsMi_C3_3	0.438709	Copy1_vs_Copy3
Mi_C3_1vsMi_C3_3	0.201579	Copy1_vs_Copy3
Mi_C3_1vsMi_C3_3	0.180394	Copy1_vs_Copy3
Mi_C3_1vsMi_C3_3	0.166332	Copy1_vs_Copy3
Mi_C3_1vsMi_C3_3	0.13257	Copy1_vs_Copy3
Mi_C3_1vsMi_C3_3	0.114569	Copy1_vs_Copy3
Mi_C3_1vsMi_C3_3	0.226433	Copy1_vs_Copy3
Mi_C3_1vsMi_C3_3	0.292133	Copy1_vs_Copy3
Mi_C3_1vsMi_C3_3	0.816463	Copy1_vs_Copy3
Mi_C3_1vsMi_C3_3	0.130026	Copy1_vs_Copy3
Mi_C3_1vsMi_C3_3	0.0395463	Copy1_vs_Copy3
Mi_C3_1vsMi_C3_3	0.265993	Copy1_vs_Copy3
Mi_C3_1vsMi_C3_3	0.1533	Copy1_vs_Copy3
Mi_C3_1vsMi_C3_3	0.166104	Copy1_vs_Copy3
Mi_C3_1vsMi_C3_3	0.210569	Copy1_vs_Copy3
Mi_C3_1vsMi_C3_3	0.14906	Copy1_vs_Copy3
Mi_C3_1vsMi_C3_3	0.201907	Copy1_vs_Copy3
Mi_C3_1vsMi_C3_3	0.227921	Copy1_vs_Copy3
Mi_C3_1vsMi_C3_3	0.0702544	Copy1_vs_Copy3
Mi_C3_1vsMi_C3_3	0.0818583	Copy1_vs_Copy3
Mi_C3_1vsMi_C3_3	0.219074	Copy1_vs_Copy3
Mi_C3_1vsMi_C3_3	0.374801	Copy1_vs_Copy3
Mi_C3_1vsMi_C3_3	0.179876	Copy1_vs_Copy3
Mi_C3_1vsMi_C3_3	0.100537	Copy1_vs_Copy3
Mi_C3_1vsMi_C3_3	0.153508	Copy1_vs_Copy3
Mi_C3_1vsMi_C3_3	0.078443	Copy1_vs_Copy3
Mi_C3_1vsMi_C3_3	0.215747	Copy1_vs_Copy3
Mi_C3_1vsMi_C3_3	0.0758092	Copy1_vs_Copy3
Mi_C3_1vsMi_C3_3	0.117219	Copy1_vs_Copy3
Mi_C3_1vsMi_C3_3	5.201e-05	Copy1_vs_Copy3
Mi_C3_1vsMi_C3_3	0.173951	Copy1_vs_Copy3
Mi_C3_1vsMi_C3_3	0.0804998	Copy1_vs_Copy3
Mi_C3_1vsMi_C3_3	0.0310274	Copy1_vs_Copy3
Mi_C3_1vsMi_C3_3	0.175771	Copy1_vs_Copy3
Mi_C3_1vsMi_C3_3	0.135199	Copy1_vs_Copy3
Mi_C3_1vsMi_C3_3	0.153841	Copy1_vs_Copy3
Mi_C3_1vsMi_C3_3	0.220368	Copy1_vs_Copy3
Mi_C3_1vsMi_C3_3	0.251178	Copy1_vs_Copy3
Mi_C3_1vsMi_C3_3	0.306596	Copy1_vs_Copy3
Mi_C3_1vsMi_C3_3	0.132482	Copy1_vs_Copy3
Mi_C3_1vsMi_C3_3	0.285906	Copy1_vs_Copy3
Mi_C3_1vsMi_C3_3	0.0638279	Copy1_vs_Copy3
Mi_C3_1vsMi_C3_3	0.0760866	Copy1_vs_Copy3
Mi_C3_1vsMi_C3_3	0.00503057	Copy1_vs_Copy3
Mi_C3_1vsMi_C3_3	0.151756	Copy1_vs_Copy3
Mi_C3_1vsMi_C3_3	0.223808	Copy1_vs_Copy3
Mi_C3_1vsMi_C3_3	0.22664	Copy1_vs_Copy3
Mi_C3_1vsMi_C3_3	0.0605081	Copy1_vs_Copy3
Mi_C3_1vsMi_C3_3	0.173206	Copy1_vs_Copy3
Mi_C3_1vsMi_C3_3	0.285585	Copy1_vs_Copy3
Mi_C3_1vsMi_C3_3	0.230667	Copy1_vs_Copy3
Mi_C3_1vsMi_C3_3	0.0722837	Copy1_vs_Copy3
Mi_C3_1vsMi_C3_3	0.372769	Copy1_vs_Copy3
Mi_C3_1vsMi_C3_3	0.205634	Copy1_vs_Copy3
Mi_C3_1vsMi_C3_3	0.0710332	Copy1_vs_Copy3
Mi_C3_1vsMi_C3_3	0.041943	Copy1_vs_Copy3
Mi_C3_1vsMi_C3_3	0.0987234	Copy1_vs_Copy3
Mi_C3_1vsMi_C3_3	0.0840354	Copy1_vs_Copy3
Mi_C3_1vsMi_C3_3	0.215536	Copy1_vs_Copy3
Mi_C3_1vsMi_C3_3	0.191362	Copy1_vs_Copy3
Mi_C3_1vsMi_C3_3	0.158078	Copy1_vs_Copy3
Mi_C3_1vsMi_C3_3	0.0930165	Copy1_vs_Copy3
Mi_C3_1vsMi_C3_3	0.0846578	Copy1_vs_Copy3
Mi_C3_1vsMi_C3_3	0.130156	Copy1_vs_Copy3
Mi_C3_1vsMi_C3_3	0.255128	Copy1_vs_Copy3
Mi_C3_1vsMi_C3_3	0.282313	Copy1_vs_Copy3
Mi_C3_1vsMi_C3_3	0.11027	Copy1_vs_Copy3
Mi_C3_1vsMi_C3_3	0.063331	Copy1_vs_Copy3
Mi_C3_1vsMi_C3_3	0.149829	Copy1_vs_Copy3
Mi_C3_1vsMi_C3_3	0.111901	Copy1_vs_Copy3
Mi_C3_1vsMi_C3_3	0.19384	Copy1_vs_Copy3
Mi_C3_1vsMi_C3_3	0.0761301	Copy1_vs_Copy3
Mi_C3_1vsMi_C3_3	0.123013	Copy1_vs_Copy3
Mi_C3_1vsMi_C3_3	0.105579	Copy1_vs_Copy3
Mi_C3_1vsMi_C3_3	0.294502	Copy1_vs_Copy3
Mi_C3_1vsMi_C3_3	0.0856388	Copy1_vs_Copy3
Mi_C3_1vsMi_C3_3	0.10054	Copy1_vs_Copy3
Mi_C3_1vsMi_C3_3	0.225598	Copy1_vs_Copy3
Mi_C3_1vsMi_C3_3	0.192161	Copy1_vs_Copy3
Mi_C3_1vsMi_C3_3	0.178635	Copy1_vs_Copy3
Mi_C3_1vsMi_C3_3	0.117969	Copy1_vs_Copy3
Mi_C3_1vsMi_C3_3	0.12093	Copy1_vs_Copy3
Mi_C3_1vsMi_C3_3	0.123059	Copy1_vs_Copy3
Mi_C3_1vsMi_C3_3	0.205941	Copy1_vs_Copy3
Mi_C3_1vsMi_C3_3	0.184617	Copy1_vs_Copy3
Mi_C3_1vsMi_C3_3	0.225913	Copy1_vs_Copy3
Mi_C3_1vsMi_C3_3	0.0961744	Copy1_vs_Copy3
Mi_C3_1vsMi_C3_3	0.0995076	Copy1_vs_Copy3
Mi_C3_1vsMi_C3_3	0.123148	Copy1_vs_Copy3
Mi_C3_1vsMi_C3_3	0.337327	Copy1_vs_Copy3
Mi_C3_1vsMi_C3_3	0.191508	Copy1_vs_Copy3
Mi_C3_1vsMi_C3_3	0.178029	Copy1_vs_Copy3
Mi_C3_1vsMi_C3_3	0.193638	Copy1_vs_Copy3
Mi_C3_1vsMi_C3_3	0.120703	Copy1_vs_Copy3
Mi_C3_1vsMi_C3_3	0.319381	Copy1_vs_Copy3
Mi_C3_1vsMi_C3_3	0.0367019	Copy1_vs_Copy3
Mi_C3_1vsMi_C3_3	0.215951	Copy1_vs_Copy3
Mi_C3_1vsMi_C3_3	0.157929	Copy1_vs_Copy3
Mi_C3_1vsMi_C3_3	0.175935	Copy1_vs_Copy3
Mi_C3_1vsMi_C3_3	0.337817	Copy1_vs_Copy3
Mi_C3_1vsMi_C3_3	0.270047	Copy1_vs_Copy3
Mi_C3_1vsMi_C3_3	0.257521	Copy1_vs_Copy3
Mi_C3_1vsMi_C3_3	0.107976	Copy1_vs_Copy3
Mi_C3_1vsMi_C3_3	0.211055	Copy1_vs_Copy3
Mi_C3_1vsMi_C3_3	0.124128	Copy1_vs_Copy3
Mi_C3_1vsMi_C3_3	0.14358	Copy1_vs_Copy3
Mi_C3_1vsMi_C3_3	0.176934	Copy1_vs_Copy3
Mi_C3_1vsMi_C3_3	0.353928	Copy1_vs_Copy3
Mi_C3_1vsMi_C3_3	0.202447	Copy1_vs_Copy3
Mi_C3_1vsMi_C3_3	0.145062	Copy1_vs_Copy3
Mi_C3_1vsMi_C3_3	0.202077	Copy1_vs_Copy3
Mi_C3_1vsMi_C3_3	0.31484	Copy1_vs_Copy3
Mi_C3_1vsMi_C3_3	0.172721	Copy1_vs_Copy3
Mi_C3_1vsMi_C3_3	0.429176	Copy1_vs_Copy3
Mi_C3_1vsMi_C3_3	0.323657	Copy1_vs_Copy3
Mi_C3_1vsMi_C3_3	0.260327	Copy1_vs_Copy3
Mi_C3_1vsMi_C3_3	0.254095	Copy1_vs_Copy3
Mi_C3_1vsMi_C3_3	0.221295	Copy1_vs_Copy3
Mi_C3_1vsMi_C3_3	0.170151	Copy1_vs_Copy3
Mi_C3_1vsMi_C3_3	0.0219525	Copy1_vs_Copy3
Mi_C3_1vsMi_C3_3	0.1393	Copy1_vs_Copy3
Mi_C3_1vsMi_C3_3	0.129065	Copy1_vs_Copy3
Mi_C3_1vsMi_C3_3	0.184167	Copy1_vs_Copy3
Mi_C3_1vsMi_C3_3	0.21667	Copy1_vs_Copy3
Mi_C3_1vsMi_C3_3	0.279409	Copy1_vs_Copy3
Mi_C3_1vsMi_C3_3	0.2297	Copy1_vs_Copy3
Mi_C3_1vsMi_C3_3	0.113573	Copy1_vs_Copy3
Mi_C3_1vsMi_C3_3	0.0944517	Copy1_vs_Copy3
Mi_C3_1vsMi_C3_3	0.271061	Copy1_vs_Copy3
Mi_C3_1vsMi_C3_3	0.213415	Copy1_vs_Copy3
Mi_C3_1vsMi_C3_3	0.162186	Copy1_vs_Copy3
Mi_C3_1vsMi_C3_3	0.0869561	Copy1_vs_Copy3
Mi_C3_1vsMi_C3_3	0.077088	Copy1_vs_Copy3
Mi_C3_1vsMi_C3_3	0.134577	Copy1_vs_Copy3
Mi_C3_1vsMi_C3_3	0.144261	Copy1_vs_Copy3
Mi_C3_1vsMi_C3_3	0.1662	Copy1_vs_Copy3
Mi_C3_1vsMi_C3_3	0.0260938	Copy1_vs_Copy3
Mi_C3_1vsMi_C3_3	0.681074	Copy1_vs_Copy3
Mi_C3_1vsMi_C3_3	0.131958	Copy1_vs_Copy3
Mi_C3_1vsMi_C3_3	0.127831	Copy1_vs_Copy3
Mi_C3_1vsMi_C3_3	0.0201004	Copy1_vs_Copy3
Mi_C3_1vsMi_C3_3	0.68815	Copy1_vs_Copy3
Mi_C3_1vsMi_C3_3	0.364691	Copy1_vs_Copy3
Mi_C3_1vsMi_C3_3	0.234882	Copy1_vs_Copy3
Mi_C3_1vsMi_C3_3	0.124553	Copy1_vs_Copy3
Mi_C3_1vsMi_C3_3	0.21391	Copy1_vs_Copy3
Mi_C3_1vsMi_C3_3	0.133462	Copy1_vs_Copy3
Mi_C3_1vsMi_C3_3	0.154253	Copy1_vs_Copy3
Mi_C3_1vsMi_C3_3	0.187412	Copy1_vs_Copy3
Mi_C3_1vsMi_C3_3	0.0388696	Copy1_vs_Copy3
Mi_C3_1vsMi_C3_3	0.0793442	Copy1_vs_Copy3
Mi_C3_1vsMi_C3_3	0.217425	Copy1_vs_Copy3
Mi_C3_1vsMi_C3_3	0.305239	Copy1_vs_Copy3
Mi_C3_1vsMi_C3_3	0.124328	Copy1_vs_Copy3
Mi_C3_1vsMi_C3_3	0.203674	Copy1_vs_Copy3
Mi_C3_1vsMi_C3_3	0.161494	Copy1_vs_Copy3
Mi_C3_1vsMi_C3_3	0.23435	Copy1_vs_Copy3
Mi_C3_1vsMi_C3_3	0.0124079	Copy1_vs_Copy3
Mi_C3_1vsMi_C3_3	0.0340402	Copy1_vs_Copy3
Mi_C3_1vsMi_C3_3	0.0370359	Copy1_vs_Copy3
Mi_C3_1vsMi_C3_3	0.644597	Copy1_vs_Copy3
Mi_C3_1vsMi_C3_3	0.013389	Copy1_vs_Copy3
Mi_C3_1vsMi_C3_3	0.0688622	Copy1_vs_Copy3
Mi_C3_1vsMi_C3_3	0.136621	Copy1_vs_Copy3
Mi_C3_1vsMi_C3_3	0.0278228	Copy1_vs_Copy3
Mi_C3_1vsMi_C3_3	0.0639691	Copy1_vs_Copy3
Mi_C3_1vsMi_C3_3	0.165546	Copy1_vs_Copy3
Mi_C3_1vsMi_C3_3	0.00651604	Copy1_vs_Copy3
Mi_C3_1vsMi_C3_3	0.0218901	Copy1_vs_Copy3
Mi_C3_1vsMi_C3_3	0.0823559	Copy1_vs_Copy3
Mi_C3_1vsMi_C3_3	0.0248972	Copy1_vs_Copy3
Mi_C3_1vsMi_C3_3	0.00810886	Copy1_vs_Copy3
Mi_C3_1vsMi_C3_3	0.157508	Copy1_vs_Copy3
Mi_C3_1vsMi_C3_3	0.114684	Copy1_vs_Copy3
Mi_C3_1vsMi_C3_3	0.473918	Copy1_vs_Copy3
Mi_C3_1vsMi_C3_3	0.187289	Copy1_vs_Copy3
Mi_C3_1vsMi_C3_3	0.230959	Copy1_vs_Copy3
Mi_C3_1vsMi_C3_3	0.826107	Copy1_vs_Copy3
Mi_C3_1vsMi_C3_3	0.0914533	Copy1_vs_Copy3
Mi_C3_1vsMi_C3_3	0.112863	Copy1_vs_Copy3
Mi_C3_1vsMi_C3_3	0.0475867	Copy1_vs_Copy3
Mi_C3_1vsMi_C3_3	0.144221	Copy1_vs_Copy3
Mi_C3_1vsMi_C3_3	0.0930244	Copy1_vs_Copy3
Mi_C3_1vsMi_C3_3	0.0112684	Copy1_vs_Copy3
Mi_C3_1vsMi_C3_3	0.0256304	Copy1_vs_Copy3
Mi_C3_1vsMi_C3_3	0.0739782	Copy1_vs_Copy3
Mi_C3_1vsMi_C3_3	0.0275203	Copy1_vs_Copy3
Mi_C3_1vsMi_C3_3	0.0310854	Copy1_vs_Copy3
Mi_C3_1vsMi_C3_3	0.0695883	Copy1_vs_Copy3
Mi_C3_1vsMi_C3_3	0.0742221	Copy1_vs_Copy3
Mi_C3_1vsMi_C3_3	0.318704	Copy1_vs_Copy3
Mi_C3_1vsMi_C3_3	0.144556	Copy1_vs_Copy3
Mi_C3_1vsMi_C3_3	0.101241	Copy1_vs_Copy3
Mi_C3_1vsMi_C3_3	0.119736	Copy1_vs_Copy3
Mi_C3_1vsMi_C3_3	0.0697898	Copy1_vs_Copy3
Mi_C3_1vsMi_C3_3	0.10798	Copy1_vs_Copy3
Mi_C3_1vsMi_C3_3	0.0970585	Copy1_vs_Copy3
Mi_C3_1vsMi_C3_3	0.20466	Copy1_vs_Copy3
Mi_C3_1vsMi_C3_3	0.156046	Copy1_vs_Copy3
Mi_C3_1vsMi_C3_3	0.151509	Copy1_vs_Copy3
Mi_C3_1vsMi_C3_3	0.263668	Copy1_vs_Copy3
Mi_C3_1vsMi_C3_3	0.0913141	Copy1_vs_Copy3
Mi_C3_1vsMi_C3_3	0.0839627	Copy1_vs_Copy3
Mi_C3_1vsMi_C3_3	0.0942394	Copy1_vs_Copy3
Mi_C3_1vsMi_C3_3	0.309215	Copy1_vs_Copy3
Mi_C3_1vsMi_C3_3	0.187249	Copy1_vs_Copy3
Mi_C3_1vsMi_C3_3	0.0105602	Copy1_vs_Copy3
Mi_C3_1vsMi_C3_3	0.0197777	Copy1_vs_Copy3
Mi_C3_1vsMi_C3_3	0.147405	Copy1_vs_Copy3
Mi_C3_1vsMi_C3_3	0.212258	Copy1_vs_Copy3
Mi_C3_1vsMi_C3_3	0.00987404	Copy1_vs_Copy3
Mi_C3_1vsMi_C3_3	0.0583395	Copy1_vs_Copy3
Mi_C3_1vsMi_C3_3	0.174026	Copy1_vs_Copy3
Mi_C3_1vsMi_C3_3	0.241143	Copy1_vs_Copy3
Mi_C3_1vsMi_C3_3	0.0940866	Copy1_vs_Copy3
Mi_C3_1vsMi_C3_3	0.275248	Copy1_vs_Copy3
Mi_C3_1vsMi_C3_3	0.150127	Copy1_vs_Copy3
Mi_C3_1vsMi_C3_3	0.154513	Copy1_vs_Copy3
Mi_C3_1vsMi_C3_3	0.108127	Copy1_vs_Copy3
Mi_C3_1vsMi_C3_3	0.244811	Copy1_vs_Copy3
Mi_C3_1vsMi_C3_3	0.171304	Copy1_vs_Copy3
Mi_C3_1vsMi_C3_3	0.201365	Copy1_vs_Copy3
Mi_C3_1vsMi_C3_3	0.161451	Copy1_vs_Copy3
Mi_C3_1vsMi_C3_3	0.158055	Copy1_vs_Copy3
Mi_C3_1vsMi_C3_3	0.15327	Copy1_vs_Copy3
Mi_C3_1vsMi_C3_3	0.156527	Copy1_vs_Copy3
Mi_C3_1vsMi_C3_3	0.137478	Copy1_vs_Copy3
Mi_C3_1vsMi_C3_3	0.118336	Copy1_vs_Copy3
Mi_C3_1vsMi_C3_3	0.107752	Copy1_vs_Copy3
Mi_C3_1vsMi_C3_3	0.170393	Copy1_vs_Copy3
Mi_C3_1vsMi_C3_3	0	Copy1_vs_Copy3
Mi_C3_1vsMi_C3_3	0.129404	Copy1_vs_Copy3
Mi_C3_1vsMi_C3_3	2.00654	Copy1_vs_Copy3
Mi_C3_1vsMi_C3_3	0.0827218	Copy1_vs_Copy3
Mi_C3_1vsMi_C3_3	0.0637893	Copy1_vs_Copy3
Mi_C3_1vsMi_C3_3	0.0859321	Copy1_vs_Copy3
Mi_C3_1vsMi_C3_3	0.370139	Copy1_vs_Copy3
Mi_C3_1vsMi_C3_3	0.252521	Copy1_vs_Copy3
Mi_C3_1vsMi_C3_3	0.216124	Copy1_vs_Copy3
Mi_C3_1vsMi_C3_3	0.0144769	Copy1_vs_Copy3
Mi_C3_1vsMi_C3_3	0	Copy1_vs_Copy3
Mi_C3_1vsMi_C3_3	0	Copy1_vs_Copy3
Mi_C3_1vsMi_C3_3	0.394369	Copy1_vs_Copy3
Mi_C3_1vsMi_C3_3	0.0347764	Copy1_vs_Copy3
Mi_C3_1vsMi_C3_3	0.0661184	Copy1_vs_Copy3
Mi_C3_1vsMi_C3_3	0.180664	Copy1_vs_Copy3
Mi_C3_1vsMi_C3_3	0.16673	Copy1_vs_Copy3
Mi_C3_1vsMi_C3_3	0.0301504	Copy1_vs_Copy3
Mi_C3_1vsMi_C3_3	0.0245175	Copy1_vs_Copy3
Mi_C3_1vsMi_C3_3	0.138205	Copy1_vs_Copy3
Mi_C3_1vsMi_C3_3	0.225527	Copy1_vs_Copy3
Mi_C3_1vsMi_C3_3	0.209341	Copy1_vs_Copy3
Mi_C3_1vsMi_C3_3	0.204678	Copy1_vs_Copy3
Mi_C3_1vsMi_C3_3	0.143096	Copy1_vs_Copy3
Mi_C3_1vsMi_C3_3	0.131456	Copy1_vs_Copy3
Mi_C3_1vsMi_C3_3	0.0554455	Copy1_vs_Copy3
Mi_C3_1vsMi_C3_3	0.221607	Copy1_vs_Copy3
Mi_C3_1vsMi_C3_3	0.0916555	Copy1_vs_Copy3
Mi_C3_1vsMi_C3_3	0.123926	Copy1_vs_Copy3
Mi_C3_1vsMi_C3_3	0.144588	Copy1_vs_Copy3
Mi_C3_1vsMi_C3_3	3.51988	Copy1_vs_Copy3
Mi_C3_1vsMi_C3_3	3.78022	Copy1_vs_Copy3
Mi_C3_1vsMi_C3_3	4.52435	Copy1_vs_Copy3
Mi_C3_1vsMi_C3_3	3.93482	Copy1_vs_Copy3
Mi_C3_1vsMi_C3_3	2.90455	Copy1_vs_Copy3
Mi_C3_1vsMi_C3_3	3.72858	Copy1_vs_Copy3
Mi_C3_1vsMi_C3_3	4.14035	Copy1_vs_Copy3
Mi_C3_1vsMi_C3_3	4.64775	Copy1_vs_Copy3
Mi_C3_1vsMi_C3_3	0.0686021	Copy1_vs_Copy3
Mi_C3_1vsMi_C3_3	0.447073	Copy1_vs_Copy3
Mi_C3_1vsMi_C3_3	4.06656	Copy1_vs_Copy3
Mi_C3_1vsMi_C3_3	0.181682	Copy1_vs_Copy3
Mi_C3_1vsMi_C3_3	0.066808	Copy1_vs_Copy3
Mi_C3_1vsMi_C3_3	0.367012	Copy1_vs_Copy3
Mi_C3_1vsMi_C3_3	0.251979	Copy1_vs_Copy3
Mi_C3_1vsMi_C3_3	0.145133	Copy1_vs_Copy3
Mi_C3_1vsMi_C3_3	0.229913	Copy1_vs_Copy3
Mi_C3_1vsMi_C3_3	0.210103	Copy1_vs_Copy3
Mi_C3_1vsMi_C3_3	0.178424	Copy1_vs_Copy3
Mi_C3_1vsMi_C3_3	0.428655	Copy1_vs_Copy3
Mi_C3_1vsMi_C3_3	0.27196	Copy1_vs_Copy3
Mi_C3_1vsMi_C3_3	0.114095	Copy1_vs_Copy3
Mi_C3_1vsMi_C3_3	0.158162	Copy1_vs_Copy3
Mi_C3_1vsMi_C3_3	0.125077	Copy1_vs_Copy3
Mi_C3_1vsMi_C3_3	0.0529542	Copy1_vs_Copy3
Mi_C3_1vsMi_C3_3	0.0522308	Copy1_vs_Copy3
Mi_C3_1vsMi_C3_3	0.344551	Copy1_vs_Copy3
Mi_C3_1vsMi_C3_3	0.302782	Copy1_vs_Copy3
Mi_C3_1vsMi_C3_3	0.118359	Copy1_vs_Copy3
Mi_C3_1vsMi_C3_3	3.55968	Copy1_vs_Copy3
Mi_C3_1vsMi_C3_3	0.1474	Copy1_vs_Copy3
Mi_C3_1vsMi_C3_3	0.247192	Copy1_vs_Copy3
Mi_C3_1vsMi_C3_3	0.123949	Copy1_vs_Copy3
Mi_C3_1vsMi_C3_3	0.179243	Copy1_vs_Copy3
Mi_C3_1vsMi_C3_3	0.209426	Copy1_vs_Copy3
Mi_C3_1vsMi_C3_3	0.10094	Copy1_vs_Copy3
Mi_C3_1vsMi_C3_3	0.0864159	Copy1_vs_Copy3
Mi_C3_1vsMi_C3_3	0.11074	Copy1_vs_Copy3
Mi_C3_1vsMi_C3_3	0.143969	Copy1_vs_Copy3
Mi_C3_1vsMi_C3_3	0	Copy1_vs_Copy3
Mi_C3_1vsMi_C3_3	0.194802	Copy1_vs_Copy3
Mi_C3_1vsMi_C3_3	0.114793	Copy1_vs_Copy3
Mi_C3_1vsMi_C3_3	0.156746	Copy1_vs_Copy3
Mi_C3_1vsMi_C3_3	0.0791642	Copy1_vs_Copy3
Mi_C3_1vsMi_C3_3	0.123822	Copy1_vs_Copy3
Mi_C3_1vsMi_C3_3	0.157244	Copy1_vs_Copy3
Mi_C3_1vsMi_C3_3	0.0990999	Copy1_vs_Copy3
Mi_C3_1vsMi_C3_3	0.143554	Copy1_vs_Copy3
Mi_C3_1vsMi_C3_3	0.0808917	Copy1_vs_Copy3
Mi_C3_1vsMi_C3_3	3.07317	Copy1_vs_Copy3
Mi_C3_1vsMi_C3_3	0.307658	Copy1_vs_Copy3
Mi_C3_1vsMi_C3_3	2.38625	Copy1_vs_Copy3
Mi_C3_1vsMi_C3_3	0.398357	Copy1_vs_Copy3
Mi_C3_1vsMi_C3_3	0.203447	Copy1_vs_Copy3
Mi_C3_1vsMi_C3_3	0.200983	Copy1_vs_Copy3
Mi_C3_1vsMi_C3_3	0.318684	Copy1_vs_Copy3
Mi_C3_1vsMi_C3_3	0.0952766	Copy1_vs_Copy3
Mi_C3_1vsMi_C3_3	0.0885247	Copy1_vs_Copy3
Mi_C3_1vsMi_C3_3	0.662042	Copy1_vs_Copy3
Mi_C3_1vsMi_C3_3	0.227199	Copy1_vs_Copy3
Mi_C3_1vsMi_C3_3	0.174776	Copy1_vs_Copy3
Mi_C3_1vsMi_C3_3	0.302449	Copy1_vs_Copy3
Mi_C3_1vsMi_C3_3	0.0956649	Copy1_vs_Copy3
Mi_C3_1vsMi_C3_3	0.14782	Copy1_vs_Copy3
Mi_C3_1vsMi_C3_3	0.127434	Copy1_vs_Copy3
Mi_C3_1vsMi_C3_3	0.0953152	Copy1_vs_Copy3
Mi_C3_1vsMi_C3_3	0.232225	Copy1_vs_Copy3
Mi_C3_1vsMi_C3_3	0.230293	Copy1_vs_Copy3
Mi_C3_1vsMi_C3_3	0.123959	Copy1_vs_Copy3
Mi_C3_1vsMi_C3_3	0.244682	Copy1_vs_Copy3

## Sheet: Figure4e
subgenome ID	length	ancestor	Chr ID
Ma3n_A2_C17_01	4022737	C17	Ma3n_Chr_01
Ma3n_B1_C10_01	4233817	C10	Ma3n_Chr_01
Ma3n_B1_C14_01	562916	C14	Ma3n_Chr_01
Ma3n_A1_C5_01	3966495	C5	Ma3n_Chr_01
Ma3n_A1_C4_01	4202200	C4	Ma3n_Chr_02
Ma3n_A1_C7_01	1448142	C7	Ma3n_Chr_02
Ma3n_A1_C5_02	2391222	C5	Ma3n_Chr_02
Ma3n_A2_C5_01	4516493	C5	Ma3n_Chr_02
Ma3n_A2_C12_01	4078536	C12	Ma3n_Chr_03
Ma3n_B1_C8_01	3625492	C8	Ma3n_Chr_03
Ma3n_B1_C17_01	3941062	C17	Ma3n_Chr_03
Ma3n_B1_C9_01	3290399	C9	Ma3n_Chr_04
Ma3n_B1_C18_01	3796441	C18	Ma3n_Chr_04
Ma3n_B1_C7_01	4432357	C7	Ma3n_Chr_04
Ma3n_B1_C13_01	5387541	C13	Ma3n_Chr_05
Ma3n_A2_C9_01	4105055	C9	Ma3n_Chr_05
Ma3n_B1_C5_01	2735170	C5	Ma3n_Chr_06
Ma3n_A1_C1_01	2012939	C1	Ma3n_Chr_06
Ma3n_A1_C16_01	4703332	C16	Ma3n_Chr_06
Ma3n_B1_C11_01	822581	C11	Ma3n_Chr_07
Ma3n_B1_C15_01	6611074	C15	Ma3n_Chr_07
Ma3n_B1_C9_02	1126726	C9	Ma3n_Chr_07
Ma3n_A1_C14_01	4095963	C14	Ma3n_Chr_08
Ma3n_A1_C18_01	4076835	C18	Ma3n_Chr_08
Ma3n_A2_C14_01	3635266	C14	Ma3n_Chr_09
Ma3n_A2_C18_01	4007174	C18	Ma3n_Chr_09
Ma3n_A1_C13_01	2863652	C13	Ma3n_Chr_10
Ma3n_A1_C3_01	4588771	C3	Ma3n_Chr_10
Ma3n_B1_C11_02	2211380	C11	Ma3n_Chr_11
Ma3n_A1_C2_01	2042858	C2	Ma3n_Chr_11
Ma3n_A2_C4_01	2867761	C4	Ma3n_Chr_11
Ma3n_A2_C8_01	3274691	C8	Ma3n_Chr_12
Ma3n_A1_C6_01	3571134	C6	Ma3n_Chr_12
Ma3n_B1_C2_01	3885533	C2	Ma3n_Chr_13
Ma3n_A2_C16_01	2791815	C16	Ma3n_Chr_13
Ma3n_B1_C1_01	4038784	C1	Ma3n_Chr_14
Ma3n_A1_C10_01	1363842	C10	Ma3n_Chr_14
Ma3n_A1_C12_01	1025070	C12	Ma3n_Chr_14
Ma3n_A1_C15_01	6350012	C15	Ma3n_Chr_15
Ma3n_B1_C14_02	2315281	C14	Ma3n_Chr_16
Ma3n_B1_C6_01	3920022	C6	Ma3n_Chr_16
Ma3n_A2_C15_01	5970130	C15	Ma3n_Chr_17
Ma3n_B1_C3_01	3358431	C3	Ma3n_Chr_18
Ma3n_A1_C17_01	2490452	C17	Ma3n_Chr_18
Ma3n_A2_C6_01	3558784	C6	Ma3n_Chr_19
Ma3n_A1_C13_02	2121535	C13	Ma3n_Chr_19
Ma3n_A2_C13_01	5169912	C13	Ma3n_Chr_20
Ma3n_A2_C1_01	4223728	C1	Ma3n_Chr_21
Ma3n_A1_C12_02	2627498	C12	Ma3n_Chr_22
Ma3n_A1_C10_02	1567448	C10	Ma3n_Chr_22
Ma3n_B1_C12_01	4123681	C12	Ma3n_Chr_23
Ma3n_B1_C4_01	3735131	C4	Ma3n_Chr_24
Ma3n_A1_C9_01	3715521	C9	Ma3n_Chr_25
Ma3n_A2_C7_01	3661558	C7	Ma3n_Chr_26
Ma3n_B1_C16_01	3660367	C16	Ma3n_Chr_27
Ma3n_A1_C8_01	3631782	C8	Ma3n_Chr_28
Ma3n_A2_C10_01	3525954	C10	Ma3n_Chr_29
Ma3n_A2_C2_01	3254799	C2	Ma3n_Chr_30
Ma3n_A1_C11_01	2941487	C11	Ma3n_Chr_31
Ma3n_A1_C2_02	2853180	C2	Ma3n_Chr_32
Ma3n_A2_C11_01	2794894	C11	Ma3n_Chr_33
Ma3n_A1_C7_02	2497310	C7	Ma3n_Chr_34
Ma3n_A2_C3_01	2281560	C3	Ma3n_Chr_35
Ma3n_B1_C5_02	2112576	C5	Ma3n_Chr_36
Ma4n_B2_C11_01	3049085	C11	Ma4n_Chr_01
Ma4n_A2_C5_01	3647544	C5	Ma4n_Chr_01
Ma4n_A1_C2_01	910349	C2	Ma4n_Chr_01
Ma4n_B2_C6_01	4222486	C6	Ma4n_Chr_01
Ma4n_A1_C8_01	3650703	C8	Ma4n_Chr_02
Ma4n_B1_C13_01	7984698	C13	Ma4n_Chr_02
Ma4n_B2_C17_01	3726657	C17	Ma4n_Chr_03
Ma4n_B1_C6_01	3701566	C6	Ma4n_Chr_03
Ma4n_B1_C14_01	2442657	C14	Ma4n_Chr_03
Ma4n_A2_C14_01	3201262	C14	Ma4n_Chr_03
Ma4n_A1_C9_01	4057559	C9	Ma4n_Chr_04
Ma4n_A1_C1_01	2281988	C1	Ma4n_Chr_04
Ma4n_A1_C16_01	3552659	C16	Ma4n_Chr_04
Ma4n_A1_C7_01	4629562	C7	Ma4n_Chr_05
Ma4n_B2_C9_01	4643441	C9	Ma4n_Chr_05
Ma4n_B1_C16_01	3565732	C16	Ma4n_Chr_06
Ma4n_B1_C5_01	5047317	C5	Ma4n_Chr_06
Ma4n_B1_C1_01	4470544	C1	Ma4n_Chr_07
Ma4n_B1_C18_01	4083400	C18	Ma4n_Chr_07
Ma4n_A2_C18_01	4327773	C18	Ma4n_Chr_08
Ma4n_A2_C7_01	4166215	C7	Ma4n_Chr_08
Ma4n_B1_C10_01	4662348	C10	Ma4n_Chr_09
Ma4n_A1_C2_02	3666351	C2	Ma4n_Chr_09
Ma4n_B2_C8_01	3674577	C8	Ma4n_Chr_10
Ma4n_B2_C2_01	4309718	C2	Ma4n_Chr_10
Ma4n_A1_C18_01	4045794	C18	Ma4n_Chr_11
Ma4n_A1_C14_01	3921141	C14	Ma4n_Chr_11
Ma4n_B2_C10_01	3421733	C10	Ma4n_Chr_12
Ma4n_B2_C18_01	4480711	C18	Ma4n_Chr_12
Ma4n_B1_C8_01	3692950	C8	Ma4n_Chr_13
Ma4n_A1_C12_01	4132158	C12	Ma4n_Chr_13
Ma4n_B2_C14_01	3589899	C14	Ma4n_Chr_14
Ma4n_B1_C14_02	883069	C14	Ma4n_Chr_14
Ma4n_B1_C15_01	3297355	C15	Ma4n_Chr_14
Ma4n_B2_C15_01	7361091	C15	Ma4n_Chr_15
Ma4n_B2_C16_01	3481292	C16	Ma4n_Chr_16
Ma4n_A2_C16_01	2993316	C16	Ma4n_Chr_16
Ma4n_A1_C15_01	5903606	C15	Ma4n_Chr_17
Ma4n_A2_C15_01	5619682	C15	Ma4n_Chr_18
Ma4n_B2_C1_01	5392854	C1	Ma4n_Chr_19
Ma4n_A1_C3_01	2749122	C3	Ma4n_Chr_20
Ma4n_A2_C6_01	2611907	C6	Ma4n_Chr_20
Ma4n_A2_C13_01	5266003	C13	Ma4n_Chr_21
Ma4n_A1_C13_01	5196099	C13	Ma4n_Chr_22
Ma4n_B2_C13_01	4745502	C13	Ma4n_Chr_23
Ma4n_A2_C1_01	4664315	C1	Ma4n_Chr_24
Ma4n_B2_C12_01	4602026	C12	Ma4n_Chr_25
Ma4n_A1_C5_01	4517400	C5	Ma4n_Chr_26
Ma4n_B1_C12_01	4437835	C12	Ma4n_Chr_27
Ma4n_B2_C7_01	4377767	C7	Ma4n_Chr_28
Ma4n_B1_C9_01	4241626	C9	Ma4n_Chr_29
Ma4n_A2_C9_01	4213569	C9	Ma4n_Chr_30
Ma4n_B1_C2_01	3934197	C2	Ma4n_Chr_31
Ma4n_A1_C17_01	3930388	C17	Ma4n_Chr_32
Ma4n_A2_C12_01	3921973	C12	Ma4n_Chr_33
Ma4n_A1_C4_01	3880404	C4	Ma4n_Chr_34
Ma4n_A2_C2_01	3848546	C2	Ma4n_Chr_35
Ma4n_B2_C4_01	3826030	C4	Ma4n_Chr_36
Ma4n_B1_C4_01	3809732	C4	Ma4n_Chr_37
Ma4n_A1_C6_01	3804349	C6	Ma4n_Chr_38
Ma4n_A2_C4_01	3718536	C4	Ma4n_Chr_39
Ma4n_A2_C3_01	3581690	C3	Ma4n_Chr_40
Ma4n_A2_C17_01	3579972	C17	Ma4n_Chr_41
Ma4n_B2_C3_01	3574709	C3	Ma4n_Chr_42
Ma4n_A1_C10_01	3536717	C10	Ma4n_Chr_43
Ma4n_A2_C10_01	3441549	C10	Ma4n_Chr_44
Ma4n_B1_C3_01	3386910	C3	Ma4n_Chr_45
Ma4n_B1_C11_01	3298123	C11	Ma4n_Chr_46
Ma4n_B1_C7_01	3170715	C7	Ma4n_Chr_47
Ma4n_A2_C8_01	3143525	C8	Ma4n_Chr_48
Ma4n_B1_C17_01	2955072	C17	Ma4n_Chr_49
Ma4n_A1_C11_01	2800974	C11	Ma4n_Chr_50
Ma4n_A2_C11_01	2791404	C11	Ma4n_Chr_51
Ma4n_B2_C5_01	2470578	C5	Ma4n_Chr_52
Mi_A1_C18_01	7455501	C18	Mi_Chr_01
Mi_A1_C14_01	3236944	C14	Mi_Chr_01
Mi_B1_C7_01	4429551	C7	Mi_Chr_01
Mi_A1_C1_01	5158102	C1	Mi_Chr_02
Mi_A2_C18_01	4709269	C18	Mi_Chr_02
Mi_A1_C6_01	2373061	C6	Mi_Chr_02
Mi_B1_C6_01	3710247	C6	Mi_Chr_03
Mi_B1_C14_01	3053792	C14	Mi_Chr_03
Mi_A1_C8_01	3131088	C8	Mi_Chr_03
Mi_A1_C13_01	5796365	C13	Mi_Chr_04
Mi_B1_C18_01	3539196	C18	Mi_Chr_04
Mi_B1_C12_01	4041189	C12	Mi_Chr_05
Mi_A1_C7_01	5182290	C7	Mi_Chr_05
Mi_A1_C3_01	3596839	C3	Mi_Chr_06
Mi_A1_C17_01	5192972	C17	Mi_Chr_06
Mi_B1_C2_01	4728974	C2	Mi_Chr_07
Mi_B1_C16_01	3069090	C16	Mi_Chr_07
Mi_A2_C6_01	3841211	C6	Mi_Chr_08
Mi_A1_C12_01	3854423	C12	Mi_Chr_08
Mi_B1_C9_01	4016388	C9	Mi_Chr_09
Mi_B1_C4_01	3410555	C4	Mi_Chr_09
Mi_A1_C15_01	7365767	C15	Mi_Chr_10
Mi_A2_C12_01	3908102	C12	Mi_Chr_11
Mi_A1_C11_01	3190279	C11	Mi_Chr_11
Mi_A1_C2_01	2906969	C2	Mi_Chr_12
Mi_A1_C6_02	3305989	C6	Mi_Chr_12
Mi_A2_C2_01	5821908	C2	Mi_Chr_13
Mi_A2_C1_01	2305417	C1	Mi_Chr_14
Mi_B1_C1_01	3370194	C1	Mi_Chr_14
Mi_B1_C15_01	5465309	C15	Mi_Chr_15
Mi_A2_C5_01	5257811	C5	Mi_Chr_16
Mi_B1_C5_01	5173169	C5	Mi_Chr_17
Mi_A2_C13_01	4969488	C13	Mi_Chr_18
Mi_A1_C9_01	4678729	C9	Mi_Chr_19
Mi_A2_C15_01	4606523	C15	Mi_Chr_20
Mi_A2_C8_01	4546067	C8	Mi_Chr_21
Mi_B1_C13_01	4501570	C13	Mi_Chr_22
Mi_B1_C10_01	4247488	C10	Mi_Chr_23
Mi_A2_C7_01	3911275	C7	Mi_Chr_24
Mi_A1_C4_01	3813155	C4	Mi_Chr_25
Mi_A2_C14_01	3680522	C14	Mi_Chr_26
Mi_B1_C8_01	3528670	C8	Mi_Chr_27
Mi_A1_C10_01	3511502	C10	Mi_Chr_28
Mi_B1_C3_01	3491647	C3	Mi_Chr_29
Mi_B1_C17_01	3490628	C17	Mi_Chr_30
Mi_A1_C16_01	3346923	C16	Mi_Chr_31
Mi_A2_C11_01	3087429	C11	Mi_Chr_32
Mi_A2_C16_01	3012631	C16	Mi_Chr_33
Mi_A1_C5_01	2895716	C5	Mi_Chr_34
Mi_B1_C11_01	2717802	C11	Mi_Chr_35
Mi_A2_C3_01	2562996	C3	Mi_Chr_36
Mi_A1_C1_02	2446601	C1	Mi_Chr_37
Mi_A2_C4_01	2376395	C4	Mi_Chr_38
Mi_A2_C10_01	879626	C10	Mi_Chr_39
Mj_B2_C13_01	5447818	C13	Mj_Chr_01
Mj_B2_C14_01	886167	C14	Mj_Chr_01
Mj_B2_C16_01	2939710	C16	Mj_Chr_01
Mj_B2_C8_01	3487223	C8	Mj_Chr_01
Mj_A1_C5_01	4652296	C5	Mj_Chr_02
Mj_A1_C15_01	6171960	C15	Mj_Chr_02
Mj_B1_C5_01	4955448	C5	Mj_Chr_03
Mj_A2_C13_01	5435364	C13	Mj_Chr_03
Mj_B2_C11_01	2782945	C11	Mj_Chr_04
Mj_A1_C2_01	722983	C2	Mj_Chr_04
Mj_B2_C14_02	2436738	C14	Mj_Chr_04
Mj_B2_C7_01	4026995	C7	Mj_Chr_04
Mj_B1_C9_01	2500097	C9	Mj_Chr_05
Mj_A1_C13_01	3751344	C13	Mj_Chr_05
Mj_A1_C8_01	3436775	C8	Mj_Chr_05
Mj_B2_C6_01	3898874	C6	Mj_Chr_06
Mj_A1_C11_01	999416	C11	Mj_Chr_06
Mj_A1_C7_01	3738460	C7	Mj_Chr_06
Mj_A1_C12_01	504438	C12	Mj_Chr_06
Mj_B1_C14_01	816309	C14	Mj_Chr_07
Mj_A1_C2_02	3022821	C2	Mj_Chr_07
Mj_A2_C4_01	670631	C4	Mj_Chr_07
Mj_B2_C18_01	4538454	C18	Mj_Chr_07
Mj_A2_C4_02	2726759	C4	Mj_Chr_08
Mj_B2_C15_01	5905798	C15	Mj_Chr_08
Mj_B1_C2_01	4113845	C2	Mj_Chr_09
Mj_B1_C17_01	4485367	C17	Mj_Chr_09
Mj_A1_C14_01	4025629	C14	Mj_Chr_10
Mj_A1_C18_01	4230722	C18	Mj_Chr_10
Mj_A2_C10_01	4360605	C10	Mj_Chr_11
Mj_B1_C13_01	3674592	C13	Mj_Chr_11
Mj_A1_C10_01	3907350	C10	Mj_Chr_12
Mj_B1_C10_01	4116672	C10	Mj_Chr_12
Mj_B1_C8_01	3710538	C8	Mj_Chr_13
Mj_A2_C12_01	4159334	C12	Mj_Chr_13
Mj_A1_C6_01	3763141	C6	Mj_Chr_14
Mj_A2_C8_01	3627104	C8	Mj_Chr_14
Mj_B2_C4_01	3733329	C4	Mj_Chr_15
Mj_A2_C6_01	3647666	C6	Mj_Chr_15
Mj_A1_C16_01	3006907	C16	Mj_Chr_16
Mj_A2_C18_01	4295040	C18	Mj_Chr_16
Mj_B1_C18_01	4254443	C18	Mj_Chr_17
Mj_B1_C3_01	2977381	C3	Mj_Chr_17
Mj_A2_C14_01	4194799	C14	Mj_Chr_18
Mj_A1_C1_01	2902067	C1	Mj_Chr_18
Mj_A2_C15_01	6824668	C15	Mj_Chr_19
Mj_B1_C15_01	6669834	C15	Mj_Chr_20
Mj_B1_C6_01	4124716	C6	Mj_Chr_21
Mj_B1_C14_02	2339565	C14	Mj_Chr_21
Mj_B1_C1_01	2221320	C1	Mj_Chr_22
Mj_B2_C17_01	3984926	C17	Mj_Chr_22
Mj_A1_C11_02	1714802	C11	Mj_Chr_23
Mj_B1_C12_01	4356765	C12	Mj_Chr_23
Mj_A2_C3_01	2934989	C3	Mj_Chr_24
Mj_A2_C16_01	3095926	C16	Mj_Chr_24
Mj_A1_C7_02	2522829	C7	Mj_Chr_25
Mj_A1_C12_02	3304275	C12	Mj_Chr_25
Mj_A1_C9_01	2765202	C9	Mj_Chr_26
Mj_A1_C4_01	2973035	C4	Mj_Chr_26
Mj_A2_C5_01	4787493	C5	Mj_Chr_27
Mj_B2_C5_01	4583985	C5	Mj_Chr_28
Mj_A2_C1_01	4529978	C1	Mj_Chr_29
Mj_B2_C12_01	4224449	C12	Mj_Chr_30
Mj_A2_C2_01	4202187	C2	Mj_Chr_31
Mj_A1_C2_03	2619223	C2	Mj_Chr_32
Mj_B1_C9_02	1574566	C9	Mj_Chr_32
Mj_A2_C17_01	4105447	C17	Mj_Chr_33
Mj_A1_C3_01	4082452	C3	Mj_Chr_34
Mj_B2_C2_01	4031204	C2	Mj_Chr_35
Mj_A2_C9_01	4000499	C9	Mj_Chr_36
Mj_B1_C4_01	3946464	C4	Mj_Chr_37
Mj_B1_C16_01	3848543	C16	Mj_Chr_38
Mj_B2_C9_01	3826066	C9	Mj_Chr_39
Mj_A1_C17_01	1868180	C17	Mj_Chr_40
Mj_A1_C9_02	1880399	C9	Mj_Chr_40
Mj_B2_C1_01	3740592	C1	Mj_Chr_41
Mj_A2_C7_01	3577850	C7	Mj_Chr_42
Mj_B2_C10_01	3290521	C10	Mj_Chr_43
Mj_B2_C3_01	3213077	C3	Mj_Chr_44
Mj_B1_C11_01	2937462	C11	Mj_Chr_45
Mj_A2_C11_01	2888252	C11	Mj_Chr_46
Mj_B1_C7_01	2326646	C7	Mj_Chr_47

## Sheet: Figure4f
Species	Chromosome	Subgenome
Ma3n	Ma3n_Chr_01	A2-B1
Ma3n	Ma3n_Chr_01	B1-B1
Ma3n	Ma3n_Chr_01	B1-A1
Ma3n	Ma3n_Chr_02	A1-A1
Ma3n	Ma3n_Chr_02	A1-A1
Ma3n	Ma3n_Chr_02	A1-A2
Ma3n	Ma3n_Chr_03	A2-B1
Ma3n	Ma3n_Chr_03	B1-B1
Ma3n	Ma3n_Chr_04	B1-B1
Ma3n	Ma3n_Chr_04	B1-B1
Ma3n	Ma3n_Chr_05	B1-A2
Ma3n	Ma3n_Chr_06	B1-A1
Ma3n	Ma3n_Chr_06	A1-A1
Ma3n	Ma3n_Chr_07	B1-B1
Ma3n	Ma3n_Chr_07	B1-B1
Ma3n	Ma3n_Chr_08	A1-A1
Ma3n	Ma3n_Chr_09	A2-A2
Ma3n	Ma3n_Chr_10	A1-A1
Ma3n	Ma3n_Chr_11	B1-A1
Ma3n	Ma3n_Chr_11	A1-A2
Ma3n	Ma3n_Chr_12	A2-A1
Ma3n	Ma3n_Chr_13	B1-A2
Ma3n	Ma3n_Chr_14	B1-A1
Ma3n	Ma3n_Chr_14	A1-A1
Ma3n	Ma3n_Chr_16	B1-B1
Ma3n	Ma3n_Chr_18	B1-A1
Ma3n	Ma3n_Chr_19	A2-A1
Ma3n	Ma3n_Chr_22	A1-A1
Ma4n	Ma4n_Chr_01	B2-A2
Ma4n	Ma4n_Chr_01	A2-A1
Ma4n	Ma4n_Chr_01	A1-B2
Ma4n	Ma4n_Chr_02	A1-B1
Ma4n	Ma4n_Chr_03	B2-B1
Ma4n	Ma4n_Chr_03	B1-B1
Ma4n	Ma4n_Chr_03	B1-A2
Ma4n	Ma4n_Chr_04	A1-A1
Ma4n	Ma4n_Chr_04	A1-A1
Ma4n	Ma4n_Chr_05	A1-B2
Ma4n	Ma4n_Chr_06	B1-B1
Ma4n	Ma4n_Chr_07	B1-B1
Ma4n	Ma4n_Chr_08	A2-A2
Ma4n	Ma4n_Chr_09	B1-A1
Ma4n	Ma4n_Chr_10	B2-B2
Ma4n	Ma4n_Chr_11	A1-A1
Ma4n	Ma4n_Chr_12	B2-B2
Ma4n	Ma4n_Chr_13	B1-A1
Ma4n	Ma4n_Chr_14	B2-B1
Ma4n	Ma4n_Chr_14	B1-B1
Ma4n	Ma4n_Chr_16	B2-A2
Ma4n	Ma4n_Chr_20	A1-A2
Mi	Mi_Chr_01	A1-A1
Mi	Mi_Chr_01	A1-B1
Mi	Mi_Chr_02	A1-A2
Mi	Mi_Chr_02	A2-A1
Mi	Mi_Chr_03	B1-B1
Mi	Mi_Chr_03	B1-A1
Mi	Mi_Chr_04	A1-B1
Mi	Mi_Chr_05	B1-A1
Mi	Mi_Chr_06	A1-A1
Mi	Mi_Chr_07	B1-B1
Mi	Mi_Chr_08	A2-A1
Mi	Mi_Chr_09	B1-B1
Mi	Mi_Chr_11	A2-A1
Mi	Mi_Chr_12	A1-A1
Mi	Mi_Chr_14	A2-B1
Mj	Mj_Chr_01	B2-B2
Mj	Mj_Chr_01	B2-B2
Mj	Mj_Chr_01	B2-B2
Mj	Mj_Chr_02	A1-A1
Mj	Mj_Chr_03	B1-A2
Mj	Mj_Chr_04	B2-A1
Mj	Mj_Chr_04	A1-B2
Mj	Mj_Chr_04	B2-B2
Mj	Mj_Chr_05	B1-A1
Mj	Mj_Chr_05	A1-A1
Mj	Mj_Chr_06	B2-A1
Mj	Mj_Chr_06	A1-A1
Mj	Mj_Chr_06	A1-A1
Mj	Mj_Chr_07	B1-A1
Mj	Mj_Chr_07	A1-A2
Mj	Mj_Chr_07	A2-B2
Mj	Mj_Chr_08	A2-B2
Mj	Mj_Chr_09	B1-B1
Mj	Mj_Chr_10	A1-A1
Mj	Mj_Chr_11	A2-B1
Mj	Mj_Chr_12	A1-B1
Mj	Mj_Chr_13	B1-A2
Mj	Mj_Chr_14	A1-A2
Mj	Mj_Chr_15	B2-A2
Mj	Mj_Chr_16	A1-A2
Mj	Mj_Chr_17	B1-B1
Mj	Mj_Chr_18	A2-A1
Mj	Mj_Chr_21	B1-B1
Mj	Mj_Chr_22	B1-B2
Mj	Mj_Chr_23	A1-B1
Mj	Mj_Chr_24	A2-A2
Mj	Mj_Chr_25	A1-A1
Mj	Mj_Chr_26	A1-A1
Mj	Mj_Chr_32	A1-B1
Mj	Mj_Chr_40	A1-A1

## Sheet: Figure5a_Mi
Gene	Subgenome	TPM	Expression pattern			Number of syntenic group	Expression pattern
Mi_32754.1	A1	1628.6	Balance			21	A1 dominant
Mi_30580.1	A2	1628.6	Balance			128	A1 suppressed
Mi_05891.1	B1	2463.17	Balance			14	A2 dominant
Mi_32755.1	A1	9.29329	Balance			97	A2 suppressed
Mi_30581.1	A2	5.94445	Balance			44	B1 dominant
Mi_05892.1	B1	3.4038	Balance			118	B1 suppressed
Mi_32760.1	A1	9.49022	B1 suppressed			4153	Balance
Mi_30585.1	A2	9.49022	B1 suppressed
Mi_05896.1	B1	3.52958	B1 suppressed
Mi_32761.1	A1	6.32884	Balance
Mi_30586.1	A2	10.7359	Balance
Mi_05897.1	B1	13.1599	Balance
Mi_32762.1	A1	7.81113	Balance
Mi_30587.1	A2	9.73625	Balance
Mi_05898.1	B1	8.4937	Balance
Mi_32763.1	A1	24.7466	Balance
Mi_30589.1	A2	10.7485	Balance
Mi_05901.1	B1	8.178	Balance
Mi_32764.1	A1	5.8104	Balance
Mi_30590.1	A2	5.9384	Balance
Mi_05902.1	B1	5.92872	Balance
Mi_32765.1	A1	38.4021	Balance
Mi_30591.1	A2	40.5597	Balance
Mi_05903.1	B1	29.6326	Balance
Mi_32767.1	A1	3.25264	Balance
Mi_30593.1	A2	2.59359	Balance
Mi_05904.1	B1	6.51287	Balance
Mi_32768.1	A1	29.9359	Balance
Mi_30594.1	A2	23.9793	Balance
Mi_05905.1	B1	30.0951	Balance
Mi_32769.1	A1	306.829	Balance
Mi_30595.1	A2	298.252	Balance
Mi_05906.1	B1	422.304	Balance
Mi_32771.1	A1	21.401	A2 suppressed
Mi_30601.1	A2	8.1271	A2 suppressed
Mi_05908.1	B1	23.2522	A2 suppressed
Mi_32772.1	A1	10.0773	A2 dominant
Mi_30603.1	A2	48.0268	A2 dominant
Mi_05909.1	B1	8.72633	A2 dominant
Mi_32774.1	A1	35.0802	Balance
Mi_30605.1	A2	33.6505	Balance
Mi_05911.1	B1	32.0579	Balance
Mi_32775.1	A1	34.8345	Balance
Mi_30606.1	A2	36.7425	Balance
Mi_05912.1	B1	31.3614	Balance
Mi_32776.1	A1	202.329	Balance
Mi_30609.1	A2	185.998	Balance
Mi_05913.1	B1	218.394	Balance
Mi_32777.1	A1	4.69341	Balance
Mi_30616.1	A2	6.84738	Balance
Mi_05914.1	B1	4.2339	Balance
Mi_32778.1	A1	6.14237	A1 suppressed
Mi_30618.1	A2	10.2907	A1 suppressed
Mi_05916.1	B1	21.7407	A1 suppressed
Mi_32780.1	A1	11.1703	Balance
Mi_30619.1	A2	6.96169	Balance
Mi_05918.1	B1	11.2797	Balance
Mi_32781.1	A1	16.8934	A2 suppressed
Mi_30620.1	A2	4.75276	A2 suppressed
Mi_05919.1	B1	9.54243	A2 suppressed
Mi_32782.1	A1	15.371	A2 suppressed
Mi_30621.1	A2	5.14617	A2 suppressed
Mi_05920.1	B1	12.038	A2 suppressed
Mi_32784.1	A1	3.26255	Balance
Mi_30623.1	A2	3.94033	Balance
Mi_05922.1	B1	3.68345	Balance
Mi_32785.1	A1	21.3854	Balance
Mi_30624.1	A2	26.0034	Balance
Mi_05923.1	B1	21.4635	Balance
Mi_32786.1	A1	18.7542	B1 suppressed
Mi_30625.1	A2	10.5921	B1 suppressed
Mi_05924.1	B1	4.56324	B1 suppressed
Mi_32787.1	A1	3.67525	Balance
Mi_30626.1	A2	6.11194	Balance
Mi_05925.1	B1	4.28735	Balance
Mi_32789.1	A1	43.3515	Balance
Mi_30627.1	A2	31.8805	Balance
Mi_05927.1	B1	52.6018	Balance
Mi_32790.1	A1	9.57378	Balance
Mi_30628.1	A2	9.75621	Balance
Mi_05929.1	B1	11.7435	Balance
Mi_32805.1	A1	1.77483	A1 suppressed
Mi_30683.1	A2	24.555	A1 suppressed
Mi_05968.1	B1	21.696	A1 suppressed
Mi_32807.1	A1	2.71416	Balance
Mi_30685.1	A2	2.7447	Balance
Mi_05970.1	B1	8.93435	Balance
Mi_32817.1	A1	10.3714	Balance
Mi_30693.1	A2	5.54115	Balance
Mi_05975.1	B1	15.102	Balance
Mi_32818.1	A1	17.4449	Balance
Mi_30695.1	A2	22.5096	Balance
Mi_05991.1	B1	10.9803	Balance
Mi_32819.1	A1	3.15594	B1 suppressed
Mi_30696.1	A2	5.09832	B1 suppressed
Mi_05992.1	B1	0.929171	B1 suppressed
Mi_32823.1	A1	4.7228	Balance
Mi_30700.1	A2	5.56957	Balance
Mi_05996.1	B1	8.24315	Balance
Mi_32824.1	A1	4.25747	Balance
Mi_30703.1	A2	2.82796	Balance
Mi_06002.1	B1	2.79704	Balance
Mi_32825.1	A1	11.19	Balance
Mi_30704.1	A2	11.5304	Balance
Mi_06003.1	B1	20.6659	Balance
Mi_32828.1	A1	56.7832	Balance
Mi_30707.1	A2	44.4862	Balance
Mi_06006.1	B1	39.786	Balance
Mi_32829.1	A1	24.436	Balance
Mi_30708.1	A2	19.0618	Balance
Mi_06007.1	B1	16.1782	Balance
Mi_32830.1	A1	10.5257	Balance
Mi_30710.1	A2	14.0156	Balance
Mi_06008.1	B1	13.6044	Balance
Mi_32831.1	A1	16.7395	Balance
Mi_30712.1	A2	22.7358	Balance
Mi_06009.1	B1	44.6828	Balance
Mi_32832.1	A1	48.7313	Balance
Mi_30713.1	A2	43.7822	Balance
Mi_06010.1	B1	49.3202	Balance
Mi_32835.1	A1	8.47235	Balance
Mi_30715.1	A2	9.58043	Balance
Mi_06013.1	B1	12.9994	Balance
Mi_32845.1	A1	1.7878	Balance
Mi_30718.1	A2	1.77179	Balance
Mi_06022.1	B1	2.00511	Balance
Mi_32847.1	A1	4.01572	Balance
Mi_30720.1	A2	8.87335	Balance
Mi_06024.1	B1	2.73579	Balance
Mi_32849.1	A1	18.3376	Balance
Mi_30722.1	A2	16.8239	Balance
Mi_06026.1	B1	18.3064	Balance
Mi_32850.1	A1	50.074	Balance
Mi_30723.1	A2	36.172	Balance
Mi_06027.1	B1	65.6024	Balance
Mi_32851.1	A1	71.8766	Balance
Mi_30724.1	A2	90.4183	Balance
Mi_06028.1	B1	179.705	Balance
Mi_32852.1	A1	58.9772	Balance
Mi_30725.1	A2	78.6248	Balance
Mi_06029.1	B1	55.3663	Balance
Mi_32853.1	A1	13.2466	Balance
Mi_30726.1	A2	11.6667	Balance
Mi_06030.1	B1	11.6056	Balance
Mi_32854.1	A1	6.34724	Balance
Mi_30727.1	A2	5.07896	Balance
Mi_06031.1	B1	6.93808	Balance
Mi_32857.1	A1	22.1618	Balance
Mi_30730.1	A2	25.8224	Balance
Mi_06033.1	B1	25.6255	Balance
Mi_32859.1	A1	9.14723	Balance
Mi_30732.1	A2	11.9837	Balance
Mi_06036.1	B1	27.4144	Balance
Mi_32860.1	A1	8.16303	Balance
Mi_30733.1	A2	7.01327	Balance
Mi_06037.1	B1	9.6399	Balance
Mi_32861.1	A1	13.2303	Balance
Mi_30734.1	A2	13.6241	Balance
Mi_06039.1	B1	19.8654	Balance
Mi_32862.1	A1	12.7255	Balance
Mi_30735.1	A2	10.6574	Balance
Mi_06040.1	B1	13.2944	Balance
Mi_32863.1	A1	20.4667	Balance
Mi_30736.1	A2	17.5772	Balance
Mi_06041.1	B1	13.7734	Balance
Mi_32864.1	A1	81.54	Balance
Mi_30737.1	A2	73.1362	Balance
Mi_06042.1	B1	43.0947	Balance
Mi_32868.1	A1	9.57534	Balance
Mi_30742.1	A2	7.92785	Balance
Mi_06046.1	B1	13.6878	Balance
Mi_32869.1	A1	12.7481	Balance
Mi_30743.1	A2	12.5675	Balance
Mi_06047.1	B1	12.3583	Balance
Mi_32871.1	A1	16.8861	Balance
Mi_30745.1	A2	13.0228	Balance
Mi_06049.1	B1	11.2481	Balance
Mi_32873.1	A1	13.0671	Balance
Mi_30747.1	A2	19.44	Balance
Mi_06051.1	B1	13.0635	Balance
Mi_32875.1	A1	7.29403	Balance
Mi_30748.1	A2	9.07178	Balance
Mi_06053.1	B1	7.51461	Balance
Mi_32876.1	A1	28.3974	Balance
Mi_30749.1	A2	40.585	Balance
Mi_06054.1	B1	23.4313	Balance
Mi_32877.1	A1	26.7996	Balance
Mi_30750.1	A2	31.1276	Balance
Mi_06055.1	B1	28.1402	Balance
Mi_32878.1	A1	30.6798	Balance
Mi_30751.1	A2	22.6278	Balance
Mi_06056.1	B1	30.7009	Balance
Mi_32885.1	A1	5.05763	Balance
Mi_30760.1	A2	5.35077	Balance
Mi_06075.1	B1	7.22901	Balance
Mi_32893.1	A1	28.7959	Balance
Mi_30773.1	A2	28.7959	Balance
Mi_06086.1	B1	43.1058	Balance
Mi_32895.1	A1	5.62362	Balance
Mi_30776.1	A2	7.56178	Balance
Mi_06088.1	B1	5.54933	Balance
Mi_32896.1	A1	27.0989	Balance
Mi_30777.1	A2	15.5393	Balance
Mi_06089.1	B1	30.0743	Balance
Mi_32898.1	A1	18.6062	Balance
Mi_30783.1	A2	15.1282	Balance
Mi_06091.1	B1	17.9114	Balance
Mi_32900.1	A1	2.47372	Balance
Mi_30785.1	A2	4.17453	Balance
Mi_06093.1	B1	4.33583	Balance
Mi_32902.1	A1	14.9195	Balance
Mi_30786.1	A2	12.934	Balance
Mi_06095.1	B1	19.1572	Balance
Mi_32903.1	A1	8.74662	Balance
Mi_30787.1	A2	13.7227	Balance
Mi_06096.1	B1	10.082	Balance
Mi_32904.1	A1	11.0833	Balance
Mi_30789.1	A2	15.715	Balance
Mi_06097.1	B1	10.5194	Balance
Mi_32905.1	A1	9.05149	A1 suppressed
Mi_30790.1	A2	40.5226	A1 suppressed
Mi_06098.1	B1	10.9358	A1 suppressed
Mi_32909.1	A1	27.2234	Balance
Mi_30793.1	A2	27.2234	Balance
Mi_06100.1	B1	14.4194	Balance
Mi_32911.1	A1	170.888	Balance
Mi_30795.1	A2	170.888	Balance
Mi_06102.1	B1	278.221	Balance
Mi_32912.1	A1	30.1072	A2 suppressed
Mi_30796.1	A2	0.282087	A2 suppressed
Mi_06103.1	B1	17.5585	A2 suppressed
Mi_32914.1	A1	7.01359	Balance
Mi_30798.1	A2	7.01359	Balance
Mi_06106.1	B1	4.61759	Balance
Mi_32915.1	A1	12.8717	Balance
Mi_30799.1	A2	7.59513	Balance
Mi_06107.1	B1	11.9033	Balance
Mi_32921.1	A1	26.3363	A2 dominant
Mi_30806.1	A2	360.231	A2 dominant
Mi_06112.1	B1	71.238	A2 dominant
Mi_32924.1	A1	15.4433	Balance
Mi_30808.1	A2	15.4433	Balance
Mi_06134.1	B1	7.77723	Balance
Mi_21024.1	A1	17.1191	Balance
Mi_33837.1	A2	19.5465	Balance
Mi_44541.1	B1	19.5465	Balance
Mi_21025.1	A1	38.7422	Balance
Mi_33836.1	A2	22.0033	Balance
Mi_44540.1	B1	22.0033	Balance
Mi_21026.1	A1	10.3184	Balance
Mi_33835.1	A2	7.91717	Balance
Mi_44539.1	B1	7.91717	Balance
Mi_21027.1	A1	5.67018	Balance
Mi_33834.1	A2	7.96553	Balance
Mi_44538.1	B1	7.35593	Balance
Mi_21028.1	A1	6.32307	Balance
Mi_33833.1	A2	14.1612	Balance
Mi_44537.1	B1	14.1612	Balance
Mi_21029.1	A1	16.4442	Balance
Mi_33832.1	A2	17.7459	Balance
Mi_44536.1	B1	17.7459	Balance
Mi_21030.1	A1	5.7312	Balance
Mi_33831.1	A2	5.76491	Balance
Mi_44535.1	B1	6.44905	Balance
Mi_21031.1	A1	57.268	Balance
Mi_33830.1	A2	46.002	Balance
Mi_44534.1	B1	82.1211	Balance
Mi_21032.1	A1	109.802	Balance
Mi_33829.1	A2	131.431	Balance
Mi_44533.1	B1	137.269	Balance
Mi_21036.1	A1	8.20088	Balance
Mi_33827.1	A2	8.09289	Balance
Mi_44531.1	B1	9.22994	Balance
Mi_21038.1	A1	4.27519	Balance
Mi_33824.1	A2	5.76932	Balance
Mi_44529.1	B1	6.05373	Balance
Mi_21039.1	A1	15.0631	Balance
Mi_33823.1	A2	20.4935	Balance
Mi_44528.1	B1	23.2929	Balance
Mi_21040.1	A1	3.42209	Balance
Mi_33822.1	A2	3.63661	Balance
Mi_44525.1	B1	4.74638	Balance
Mi_21041.1	A1	8.21162	Balance
Mi_33821.1	A2	7.26947	Balance
Mi_44524.1	B1	7.06233	Balance
Mi_21042.1	A1	17.5084	Balance
Mi_33820.1	A2	20.4798	Balance
Mi_44523.1	B1	8.88714	Balance
Mi_21044.1	A1	30.8882	Balance
Mi_33819.1	A2	34.8245	Balance
Mi_44522.1	B1	18.1665	Balance
Mi_21045.1	A1	11.0937	Balance
Mi_33818.1	A2	12.2814	Balance
Mi_44521.1	B1	6.94909	Balance
Mi_21048.1	A1	13.8326	Balance
Mi_33815.1	A2	15.7056	Balance
Mi_44518.1	B1	13.1225	Balance
Mi_21049.1	A1	23.8642	Balance
Mi_33813.1	A2	11.4127	Balance
Mi_44514.1	B1	9.27941	Balance
Mi_21050.1	A1	15.9858	Balance
Mi_33812.1	A2	18.0766	Balance
Mi_44513.1	B1	15.3326	Balance
Mi_21056.1	A1	5.74023	Balance
Mi_33806.1	A2	8.24278	Balance
Mi_44509.1	B1	5.85267	Balance
Mi_21057.1	A1	15.4569	Balance
Mi_33804.1	A2	19.0383	Balance
Mi_44508.1	B1	28.9307	Balance
Mi_21060.1	A1	9.16394	A1 suppressed
Mi_33801.1	A2	26.6605	A1 suppressed
Mi_44506.1	B1	76.6706	A1 suppressed
Mi_21061.1	A1	23.914	Balance
Mi_33800.1	A2	20.1988	Balance
Mi_44505.1	B1	42.6917	Balance
Mi_21062.1	A1	9.63725	Balance
Mi_33798.1	A2	8.11503	Balance
Mi_44503.1	B1	7.65882	Balance
Mi_21069.1	A1	52.4987	Balance
Mi_33789.1	A2	77.4781	Balance
Mi_44499.1	B1	58.9151	Balance
Mi_21070.1	A1	16.157	Balance
Mi_33788.1	A2	15.7659	Balance
Mi_44498.1	B1	12.3953	Balance
Mi_21072.1	A1	288.776	Balance
Mi_33786.1	A2	473.037	Balance
Mi_44496.1	B1	368.234	Balance
Mi_21073.1	A1	14.629	Balance
Mi_33785.1	A2	14.183	Balance
Mi_44495.1	B1	12.0605	Balance
Mi_21074.1	A1	38.2476	Balance
Mi_33784.1	A2	35.1087	Balance
Mi_44494.1	B1	31.0438	Balance
Mi_21085.1	A1	5.88578	B1 suppressed
Mi_33772.1	A2	17.9236	B1 suppressed
Mi_44486.1	B1	0.898815	B1 suppressed
Mi_21086.1	A1	17.444	Balance
Mi_33771.1	A2	19.194	Balance
Mi_44485.1	B1	17.3469	Balance
Mi_21088.1	A1	16.0841	Balance
Mi_33769.1	A2	15.1357	Balance
Mi_44483.1	B1	19.6132	Balance
Mi_21089.1	A1	12.1934	Balance
Mi_33768.1	A2	12.2244	Balance
Mi_44482.1	B1	11.8567	Balance
Mi_21090.1	A1	10.005	Balance
Mi_33767.1	A2	12.0339	Balance
Mi_44481.1	B1	9.64309	Balance
Mi_21091.1	A1	83.3992	Balance
Mi_33766.1	A2	94.2198	Balance
Mi_44480.1	B1	53.4086	Balance
Mi_21093.1	A1	13.309	Balance
Mi_33764.1	A2	12.8013	Balance
Mi_44478.1	B1	10.5032	Balance
Mi_21098.1	A1	20.9697	Balance
Mi_33755.1	A2	17.563	Balance
Mi_44471.1	B1	25.6054	Balance
Mi_21099.1	A1	3.86862	A2 suppressed
Mi_33754.1	A2	0.53975	A2 suppressed
Mi_44470.1	B1	5.67951	A2 suppressed
Mi_21102.1	A1	3.6988	Balance
Mi_33751.1	A2	3.746	Balance
Mi_44467.1	B1	5.10207	Balance
Mi_21103.1	A1	7.53138	A1 suppressed
Mi_33750.1	A2	55.8154	A1 suppressed
Mi_44466.1	B1	36.7363	A1 suppressed
Mi_21116.1	A1	7.43582	Balance
Mi_33747.1	A2	6.62751	Balance
Mi_44463.1	B1	13.6478	Balance
Mi_21117.1	A1	34.2236	Balance
Mi_33746.1	A2	29.6635	Balance
Mi_44462.1	B1	34.1335	Balance
Mi_21118.1	A1	14.568	Balance
Mi_33745.1	A2	16.8221	Balance
Mi_44461.1	B1	16.0231	Balance
Mi_21119.1	A1	7.31647	Balance
Mi_33744.1	A2	5.18863	Balance
Mi_44460.1	B1	5.78788	Balance
Mi_21120.1	A1	7.29722	Balance
Mi_33743.1	A2	5.21471	Balance
Mi_44459.1	B1	6.57885	Balance
Mi_21122.1	A1	2.41131	Balance
Mi_33741.1	A2	2.00234	Balance
Mi_44458.1	B1	1.30162	Balance
Mi_21123.1	A1	4.59558	A2 dominant
Mi_33740.1	A2	88.4999	A2 dominant
Mi_44457.1	B1	11.6286	A2 dominant
Mi_21124.1	A1	6.85504	Balance
Mi_33739.1	A2	7.41163	Balance
Mi_44456.1	B1	6.62835	Balance
Mi_21125.1	A1	124.72	Balance
Mi_33738.1	A2	158.765	Balance
Mi_44455.1	B1	84.8408	Balance
Mi_21126.1	A1	11.4822	Balance
Mi_33737.1	A2	8.4751	Balance
Mi_44454.1	B1	9.62355	Balance
Mi_21130.1	A1	3.73224	Balance
Mi_33735.1	A2	2.49851	Balance
Mi_44451.1	B1	4.77153	Balance
Mi_21133.1	A1	139.682	Balance
Mi_33733.1	A2	188.573	Balance
Mi_44448.1	B1	148.106	Balance
Mi_21139.1	A1	38.9545	Balance
Mi_33727.1	A2	39.7945	Balance
Mi_44444.1	B1	41.5854	Balance
Mi_21144.1	A1	29.1542	Balance
Mi_33723.1	A2	36.495	Balance
Mi_44438.1	B1	33.9378	Balance
Mi_21149.1	A1	2.7698	Balance
Mi_33722.1	A2	2.74075	Balance
Mi_44437.1	B1	2.36488	Balance
Mi_21151.1	A1	4.59015	Balance
Mi_33720.1	A2	5.05386	Balance
Mi_44432.1	B1	5.22735	Balance
Mi_21153.1	A1	4.21564	Balance
Mi_33718.1	A2	4.55617	Balance
Mi_44430.1	B1	5.00042	Balance
Mi_21154.1	A1	9.7888	Balance
Mi_33717.1	A2	12.2439	Balance
Mi_44429.1	B1	7.13888	Balance
Mi_21156.1	A1	4.80941	Balance
Mi_33715.1	A2	4.90704	Balance
Mi_44427.1	B1	5.05802	Balance
Mi_21164.1	A1	233.988	Balance
Mi_33706.1	A2	240.302	Balance
Mi_44420.1	B1	304.042	Balance
Mi_21185.1	A1	28.8474	Balance
Mi_33699.1	A2	29.3173	Balance
Mi_44415.1	B1	28.497	Balance
Mi_21186.1	A1	26.1214	Balance
Mi_33698.1	A2	23.305	Balance
Mi_44414.1	B1	34.3804	Balance
Mi_21188.1	A1	6.2403	Balance
Mi_33696.1	A2	8.31989	Balance
Mi_44413.1	B1	17.6668	Balance
Mi_21190.1	A1	3.28961	Balance
Mi_33695.1	A2	2.82009	Balance
Mi_44412.1	B1	3.67666	Balance
Mi_21191.1	A1	5.07742	Balance
Mi_33694.1	A2	5.25541	Balance
Mi_44411.1	B1	7.23389	Balance
Mi_21192.1	A1	48.63	Balance
Mi_33693.1	A2	41.2104	Balance
Mi_44410.1	B1	43.5983	Balance
Mi_21193.1	A1	7.6309	Balance
Mi_33692.1	A2	7.90609	Balance
Mi_44409.1	B1	8.69088	Balance
Mi_21197.1	A1	19.3907	Balance
Mi_33686.1	A2	13.3704	Balance
Mi_44407.1	B1	16.8917	Balance
Mi_21199.1	A1	119.669	Balance
Mi_33685.1	A2	139.461	Balance
Mi_44406.1	B1	111.392	Balance
Mi_21200.1	A1	4.86659	Balance
Mi_33684.1	A2	5.78186	Balance
Mi_44405.1	B1	4.20057	Balance
Mi_21202.1	A1	5.08735	Balance
Mi_33683.1	A2	5.74775	Balance
Mi_44403.1	B1	4.53636	Balance
Mi_21204.1	A1	8.59936	Balance
Mi_33670.1	A2	11.4588	Balance
Mi_44399.1	B1	12.6634	Balance
Mi_21205.1	A1	28.6054	Balance
Mi_33669.1	A2	30.6848	Balance
Mi_44398.1	B1	27.2817	Balance
Mi_21206.1	A1	19.3418	Balance
Mi_33667.1	A2	12.3861	Balance
Mi_44396.1	B1	7.82491	Balance
Mi_21207.1	A1	32.4227	Balance
Mi_33666.1	A2	50.3038	Balance
Mi_44395.1	B1	36.9665	Balance
Mi_21208.1	A1	4.47347	Balance
Mi_33665.1	A2	2.98861	Balance
Mi_44394.1	B1	2.53069	Balance
Mi_21212.1	A1	5.76673	Balance
Mi_33663.1	A2	4.11178	Balance
Mi_44390.1	B1	5.01533	Balance
Mi_21213.1	A1	22.1034	Balance
Mi_33662.1	A2	41.3177	Balance
Mi_44389.1	B1	16.5913	Balance
Mi_21215.1	A1	17.4073	Balance
Mi_33651.1	A2	13.9707	Balance
Mi_44377.1	B1	18.4277	Balance
Mi_21216.1	A1	1.66823	Balance
Mi_33650.1	A2	2.29871	Balance
Mi_44376.1	B1	2.55524	Balance
Mi_21217.1	A1	57.8021	Balance
Mi_33649.1	A2	53.9256	Balance
Mi_44375.1	B1	61.2936	Balance
Mi_21218.1	A1	1.91111	Balance
Mi_33648.1	A2	1.5753	Balance
Mi_44374.1	B1	1.97057	Balance
Mi_21225.1	A1	4.15789	Balance
Mi_33643.1	A2	6.11449	Balance
Mi_44369.1	B1	4.71837	Balance
Mi_21227.1	A1	3.8874	Balance
Mi_33641.1	A2	3.4009	Balance
Mi_44367.1	B1	4.15072	Balance
Mi_21228.1	A1	67.0853	Balance
Mi_33640.1	A2	77.8579	Balance
Mi_44366.1	B1	70.4058	Balance
Mi_21229.1	A1	26.5706	Balance
Mi_33639.1	A2	30.8936	Balance
Mi_44365.1	B1	13.7994	Balance
Mi_21230.1	A1	4.7068	A1 suppressed
Mi_33638.1	A2	13.9675	A1 suppressed
Mi_44364.1	B1	24.6291	A1 suppressed
Mi_21231.1	A1	85.7036	Balance
Mi_33637.1	A2	58.8586	Balance
Mi_44363.1	B1	86.0793	Balance
Mi_21234.1	A1	14.7708	Balance
Mi_33636.1	A2	13.1141	Balance
Mi_44360.1	B1	13.3248	Balance
Mi_21236.1	A1	12.2126	A2 suppressed
Mi_33633.1	A2	1.87686	A2 suppressed
Mi_44358.1	B1	5.31309	A2 suppressed
Mi_21240.1	A1	0.488666	A1 suppressed
Mi_33629.1	A2	10.4038	A1 suppressed
Mi_44354.1	B1	8.99505	A1 suppressed
Mi_21242.1	A1	36.0347	Balance
Mi_33628.1	A2	36.5334	Balance
Mi_44353.1	B1	32.1418	Balance
Mi_21243.1	A1	3.54311	Balance
Mi_33627.1	A2	6.24098	Balance
Mi_44352.1	B1	4.55032	Balance
Mi_21244.1	A1	8.25625	Balance
Mi_33626.1	A2	12.7477	Balance
Mi_44351.1	B1	14.8099	Balance
Mi_21246.1	A1	38.1446	Balance
Mi_33624.1	A2	42.3048	Balance
Mi_44349.1	B1	37.0747	Balance
Mi_21247.1	A1	3.81471	Balance
Mi_33623.1	A2	3.81471	Balance
Mi_44348.1	B1	4.24875	Balance
Mi_21248.1	A1	4.87406	Balance
Mi_33622.1	A2	2.56199	Balance
Mi_44347.1	B1	2.78728	Balance
Mi_21249.1	A1	5.0869	Balance
Mi_33621.1	A2	7.36999	Balance
Mi_44346.1	B1	5.60751	Balance
Mi_21250.1	A1	8.62568	Balance
Mi_33620.1	A2	10.1158	Balance
Mi_44345.1	B1	16.9748	Balance
Mi_21253.1	A1	16.2782	Balance
Mi_33616.1	A2	17.4875	Balance
Mi_44342.1	B1	31.8303	Balance
Mi_21254.1	A1	19.6736	Balance
Mi_33614.1	A2	38.0027	Balance
Mi_44341.1	B1	19.2027	Balance
Mi_21256.1	A1	32.055	Balance
Mi_33613.1	A2	31.415	Balance
Mi_44340.1	B1	36.8572	Balance
Mi_21258.1	A1	73.7092	B1 suppressed
Mi_33611.1	A2	78.2014	B1 suppressed
Mi_44336.1	B1	17.3471	B1 suppressed
Mi_21259.1	A1	4.05941	Balance
Mi_33609.1	A2	4.77769	Balance
Mi_44335.1	B1	5.86755	Balance
Mi_21261.1	A1	17.4821	Balance
Mi_33608.1	A2	15.6968	Balance
Mi_44334.1	B1	17.6832	Balance
Mi_21264.1	A1	41.3693	Balance
Mi_33605.1	A2	31.0059	Balance
Mi_44331.1	B1	28.9391	Balance
Mi_21265.1	A1	8.95745	Balance
Mi_33604.1	A2	15.1692	Balance
Mi_44330.1	B1	15.1692	Balance
Mi_21266.1	A1	11.8699	Balance
Mi_33603.1	A2	11.8699	Balance
Mi_44329.1	B1	11.8699	Balance
Mi_21267.1	A1	18.7704	Balance
Mi_33602.1	A2	13.9139	Balance
Mi_44328.1	B1	14.805	Balance
Mi_21268.1	A1	51.1509	A2 suppressed
Mi_33601.1	A2	3.18465	A2 suppressed
Mi_44327.1	B1	51.1509	A2 suppressed
Mi_21270.1	A1	14.3732	Balance
Mi_33598.1	A2	12.8126	Balance
Mi_44305.1	B1	14.2966	Balance
Mi_21271.1	A1	15.553	Balance
Mi_33597.1	A2	21.6398	Balance
Mi_44304.1	B1	23.4106	Balance
Mi_21272.1	A1	17.2653	Balance
Mi_33596.1	A2	18.2329	Balance
Mi_44303.1	B1	15.5279	Balance
Mi_21273.1	A1	18.4147	Balance
Mi_33595.1	A2	18.0625	Balance
Mi_44302.1	B1	20.6374	Balance
Mi_21274.1	A1	49.0959	Balance
Mi_33594.1	A2	53.4165	Balance
Mi_44301.1	B1	40.0542	Balance
Mi_21291.1	A1	4.023	Balance
Mi_33591.1	A2	4.023	Balance
Mi_44297.1	B1	2.75556	Balance
Mi_21298.1	A1	6.10554	A1 suppressed
Mi_33588.1	A2	21.4584	A1 suppressed
Mi_44293.1	B1	9.32237	A1 suppressed
Mi_21300.1	A1	2.39429	Balance
Mi_33586.1	A2	3.02068	Balance
Mi_44289.1	B1	3.39832	Balance
Mi_21301.1	A1	10.8843	Balance
Mi_33585.1	A2	6.3172	Balance
Mi_44287.1	B1	7.2255	Balance
Mi_21302.1	A1	13.9411	Balance
Mi_33583.1	A2	11.1379	Balance
Mi_44285.1	B1	14.0976	Balance
Mi_21303.1	A1	19.3422	Balance
Mi_33582.1	A2	24.8687	Balance
Mi_44284.1	B1	23.6605	Balance
Mi_21304.1	A1	279.987	Balance
Mi_33581.1	A2	182.446	Balance
Mi_44283.1	B1	304.695	Balance
Mi_21305.1	A1	22.5812	Balance
Mi_33579.1	A2	17.5865	Balance
Mi_44281.1	B1	17.0393	Balance
Mi_21307.1	A1	6.67904	Balance
Mi_33577.1	A2	7.90166	Balance
Mi_44279.1	B1	7.7129	Balance
Mi_21308.1	A1	32.2452	Balance
Mi_33576.1	A2	33.3663	Balance
Mi_44278.1	B1	35.0774	Balance
Mi_21311.1	A1	23.3944	Balance
Mi_33571.1	A2	62.6494	Balance
Mi_44275.1	B1	27.4064	Balance
Mi_21312.1	A1	4.6911	Balance
Mi_33570.1	A2	4.0268	Balance
Mi_44274.1	B1	5.78563	Balance
Mi_21313.1	A1	57.0764	Balance
Mi_33569.1	A2	57.0764	Balance
Mi_44273.1	B1	49.6083	Balance
Mi_21316.1	A1	10.5361	Balance
Mi_33566.1	A2	10.7242	Balance
Mi_44270.1	B1	9.01315	Balance
Mi_21318.1	A1	4.6739	Balance
Mi_33556.1	A2	5.81811	Balance
Mi_44267.1	B1	3.73107	Balance
Mi_21319.1	A1	82.9094	Balance
Mi_33555.1	A2	86.3155	Balance
Mi_44266.1	B1	83.7651	Balance
Mi_21320.1	A1	13.0012	Balance
Mi_33554.1	A2	14.2162	Balance
Mi_44265.1	B1	6.46552	Balance
Mi_21322.1	A1	4.68952	Balance
Mi_33552.1	A2	4.46319	Balance
Mi_44263.1	B1	3.36844	Balance
Mi_21323.1	A1	5.42155	Balance
Mi_33551.1	A2	5.45488	Balance
Mi_44261.1	B1	5.17	Balance
Mi_21324.1	A1	31.5789	Balance
Mi_33550.1	A2	40.1996	Balance
Mi_44260.1	B1	48.7491	Balance
Mi_21325.1	A1	6.38001	Balance
Mi_33549.1	A2	7.26888	Balance
Mi_44259.1	B1	7.14195	Balance
Mi_21326.1	A1	9.2696	Balance
Mi_33548.1	A2	19.5074	Balance
Mi_44258.1	B1	17.123	Balance
Mi_21328.1	A1	10.2938	Balance
Mi_33547.1	A2	10.2938	Balance
Mi_44257.1	B1	16.1642	Balance
Mi_21332.1	A1	31.2261	Balance
Mi_33545.1	A2	37.4992	Balance
Mi_44255.1	B1	34.4601	Balance
Mi_21333.1	A1	2.51761	Balance
Mi_33544.1	A2	3.87238	Balance
Mi_44254.1	B1	1.89655	Balance
Mi_21334.1	A1	2.97688	Balance
Mi_33543.1	A2	3.63794	Balance
Mi_44252.1	B1	1.47603	Balance
Mi_21335.1	A1	1.50698	A1 suppressed
Mi_33542.1	A2	8.11569	A1 suppressed
Mi_44251.1	B1	2.59245	A1 suppressed
Mi_21336.1	A1	6.10918	Balance
Mi_33541.1	A2	4.75787	Balance
Mi_44236.1	B1	4.84653	Balance
Mi_21337.1	A1	12.4952	Balance
Mi_33539.1	A2	12.4385	Balance
Mi_44235.1	B1	12.8442	Balance
Mi_21339.1	A1	1.72846	Balance
Mi_33537.1	A2	2.32084	Balance
Mi_44231.1	B1	2.17174	Balance
Mi_21340.1	A1	26.463	Balance
Mi_33535.1	A2	7.77035	Balance
Mi_44230.1	B1	10.8219	Balance
Mi_21342.1	A1	11.2737	Balance
Mi_33534.1	A2	16.4129	Balance
Mi_44229.1	B1	17.5922	Balance
Mi_21351.1	A1	19.4178	Balance
Mi_33529.1	A2	17.0749	Balance
Mi_44221.1	B1	20.7122	Balance
Mi_21371.1	A1	42.1172	Balance
Mi_33499.1	A2	48.9938	Balance
Mi_44201.1	B1	45.1814	Balance
Mi_21375.1	A1	5.21584	Balance
Mi_33495.1	A2	8.33837	Balance
Mi_44197.1	B1	8.48463	Balance
Mi_21383.1	A1	8.45007	B1 suppressed
Mi_33483.1	A2	16.2106	B1 suppressed
Mi_44190.1	B1	3.61864	B1 suppressed
Mi_21384.1	A1	2.20638	Balance
Mi_33482.1	A2	2.48309	Balance
Mi_44189.1	B1	2.2116	Balance
Mi_21385.1	A1	3.78672	Balance
Mi_33481.1	A2	3.69464	Balance
Mi_44188.1	B1	3.45141	Balance
Mi_21392.1	A1	1.43521	Balance
Mi_33475.1	A2	2.14685	Balance
Mi_44185.1	B1	4.24681	Balance
Mi_21395.1	A1	171.511	B1 suppressed
Mi_33471.1	A2	168.456	B1 suppressed
Mi_44181.1	B1	65.261	B1 suppressed
Mi_21396.1	A1	97.7953	Balance
Mi_33470.1	A2	27.071	Balance
Mi_44180.1	B1	33.9789	Balance
Mi_21405.1	A1	3.41247	Balance
Mi_33456.1	A2	3.76412	Balance
Mi_44167.1	B1	3.4704	Balance
Mi_21406.1	A1	14.9458	Balance
Mi_33455.1	A2	21.0515	Balance
Mi_44166.1	B1	12.7804	Balance
Mi_21407.1	A1	64.5368	Balance
Mi_33454.1	A2	72.6157	Balance
Mi_44165.1	B1	97.7675	Balance
Mi_21412.1	A1	17.338	Balance
Mi_33449.1	A2	18.81	Balance
Mi_44160.1	B1	13.1413	Balance
Mi_21414.1	A1	15.7519	Balance
Mi_33447.1	A2	16.7043	Balance
Mi_44156.1	B1	20.2099	Balance
Mi_21415.1	A1	13.7471	Balance
Mi_33446.1	A2	15.8761	Balance
Mi_44155.1	B1	16.7066	Balance
Mi_21424.1	A1	14.8746	Balance
Mi_33440.1	A2	6.59902	Balance
Mi_44148.1	B1	12.7197	Balance
Mi_21425.1	A1	320.638	Balance
Mi_33439.1	A2	364.631	Balance
Mi_44147.1	B1	369.722	Balance
Mi_21426.1	A1	20.6503	Balance
Mi_33438.1	A2	16.5618	Balance
Mi_44146.1	B1	23.9578	Balance
Mi_21427.1	A1	11.9683	B1 dominant
Mi_33437.1	A2	11.1168	B1 dominant
Mi_44145.1	B1	115.457	B1 dominant
Mi_21428.1	A1	57.0825	Balance
Mi_33436.1	A2	49.4608	Balance
Mi_44144.1	B1	140.146	Balance
Mi_21430.1	A1	6.90329	Balance
Mi_33434.1	A2	4.36827	Balance
Mi_44142.1	B1	6.94079	Balance
Mi_21431.1	A1	10.6998	Balance
Mi_33433.1	A2	9.02847	Balance
Mi_44141.1	B1	8.16939	Balance
Mi_21433.1	A1	24.968	Balance
Mi_33431.1	A2	13.3961	Balance
Mi_44139.1	B1	18.5347	Balance
Mi_21434.1	A1	11.6125	Balance
Mi_33430.1	A2	10.6093	Balance
Mi_44138.1	B1	10.6929	Balance
Mi_21435.1	A1	23.1566	Balance
Mi_33429.1	A2	13.3361	Balance
Mi_44137.1	B1	27.4378	Balance
Mi_21436.1	A1	5.56863	Balance
Mi_33428.1	A2	4.09189	Balance
Mi_44136.1	B1	6.9847	Balance
Mi_21437.1	A1	37.4742	Balance
Mi_33427.1	A2	35.4858	Balance
Mi_44135.1	B1	33.0098	Balance
Mi_21438.1	A1	15.6071	Balance
Mi_33426.1	A2	14.4296	Balance
Mi_44134.1	B1	19.3088	Balance
Mi_21451.1	A1	14.0314	Balance
Mi_33423.1	A2	12.9839	Balance
Mi_44132.1	B1	11.7742	Balance
Mi_21452.1	A1	10.2558	Balance
Mi_33422.1	A2	8.42049	Balance
Mi_44131.1	B1	12.1189	Balance
Mi_21453.1	A1	5.78859	Balance
Mi_33421.1	A2	4.24787	Balance
Mi_44130.1	B1	5.85222	Balance
Mi_21455.1	A1	9.838	Balance
Mi_33420.1	A2	9.88383	Balance
Mi_44128.1	B1	12.8751	Balance
Mi_21456.1	A1	5.39707	Balance
Mi_33419.1	A2	6.49287	Balance
Mi_44127.1	B1	6.98404	Balance
Mi_21457.1	A1	17.9936	Balance
Mi_33418.1	A2	25.7464	Balance
Mi_44126.1	B1	17.2523	Balance
Mi_21458.1	A1	5.08129	Balance
Mi_33417.1	A2	4.12402	Balance
Mi_44125.1	B1	5.5047	Balance
Mi_21459.1	A1	11.4773	Balance
Mi_33416.1	A2	12.1402	Balance
Mi_44124.1	B1	14.1707	Balance
Mi_21463.1	A1	21.5923	Balance
Mi_33412.1	A2	19.3016	Balance
Mi_44120.1	B1	23.2318	Balance
Mi_21464.1	A1	73.9162	Balance
Mi_33411.1	A2	92.4364	Balance
Mi_44119.1	B1	136.185	Balance
Mi_21467.1	A1	5.51975	Balance
Mi_33410.1	A2	8.06047	Balance
Mi_44118.1	B1	8.43003	Balance
Mi_21468.1	A1	8.85598	A2 suppressed
Mi_33408.1	A2	1.75015	A2 suppressed
Mi_44117.1	B1	9.99583	A2 suppressed
Mi_21471.1	A1	5.41167	Balance
Mi_33403.1	A2	5.41167	Balance
Mi_44115.1	B1	3.90494	Balance
Mi_21472.1	A1	10.4285	Balance
Mi_33402.1	A2	7.87131	Balance
Mi_44114.1	B1	6.91692	Balance
Mi_21473.1	A1	32.8994	Balance
Mi_33401.1	A2	32.8994	Balance
Mi_44113.1	B1	40.1737	Balance
Mi_21474.1	A1	34.0771	Balance
Mi_33400.1	A2	61.7685	Balance
Mi_44112.1	B1	40.4501	Balance
Mi_21475.1	A1	13.3946	Balance
Mi_33399.1	A2	24.965	Balance
Mi_44111.1	B1	15.2783	Balance
Mi_21476.1	A1	12.961	Balance
Mi_33398.1	A2	12.8897	Balance
Mi_44110.1	B1	9.7268	Balance
Mi_21478.1	A1	7.56122	Balance
Mi_33396.1	A2	7.65091	Balance
Mi_44109.1	B1	6.82769	Balance
Mi_21479.1	A1	12.6085	Balance
Mi_33395.1	A2	15.2903	Balance
Mi_44108.1	B1	11.3842	Balance
Mi_21480.1	A1	19.7538	Balance
Mi_33394.1	A2	14.9167	Balance
Mi_44107.1	B1	16.941	Balance
Mi_21481.1	A1	2.48995	A1 suppressed
Mi_33393.1	A2	3.84761	A1 suppressed
Mi_44106.1	B1	10.6187	A1 suppressed
Mi_21483.1	A1	5.24888	Balance
Mi_33392.1	A2	8.83681	Balance
Mi_44104.1	B1	7.66212	Balance
Mi_21484.1	A1	165.42	Balance
Mi_33391.1	A2	222.713	Balance
Mi_44103.1	B1	165.42	Balance
Mi_21485.1	A1	19.6441	Balance
Mi_33390.1	A2	27.7586	Balance
Mi_44102.1	B1	19.1549	Balance
Mi_21486.1	A1	203.872	Balance
Mi_33389.1	A2	190.646	Balance
Mi_44101.1	B1	217.124	Balance
Mi_21489.1	A1	12.6502	Balance
Mi_33385.1	A2	10.7682	Balance
Mi_44095.1	B1	10.1137	Balance
Mi_21490.1	A1	13.1971	Balance
Mi_33383.1	A2	14.9753	Balance
Mi_44093.1	B1	19.5945	Balance
Mi_21491.1	A1	127.635	Balance
Mi_33382.1	A2	138.067	Balance
Mi_44092.1	B1	127.318	Balance
Mi_21492.1	A1	9.09282	Balance
Mi_33381.1	A2	10.133	Balance
Mi_44091.1	B1	11.8654	Balance
Mi_21493.1	A1	17.6405	Balance
Mi_33380.1	A2	11.6044	Balance
Mi_44090.1	B1	12.7753	Balance
Mi_21494.1	A1	18.128	Balance
Mi_33379.1	A2	18.0593	Balance
Mi_44089.1	B1	18.7583	Balance
Mi_21496.1	A1	11.6079	Balance
Mi_33378.1	A2	10.2454	Balance
Mi_44087.1	B1	9.13243	Balance
Mi_21497.1	A1	82.6417	Balance
Mi_33377.1	A2	82.6417	Balance
Mi_44086.1	B1	89.9349	Balance
Mi_21498.1	A1	60.4787	B1 suppressed
Mi_33376.1	A2	50.1792	B1 suppressed
Mi_44085.1	B1	18.235	B1 suppressed
Mi_21499.1	A1	18.333	Balance
Mi_33375.1	A2	25.6119	Balance
Mi_44084.1	B1	19.5981	Balance
Mi_21505.1	A1	21.1068	Balance
Mi_33373.1	A2	22.7434	Balance
Mi_44083.1	B1	28.3017	Balance
Mi_21506.1	A1	17.2782	Balance
Mi_33372.1	A2	14.9084	Balance
Mi_44081.1	B1	11.2147	Balance
Mi_21507.1	A1	13.525	Balance
Mi_33371.1	A2	25.1344	Balance
Mi_44080.1	B1	24.3097	Balance
Mi_21508.1	A1	10.0657	Balance
Mi_33370.1	A2	11.535	Balance
Mi_44079.1	B1	11.3122	Balance
Mi_21510.1	A1	2.94161	Balance
Mi_33368.1	A2	3.73473	Balance
Mi_44077.1	B1	6.63775	Balance
Mi_21513.1	A1	18.5365	Balance
Mi_33365.1	A2	30.6696	Balance
Mi_44074.1	B1	10.8598	Balance
Mi_21514.1	A1	9.94503	Balance
Mi_33364.1	A2	8.39228	Balance
Mi_44073.1	B1	8.08049	Balance
Mi_21515.1	A1	97.3845	Balance
Mi_33363.1	A2	78.1668	Balance
Mi_44072.1	B1	118.283	Balance
Mi_21516.1	A1	15.8946	Balance
Mi_33362.1	A2	17.8244	Balance
Mi_44071.1	B1	7.00078	Balance
Mi_21517.1	A1	9.12061	Balance
Mi_33361.1	A2	12.1456	Balance
Mi_44070.1	B1	10.6651	Balance
Mi_21518.1	A1	3.64873	Balance
Mi_33358.1	A2	4.40178	Balance
Mi_44068.1	B1	3.94674	Balance
Mi_21519.1	A1	10.71	Balance
Mi_33357.1	A2	10.7971	Balance
Mi_44067.1	B1	10.4005	Balance
Mi_21520.1	A1	4.67011	Balance
Mi_33356.1	A2	5.42272	Balance
Mi_44066.1	B1	6.39864	Balance
Mi_21521.1	A1	19.1016	Balance
Mi_33355.1	A2	10.0445	Balance
Mi_44065.1	B1	12.365	Balance
Mi_21522.1	A1	13.9108	Balance
Mi_33354.1	A2	9.17126	Balance
Mi_44064.1	B1	10.6774	Balance
Mi_21523.1	A1	60.9898	Balance
Mi_33353.1	A2	27.9038	Balance
Mi_44063.1	B1	23.6658	Balance
Mi_21524.1	A1	7.93888	A1 dominant
Mi_33352.1	A2	1.3648	A1 dominant
Mi_44062.1	B1	0.741319	A1 dominant
Mi_21525.1	A1	89.8708	Balance
Mi_33351.1	A2	153.606	Balance
Mi_44061.1	B1	235.762	Balance
Mi_21526.1	A1	5.08043	B1 suppressed
Mi_33349.1	A2	3.13613	B1 suppressed
Mi_44060.1	B1	1.36985	B1 suppressed
Mi_21528.1	A1	10.858	Balance
Mi_33348.1	A2	14.051	Balance
Mi_44059.1	B1	12.8008	Balance
Mi_21529.1	A1	6.00716	Balance
Mi_33347.1	A2	4.83045	Balance
Mi_44058.1	B1	4.95207	Balance
Mi_21530.1	A1	11.5175	Balance
Mi_33346.1	A2	9.5073	Balance
Mi_44056.1	B1	13.7063	Balance
Mi_21531.1	A1	48.0768	Balance
Mi_33345.1	A2	48.9237	Balance
Mi_44055.1	B1	40.2545	Balance
Mi_21532.1	A1	135.377	Balance
Mi_33344.1	A2	77.6698	Balance
Mi_44054.1	B1	114.266	Balance
Mi_21534.1	A1	8.46123	Balance
Mi_33342.1	A2	12.5434	Balance
Mi_44052.1	B1	11.25	Balance
Mi_21535.1	A1	62.2143	Balance
Mi_33341.1	A2	66.3835	Balance
Mi_44051.1	B1	75.7478	Balance
Mi_21536.1	A1	2.57515	Balance
Mi_33340.1	A2	2.67187	Balance
Mi_44050.1	B1	1.34938	Balance
Mi_21537.1	A1	44.2614	Balance
Mi_33339.1	A2	103.619	Balance
Mi_44049.1	B1	56.2569	Balance
Mi_21538.1	A1	241.981	Balance
Mi_33338.1	A2	382.133	Balance
Mi_44048.1	B1	296.829	Balance
Mi_21539.1	A1	95.2256	Balance
Mi_33337.1	A2	149.474	Balance
Mi_44047.1	B1	148.322	Balance
Mi_21540.1	A1	13.9386	Balance
Mi_33336.1	A2	15.4714	Balance
Mi_44043.1	B1	11.3384	Balance
Mi_21542.1	A1	19.3894	Balance
Mi_33334.1	A2	19.9258	Balance
Mi_44041.1	B1	15.9765	Balance
Mi_21543.1	A1	38.3645	Balance
Mi_33333.1	A2	33.0025	Balance
Mi_44040.1	B1	44.8005	Balance
Mi_21545.1	A1	8.20179	Balance
Mi_33331.1	A2	5.10015	Balance
Mi_44038.1	B1	8.72031	Balance
Mi_21546.1	A1	42.5069	Balance
Mi_33330.1	A2	55.8895	Balance
Mi_44037.1	B1	80.62	Balance
Mi_21547.1	A1	8.36453	A1 suppressed
Mi_33328.1	A2	23.8499	A1 suppressed
Mi_44036.1	B1	18.0647	A1 suppressed
Mi_21549.1	A1	33.618	Balance
Mi_33327.1	A2	34.3879	Balance
Mi_44035.1	B1	56.7816	Balance
Mi_21550.1	A1	16.6558	Balance
Mi_33326.1	A2	12.3048	Balance
Mi_44034.1	B1	14.617	Balance
Mi_21551.1	A1	45.2122	B1 suppressed
Mi_33325.1	A2	45.2122	B1 suppressed
Mi_44033.1	B1	1.58226	B1 suppressed
Mi_21552.1	A1	37.7457	Balance
Mi_33323.1	A2	29.8205	Balance
Mi_44032.1	B1	21.1978	Balance
Mi_21554.1	A1	15.8028	Balance
Mi_33322.1	A2	26.8033	Balance
Mi_44031.1	B1	27.3468	Balance
Mi_21556.1	A1	16.7265	Balance
Mi_33321.1	A2	19.1379	Balance
Mi_44030.1	B1	20.603	Balance
Mi_21557.1	A1	4.37267	Balance
Mi_33320.1	A2	4.37267	Balance
Mi_44029.1	B1	7.08542	Balance
Mi_21559.1	A1	2.13143	A1 suppressed
Mi_33318.1	A2	9.8551	A1 suppressed
Mi_44027.1	B1	4.83314	A1 suppressed
Mi_21560.1	A1	12.71	Balance
Mi_33316.1	A2	26.3086	Balance
Mi_44026.1	B1	19.4115	Balance
Mi_21564.1	A1	17.2938	Balance
Mi_33313.1	A2	17.9442	Balance
Mi_44020.1	B1	25.3813	Balance
Mi_21565.1	A1	21.952	Balance
Mi_33312.1	A2	22.3771	Balance
Mi_44019.1	B1	23.0371	Balance
Mi_21566.1	A1	10.3699	Balance
Mi_33311.1	A2	10.657	Balance
Mi_44018.1	B1	11.2423	Balance
Mi_21567.1	A1	21.6726	Balance
Mi_33310.1	A2	21.7026	Balance
Mi_44017.1	B1	26.7405	Balance
Mi_21568.1	A1	37.7761	Balance
Mi_33309.1	A2	33.0421	Balance
Mi_44016.1	B1	36.5535	Balance
Mi_21571.1	A1	4.10008	Balance
Mi_33306.1	A2	4.10008	Balance
Mi_44013.1	B1	3.90102	Balance
Mi_21575.1	A1	4.07845	Balance
Mi_33302.1	A2	2.35338	Balance
Mi_44009.1	B1	1.50277	Balance
Mi_21576.1	A1	50.5737	Balance
Mi_33301.1	A2	37.8058	Balance
Mi_44008.1	B1	54.5879	Balance
Mi_21577.1	A1	29.6756	Balance
Mi_33300.1	A2	29.6756	Balance
Mi_44007.1	B1	28.9611	Balance
Mi_21578.1	A1	4.59373	Balance
Mi_33298.1	A2	5.20911	Balance
Mi_44006.1	B1	4.71371	Balance
Mi_21581.1	A1	13.7628	Balance
Mi_33295.1	A2	13.7628	Balance
Mi_44004.1	B1	9.57402	Balance
Mi_21583.1	A1	8.03997	Balance
Mi_33293.1	A2	4.15757	Balance
Mi_44002.1	B1	6.66181	Balance
Mi_21584.1	A1	15.1861	Balance
Mi_33292.1	A2	17.2596	Balance
Mi_44001.1	B1	16.5593	Balance
Mi_21585.1	A1	7.59967	Balance
Mi_33291.1	A2	12.6885	Balance
Mi_44000.1	B1	8.52899	Balance
Mi_21586.1	A1	4.10827	Balance
Mi_33290.1	A2	4.2984	Balance
Mi_43999.1	B1	4.89213	Balance
Mi_21587.1	A1	45.9076	Balance
Mi_33289.1	A2	45.9076	Balance
Mi_43998.1	B1	39.7925	Balance
Mi_21588.1	A1	6.78547	Balance
Mi_33288.1	A2	7.52378	Balance
Mi_43997.1	B1	6.63747	Balance
Mi_21589.1	A1	49.8101	Balance
Mi_33287.1	A2	84.8704	Balance
Mi_43996.1	B1	68.2051	Balance
Mi_21590.1	A1	21.3649	Balance
Mi_33286.1	A2	19.8187	Balance
Mi_43995.1	B1	8.71182	Balance
Mi_21591.1	A1	27.9338	Balance
Mi_33285.1	A2	22.4673	Balance
Mi_43994.1	B1	31.8633	Balance
Mi_21592.1	A1	21.4451	Balance
Mi_33284.1	A2	18.1507	Balance
Mi_43993.1	B1	15.1722	Balance
Mi_21593.1	A1	44.5375	Balance
Mi_33283.1	A2	44.5375	Balance
Mi_43992.1	B1	38.2393	Balance
Mi_21594.1	A1	8.81704	Balance
Mi_33282.1	A2	10.4069	Balance
Mi_43991.1	B1	11.4282	Balance
Mi_21595.1	A1	4.14153	A1 dominant
Mi_33281.1	A2	0.566104	A1 dominant
Mi_43990.1	B1	1.15353	A1 dominant
Mi_21596.1	A1	28.0548	Balance
Mi_33280.1	A2	30.0731	Balance
Mi_43989.1	B1	22.4167	Balance
Mi_21597.1	A1	24.3504	Balance
Mi_33279.1	A2	16.9094	Balance
Mi_43988.1	B1	21.5127	Balance
Mi_21598.1	A1	16.8459	Balance
Mi_33278.1	A2	16.1355	Balance
Mi_43987.1	B1	16.3225	Balance
Mi_21599.1	A1	16.4186	Balance
Mi_33277.1	A2	18.9716	Balance
Mi_43986.1	B1	22.3128	Balance
Mi_21600.1	A1	7.20782	A1 suppressed
Mi_33276.1	A2	26.3387	A1 suppressed
Mi_43985.1	B1	15.6738	A1 suppressed
Mi_21601.1	A1	12.8625	Balance
Mi_33275.1	A2	15.9679	Balance
Mi_43983.1	B1	27.6051	Balance
Mi_21602.1	A1	73.1995	Balance
Mi_33274.1	A2	87.9854	Balance
Mi_43982.1	B1	88.3814	Balance
Mi_21604.1	A1	4.37415	Balance
Mi_33273.1	A2	5.63096	Balance
Mi_43981.1	B1	5.36944	Balance
Mi_21605.1	A1	58.1971	Balance
Mi_33272.1	A2	60.0243	Balance
Mi_43980.1	B1	59.306	Balance
Mi_21606.1	A1	10.5699	Balance
Mi_33271.1	A2	10.6108	Balance
Mi_43979.1	B1	13.1539	Balance
Mi_21607.1	A1	14.1439	Balance
Mi_33270.1	A2	19.1169	Balance
Mi_43978.1	B1	23.5076	Balance
Mi_21609.1	A1	118.018	B1 suppressed
Mi_33269.1	A2	95.3083	B1 suppressed
Mi_43977.1	B1	1.70046	B1 suppressed
Mi_40359.1	A1	12.3414	Balance
Mi_20147.1	A2	11.8742	Balance
Mi_15954.1	B1	8.77213	Balance
Mi_40360.1	A1	6.60623	Balance
Mi_20148.1	A2	6.35557	Balance
Mi_15953.1	B1	4.99203	Balance
Mi_40361.1	A1	118.319	Balance
Mi_20149.1	A2	107.94	Balance
Mi_15952.1	B1	111.662	Balance
Mi_40362.1	A1	8.92559	Balance
Mi_20150.1	A2	18.496	Balance
Mi_15950.1	B1	6.75877	Balance
Mi_40363.1	A1	16.021	Balance
Mi_20151.1	A2	21.1042	Balance
Mi_15949.1	B1	16.4223	Balance
Mi_40364.1	A1	8.0955	Balance
Mi_20152.1	A2	6.74994	Balance
Mi_15948.1	B1	13.685	Balance
Mi_40365.1	A1	349.788	Balance
Mi_20153.1	A2	151.867	Balance
Mi_15947.1	B1	201.346	Balance
Mi_40367.1	A1	20.2209	A2 suppressed
Mi_20155.1	A2	7.01033	A2 suppressed
Mi_15946.1	B1	22.5845	A2 suppressed
Mi_40368.1	A1	177.547	Balance
Mi_20157.1	A2	229.917	Balance
Mi_15945.1	B1	208.837	Balance
Mi_40371.1	A1	32.0205	Balance
Mi_20159.1	A2	26.7875	Balance
Mi_15943.1	B1	21.7689	Balance
Mi_40372.1	A1	18.6236	Balance
Mi_20160.1	A2	16.559	Balance
Mi_15942.1	B1	10.3338	Balance
Mi_40373.1	A1	17.6216	Balance
Mi_20161.1	A2	17.6216	Balance
Mi_15941.1	B1	15.5971	Balance
Mi_40374.1	A1	6.17645	Balance
Mi_20162.1	A2	6.29922	Balance
Mi_15940.1	B1	6.78136	Balance
Mi_40376.1	A1	6.44842	Balance
Mi_20163.1	A2	7.51776	Balance
Mi_15939.1	B1	10.1813	Balance
Mi_40377.1	A1	2.20633	Balance
Mi_20164.1	A2	2.20633	Balance
Mi_15938.1	B1	3.90758	Balance
Mi_40379.1	A1	22.3191	Balance
Mi_20168.1	A2	17.906	Balance
Mi_15934.1	B1	24.861	Balance
Mi_40380.1	A1	19.1365	Balance
Mi_20169.1	A2	43.0179	Balance
Mi_15933.1	B1	34.6261	Balance
Mi_40383.1	A1	5.89472	Balance
Mi_20174.1	A2	6.23339	Balance
Mi_15929.1	B1	8.24965	Balance
Mi_40384.1	A1	8.09213	Balance
Mi_20175.1	A2	7.65269	Balance
Mi_15928.1	B1	9.11779	Balance
Mi_40385.1	A1	37.7769	Balance
Mi_20176.1	A2	68.8683	Balance
Mi_15927.1	B1	35.8747	Balance
Mi_40386.1	A1	20.2427	Balance
Mi_20177.1	A2	21.5212	Balance
Mi_15926.1	B1	12.9507	Balance
Mi_40387.1	A1	11.702	Balance
Mi_20178.1	A2	6.46778	Balance
Mi_15925.1	B1	6.69267	Balance
Mi_40389.1	A1	7.77229	Balance
Mi_20179.1	A2	6.76538	Balance
Mi_15924.1	B1	8.2126	Balance
Mi_40390.1	A1	9.7292	Balance
Mi_20180.1	A2	7.41416	Balance
Mi_15923.1	B1	5.79277	Balance
Mi_40391.1	A1	13.4468	Balance
Mi_20181.1	A2	11.0868	Balance
Mi_15922.1	B1	9.95205	Balance
Mi_40392.1	A1	21.3644	Balance
Mi_20182.1	A2	19.9851	Balance
Mi_15921.1	B1	19.4209	Balance
Mi_40393.1	A1	9.71398	Balance
Mi_20183.1	A2	8.90147	Balance
Mi_15920.1	B1	7.72147	Balance
Mi_40395.1	A1	17.7215	Balance
Mi_20186.1	A2	17.7215	Balance
Mi_15916.1	B1	19.0556	Balance
Mi_40396.1	A1	1.77274	B1 dominant
Mi_20187.1	A2	2.11007	B1 dominant
Mi_15915.1	B1	19.9086	B1 dominant
Mi_40399.1	A1	2.54401	Balance
Mi_20190.1	A2	2.28182	Balance
Mi_15914.1	B1	3.34526	Balance
Mi_40400.1	A1	40.4655	Balance
Mi_20191.1	A2	34.6132	Balance
Mi_15913.1	B1	40.2178	Balance
Mi_40401.1	A1	6.20007	Balance
Mi_20192.1	A2	6.44356	Balance
Mi_15912.1	B1	7.69461	Balance
Mi_40402.1	A1	87.8117	A2 suppressed
Mi_20193.1	A2	19.9865	A2 suppressed
Mi_15911.1	B1	58.3214	A2 suppressed
Mi_40403.1	A1	5.45022	Balance
Mi_20194.1	A2	5.39634	Balance
Mi_15910.1	B1	7.3239	Balance
Mi_40404.1	A1	12.5178	Balance
Mi_20195.1	A2	11.7366	Balance
Mi_15909.1	B1	12.8509	Balance
Mi_40405.1	A1	13.9318	Balance
Mi_20196.1	A2	13.6005	Balance
Mi_15908.1	B1	20.0623	Balance
Mi_40406.1	A1	39.7613	Balance
Mi_20198.1	A2	33.9863	Balance
Mi_15906.1	B1	15.43	Balance
Mi_40407.1	A1	2.44954	Balance
Mi_20199.1	A2	2.44954	Balance
Mi_15905.1	B1	3.71206	Balance
Mi_40408.1	A1	1180.83	A2 suppressed
Mi_20200.1	A2	197.886	A2 suppressed
Mi_15902.1	B1	712.464	A2 suppressed
Mi_40409.1	A1	12.264	Balance
Mi_20201.1	A2	12.4451	Balance
Mi_15901.1	B1	17.6649	Balance
Mi_40410.1	A1	79.2656	Balance
Mi_20202.1	A2	65.7486	Balance
Mi_15900.1	B1	83.9126	Balance
Mi_40411.1	A1	6.34716	Balance
Mi_20203.1	A2	4.41549	Balance
Mi_15899.1	B1	6.83677	Balance
Mi_40412.1	A1	6.78042	Balance
Mi_20204.1	A2	3.81424	Balance
Mi_15898.1	B1	6.77801	Balance
Mi_40413.1	A1	17.483	Balance
Mi_20205.1	A2	9.48559	Balance
Mi_15897.1	B1	11.0935	Balance
Mi_40414.1	A1	18.6654	Balance
Mi_20206.1	A2	19.7332	Balance
Mi_15896.1	B1	18.6006	Balance
Mi_40415.1	A1	5.16105	Balance
Mi_20207.1	A2	4.82827	Balance
Mi_15895.1	B1	4.08557	Balance
Mi_40416.1	A1	5.35516	Balance
Mi_20208.1	A2	4.87171	Balance
Mi_15894.1	B1	5.92887	Balance
Mi_40417.1	A1	11.2498	Balance
Mi_20209.1	A2	12.5618	Balance
Mi_15893.1	B1	7.91183	Balance
Mi_40418.1	A1	13.3393	Balance
Mi_20210.1	A2	13.3393	Balance
Mi_15891.1	B1	12.4798	Balance
Mi_40420.1	A1	7.37021	Balance
Mi_20211.1	A2	5.93063	Balance
Mi_15889.1	B1	10.1798	Balance
Mi_40422.1	A1	27.8671	Balance
Mi_20213.1	A2	24.5594	Balance
Mi_15888.1	B1	29.3076	Balance
Mi_40423.1	A1	12.7131	Balance
Mi_20214.1	A2	13.6429	Balance
Mi_15887.1	B1	10.7715	Balance
Mi_40424.1	A1	6.36525	Balance
Mi_20215.1	A2	7.1984	Balance
Mi_15886.1	B1	4.69521	Balance
Mi_40425.1	A1	3.65	Balance
Mi_20216.1	A2	8.76269	Balance
Mi_15885.1	B1	4.79184	Balance
Mi_40429.1	A1	8.8407	Balance
Mi_20220.1	A2	8.99264	Balance
Mi_15882.1	B1	11.1174	Balance
Mi_40430.1	A1	1.32171	B1 dominant
Mi_20221.1	A2	1.30462	B1 dominant
Mi_15881.1	B1	8.72372	B1 dominant
Mi_40431.1	A1	31.7107	Balance
Mi_20222.1	A2	45.3275	Balance
Mi_15880.1	B1	24.226	Balance
Mi_40432.1	A1	4.47221	Balance
Mi_20223.1	A2	7.01027	Balance
Mi_15879.1	B1	8.33433	Balance
Mi_40433.1	A1	3.25411	Balance
Mi_20224.1	A2	3.25411	Balance
Mi_15878.1	B1	5.7195	Balance
Mi_40434.1	A1	6.97433	Balance
Mi_20225.1	A2	6.79732	Balance
Mi_15877.1	B1	10.1236	Balance
Mi_40436.1	A1	1.7803	Balance
Mi_20227.1	A2	1.6808	Balance
Mi_15876.1	B1	1.72703	Balance
Mi_40437.1	A1	8.27349	Balance
Mi_20228.1	A2	8.29549	Balance
Mi_15874.1	B1	14.2138	Balance
Mi_40438.1	A1	29.9225	Balance
Mi_20229.1	A2	26.4286	Balance
Mi_15872.1	B1	19.1189	Balance
Mi_40439.1	A1	7.26924	Balance
Mi_20230.1	A2	13.3222	Balance
Mi_15871.1	B1	6.82032	Balance
Mi_40440.1	A1	18.3643	Balance
Mi_20231.1	A2	14.8588	Balance
Mi_15870.1	B1	16.3159	Balance
Mi_40441.1	A1	6.48967	Balance
Mi_20232.1	A2	8.26393	Balance
Mi_15869.1	B1	6.14641	Balance
Mi_40442.1	A1	7.06014	Balance
Mi_20233.1	A2	6.99846	Balance
Mi_15868.1	B1	7.65906	Balance
Mi_40443.1	A1	11.5679	Balance
Mi_20234.1	A2	14.8461	Balance
Mi_15867.1	B1	11.4594	Balance
Mi_40444.1	A1	6.40663	Balance
Mi_20235.1	A2	7.05997	Balance
Mi_15866.1	B1	6.09717	Balance
Mi_40445.1	A1	11.019	Balance
Mi_20236.1	A2	8.15496	Balance
Mi_15865.1	B1	6.9917	Balance
Mi_40446.1	A1	9.11618	Balance
Mi_20237.1	A2	9.3832	Balance
Mi_15864.1	B1	9.41298	Balance
Mi_40447.1	A1	9.40057	Balance
Mi_20238.1	A2	18.024	Balance
Mi_15863.1	B1	15.4841	Balance
Mi_40448.1	A1	0.495063	A1 suppressed
Mi_20239.1	A2	79.904	A1 suppressed
Mi_15862.1	B1	51.7271	A1 suppressed
Mi_40449.1	A1	79.122	Balance
Mi_20240.1	A2	113.68	Balance
Mi_15861.1	B1	114.783	Balance
Mi_40451.1	A1	536.494	Balance
Mi_20242.1	A2	527.237	Balance
Mi_15857.1	B1	511.165	Balance
Mi_40452.1	A1	22.7009	Balance
Mi_20243.1	A2	20.6689	Balance
Mi_15856.1	B1	26.406	Balance
Mi_40453.1	A1	33.6228	Balance
Mi_20244.1	A2	28.9909	Balance
Mi_15848.1	B1	20.38	Balance
Mi_40454.1	A1	21.0193	Balance
Mi_20245.1	A2	17.4919	Balance
Mi_15847.1	B1	25.228	Balance
Mi_40455.1	A1	8.17638	Balance
Mi_20246.1	A2	7.83353	Balance
Mi_15846.1	B1	7.94532	Balance
Mi_40457.1	A1	4.50233	Balance
Mi_20248.1	A2	4.74824	Balance
Mi_15844.1	B1	10.5973	Balance
Mi_40458.1	A1	6.21489	Balance
Mi_20249.1	A2	6.52066	Balance
Mi_15843.1	B1	10.131	Balance
Mi_40460.1	A1	4.11755	Balance
Mi_20251.1	A2	6.78525	Balance
Mi_15841.1	B1	3.54006	Balance
Mi_40461.1	A1	5.02682	Balance
Mi_20252.1	A2	5.02682	Balance
Mi_15840.1	B1	4.20597	Balance
Mi_40463.1	A1	624.218	Balance
Mi_20254.1	A2	409.531	Balance
Mi_15838.1	B1	765.396	Balance
Mi_40464.1	A1	58.8542	Balance
Mi_20255.1	A2	66.769	Balance
Mi_15837.1	B1	61.1587	Balance
Mi_40465.1	A1	10.5388	Balance
Mi_20256.1	A2	9.5196	Balance
Mi_15836.1	B1	5.33061	Balance
Mi_40467.1	A1	9.72512	Balance
Mi_20258.1	A2	4.54295	Balance
Mi_15835.1	B1	4.27497	Balance
Mi_40468.1	A1	11.6154	Balance
Mi_20259.1	A2	6.43531	Balance
Mi_15834.1	B1	9.53939	Balance
Mi_40469.1	A1	19.5914	Balance
Mi_20260.1	A2	19.6139	Balance
Mi_15833.1	B1	18.4851	Balance
Mi_40472.1	A1	7.35297	Balance
Mi_20262.1	A2	11.5268	Balance
Mi_15832.1	B1	10.0227	Balance
Mi_40473.1	A1	40.3419	Balance
Mi_20263.1	A2	31.1199	Balance
Mi_15830.1	B1	35.6452	Balance
Mi_40474.1	A1	10.1726	Balance
Mi_20264.1	A2	7.79337	Balance
Mi_15829.1	B1	6.0086	Balance
Mi_40476.1	A1	14.8082	Balance
Mi_20266.1	A2	14.3161	Balance
Mi_15827.1	B1	17.9403	Balance
Mi_40482.1	A1	12.116	Balance
Mi_20270.1	A2	10.887	Balance
Mi_15825.1	B1	11.9599	Balance
Mi_40483.1	A1	7.96939	Balance
Mi_20271.1	A2	5.81496	Balance
Mi_15824.1	B1	3.81901	Balance
Mi_40485.1	A1	16.4152	Balance
Mi_20273.1	A2	20.7774	Balance
Mi_15815.1	B1	22.8452	Balance
Mi_40486.1	A1	183.32	Balance
Mi_20274.1	A2	157.654	Balance
Mi_15814.1	B1	259.643	Balance
Mi_40487.1	A1	281.273	Balance
Mi_20275.1	A2	265.688	Balance
Mi_15813.1	B1	281.273	Balance
Mi_40488.1	A1	1.80345	Balance
Mi_20276.1	A2	3.00013	Balance
Mi_15812.1	B1	1.92286	Balance
Mi_40490.1	A1	11.6175	Balance
Mi_20280.1	A2	9.40174	Balance
Mi_15810.1	B1	9.38082	Balance
Mi_40492.1	A1	30.9536	Balance
Mi_20282.1	A2	30.7981	Balance
Mi_15808.1	B1	30.539	Balance
Mi_40494.1	A1	21.162	Balance
Mi_20284.1	A2	33.7333	Balance
Mi_15807.1	B1	36.8709	Balance
Mi_40497.1	A1	64.5948	Balance
Mi_20287.1	A2	64.5948	Balance
Mi_15797.1	B1	56.0955	Balance
Mi_40505.1	A1	8.16673	Balance
Mi_20290.1	A2	18.1273	Balance
Mi_15796.1	B1	5.75656	Balance
Mi_40506.1	A1	16.6274	Balance
Mi_20293.1	A2	24.2624	Balance
Mi_15795.1	B1	24.7484	Balance
Mi_40507.1	A1	21.5746	Balance
Mi_20294.1	A2	21.6235	Balance
Mi_15794.1	B1	27.4684	Balance
Mi_40524.1	A1	54.838	Balance
Mi_20308.1	A2	24.1619	Balance
Mi_15783.1	B1	49.5539	Balance
Mi_40633.1	A1	17.232	Balance
Mi_20376.1	A2	17.8385	Balance
Mi_15718.1	B1	16.0032	Balance
Mi_40634.1	A1	11.1791	Balance
Mi_20377.1	A2	12.1212	Balance
Mi_15717.1	B1	28.3862	Balance
Mi_40655.1	A1	6.13274	Balance
Mi_20408.1	A2	5.59142	Balance
Mi_15685.1	B1	6.27724	Balance
Mi_40659.1	A1	8.77559	Balance
Mi_20423.1	A2	6.99327	Balance
Mi_15682.1	B1	14.6266	Balance
Mi_40662.1	A1	13.9801	Balance
Mi_20426.1	A2	14.112	Balance
Mi_15680.1	B1	12.8333	Balance
Mi_40664.1	A1	12.3549	Balance
Mi_20427.1	A2	16.4085	Balance
Mi_15679.1	B1	18.9125	Balance
Mi_40687.1	A1	211.032	Balance
Mi_20437.1	A2	154.374	Balance
Mi_15669.1	B1	236.709	Balance
Mi_40692.1	A1	7.22962	Balance
Mi_20441.1	A2	6.19311	Balance
Mi_15630.1	B1	7.84294	Balance
Mi_40693.1	A1	36.2746	Balance
Mi_20442.1	A2	19.5972	Balance
Mi_15629.1	B1	30.1109	Balance
Mi_40695.1	A1	12.7703	Balance
Mi_20443.1	A2	11.2113	Balance
Mi_15627.1	B1	28.1433	Balance
Mi_40696.1	A1	5.72747	Balance
Mi_20444.1	A2	6.68722	Balance
Mi_15626.1	B1	7.69155	Balance
Mi_40697.1	A1	30.1083	Balance
Mi_20445.1	A2	39.4636	Balance
Mi_15610.1	B1	26.0521	Balance
Mi_40698.1	A1	17.8587	A2 suppressed
Mi_20447.1	A2	4.06523	A2 suppressed
Mi_15608.1	B1	5.32109	A2 suppressed
Mi_40699.1	A1	68.6683	Balance
Mi_20448.1	A2	71.2049	Balance
Mi_15607.1	B1	59.5394	Balance
Mi_40700.1	A1	14.8365	Balance
Mi_20449.1	A2	18.3495	Balance
Mi_15606.1	B1	15.128	Balance
Mi_40702.1	A1	8.40088	Balance
Mi_20451.1	A2	8.17269	Balance
Mi_15604.1	B1	7.87357	Balance
Mi_40703.1	A1	10.0878	Balance
Mi_20452.1	A2	10.4525	Balance
Mi_15603.1	B1	18.0394	Balance
Mi_40704.1	A1	56.471	Balance
Mi_20453.1	A2	60.5122	Balance
Mi_15602.1	B1	61.1706	Balance
Mi_40712.1	A1	7.49134	Balance
Mi_20462.1	A2	7.83917	Balance
Mi_15599.1	B1	7.79261	Balance
Mi_40713.1	A1	12.207	Balance
Mi_20463.1	A2	9.8126	Balance
Mi_15598.1	B1	12.7988	Balance
Mi_40721.1	A1	2.55007	Balance
Mi_20465.1	A2	2.06491	Balance
Mi_15596.1	B1	2.05884	Balance
Mi_40722.1	A1	26.6132	Balance
Mi_20466.1	A2	29.252	Balance
Mi_15595.1	B1	28.5091	Balance
Mi_40723.1	A1	7.25972	Balance
Mi_20467.1	A2	8.95075	Balance
Mi_15594.1	B1	9.67209	Balance
Mi_40724.1	A1	12.1594	Balance
Mi_20468.1	A2	13.1102	Balance
Mi_15593.1	B1	10.9464	Balance
Mi_40726.1	A1	68.2861	Balance
Mi_20470.1	A2	85.3501	Balance
Mi_15591.1	B1	123.03	Balance
Mi_40727.1	A1	13.2037	Balance
Mi_20471.1	A2	18.3934	Balance
Mi_15590.1	B1	18.985	Balance
Mi_40728.1	A1	83.0054	Balance
Mi_20472.1	A2	75.0758	Balance
Mi_15589.1	B1	62.2015	Balance
Mi_40729.1	A1	64.015	B1 suppressed
Mi_20473.1	A2	64.015	B1 suppressed
Mi_15588.1	B1	19.2609	B1 suppressed
Mi_40731.1	A1	14.9429	Balance
Mi_20475.1	A2	16.0043	Balance
Mi_15587.1	B1	11.7841	Balance
Mi_40732.1	A1	5.44718	Balance
Mi_20476.1	A2	6.66435	Balance
Mi_15586.1	B1	11.5701	Balance
Mi_40733.1	A1	3.73394	Balance
Mi_20477.1	A2	10.7027	Balance
Mi_15585.1	B1	4.25508	Balance
Mi_40735.1	A1	100.087	Balance
Mi_20479.1	A2	100.383	Balance
Mi_15584.1	B1	104.026	Balance
Mi_40736.1	A1	45.7963	A2 suppressed
Mi_20480.1	A2	15.3093	A2 suppressed
Mi_15583.1	B1	46.2514	A2 suppressed
Mi_40737.1	A1	9.28723	Balance
Mi_20482.1	A2	9.71008	Balance
Mi_15582.1	B1	13.6023	Balance
Mi_40738.1	A1	5.20256	Balance
Mi_20483.1	A2	5.33819	Balance
Mi_15581.1	B1	4.87661	Balance
Mi_40739.1	A1	11.4973	Balance
Mi_20484.1	A2	11.4973	Balance
Mi_15580.1	B1	13.7879	Balance
Mi_40740.1	A1	14.1561	Balance
Mi_20485.1	A2	15.0706	Balance
Mi_15579.1	B1	21.0653	Balance
Mi_40741.1	A1	19.575	Balance
Mi_20486.1	A2	20.394	Balance
Mi_15578.1	B1	14.6426	Balance
Mi_40742.1	A1	99.1769	Balance
Mi_20487.1	A2	100.358	Balance
Mi_15577.1	B1	123.469	Balance
Mi_40743.1	A1	1.71677	B1 dominant
Mi_20488.1	A2	1.71677	B1 dominant
Mi_15576.1	B1	7.37457	B1 dominant
Mi_40746.1	A1	1.87739	Balance
Mi_20491.1	A2	3.44912	Balance
Mi_15574.1	B1	2.25683	Balance
Mi_40747.1	A1	12.5905	Balance
Mi_20492.1	A2	11.2631	Balance
Mi_15573.1	B1	10.2498	Balance
Mi_40748.1	A1	2.20468	Balance
Mi_20493.1	A2	2.7	Balance
Mi_15572.1	B1	2.77555	Balance
Mi_40753.1	A1	26.8857	Balance
Mi_20498.1	A2	25.0846	Balance
Mi_15568.1	B1	24.3288	Balance
Mi_40754.1	A1	12.6771	Balance
Mi_20499.1	A2	12.2663	Balance
Mi_15567.1	B1	10.5471	Balance
Mi_40755.1	A1	2.40136	Balance
Mi_20500.1	A2	1.96432	Balance
Mi_15566.1	B1	2.04053	Balance
Mi_40756.1	A1	14.74	Balance
Mi_20501.1	A2	10.9245	Balance
Mi_15565.1	B1	12.7936	Balance
Mi_40757.1	A1	24.2483	Balance
Mi_20502.1	A2	27.2991	Balance
Mi_15564.1	B1	24.9775	Balance
Mi_40758.1	A1	7.87858	Balance
Mi_20503.1	A2	7.87858	Balance
Mi_15563.1	B1	12.8907	Balance
Mi_40759.1	A1	41.5192	Balance
Mi_20504.1	A2	47.8273	Balance
Mi_15562.1	B1	35.7597	Balance
Mi_40760.1	A1	43.6824	Balance
Mi_20505.1	A2	30.97	Balance
Mi_15561.1	B1	32.2793	Balance
Mi_40763.1	A1	8.37901	Balance
Mi_20508.1	A2	7.17507	Balance
Mi_15558.1	B1	7.07062	Balance
Mi_40766.1	A1	12.8658	Balance
Mi_20510.1	A2	12.8658	Balance
Mi_15555.1	B1	18.6068	Balance
Mi_40767.1	A1	20.76	Balance
Mi_20511.1	A2	20.76	Balance
Mi_15554.1	B1	21.7584	Balance
Mi_40768.1	A1	10.9092	Balance
Mi_20513.1	A2	19.4988	Balance
Mi_15552.1	B1	14.3461	Balance
Mi_40769.1	A1	2.53836	A1 suppressed
Mi_20514.1	A2	16.2149	A1 suppressed
Mi_15551.1	B1	13.619	A1 suppressed
Mi_40770.1	A1	40.2341	Balance
Mi_20515.1	A2	40.2341	Balance
Mi_15550.1	B1	45.2509	Balance
Mi_40771.1	A1	11.9029	Balance
Mi_20516.1	A2	11.9029	Balance
Mi_15549.1	B1	10.0003	Balance
Mi_40776.1	A1	15.2265	Balance
Mi_20521.1	A2	13.1291	Balance
Mi_15542.1	B1	13.4924	Balance
Mi_40777.1	A1	33.4432	Balance
Mi_20522.1	A2	32.9287	Balance
Mi_15541.1	B1	21.6238	Balance
Mi_40778.1	A1	136.026	Balance
Mi_20523.1	A2	133.099	Balance
Mi_15540.1	B1	129.302	Balance
Mi_40779.1	A1	7.71036	Balance
Mi_20524.1	A2	8.27299	Balance
Mi_15539.1	B1	7.09981	Balance
Mi_40780.1	A1	31.3867	Balance
Mi_20525.1	A2	25.4185	Balance
Mi_15538.1	B1	20.9993	Balance
Mi_40781.1	A1	1.39297	Balance
Mi_20526.1	A2	2.73212	Balance
Mi_15537.1	B1	3.51666	Balance
Mi_40782.1	A1	15.152	Balance
Mi_20527.1	A2	22.9224	Balance
Mi_15536.1	B1	13.8246	Balance
Mi_40783.1	A1	3.16095	Balance
Mi_20528.1	A2	3.75015	Balance
Mi_15535.1	B1	2.94105	Balance
Mi_40784.1	A1	30.4185	Balance
Mi_20529.1	A2	27.9447	Balance
Mi_15534.1	B1	21.5217	Balance
Mi_40785.1	A1	9.47857	Balance
Mi_20530.1	A2	7.43587	Balance
Mi_15533.1	B1	10.2832	Balance
Mi_40786.1	A1	8.12307	Balance
Mi_20531.1	A2	8.26523	Balance
Mi_15532.1	B1	5.48828	Balance
Mi_40787.1	A1	33.9744	Balance
Mi_20532.1	A2	41.1408	Balance
Mi_15531.1	B1	26.7342	Balance
Mi_40789.1	A1	12.3774	Balance
Mi_20534.1	A2	9.82221	Balance
Mi_15528.1	B1	12.138	Balance
Mi_40790.1	A1	8.51245	B1 suppressed
Mi_20535.1	A2	7.11232	B1 suppressed
Mi_15527.1	B1	1.4853	B1 suppressed
Mi_40791.1	A1	28.992	Balance
Mi_20536.1	A2	28.9336	Balance
Mi_15526.1	B1	27.6645	Balance
Mi_40792.1	A1	10.1712	Balance
Mi_20537.1	A2	15.2789	Balance
Mi_15525.1	B1	18.9678	Balance
Mi_40794.1	A1	23.0714	Balance
Mi_20538.1	A2	21.9579	Balance
Mi_15524.1	B1	14.8582	Balance
Mi_40795.1	A1	28.0307	Balance
Mi_20539.1	A2	35.8902	Balance
Mi_15523.1	B1	32.728	Balance
Mi_40796.1	A1	17.9643	Balance
Mi_20540.1	A2	25.6563	Balance
Mi_15522.1	B1	10.7338	Balance
Mi_40800.1	A1	8.18192	Balance
Mi_20545.1	A2	7.32323	Balance
Mi_15518.1	B1	15.43	Balance
Mi_40801.1	A1	3.02228	Balance
Mi_20546.1	A2	3.26811	Balance
Mi_15517.1	B1	4.19444	Balance
Mi_40806.1	A1	1.81072	Balance
Mi_20551.1	A2	2.88237	Balance
Mi_15511.1	B1	2.97041	Balance
Mi_40807.1	A1	5.97121	Balance
Mi_20552.1	A2	5.37876	Balance
Mi_15510.1	B1	2.99342	Balance
Mi_40808.1	A1	37.8167	Balance
Mi_20554.1	A2	36.423	Balance
Mi_15509.1	B1	35.8928	Balance
Mi_40809.1	A1	19.2042	Balance
Mi_20555.1	A2	19.9155	Balance
Mi_15508.1	B1	21.9684	Balance
Mi_40810.1	A1	49.5486	Balance
Mi_20556.1	A2	49.5486	Balance
Mi_15507.1	B1	42.2861	Balance
Mi_40815.1	A1	11.5584	Balance
Mi_20560.1	A2	10.4374	Balance
Mi_15500.1	B1	19.6591	Balance
Mi_40816.1	A1	30.8196	Balance
Mi_20561.1	A2	7.95653	Balance
Mi_15499.1	B1	8.15497	Balance
Mi_40818.1	A1	246.16	Balance
Mi_20563.1	A2	246.16	Balance
Mi_15496.1	B1	273.024	Balance
Mi_40819.1	A1	9.54628	Balance
Mi_20564.1	A2	8.28598	Balance
Mi_15495.1	B1	7.24916	Balance
Mi_40820.1	A1	4.88759	Balance
Mi_20565.1	A2	3.29133	Balance
Mi_15494.1	B1	2.51199	Balance
Mi_40822.1	A1	8.5643	Balance
Mi_20567.1	A2	5.8303	Balance
Mi_15492.1	B1	9.71724	Balance
Mi_40823.1	A1	5.55641	Balance
Mi_20568.1	A2	5.86811	Balance
Mi_15491.1	B1	7.6039	Balance
Mi_40824.1	A1	90.0779	Balance
Mi_20569.1	A2	90.0779	Balance
Mi_15490.1	B1	119.511	Balance
Mi_40825.1	A1	12.0688	Balance
Mi_20570.1	A2	10.6036	Balance
Mi_15489.1	B1	14.1034	Balance
Mi_40826.1	A1	26.797	Balance
Mi_20571.1	A2	26.1647	Balance
Mi_15488.1	B1	26.6444	Balance
Mi_40827.1	A1	7.37102	Balance
Mi_20572.1	A2	10.8258	Balance
Mi_15487.1	B1	10.4789	Balance
Mi_40830.1	A1	5.83139	Balance
Mi_20576.1	A2	5.61245	Balance
Mi_15483.1	B1	4.46908	Balance
Mi_40831.1	A1	4.74975	Balance
Mi_20577.1	A2	5.41399	Balance
Mi_15482.1	B1	4.42141	Balance
Mi_40832.1	A1	3.87485	Balance
Mi_20578.1	A2	7.45616	Balance
Mi_15480.1	B1	6.64168	Balance
Mi_40833.1	A1	13.9409	Balance
Mi_20579.1	A2	12.3461	Balance
Mi_15479.1	B1	11.8848	Balance
Mi_40834.1	A1	21.8716	Balance
Mi_20580.1	A2	29.485	Balance
Mi_15478.1	B1	15.624	Balance
Mi_40838.1	A1	4.81296	Balance
Mi_20584.1	A2	5.16909	Balance
Mi_15474.1	B1	7.62318	Balance
Mi_40839.1	A1	104.929	Balance
Mi_20586.1	A2	85.6183	Balance
Mi_15473.1	B1	72.2915	Balance
Mi_40840.1	A1	10.7265	Balance
Mi_20587.1	A2	13.3098	Balance
Mi_15472.1	B1	10.5231	Balance
Mi_40842.1	A1	5.92084	B1 suppressed
Mi_20589.1	A2	6.75419	B1 suppressed
Mi_15470.1	B1	2.31107	B1 suppressed
Mi_40843.1	A1	5.95402	Balance
Mi_20590.1	A2	6.15787	Balance
Mi_15469.1	B1	6.94422	Balance
Mi_40850.1	A1	83.7431	Balance
Mi_20592.1	A2	77.2508	Balance
Mi_15467.1	B1	55.7835	Balance
Mi_40852.1	A1	9.40217	Balance
Mi_20594.1	A2	11.1684	Balance
Mi_15466.1	B1	10.7153	Balance
Mi_40853.1	A1	7.10591	Balance
Mi_20595.1	A2	5.41006	Balance
Mi_15465.1	B1	5.04183	Balance
Mi_40854.1	A1	18.4474	Balance
Mi_20596.1	A2	18.4474	Balance
Mi_15464.1	B1	17.4031	Balance
Mi_40855.1	A1	13.4686	Balance
Mi_20600.1	A2	13.4686	Balance
Mi_15463.1	B1	11.8087	Balance
Mi_40856.1	A1	44.3682	Balance
Mi_20601.1	A2	68.6413	Balance
Mi_15462.1	B1	46.8107	Balance
Mi_40857.1	A1	3.75916	Balance
Mi_20604.1	A2	3.14148	Balance
Mi_15461.1	B1	4.28684	Balance
Mi_40858.1	A1	100.725	A2 suppressed
Mi_20605.1	A2	32.0933	A2 suppressed
Mi_15460.1	B1	61.9892	A2 suppressed
Mi_40862.1	A1	15.749	Balance
Mi_20609.1	A2	12.6458	Balance
Mi_15456.1	B1	7.25966	Balance
Mi_40868.1	A1	11.1479	Balance
Mi_20615.1	A2	9.64533	Balance
Mi_15451.1	B1	13.802	Balance
Mi_40869.1	A1	77.9263	Balance
Mi_20616.1	A2	91.3747	Balance
Mi_15450.1	B1	94.119	Balance
Mi_40870.1	A1	46.2403	Balance
Mi_20617.1	A2	44.6499	Balance
Mi_15449.1	B1	43.5435	Balance
Mi_40882.1	A1	3.3019	B1 suppressed
Mi_20628.1	A2	1.91795	B1 suppressed
Mi_15430.1	B1	0.700042	B1 suppressed
Mi_40883.1	A1	9.20435	Balance
Mi_20629.1	A2	8.01584	Balance
Mi_15429.1	B1	8.29276	Balance
Mi_40884.1	A1	24.455	Balance
Mi_20630.1	A2	23.0978	Balance
Mi_15428.1	B1	16.9591	Balance
Mi_40885.1	A1	17.8568	Balance
Mi_20631.1	A2	25.0163	Balance
Mi_15427.1	B1	28.9476	Balance
Mi_40887.1	A1	71.9134	Balance
Mi_20633.1	A2	133.117	Balance
Mi_15425.1	B1	81.2297	Balance
Mi_40890.1	A1	5.98716	B1 dominant
Mi_20637.1	A2	24.9967	B1 dominant
Mi_15422.1	B1	129.944	B1 dominant
Mi_40891.1	A1	2.67195	B1 suppressed
Mi_20638.1	A2	3.08664	B1 suppressed
Mi_15421.1	B1	1.10244	B1 suppressed
Mi_40893.1	A1	4.69071	A2 suppressed
Mi_20639.1	A2	1.58896	A2 suppressed
Mi_15419.1	B1	4.69297	A2 suppressed
Mi_40899.1	A1	3.91421	Balance
Mi_20644.1	A2	4.36203	Balance
Mi_15415.1	B1	3.75039	Balance
Mi_40901.1	A1	17.759	B1 suppressed
Mi_20646.1	A2	12.9009	B1 suppressed
Mi_15413.1	B1	4.92982	B1 suppressed
Mi_40902.1	A1	10.0946	Balance
Mi_20648.1	A2	9.05173	Balance
Mi_15412.1	B1	18.7947	Balance
Mi_40906.1	A1	14.0945	Balance
Mi_20651.1	A2	14.3755	Balance
Mi_15409.1	B1	17.1797	Balance
Mi_40907.1	A1	23.6124	Balance
Mi_20652.1	A2	22.3523	Balance
Mi_15408.1	B1	19.6457	Balance
Mi_40908.1	A1	5.728	Balance
Mi_20653.1	A2	8.25201	Balance
Mi_15407.1	B1	6.26088	Balance
Mi_40909.1	A1	6.25216	Balance
Mi_20654.1	A2	6.86316	Balance
Mi_15405.1	B1	5.86291	Balance
Mi_40910.1	A1	14.7817	Balance
Mi_20655.1	A2	13.0855	Balance
Mi_15404.1	B1	17.1794	Balance
Mi_40911.1	A1	8.12424	Balance
Mi_20656.1	A2	8.69483	Balance
Mi_15403.1	B1	6.67583	Balance
Mi_40912.1	A1	29.337	Balance
Mi_20657.1	A2	41.1776	Balance
Mi_15402.1	B1	44.8891	Balance
Mi_40913.1	A1	13.7804	Balance
Mi_20658.1	A2	15.5008	Balance
Mi_15401.1	B1	45.2761	Balance
Mi_40914.1	A1	17.5232	Balance
Mi_20659.1	A2	17.5232	Balance
Mi_15400.1	B1	16.2711	Balance
Mi_40915.1	A1	11.1142	Balance
Mi_20660.1	A2	9.45384	Balance
Mi_15399.1	B1	9.88636	Balance
Mi_40928.1	A1	133.388	Balance
Mi_20669.1	A2	152.394	Balance
Mi_15391.1	B1	204.583	Balance
Mi_40929.1	A1	57.772	Balance
Mi_20670.1	A2	71.9474	Balance
Mi_15390.1	B1	67.8149	Balance
Mi_40930.1	A1	6.61918	Balance
Mi_20671.1	A2	5.46583	Balance
Mi_15389.1	B1	7.02183	Balance
Mi_40931.1	A1	2.12822	Balance
Mi_20672.1	A2	2.85727	Balance
Mi_15388.1	B1	3.33534	Balance
Mi_40933.1	A1	62.2044	Balance
Mi_20674.1	A2	65.9274	Balance
Mi_15386.1	B1	90.0108	Balance
Mi_40934.1	A1	13.9919	Balance
Mi_20675.1	A2	9.81058	Balance
Mi_15385.1	B1	9.65274	Balance
Mi_40935.1	A1	33.2599	Balance
Mi_20676.1	A2	26.6321	Balance
Mi_15384.1	B1	27.2194	Balance
Mi_40937.1	A1	6.75636	Balance
Mi_20677.1	A2	3.25746	Balance
Mi_15382.1	B1	7.66911	Balance
Mi_40938.1	A1	7.3724	Balance
Mi_20679.1	A2	6.82606	Balance
Mi_15381.1	B1	10.9315	Balance
Mi_40939.1	A1	58.9743	Balance
Mi_20680.1	A2	46.5792	Balance
Mi_15378.1	B1	65.9673	Balance
Mi_40940.1	A1	67.038	B1 suppressed
Mi_20681.1	A2	58.4124	B1 suppressed
Mi_15377.1	B1	13.1104	B1 suppressed
Mi_40941.1	A1	80.7886	A1 dominant
Mi_20682.1	A2	8.34131	A1 dominant
Mi_15376.1	B1	7.25624	A1 dominant
Mi_40943.1	A1	42.8964	Balance
Mi_20684.1	A2	26.9697	Balance
Mi_15375.1	B1	25.2398	Balance
Mi_40944.1	A1	30.4116	Balance
Mi_20685.1	A2	34.838	Balance
Mi_15374.1	B1	34.9238	Balance
Mi_40945.1	A1	14.2626	Balance
Mi_20686.1	A2	11.855	Balance
Mi_15373.1	B1	19.7517	Balance
Mi_40947.1	A1	6.90971	Balance
Mi_20688.1	A2	6.90971	Balance
Mi_15372.1	B1	7.06411	Balance
Mi_40948.1	A1	14.6982	Balance
Mi_20689.1	A2	14.6982	Balance
Mi_15371.1	B1	16.6985	Balance
Mi_40949.1	A1	6.5301	Balance
Mi_20690.1	A2	7.03977	Balance
Mi_15370.1	B1	5.72311	Balance
Mi_40951.1	A1	31.2587	Balance
Mi_20692.1	A2	56.9607	Balance
Mi_15367.1	B1	37.73	Balance
Mi_40955.1	A1	28.4817	Balance
Mi_20693.1	A2	31.3212	Balance
Mi_15366.1	B1	26.0941	Balance
Mi_40956.1	A1	30.0107	Balance
Mi_20694.1	A2	30.8009	Balance
Mi_15365.1	B1	28.656	Balance
Mi_40957.1	A1	7.20098	Balance
Mi_20695.1	A2	8.91205	Balance
Mi_15364.1	B1	3.92906	Balance
Mi_40959.1	A1	15.4731	Balance
Mi_20703.1	A2	27.8473	Balance
Mi_15360.1	B1	19.0342	Balance
Mi_40960.1	A1	270.895	B1 suppressed
Mi_20720.1	A2	193.741	B1 suppressed
Mi_15359.1	B1	81.95	B1 suppressed
Mi_40961.1	A1	21.8766	Balance
Mi_20721.1	A2	38.1806	Balance
Mi_15358.1	B1	20.9665	Balance
Mi_40962.1	A1	25.554	Balance
Mi_20722.1	A2	33.1931	Balance
Mi_15357.1	B1	18.239	Balance
Mi_40963.1	A1	9.63305	Balance
Mi_20723.1	A2	10.3023	Balance
Mi_15356.1	B1	8.04697	Balance
Mi_40964.1	A1	49.2851	Balance
Mi_20725.1	A2	74.8281	Balance
Mi_15354.1	B1	56.0999	Balance
Mi_40965.1	A1	6.30857	Balance
Mi_20726.1	A2	6.67457	Balance
Mi_15353.1	B1	7.10198	Balance
Mi_40966.1	A1	1.93514	Balance
Mi_20727.1	A2	2.06741	Balance
Mi_15352.1	B1	1.3519	Balance
Mi_40977.1	A1	40.4259	B1 suppressed
Mi_20730.1	A2	14.9149	B1 suppressed
Mi_15349.1	B1	10.5664	B1 suppressed
Mi_40978.1	A1	26.9139	Balance
Mi_20731.1	A2	20.1106	Balance
Mi_15348.1	B1	23.5336	Balance
Mi_40979.1	A1	18.6758	Balance
Mi_20732.1	A2	19.8107	Balance
Mi_15347.1	B1	18.2086	Balance
Mi_40980.1	A1	24.4864	Balance
Mi_20733.1	A2	20.306	Balance
Mi_15346.1	B1	22.4501	Balance
Mi_40981.1	A1	7.01134	Balance
Mi_20734.1	A2	14.2057	Balance
Mi_15345.1	B1	8.22134	Balance
Mi_40982.1	A1	19.8347	Balance
Mi_20735.1	A2	20.9835	Balance
Mi_15344.1	B1	18.4125	Balance
Mi_40984.1	A1	51.4742	Balance
Mi_20737.1	A2	76.7587	Balance
Mi_15342.1	B1	53.8693	Balance
Mi_40985.1	A1	13.6054	Balance
Mi_20738.1	A2	10.8565	Balance
Mi_15341.1	B1	9.65874	Balance
Mi_40986.1	A1	4.07705	Balance
Mi_20739.1	A2	4.14697	Balance
Mi_15340.1	B1	4.61444	Balance
Mi_40988.1	A1	13.0835	Balance
Mi_20743.1	A2	16.0935	Balance
Mi_15338.1	B1	11.7951	Balance
Mi_40989.1	A1	26.2727	Balance
Mi_20744.1	A2	32.4295	Balance
Mi_15337.1	B1	21.8124	Balance
Mi_40991.1	A1	4.7871	Balance
Mi_20746.1	A2	6.37806	Balance
Mi_15335.1	B1	6.29975	Balance
Mi_40993.1	A1	18.0601	Balance
Mi_20748.1	A2	16.5789	Balance
Mi_15333.1	B1	17.4007	Balance
Mi_40994.1	A1	11.1024	Balance
Mi_20749.1	A2	20.2692	Balance
Mi_15331.1	B1	15.016	Balance
Mi_40995.1	A1	59.7765	Balance
Mi_20750.1	A2	49.11	Balance
Mi_15330.1	B1	55.0441	Balance
Mi_40996.1	A1	1.51387	Balance
Mi_20753.1	A2	1.68587	Balance
Mi_15329.1	B1	2.02805	Balance
Mi_40998.1	A1	9.68661	A2 dominant
Mi_20754.1	A2	62.884	A2 dominant
Mi_15325.1	B1	11.4771	A2 dominant
Mi_41000.1	A1	29.8424	Balance
[truncated: 11,726 more rows]

## Sheet: Figure5a_Ma4n
Gene	Subgenome	TPM	expression pattern			Number of syntenic group	Expression pattern
Ma4n_35965.1	A1	7.55523	Balance			38	A1A2 dominant
Ma4n_56889.1	A2	7.70603	Balance			13	A1B1 dominant
Ma4n_59619.1	B1	7.83389	Balance			14	A1B2 dominant
Ma4n_25052.1	B2	8.06034	Balance			5	A1 dominant
Ma4n_35971.1	A1	5.64881	Balance			140	A1 suppressed
Ma4n_56881.1	A2	3.42892	Balance			7	A2B1 dominant
Ma4n_59624.1	B1	11.3749	Balance			18	A2B2 dominant
Ma4n_25048.1	B2	4.83432	Balance			12	A2 dominant
Ma4n_35972.1	A1	12.3593	B1 suppressed			167	A2 suppressed
Ma4n_56880.1	A2	7.56217	B1 suppressed			35	B1B2 dominant
Ma4n_59625.1	B1	3.12042	B1 suppressed			12	B1 dominant
Ma4n_25047.1	B2	5.49078	B1 suppressed			154	B1 suppressed
Ma4n_35973.1	A1	5.84006	Balance			17	B2 dominant
Ma4n_56878.1	A2	8.63108	Balance			139	B2 suppressed
Ma4n_59626.1	B1	4.12768	Balance			3921	Balance
Ma4n_25046.1	B2	3.58202	Balance
Ma4n_35975.1	A1	4.49513	Balance
Ma4n_56876.1	A2	5.07904	Balance
Ma4n_59628.1	B1	4.42296	Balance
Ma4n_25043.1	B2	7.0945	Balance
Ma4n_35976.1	A1	20.5684	Balance
Ma4n_56874.1	A2	20.5176	Balance
Ma4n_59629.1	B1	20.1084	Balance
Ma4n_25042.1	B2	15.2631	Balance
Ma4n_35977.1	A1	4.76873	Balance
Ma4n_56873.1	A2	3.09183	Balance
Ma4n_59630.1	B1	2.87869	Balance
Ma4n_25041.1	B2	4.38676	Balance
Ma4n_35978.1	A1	600.961	B2 suppressed
Ma4n_56872.1	A2	376.02	B2 suppressed
Ma4n_59631.1	B1	453.854	B2 suppressed
Ma4n_25040.1	B2	182.596	B2 suppressed
Ma4n_35979.1	A1	12.468	Balance
Ma4n_56870.1	A2	17.1466	Balance
Ma4n_59632.1	B1	8.56002	Balance
Ma4n_25039.1	B2	7.38745	Balance
Ma4n_35980.1	A1	6.39113	A1 suppressed
Ma4n_56869.1	A2	7.92803	A1 suppressed
Ma4n_59633.1	B1	6.93702	A1 suppressed
Ma4n_25038.1	B2	33.3764	A1 suppressed
Ma4n_35986.1	A1	3.32442	B1 suppressed
Ma4n_56862.1	A2	3.21566	B1 suppressed
Ma4n_59652.1	B1	1.79803	B1 suppressed
Ma4n_25036.1	B2	10.3702	B1 suppressed
Ma4n_35987.1	A1	15.7421	Balance
Ma4n_56861.1	A2	27.4794	Balance
Ma4n_59653.1	B1	21.4608	Balance
Ma4n_25035.1	B2	19.1699	Balance
Ma4n_35988.1	A1	7.78903	Balance
Ma4n_56859.1	A2	18.1702	Balance
Ma4n_59654.1	B1	7.32052	Balance
Ma4n_25033.1	B2	15.5727	Balance
Ma4n_35993.1	A1	38.3475	B1 suppressed
Ma4n_56855.1	A2	38.3475	B1 suppressed
Ma4n_59659.1	B1	16.9738	B1 suppressed
Ma4n_25029.1	B2	52.4247	B1 suppressed
Ma4n_35995.1	A1	7.72119	A2B1 dominant
Ma4n_56853.1	A2	32.1332	A2B1 dominant
Ma4n_59661.1	B1	40.7579	A2B1 dominant
Ma4n_25027.1	B2	12.7553	A2B1 dominant
Ma4n_35998.1	A1	31.4799	Balance
Ma4n_56850.1	A2	29.7833	Balance
Ma4n_59664.1	B1	24.5212	Balance
Ma4n_25024.1	B2	35.8008	Balance
Ma4n_35999.1	A1	10.7559	Balance
Ma4n_56849.1	A2	12.148	Balance
Ma4n_59665.1	B1	14.6031	Balance
Ma4n_25023.1	B2	18.9845	Balance
Ma4n_36001.1	A1	4.77489	Balance
Ma4n_56847.1	A2	6.39603	Balance
Ma4n_59670.1	B1	6.77409	Balance
Ma4n_25019.1	B2	7.47358	Balance
Ma4n_36002.1	A1	15.5689	Balance
Ma4n_56846.1	A2	10.2906	Balance
Ma4n_59671.1	B1	14.7504	Balance
Ma4n_25018.1	B2	15.1579	Balance
Ma4n_36007.1	A1	1.94321	A1 suppressed
Ma4n_56839.1	A2	4.34394	A1 suppressed
Ma4n_59676.1	B1	5.83167	A1 suppressed
Ma4n_25014.1	B2	3.75712	A1 suppressed
Ma4n_36008.1	A1	2.95496	Balance
Ma4n_56837.1	A2	5.19533	Balance
Ma4n_59677.1	B1	3.48664	Balance
Ma4n_25013.1	B2	4.37706	Balance
Ma4n_36010.1	A1	38.3504	Balance
Ma4n_56833.1	A2	27.5427	Balance
Ma4n_59679.1	B1	15.7272	Balance
Ma4n_25011.1	B2	35.4956	Balance
Ma4n_36011.1	A1	5.74924	Balance
Ma4n_56832.1	A2	7.64741	Balance
Ma4n_59680.1	B1	8.94097	Balance
Ma4n_25010.1	B2	6.43777	Balance
Ma4n_36015.1	A1	21.8524	Balance
Ma4n_56828.1	A2	10.3195	Balance
Ma4n_59683.1	B1	18.4159	Balance
Ma4n_25003.1	B2	15.6682	Balance
Ma4n_36016.1	A1	9.52128	Balance
Ma4n_56827.1	A2	6.21861	Balance
Ma4n_59617.1	B1	15.0536	Balance
Ma4n_25002.1	B2	6.81281	Balance
Ma4n_36019.1	A1	2.31473	Balance
Ma4n_56821.1	A2	2.28071	Balance
Ma4n_59614.1	B1	2.88715	Balance
Ma4n_24999.1	B2	3.06426	Balance
Ma4n_36022.1	A1	5.22405	Balance
Ma4n_56815.1	A2	10.5775	Balance
Ma4n_59611.1	B1	5.89486	Balance
Ma4n_24996.1	B2	5.42274	Balance
Ma4n_36023.1	A1	3.21543	A1 suppressed
Ma4n_56813.1	A2	5.40739	A1 suppressed
Ma4n_59610.1	B1	8.18279	A1 suppressed
Ma4n_24994.1	B2	8.84707	A1 suppressed
Ma4n_36025.1	A1	8.04955	Balance
Ma4n_56812.1	A2	6.53543	Balance
Ma4n_59609.1	B1	7.71804	Balance
Ma4n_24993.1	B2	7.4771	Balance
Ma4n_36026.1	A1	6.1275	B2 dominant
Ma4n_56811.1	A2	4.5144	B2 dominant
Ma4n_59608.1	B1	3.17519	B2 dominant
Ma4n_24992.1	B2	28.6985	B2 dominant
Ma4n_36028.1	A1	13.9354	Balance
Ma4n_56808.1	A2	17.5823	Balance
Ma4n_59604.1	B1	15.2426	Balance
Ma4n_24989.1	B2	11.4576	Balance
Ma4n_36031.1	A1	17.9978	A2 suppressed
Ma4n_56804.1	A2	3.84558	A2 suppressed
Ma4n_59600.1	B1	4.39414	A2 suppressed
Ma4n_24984.1	B2	4.23377	A2 suppressed
Ma4n_36039.1	A1	4.39258	Balance
Ma4n_56802.1	A2	4.69168	Balance
Ma4n_59598.1	B1	7.56063	Balance
Ma4n_24982.1	B2	8.49727	Balance
Ma4n_36040.1	A1	1.56253	B1B2 dominant
Ma4n_56801.1	A2	1.7984	B1B2 dominant
Ma4n_59597.1	B1	5.25948	B1B2 dominant
Ma4n_24981.1	B2	7.02533	B1B2 dominant
Ma4n_36042.1	A1	7.75273	Balance
Ma4n_56799.1	A2	7.62566	Balance
Ma4n_59594.1	B1	7.37502	Balance
Ma4n_24975.1	B2	19.6733	Balance
Ma4n_36046.1	A1	16.7066	Balance
Ma4n_56795.1	A2	23.9175	Balance
Ma4n_59586.1	B1	26.3587	Balance
Ma4n_24970.1	B2	22.7891	Balance
Ma4n_36048.1	A1	16.6778	Balance
Ma4n_56793.1	A2	12.6959	Balance
Ma4n_59584.1	B1	13.4566	Balance
Ma4n_24967.1	B2	16.2129	Balance
Ma4n_36050.1	A1	3.78413	Balance
Ma4n_56789.1	A2	3.85306	Balance
Ma4n_59578.1	B1	3.03298	Balance
Ma4n_24963.1	B2	2.0608	Balance
Ma4n_36052.1	A1	2.9006	Balance
Ma4n_56773.1	A2	4.47185	Balance
Ma4n_59575.1	B1	4.31613	Balance
Ma4n_24959.1	B2	3.49189	Balance
Ma4n_36068.1	A1	17.11	A2 suppressed
Ma4n_56771.1	A2	7.0254	A2 suppressed
Ma4n_59574.1	B1	23.415	A2 suppressed
Ma4n_24958.1	B2	38.6115	A2 suppressed
Ma4n_36071.1	A1	180.701	B2 suppressed
Ma4n_56768.1	A2	117.609	B2 suppressed
Ma4n_59571.1	B1	122.035	B2 suppressed
Ma4n_24955.1	B2	59.083	B2 suppressed
Ma4n_36074.1	A1	11.8375	B1 dominant
Ma4n_56765.1	A2	3.89843	B1 dominant
Ma4n_59568.1	B1	54.8155	B1 dominant
Ma4n_24952.1	B2	10.9806	B1 dominant
Ma4n_36077.1	A1	6.69627	B1B2 dominant
Ma4n_56763.1	A2	6.69627	B1B2 dominant
Ma4n_59564.1	B1	67.3315	B1B2 dominant
Ma4n_24951.1	B2	20.3234	B1B2 dominant
Ma4n_36078.1	A1	6.83995	Balance
Ma4n_56762.1	A2	7.87176	Balance
Ma4n_59563.1	B1	6.71624	Balance
Ma4n_24950.1	B2	11.8289	Balance
Ma4n_36080.1	A1	18.8622	Balance
Ma4n_56759.1	A2	15.3479	Balance
Ma4n_59548.1	B1	15.327	Balance
Ma4n_24935.1	B2	13.4679	Balance
Ma4n_36081.1	A1	36.181	Balance
Ma4n_56758.1	A2	42.7269	Balance
Ma4n_59547.1	B1	37.2073	Balance
Ma4n_24934.1	B2	40.3188	Balance
Ma4n_36082.1	A1	8.90911	Balance
Ma4n_56757.1	A2	9.60222	Balance
Ma4n_59546.1	B1	8.72795	Balance
Ma4n_24933.1	B2	10.065	Balance
Ma4n_36084.1	A1	11.0073	Balance
Ma4n_56755.1	A2	22.6675	Balance
Ma4n_59544.1	B1	16.0203	Balance
Ma4n_24930.1	B2	9.90516	Balance
Ma4n_36085.1	A1	11.0762	Balance
Ma4n_56753.1	A2	9.05319	Balance
Ma4n_59540.1	B1	8.4949	Balance
Ma4n_24929.1	B2	8.37878	Balance
Ma4n_36088.1	A1	8.43547	A2 suppressed
Ma4n_56750.1	A2	3.15034	A2 suppressed
Ma4n_59537.1	B1	11.5027	A2 suppressed
Ma4n_24926.1	B2	12.0048	A2 suppressed
Ma4n_36090.1	A1	22.0046	Balance
Ma4n_56748.1	A2	16.4378	Balance
Ma4n_59535.1	B1	11.8754	Balance
Ma4n_24886.1	B2	11.0491	Balance
Ma4n_36091.1	A1	2.80858	Balance
Ma4n_56747.1	A2	2.52292	Balance
Ma4n_59534.1	B1	2.4552	Balance
Ma4n_24887.1	B2	4.32769	Balance
Ma4n_36092.1	A1	3.1931	Balance
Ma4n_56746.1	A2	3.22829	Balance
Ma4n_59533.1	B1	3.02325	Balance
Ma4n_24888.1	B2	5.17085	Balance
Ma4n_36093.1	A1	3.94204	Balance
Ma4n_56745.1	A2	5.75962	Balance
Ma4n_59532.1	B1	3.43445	Balance
Ma4n_24889.1	B2	7.15154	Balance
Ma4n_36095.1	A1	3.72765	Balance
Ma4n_56743.1	A2	5.55768	Balance
Ma4n_59531.1	B1	3.20266	Balance
Ma4n_24891.1	B2	3.72067	Balance
Ma4n_36100.1	A1	5.27474	Balance
Ma4n_56740.1	A2	4.59832	Balance
Ma4n_59524.1	B1	10.4757	Balance
Ma4n_24897.1	B2	5.90345	Balance
Ma4n_36102.1	A1	9.8013	Balance
Ma4n_56739.1	A2	10.6139	Balance
Ma4n_59521.1	B1	10.8649	Balance
Ma4n_24902.1	B2	10.8623	Balance
Ma4n_36103.1	A1	7.04083	B2 suppressed
Ma4n_56738.1	A2	7.85046	B2 suppressed
Ma4n_59519.1	B1	2.88208	B2 suppressed
Ma4n_24913.1	B2	1.89795	B2 suppressed
Ma4n_36104.1	A1	3.81491	B1 suppressed
Ma4n_56737.1	A2	5.92137	B1 suppressed
Ma4n_59516.1	B1	1.62144	B1 suppressed
Ma4n_24914.1	B2	4.98402	B1 suppressed
Ma4n_36107.1	A1	1.23798	B2 suppressed
Ma4n_56734.1	A2	2.37058	B2 suppressed
Ma4n_59513.1	B1	0.95518	B2 suppressed
Ma4n_24884.1	B2	0.539664	B2 suppressed
Ma4n_36110.1	A1	7.1897	Balance
Ma4n_56730.1	A2	6.88555	Balance
Ma4n_59510.1	B1	7.4908	Balance
Ma4n_24881.1	B2	7.45237	Balance
Ma4n_36113.1	A1	2.22404	Balance
Ma4n_56726.1	A2	4.25148	Balance
Ma4n_59505.1	B1	2.3963	Balance
Ma4n_24877.1	B2	2.37785	Balance
Ma4n_36115.1	A1	22.4258	Balance
Ma4n_56724.1	A2	22.4258	Balance
Ma4n_59503.1	B1	26.7219	Balance
Ma4n_24875.1	B2	26.7219	Balance
Ma4n_36116.1	A1	1.40843	A1 suppressed
Ma4n_56723.1	A2	2.97372	A1 suppressed
Ma4n_59502.1	B1	4.03017	A1 suppressed
Ma4n_24873.1	B2	7.83551	A1 suppressed
Ma4n_36117.1	A1	7.26984	Balance
Ma4n_56722.1	A2	6.39378	Balance
Ma4n_59501.1	B1	3.25663	Balance
Ma4n_24872.1	B2	3.32511	Balance
Ma4n_36119.1	A1	9.96521	Balance
Ma4n_56718.1	A2	7.75403	Balance
Ma4n_59497.1	B1	9.11951	Balance
Ma4n_24870.1	B2	5.33537	Balance
Ma4n_36122.1	A1	35.7327	Balance
Ma4n_56715.1	A2	35.8393	Balance
Ma4n_59494.1	B1	45.7136	Balance
Ma4n_24867.1	B2	53.0037	Balance
Ma4n_36124.1	A1	8.87358	Balance
Ma4n_56713.1	A2	12.1519	Balance
Ma4n_59492.1	B1	11.5658	Balance
Ma4n_24865.1	B2	7.57677	Balance
Ma4n_36125.1	A1	10.2748	Balance
Ma4n_56712.1	A2	6.01237	Balance
Ma4n_59491.1	B1	6.68908	Balance
Ma4n_24864.1	B2	9.74749	Balance
Ma4n_36126.1	A1	17.9079	Balance
Ma4n_56711.1	A2	9.14523	Balance
Ma4n_59490.1	B1	15.7628	Balance
Ma4n_24863.1	B2	13.5471	Balance
Ma4n_36128.1	A1	32.6407	Balance
Ma4n_56709.1	A2	36.3711	Balance
Ma4n_59486.1	B1	36.7451	Balance
Ma4n_24861.1	B2	30.8196	Balance
Ma4n_36129.1	A1	1.73633	Balance
Ma4n_56708.1	A2	1.6267	Balance
Ma4n_59485.1	B1	2.40158	Balance
Ma4n_24860.1	B2	2.41689	Balance
Ma4n_36130.1	A1	1.56085	Balance
Ma4n_56707.1	A2	3.86307	Balance
Ma4n_59484.1	B1	3.34136	Balance
Ma4n_24859.1	B2	2.84596	Balance
Ma4n_36131.1	A1	6.57905	Balance
Ma4n_56706.1	A2	6.57905	Balance
Ma4n_59483.1	B1	8.03421	Balance
Ma4n_24858.1	B2	6.38396	Balance
Ma4n_36132.1	A1	1.21011	Balance
Ma4n_56705.1	A2	1.97931	Balance
Ma4n_59482.1	B1	2.19614	Balance
Ma4n_24857.1	B2	3.20521	Balance
Ma4n_36133.1	A1	4.06256	Balance
Ma4n_56704.1	A2	3.13674	Balance
Ma4n_59476.1	B1	3.38482	Balance
Ma4n_24856.1	B2	2.94131	Balance
Ma4n_36135.1	A1	4.95183	B1 suppressed
Ma4n_56703.1	A2	6.4478	B1 suppressed
Ma4n_59475.1	B1	1.78621	B1 suppressed
Ma4n_24855.1	B2	3.56601	B1 suppressed
Ma4n_36136.1	A1	13.9218	Balance
Ma4n_56702.1	A2	14.3232	Balance
Ma4n_59474.1	B1	15.4515	Balance
Ma4n_24854.1	B2	13.2301	Balance
Ma4n_36138.1	A1	2.22565	Balance
Ma4n_56700.1	A2	2.22565	Balance
Ma4n_59472.1	B1	1.12493	Balance
Ma4n_24850.1	B2	1.10663	Balance
Ma4n_36139.1	A1	7.89491	Balance
Ma4n_56699.1	A2	8.00608	Balance
Ma4n_59471.1	B1	5.01297	Balance
Ma4n_24848.1	B2	6.9378	Balance
Ma4n_36140.1	A1	18.9826	Balance
Ma4n_56698.1	A2	14.1572	Balance
Ma4n_59466.1	B1	16.2507	Balance
Ma4n_24847.1	B2	15.4695	Balance
Ma4n_36141.1	A1	5.50992	Balance
Ma4n_56697.1	A2	10.3572	Balance
Ma4n_59465.1	B1	6.61944	Balance
Ma4n_24846.1	B2	9.92006	Balance
Ma4n_36153.1	A1	9.57365	Balance
Ma4n_56696.1	A2	10.0094	Balance
Ma4n_59464.1	B1	11.5863	Balance
Ma4n_24845.1	B2	9.41811	Balance
Ma4n_36154.1	A1	8.1134	Balance
Ma4n_56695.1	A2	9.41697	Balance
Ma4n_59463.1	B1	12.2586	Balance
Ma4n_24844.1	B2	10.0883	Balance
Ma4n_36156.1	A1	1.71557	Balance
Ma4n_56694.1	A2	2.05471	Balance
Ma4n_59462.1	B1	1.38364	Balance
Ma4n_24843.1	B2	1.63095	Balance
Ma4n_36157.1	A1	0.836775	B2 dominant
Ma4n_56693.1	A2	0.970828	B2 dominant
Ma4n_59461.1	B1	0.744495	B2 dominant
Ma4n_24842.1	B2	4.69326	B2 dominant
Ma4n_36159.1	A1	20.8677	B2 suppressed
Ma4n_56691.1	A2	38.5576	B2 suppressed
Ma4n_59459.1	B1	15.0413	B2 suppressed
Ma4n_24840.1	B2	8.73157	B2 suppressed
Ma4n_36160.1	A1	39.38	Balance
Ma4n_56690.1	A2	33.0342	Balance
Ma4n_59458.1	B1	37.2198	Balance
Ma4n_24839.1	B2	91.0109	Balance
Ma4n_36164.1	A1	29.0966	A1B1 dominant
Ma4n_56685.1	A2	4.93896	A1B1 dominant
Ma4n_59454.1	B1	8.76324	A1B1 dominant
Ma4n_24834.1	B2	5.96092	A1B1 dominant
Ma4n_36166.1	A1	2.99443	Balance
Ma4n_56684.1	A2	2.55032	Balance
Ma4n_59453.1	B1	5.24125	Balance
Ma4n_24833.1	B2	5.21433	Balance
Ma4n_36167.1	A1	4.57849	Balance
Ma4n_56683.1	A2	4.50913	Balance
Ma4n_59452.1	B1	3.80195	Balance
Ma4n_24832.1	B2	3.80441	Balance
Ma4n_36168.1	A1	21.246	Balance
Ma4n_56682.1	A2	12.061	Balance
Ma4n_59451.1	B1	20.6073	Balance
Ma4n_24830.1	B2	10.9386	Balance
Ma4n_36169.1	A1	1.51028	Balance
Ma4n_56681.1	A2	1.46594	Balance
Ma4n_59450.1	B1	2.93343	Balance
Ma4n_24829.1	B2	1.84673	Balance
Ma4n_36170.1	A1	4.64828	Balance
Ma4n_56680.1	A2	4.21686	Balance
Ma4n_59449.1	B1	7.77557	Balance
Ma4n_24828.1	B2	4.37105	Balance
Ma4n_36171.1	A1	7.90562	Balance
Ma4n_56679.1	A2	7.82516	Balance
Ma4n_59448.1	B1	7.3362	Balance
Ma4n_24827.1	B2	12.6484	Balance
Ma4n_36172.1	A1	5.05774	Balance
Ma4n_56678.1	A2	5.458	Balance
Ma4n_59443.1	B1	8.38218	Balance
Ma4n_24826.1	B2	13.4905	Balance
Ma4n_36173.1	A1	20.5165	Balance
Ma4n_56677.1	A2	17.5298	Balance
Ma4n_59442.1	B1	24.5556	Balance
Ma4n_24825.1	B2	16.8385	Balance
Ma4n_36174.1	A1	14.2257	Balance
Ma4n_56676.1	A2	12.1146	Balance
Ma4n_59441.1	B1	5.96844	Balance
Ma4n_24824.1	B2	10.7916	Balance
Ma4n_36175.1	A1	5.99407	Balance
Ma4n_56675.1	A2	3.98742	Balance
Ma4n_59439.1	B1	2.48163	Balance
Ma4n_24823.1	B2	2.78527	Balance
Ma4n_36177.1	A1	3.71594	Balance
Ma4n_56673.1	A2	3.21814	Balance
Ma4n_59437.1	B1	4.37731	Balance
Ma4n_24821.1	B2	2.48466	Balance
Ma4n_36178.1	A1	10.4886	Balance
Ma4n_56672.1	A2	11.1578	Balance
Ma4n_59436.1	B1	9.0035	Balance
Ma4n_24820.1	B2	18.2752	Balance
Ma4n_36179.1	A1	215.374	Balance
Ma4n_56671.1	A2	198.194	Balance
Ma4n_59435.1	B1	137.59	Balance
Ma4n_24819.1	B2	169.671	Balance
Ma4n_36180.1	A1	236.448	B2 suppressed
Ma4n_56670.1	A2	165.685	B2 suppressed
Ma4n_59434.1	B1	324.199	B2 suppressed
Ma4n_24818.1	B2	85.4464	B2 suppressed
Ma4n_36181.1	A1	6.64845	Balance
Ma4n_56669.1	A2	6.24511	Balance
Ma4n_59433.1	B1	8.58432	Balance
Ma4n_24817.1	B2	6.63305	Balance
Ma4n_36182.1	A1	3.19715	Balance
Ma4n_56668.1	A2	6.25825	Balance
Ma4n_59431.1	B1	3.73146	Balance
Ma4n_24816.1	B2	3.16361	Balance
Ma4n_36183.1	A1	2.70984	Balance
Ma4n_56667.1	A2	3.31122	Balance
Ma4n_59430.1	B1	2.15451	Balance
Ma4n_24815.1	B2	1.94341	Balance
Ma4n_36185.1	A1	9.00306	Balance
Ma4n_56665.1	A2	16.0988	Balance
Ma4n_59427.1	B1	15.4441	Balance
Ma4n_24814.1	B2	17.4846	Balance
Ma4n_36186.1	A1	3.12224	Balance
Ma4n_56664.1	A2	3.18716	Balance
Ma4n_59426.1	B1	2.5937	Balance
Ma4n_24812.1	B2	2.57148	Balance
Ma4n_36187.1	A1	39.9284	Balance
Ma4n_56663.1	A2	47.9208	Balance
Ma4n_59424.1	B1	55.4283	Balance
Ma4n_24811.1	B2	73.2436	Balance
Ma4n_36188.1	A1	81.2417	Balance
Ma4n_56662.1	A2	88.1797	Balance
Ma4n_59423.1	B1	81.4895	Balance
Ma4n_24810.1	B2	87.5086	Balance
Ma4n_36190.1	A1	8.1761	Balance
Ma4n_56660.1	A2	8.08722	Balance
Ma4n_59421.1	B1	8.09946	Balance
Ma4n_24808.1	B2	12.6632	Balance
Ma4n_36191.1	A1	5.29121	Balance
Ma4n_56659.1	A2	5.10753	Balance
Ma4n_59420.1	B1	5.70643	Balance
Ma4n_24805.1	B2	4.4971	Balance
Ma4n_36192.1	A1	37.389	Balance
Ma4n_56658.1	A2	41.3201	Balance
Ma4n_59419.1	B1	52.927	Balance
Ma4n_24804.1	B2	50.8747	Balance
Ma4n_36193.1	A1	4.71167	Balance
Ma4n_56657.1	A2	6.11778	Balance
Ma4n_59418.1	B1	5.13937	Balance
Ma4n_24803.1	B2	8.35176	Balance
Ma4n_36194.1	A1	28.2984	Balance
Ma4n_56656.1	A2	32.6277	Balance
Ma4n_59417.1	B1	34.7826	Balance
Ma4n_24802.1	B2	39.1187	Balance
Ma4n_36195.1	A1	1.95745	B1B2 dominant
Ma4n_56655.1	A2	1.92545	B1B2 dominant
Ma4n_59415.1	B1	11.1553	B1B2 dominant
Ma4n_24801.1	B2	3.1317	B1B2 dominant
Ma4n_36196.1	A1	3.15945	Balance
Ma4n_56654.1	A2	4.34271	Balance
Ma4n_59414.1	B1	3.55082	Balance
Ma4n_24800.1	B2	4.52191	Balance
Ma4n_36200.1	A1	2.37015	Balance
Ma4n_56650.1	A2	3.11943	Balance
Ma4n_59410.1	B1	3.31933	Balance
Ma4n_24795.1	B2	2.88812	Balance
Ma4n_36202.1	A1	5.44045	Balance
Ma4n_56648.1	A2	5.39441	Balance
Ma4n_59408.1	B1	6.47557	Balance
Ma4n_24792.1	B2	5.2234	Balance
Ma4n_36204.1	A1	4.11628	Balance
Ma4n_56646.1	A2	4.18736	Balance
Ma4n_59406.1	B1	4.81557	Balance
Ma4n_24790.1	B2	4.87489	Balance
Ma4n_36209.1	A1	3.12251	Balance
Ma4n_56639.1	A2	3.10834	Balance
Ma4n_59402.1	B1	5.25273	Balance
Ma4n_24785.1	B2	4.67336	Balance
Ma4n_36210.1	A1	21.4498	Balance
Ma4n_56638.1	A2	21.5232	Balance
Ma4n_59401.1	B1	21.8945	Balance
Ma4n_24784.1	B2	21.1159	Balance
Ma4n_36215.1	A1	5.33017	B1 suppressed
Ma4n_56633.1	A2	5.33017	B1 suppressed
Ma4n_59396.1	B1	1.01363	B1 suppressed
Ma4n_24779.1	B2	3.26945	B1 suppressed
Ma4n_36226.1	A1	3.74242	B1 suppressed
Ma4n_56631.1	A2	1.54549	B1 suppressed
Ma4n_59382.1	B1	0.865449	B1 suppressed
Ma4n_24768.1	B2	1.18464	B1 suppressed
Ma4n_36227.1	A1	2.73101	A2 suppressed
Ma4n_56629.1	A2	0.185137	A2 suppressed
Ma4n_59381.1	B1	1.90283	A2 suppressed
Ma4n_24766.1	B2	1.85781	A2 suppressed
Ma4n_36228.1	A1	5.22107	Balance
Ma4n_56628.1	A2	5.2439	Balance
Ma4n_59380.1	B1	10.4496	Balance
Ma4n_24765.1	B2	7.22721	Balance
Ma4n_36234.1	A1	23.0816	A2 suppressed
Ma4n_56620.1	A2	4.99632	A2 suppressed
Ma4n_59374.1	B1	25.4107	A2 suppressed
Ma4n_24760.1	B2	23.3736	A2 suppressed
Ma4n_36235.1	A1	10.9593	Balance
Ma4n_56619.1	A2	9.45985	Balance
Ma4n_59373.1	B1	14.6909	Balance
Ma4n_24758.1	B2	31.6783	Balance
Ma4n_36236.1	A1	6.03457	Balance
Ma4n_56618.1	A2	6.03457	Balance
Ma4n_59372.1	B1	7.84774	Balance
Ma4n_24757.1	B2	6.37483	Balance
Ma4n_36237.1	A1	12.5852	Balance
Ma4n_56617.1	A2	13.1234	Balance
Ma4n_59371.1	B1	16.2662	Balance
Ma4n_24756.1	B2	22.6847	Balance
Ma4n_36238.1	A1	7.1427	Balance
Ma4n_56616.1	A2	8.15428	Balance
Ma4n_59370.1	B1	9.27117	Balance
Ma4n_24755.1	B2	9.49922	Balance
Ma4n_36239.1	A1	45.0747	A2 suppressed
Ma4n_56615.1	A2	7.85513	A2 suppressed
Ma4n_59369.1	B1	32.9697	A2 suppressed
Ma4n_24754.1	B2	45.1991	A2 suppressed
Ma4n_36240.1	A1	7.77298	Balance
Ma4n_56614.1	A2	7.7826	Balance
Ma4n_59368.1	B1	7.13244	Balance
Ma4n_24753.1	B2	6.67035	Balance
Ma4n_36245.1	A1	8.41394	Balance
Ma4n_56609.1	A2	8.94236	Balance
Ma4n_59365.1	B1	11.3445	Balance
Ma4n_24750.1	B2	7.94464	Balance
Ma4n_36249.1	A1	87.9513	Balance
Ma4n_56604.1	A2	101.614	Balance
Ma4n_59350.1	B1	72.5796	Balance
Ma4n_24747.1	B2	72.6264	Balance
Ma4n_36253.1	A1	7.51637	Balance
Ma4n_56600.1	A2	6.09877	Balance
Ma4n_59346.1	B1	4.27657	Balance
Ma4n_24743.1	B2	6.13648	Balance
Ma4n_36254.1	A1	5.21173	Balance
Ma4n_56598.1	A2	7.50837	Balance
Ma4n_59345.1	B1	8.84161	Balance
Ma4n_24742.1	B2	8.79594	Balance
Ma4n_36257.1	A1	46.1032	Balance
Ma4n_56594.1	A2	46.1032	Balance
Ma4n_59339.1	B1	103.48	Balance
Ma4n_24738.1	B2	62.0733	Balance
Ma4n_36258.1	A1	11.1779	Balance
Ma4n_56593.1	A2	14.1112	Balance
Ma4n_59338.1	B1	11.6835	Balance
Ma4n_24737.1	B2	14.6374	Balance
Ma4n_36259.1	A1	19.2599	B1 suppressed
Ma4n_56592.1	A2	21.3563	B1 suppressed
Ma4n_59337.1	B1	6.7919	B1 suppressed
Ma4n_24735.1	B2	10.4503	B1 suppressed
Ma4n_36260.1	A1	1.67041	Balance
Ma4n_56591.1	A2	1.17597	Balance
Ma4n_59336.1	B1	2.28463	Balance
Ma4n_24733.1	B2	1.47719	Balance
Ma4n_36261.1	A1	15.2127	Balance
Ma4n_56589.1	A2	7.3432	Balance
Ma4n_59335.1	B1	8.6018	Balance
Ma4n_24731.1	B2	13.3951	Balance
Ma4n_36263.1	A1	9.70543	Balance
Ma4n_56588.1	A2	10.8627	Balance
Ma4n_59334.1	B1	7.81343	Balance
Ma4n_24730.1	B2	10.5224	Balance
Ma4n_36264.1	A1	8.7043	Balance
Ma4n_56587.1	A2	8.6966	Balance
Ma4n_59333.1	B1	9.13687	Balance
Ma4n_24728.1	B2	7.54279	Balance
Ma4n_36265.1	A1	12.2694	Balance
Ma4n_56586.1	A2	17.8262	Balance
Ma4n_59332.1	B1	21.2559	Balance
Ma4n_24727.1	B2	23.3264	Balance
Ma4n_36266.1	A1	8.07195	B2 suppressed
Ma4n_56585.1	A2	9.66113	B2 suppressed
Ma4n_59331.1	B1	4.91213	B2 suppressed
Ma4n_24726.1	B2	2.78913	B2 suppressed
Ma4n_36267.1	A1	4.20871	B2 suppressed
Ma4n_56584.1	A2	5.03519	B2 suppressed
Ma4n_59330.1	B1	7.75269	B2 suppressed
Ma4n_24725.1	B2	1.57482	B2 suppressed
Ma4n_36269.1	A1	10.743	Balance
Ma4n_56582.1	A2	12.6123	Balance
Ma4n_59326.1	B1	13.4108	Balance
Ma4n_24723.1	B2	11.9992	Balance
Ma4n_36271.1	A1	17.4286	Balance
Ma4n_56580.1	A2	22.3578	Balance
Ma4n_59324.1	B1	17.4378	Balance
Ma4n_24721.1	B2	25.0039	Balance
Ma4n_36272.1	A1	5.69382	Balance
Ma4n_56579.1	A2	5.48706	Balance
Ma4n_59323.1	B1	3.84367	Balance
Ma4n_24720.1	B2	7.62155	Balance
Ma4n_36273.1	A1	7.27563	Balance
Ma4n_56578.1	A2	5.20073	Balance
Ma4n_59322.1	B1	4.84906	Balance
Ma4n_24719.1	B2	5.69551	Balance
Ma4n_36274.1	A1	58.5724	Balance
Ma4n_56577.1	A2	51.1727	Balance
Ma4n_59321.1	B1	29.7826	Balance
Ma4n_24718.1	B2	35.1346	Balance
Ma4n_36276.1	A1	3.56349	Balance
Ma4n_56575.1	A2	3.56349	Balance
Ma4n_59319.1	B1	2.67145	Balance
Ma4n_24716.1	B2	2.42882	Balance
Ma4n_36279.1	A1	10.8332	Balance
Ma4n_56572.1	A2	6.13715	Balance
Ma4n_59316.1	B1	6.45391	Balance
Ma4n_24713.1	B2	5.17001	Balance
Ma4n_36281.1	A1	2.29206	Balance
Ma4n_56571.1	A2	1.27297	Balance
Ma4n_59315.1	B1	2.17246	Balance
Ma4n_24712.1	B2	2.64196	Balance
Ma4n_36285.1	A1	3.19528	Balance
Ma4n_56569.1	A2	3.36459	Balance
Ma4n_59313.1	B1	5.23678	Balance
Ma4n_24710.1	B2	4.38995	Balance
Ma4n_36286.1	A1	7.2231	Balance
Ma4n_56567.1	A2	5.62874	Balance
Ma4n_59312.1	B1	4.33452	Balance
Ma4n_24708.1	B2	8.86069	Balance
Ma4n_36290.1	A1	37.6876	Balance
Ma4n_56564.1	A2	37.6876	Balance
Ma4n_59309.1	B1	21.0753	Balance
Ma4n_24704.1	B2	46.285	Balance
Ma4n_36294.1	A1	8.00418	Balance
Ma4n_56561.1	A2	14.2339	Balance
Ma4n_59306.1	B1	10.9017	Balance
Ma4n_24702.1	B2	9.78177	Balance
Ma4n_36295.1	A1	14.5697	Balance
Ma4n_56560.1	A2	32.0856	Balance
Ma4n_59305.1	B1	22.4761	Balance
Ma4n_24700.1	B2	24.1897	Balance
Ma4n_36296.1	A1	3.19609	Balance
Ma4n_56559.1	A2	6.47525	Balance
Ma4n_59304.1	B1	4.52714	Balance
Ma4n_24699.1	B2	5.2979	Balance
Ma4n_36298.1	A1	6.24592	Balance
Ma4n_56558.1	A2	8.99092	Balance
Ma4n_59303.1	B1	4.88465	Balance
Ma4n_24698.1	B2	5.83327	Balance
Ma4n_36299.1	A1	21.0686	Balance
Ma4n_56557.1	A2	10.865	Balance
Ma4n_59302.1	B1	10.1757	Balance
Ma4n_24697.1	B2	9.53758	Balance
Ma4n_36300.1	A1	38.5584	Balance
Ma4n_56556.1	A2	40.3922	Balance
Ma4n_59301.1	B1	35.5757	Balance
Ma4n_24694.1	B2	22.4235	Balance
Ma4n_36301.1	A1	9.49969	Balance
Ma4n_56555.1	A2	9.91038	Balance
Ma4n_59300.1	B1	5.5245	Balance
Ma4n_24693.1	B2	13.2368	Balance
Ma4n_36303.1	A1	8.64662	Balance
Ma4n_56553.1	A2	14.6487	Balance
Ma4n_59298.1	B1	6.71414	Balance
Ma4n_24691.1	B2	5.32203	Balance
Ma4n_36304.1	A1	7.46237	B2 suppressed
Ma4n_56552.1	A2	9.11291	B2 suppressed
Ma4n_59297.1	B1	9.28821	B2 suppressed
Ma4n_24690.1	B2	3.28302	B2 suppressed
Ma4n_36307.1	A1	52.1178	Balance
Ma4n_56550.1	A2	49.8776	Balance
Ma4n_59294.1	B1	39.9378	Balance
Ma4n_24687.1	B2	47.2099	Balance
Ma4n_36308.1	A1	14.4242	Balance
Ma4n_56549.1	A2	15.7134	Balance
Ma4n_59293.1	B1	12.8864	Balance
Ma4n_24684.1	B2	29.8153	Balance
Ma4n_36309.1	A1	9.75429	Balance
Ma4n_56548.1	A2	8.75585	Balance
Ma4n_59291.1	B1	9.46175	Balance
Ma4n_24683.1	B2	9.11942	Balance
Ma4n_36310.1	A1	3.08279	Balance
Ma4n_56547.1	A2	4.22968	Balance
Ma4n_59290.1	B1	9.86045	Balance
Ma4n_24682.1	B2	2.93563	Balance
Ma4n_36311.1	A1	7.00952	Balance
Ma4n_56545.1	A2	7.50077	Balance
Ma4n_59288.1	B1	8.46251	Balance
Ma4n_24681.1	B2	8.17601	Balance
Ma4n_36313.1	A1	7.86782	B1 suppressed
Ma4n_56544.1	A2	6.48946	B1 suppressed
Ma4n_59286.1	B1	1.09279	B1 suppressed
Ma4n_24680.1	B2	7.33141	B1 suppressed
Ma4n_36315.1	A1	23.8684	Balance
Ma4n_56542.1	A2	30.77	Balance
Ma4n_59281.1	B1	31.9448	Balance
Ma4n_24678.1	B2	41.3041	Balance
Ma4n_36318.1	A1	2.35021	Balance
Ma4n_56539.1	A2	2.5748	Balance
Ma4n_59279.1	B1	2.81683	Balance
Ma4n_24675.1	B2	2.17885	Balance
Ma4n_36319.1	A1	10.4725	Balance
Ma4n_56538.1	A2	7.23819	Balance
Ma4n_59278.1	B1	8.20123	Balance
Ma4n_24674.1	B2	14.1703	Balance
Ma4n_36320.1	A1	60.4382	Balance
Ma4n_56537.1	A2	36.1945	Balance
Ma4n_59277.1	B1	61.5888	Balance
Ma4n_24673.1	B2	49.1404	Balance
Ma4n_36321.1	A1	100.28	A1 suppressed
Ma4n_56536.1	A2	185.564	A1 suppressed
Ma4n_59276.1	B1	207.369	A1 suppressed
Ma4n_24672.1	B2	427.266	A1 suppressed
Ma4n_36322.1	A1	36.1417	A2 suppressed
Ma4n_56535.1	A2	16.6059	A2 suppressed
Ma4n_59275.1	B1	55.3219	A2 suppressed
Ma4n_24671.1	B2	68.8538	A2 suppressed
Ma4n_36323.1	A1	21.2632	Balance
Ma4n_56534.1	A2	22.3348	Balance
Ma4n_59274.1	B1	20.1369	Balance
Ma4n_24670.1	B2	17.8059	Balance
Ma4n_36324.1	A1	75.97	Balance
Ma4n_56533.1	A2	25.1946	Balance
Ma4n_59273.1	B1	39.0385	Balance
Ma4n_24669.1	B2	31.0496	Balance
Ma4n_36326.1	A1	10.3668	Balance
Ma4n_56532.1	A2	4.74686	Balance
Ma4n_59271.1	B1	3.79024	Balance
Ma4n_24667.1	B2	8.50879	Balance
Ma4n_36332.1	A1	9.20161	Balance
Ma4n_56527.1	A2	15.0188	Balance
Ma4n_59265.1	B1	13.3302	Balance
Ma4n_24661.1	B2	11.6141	Balance
Ma4n_36333.1	A1	6.07605	Balance
Ma4n_56525.1	A2	4.92781	Balance
Ma4n_59264.1	B1	7.46986	Balance
Ma4n_24660.1	B2	5.19009	Balance
Ma4n_36334.1	A1	38.193	Balance
Ma4n_56524.1	A2	57.5443	Balance
Ma4n_59263.1	B1	38.8744	Balance
Ma4n_24659.1	B2	34.1361	Balance
Ma4n_36335.1	A1	3.41871	B1B2 dominant
Ma4n_56523.1	A2	4.89105	B1B2 dominant
Ma4n_59262.1	B1	27.3639	B1B2 dominant
Ma4n_24658.1	B2	7.67757	B1B2 dominant
Ma4n_36336.1	A1	5.89011	Balance
Ma4n_56522.1	A2	6.13867	Balance
Ma4n_59260.1	B1	9.13787	Balance
Ma4n_24656.1	B2	4.18798	Balance
Ma4n_36337.1	A1	4.05661	Balance
Ma4n_56521.1	A2	2.43599	Balance
Ma4n_59259.1	B1	3.6351	Balance
Ma4n_24655.1	B2	3.98807	Balance
Ma4n_36338.1	A1	2.5936	Balance
Ma4n_56520.1	A2	2.48297	Balance
Ma4n_59258.1	B1	3.5443	Balance
Ma4n_24654.1	B2	3.82698	Balance
Ma4n_36339.1	A1	18.5662	Balance
Ma4n_56519.1	A2	23.1326	Balance
Ma4n_59257.1	B1	13.6628	Balance
Ma4n_24653.1	B2	16.6078	Balance
Ma4n_36340.1	A1	11.6223	Balance
Ma4n_56518.1	A2	9.02017	Balance
Ma4n_59256.1	B1	9.1156	Balance
Ma4n_24652.1	B2	9.1156	Balance
Ma4n_36341.1	A1	7.3921	Balance
Ma4n_56517.1	A2	10.9891	Balance
Ma4n_59255.1	B1	6.75229	Balance
Ma4n_24651.1	B2	6.4646	Balance
Ma4n_36343.1	A1	11.6432	Balance
Ma4n_56514.1	A2	10.7102	Balance
Ma4n_59253.1	B1	5.49765	Balance
Ma4n_24649.1	B2	7.46444	Balance
Ma4n_36347.1	A1	3.48072	Balance
Ma4n_56511.1	A2	5.26176	Balance
Ma4n_59250.1	B1	5.55201	Balance
Ma4n_24647.1	B2	2.88054	Balance
Ma4n_36348.1	A1	2.93306	Balance
Ma4n_56510.1	A2	2.38716	Balance
Ma4n_59249.1	B1	1.22106	Balance
Ma4n_24646.1	B2	1.75652	Balance
Ma4n_36350.1	A1	3.37085	Balance
Ma4n_56508.1	A2	4.33911	Balance
Ma4n_59246.1	B1	11.4414	Balance
Ma4n_24644.1	B2	3.89085	Balance
Ma4n_36355.1	A1	9.38065	Balance
Ma4n_56501.1	A2	9.06319	Balance
Ma4n_59242.1	B1	7.44966	Balance
Ma4n_24639.1	B2	11.8058	Balance
Ma4n_36356.1	A1	8.35518	Balance
Ma4n_56500.1	A2	4.70507	Balance
Ma4n_59225.1	B1	9.17951	Balance
Ma4n_24638.1	B2	11.5758	Balance
Ma4n_36362.1	A1	1.49582	Balance
Ma4n_56494.1	A2	1.65811	Balance
Ma4n_59224.1	B1	2.4583	Balance
Ma4n_24633.1	B2	1.99602	Balance
Ma4n_36366.1	A1	2.66991	A2 suppressed
Ma4n_56490.1	A2	1.39419	A2 suppressed
Ma4n_59220.1	B1	6.29656	A2 suppressed
Ma4n_24627.1	B2	2.67776	A2 suppressed
Ma4n_36369.1	A1	20.7487	A1B1 dominant
Ma4n_56488.1	A2	1.35835	A1B1 dominant
Ma4n_59218.1	B1	22.3848	A1B1 dominant
Ma4n_24625.1	B2	3.00977	A1B1 dominant
Ma4n_36395.1	A1	19.0596	Balance
Ma4n_56469.1	A2	29.6504	Balance
Ma4n_59146.1	B1	44.7263	Balance
Ma4n_24608.1	B2	19.1704	Balance
Ma4n_36405.1	A1	4.13324	B1 suppressed
Ma4n_56460.1	A2	6.45175	B1 suppressed
Ma4n_59137.1	B1	1.54705	B1 suppressed
Ma4n_24599.1	B2	3.41996	B1 suppressed
Ma4n_36430.1	A1	324.157	Balance
Ma4n_56448.1	A2	271.85	Balance
Ma4n_59070.1	B1	542.561	Balance
Ma4n_24575.1	B2	265.705	Balance
Ma4n_36431.1	A1	14.6457	A2B1 dominant
Ma4n_56447.1	A2	22.9298	A2B1 dominant
Ma4n_59069.1	B1	69.3704	A2B1 dominant
Ma4n_24574.1	B2	11.6028	A2B1 dominant
Ma4n_36438.1	A1	10.0613	B1 suppressed
Ma4n_56443.1	A2	4.8989	B1 suppressed
Ma4n_59065.1	B1	2.2951	B1 suppressed
Ma4n_24571.1	B2	4.81346	B1 suppressed
Ma4n_36439.1	A1	9.82667	A2 suppressed
Ma4n_56440.1	A2	2.31629	A2 suppressed
Ma4n_59064.1	B1	18.7839	A2 suppressed
Ma4n_24570.1	B2	12.205	A2 suppressed
Ma4n_36442.1	A1	5.49531	Balance
Ma4n_56438.1	A2	6.86369	Balance
Ma4n_59063.1	B1	5.34941	Balance
Ma4n_24567.1	B2	6.84435	Balance
Ma4n_36444.1	A1	5.48485	Balance
Ma4n_56437.1	A2	6.07627	Balance
Ma4n_59060.1	B1	9.56517	Balance
Ma4n_24566.1	B2	5.97056	Balance
Ma4n_36445.1	A1	5.22547	Balance
Ma4n_56436.1	A2	6.03866	Balance
Ma4n_59059.1	B1	4.61467	Balance
Ma4n_24565.1	B2	4.36438	Balance
Ma4n_36449.1	A1	1.98854	Balance
Ma4n_56433.1	A2	2.71647	Balance
Ma4n_59055.1	B1	1.76484	Balance
Ma4n_24561.1	B2	4.29569	Balance
Ma4n_36451.1	A1	9.00963	B2 suppressed
Ma4n_56431.1	A2	9.42038	B2 suppressed
Ma4n_59053.1	B1	6.8501	B2 suppressed
Ma4n_24556.1	B2	1.05767	B2 suppressed
Ma4n_36455.1	A1	14.2011	Balance
Ma4n_56429.1	A2	11.9736	Balance
Ma4n_59049.1	B1	17.7249	Balance
Ma4n_24552.1	B2	14.4953	Balance
Ma4n_36456.1	A1	11.4876	Balance
Ma4n_56427.1	A2	10.8815	Balance
Ma4n_59048.1	B1	10.1471	Balance
Ma4n_24551.1	B2	12.6286	Balance
Ma4n_36458.1	A1	25.7699	Balance
Ma4n_56425.1	A2	13.2072	Balance
Ma4n_59045.1	B1	26.7871	Balance
Ma4n_24549.1	B2	20.9775	Balance
Ma4n_36459.1	A1	11.2436	Balance
Ma4n_56424.1	A2	8.80833	Balance
Ma4n_59044.1	B1	13.8079	Balance
Ma4n_24548.1	B2	13.4163	Balance
Ma4n_36465.1	A1	10.6226	Balance
Ma4n_56419.1	A2	14.8016	Balance
Ma4n_59037.1	B1	14.9717	Balance
Ma4n_24544.1	B2	17.8655	Balance
Ma4n_36477.1	A1	9.77202	Balance
Ma4n_56416.1	A2	11.2094	Balance
Ma4n_59036.1	B1	7.57105	Balance
Ma4n_24542.1	B2	11.002	Balance
Ma4n_36478.1	A1	1.61497	Balance
Ma4n_56413.1	A2	2.28821	Balance
Ma4n_59035.1	B1	2.87352	Balance
Ma4n_24541.1	B2	2.57606	Balance
Ma4n_36479.1	A1	2.51252	A1 suppressed
Ma4n_56412.1	A2	6.57062	A1 suppressed
Ma4n_59034.1	B1	6.26704	A1 suppressed
Ma4n_24540.1	B2	7.72616	A1 suppressed
Ma4n_36480.1	A1	1.91784	Balance
Ma4n_56411.1	A2	2.27192	Balance
Ma4n_59033.1	B1	1.45143	Balance
Ma4n_24539.1	B2	2.91881	Balance
Ma4n_36481.1	A1	56.3769	Balance
Ma4n_56410.1	A2	56.3769	Balance
Ma4n_59032.1	B1	48.6794	Balance
Ma4n_24538.1	B2	69.7823	Balance
Ma4n_36485.1	A1	5.03298	Balance
Ma4n_56406.1	A2	5.02575	Balance
Ma4n_59029.1	B1	4.1767	Balance
Ma4n_24534.1	B2	4.16232	Balance
Ma4n_36486.1	A1	9.94574	Balance
Ma4n_56405.1	A2	11.5698	Balance
Ma4n_59028.1	B1	11.6008	Balance
Ma4n_24533.1	B2	8.78474	Balance
Ma4n_36490.1	A1	3.08348	A2 suppressed
Ma4n_56402.1	A2	0.753156	A2 suppressed
Ma4n_59024.1	B1	2.49024	A2 suppressed
Ma4n_24528.1	B2	4.06921	A2 suppressed
Ma4n_36514.1	A1	73.1883	Balance
Ma4n_56390.1	A2	27.3246	Balance
Ma4n_59015.1	B1	31.7888	Balance
Ma4n_24517.1	B2	25.2606	Balance
Ma4n_36521.1	A1	4.10244	Balance
Ma4n_56385.1	A2	3.95336	Balance
Ma4n_59010.1	B1	3.39327	Balance
Ma4n_24513.1	B2	4.27151	Balance
Ma4n_36522.1	A1	4.62675	Balance
Ma4n_56383.1	A2	8.62655	Balance
Ma4n_59009.1	B1	6.61779	Balance
Ma4n_24512.1	B2	6.06859	Balance
Ma4n_36523.1	A1	11.2197	Balance
Ma4n_56382.1	A2	11.3701	Balance
Ma4n_59008.1	B1	11.3502	Balance
Ma4n_24511.1	B2	8.54851	Balance
Ma4n_36524.1	A1	7.44365	Balance
Ma4n_56381.1	A2	5.40069	Balance
Ma4n_59007.1	B1	8.4308	Balance
Ma4n_24510.1	B2	6.93792	Balance
Ma4n_36526.1	A1	7.61429	Balance
Ma4n_56379.1	A2	10.6669	Balance
Ma4n_59005.1	B1	7.47447	Balance
Ma4n_24508.1	B2	6.76258	Balance
Ma4n_36531.1	A1	12.079	Balance
Ma4n_56375.1	A2	15.5458	Balance
Ma4n_59001.1	B1	10.7553	Balance
Ma4n_24505.1	B2	12.4938	Balance
Ma4n_36540.1	A1	27.573	Balance
Ma4n_56367.1	A2	14.8424	Balance
Ma4n_58994.1	B1	17.4641	Balance
Ma4n_24497.1	B2	23.8111	Balance
Ma4n_36544.1	A1	4.99732	Balance
Ma4n_56364.1	A2	4.79732	Balance
Ma4n_58987.1	B1	4.57501	Balance
Ma4n_24494.1	B2	4.5056	Balance
Ma4n_36550.1	A1	10.3331	B2 suppressed
Ma4n_56358.1	A2	8.72395	B2 suppressed
Ma4n_58983.1	B1	6.39978	B2 suppressed
Ma4n_24486.1	B2	3.2352	B2 suppressed
Ma4n_36551.1	A1	1.48265	A1 suppressed
Ma4n_56357.1	A2	3.07462	A1 suppressed
Ma4n_58982.1	B1	2.99995	A1 suppressed
Ma4n_24485.1	B2	6.42271	A1 suppressed
Ma4n_36561.1	A1	46.6868	Balance
Ma4n_56356.1	A2	53.7048	Balance
Ma4n_58981.1	B1	36.4676	Balance
Ma4n_24484.1	B2	47.1216	Balance
Ma4n_36566.1	A1	3.82474	Balance
Ma4n_56352.1	A2	2.90146	Balance
Ma4n_58978.1	B1	4.47531	Balance
Ma4n_24480.1	B2	3.08876	Balance
Ma4n_36568.1	A1	34.5211	A1B1 dominant
Ma4n_56350.1	A2	1.89502	A1B1 dominant
Ma4n_58976.1	B1	17.7987	A1B1 dominant
Ma4n_24474.1	B2	8.92552	A1B1 dominant
Ma4n_36571.1	A1	42.5318	Balance
Ma4n_56342.1	A2	68.5743	Balance
Ma4n_58973.1	B1	55.678	Balance
Ma4n_24471.1	B2	42.407	Balance
Ma4n_36572.1	A1	1.67962	Balance
Ma4n_56341.1	A2	2.14731	Balance
Ma4n_58972.1	B1	4.64614	Balance
Ma4n_24470.1	B2	2.71052	Balance
Ma4n_36575.1	A1	2.62485	A1 suppressed
Ma4n_56340.1	A2	3.4013	A1 suppressed
Ma4n_58971.1	B1	13.5621	A1 suppressed
Ma4n_24469.1	B2	5.7092	A1 suppressed
Ma4n_36578.1	A1	6.29353	Balance
Ma4n_56336.1	A2	7.52103	Balance
Ma4n_58969.1	B1	6.33131	Balance
Ma4n_24465.1	B2	5.84877	Balance
Ma4n_36580.1	A1	6.8156	Balance
Ma4n_56334.1	A2	6.59109	Balance
Ma4n_58967.1	B1	5.49629	Balance
Ma4n_24463.1	B2	5.48018	Balance
Ma4n_36582.1	A1	12.7446	Balance
Ma4n_56332.1	A2	8.77522	Balance
Ma4n_58964.1	B1	7.21815	Balance
Ma4n_24461.1	B2	14.586	Balance
Ma4n_36583.1	A1	1.41544	Balance
Ma4n_56331.1	A2	1.53885	Balance
Ma4n_58963.1	B1	1.65719	Balance
Ma4n_24460.1	B2	0.98119	Balance
Ma4n_36585.1	A1	4.79664	Balance
Ma4n_56330.1	A2	6.30471	Balance
Ma4n_58962.1	B1	5.27339	Balance
Ma4n_24459.1	B2	5.89263	Balance
Ma4n_36587.1	A1	5.21398	Balance
Ma4n_56328.1	A2	5.30133	Balance
Ma4n_58959.1	B1	4.40662	Balance
Ma4n_24456.1	B2	4.66522	Balance
Ma4n_36589.1	A1	6.04023	Balance
Ma4n_56326.1	A2	6.81441	Balance
Ma4n_58956.1	B1	9.2151	Balance
Ma4n_24454.1	B2	7.25612	Balance
Ma4n_36590.1	A1	10.7164	Balance
Ma4n_56325.1	A2	11.5364	Balance
Ma4n_58955.1	B1	10.9101	Balance
Ma4n_24453.1	B2	16.0715	Balance
Ma4n_36591.1	A1	2.33572	Balance
Ma4n_56324.1	A2	2.16235	Balance
Ma4n_58954.1	B1	2.66862	Balance
Ma4n_24452.1	B2	2.7564	Balance
Ma4n_36596.1	A1	6.9488	Balance
Ma4n_56322.1	A2	3.0521	Balance
Ma4n_58953.1	B1	1.98489	Balance
Ma4n_24451.1	B2	2.66085	Balance
Ma4n_36602.1	A1	6.5301	Balance
Ma4n_56319.1	A2	5.17597	Balance
Ma4n_58950.1	B1	4.8519	Balance
Ma4n_24448.1	B2	3.83858	Balance
Ma4n_36603.1	A1	3.97332	Balance
Ma4n_56318.1	A2	4.46906	Balance
Ma4n_58949.1	B1	4.58639	Balance
Ma4n_24447.1	B2	4.28614	Balance
Ma4n_36604.1	A1	2.5663	Balance
Ma4n_56317.1	A2	4.93134	Balance
Ma4n_58947.1	B1	4.14218	Balance
Ma4n_24445.1	B2	2.94524	Balance
Ma4n_36606.1	A1	2.5952	Balance
Ma4n_56316.1	A2	3.36755	Balance
Ma4n_58946.1	B1	2.02506	Balance
Ma4n_24444.1	B2	3.18635	Balance
Ma4n_36608.1	A1	32.4466	A1A2 dominant
Ma4n_56314.1	A2	7.35596	A1A2 dominant
Ma4n_58945.1	B1	5.06474	A1A2 dominant
Ma4n_24442.1	B2	6.82285	A1A2 dominant
Ma4n_36613.1	A1	1.44285	Balance
Ma4n_56307.1	A2	1.18872	Balance
Ma4n_58939.1	B1	0.932751	Balance
Ma4n_24438.1	B2	2.66461	Balance
Ma4n_36614.1	A1	1.18164	B1 suppressed
Ma4n_56306.1	A2	1.20812	B1 suppressed
Ma4n_58938.1	B1	0.65284	B1 suppressed
Ma4n_24437.1	B2	2.55635	B1 suppressed
Ma4n_36615.1	A1	21.0093	Balance
Ma4n_56305.1	A2	12.1594	Balance
Ma4n_58937.1	B1	20.5218	Balance
Ma4n_24436.1	B2	10.837	Balance
Ma4n_36616.1	A1	10.2326	Balance
Ma4n_56304.1	A2	9.15572	Balance
Ma4n_58936.1	B1	9.58056	Balance
Ma4n_24435.1	B2	7.20962	Balance
Ma4n_36619.1	A1	17.528	A2 suppressed
Ma4n_56301.1	A2	2.79734	A2 suppressed
Ma4n_58935.1	B1	4.92317	A2 suppressed
Ma4n_24433.1	B2	6.44581	A2 suppressed
Ma4n_36623.1	A1	7.2961	Balance
Ma4n_56298.1	A2	6.8588	Balance
Ma4n_58932.1	B1	10.2463	Balance
Ma4n_24430.1	B2	11.7837	Balance
Ma4n_36624.1	A1	33.2286	Balance
Ma4n_56297.1	A2	24.9937	Balance
Ma4n_58931.1	B1	24.3849	Balance
Ma4n_24429.1	B2	28.9809	Balance
Ma4n_36625.1	A1	3.07854	Balance
Ma4n_56296.1	A2	2.27964	Balance
Ma4n_58930.1	B1	2.27324	Balance
Ma4n_24428.1	B2	1.84718	Balance
Ma4n_36627.1	A1	3.2156	Balance
Ma4n_56294.1	A2	3.2156	Balance
Ma4n_58927.1	B1	4.93932	Balance
Ma4n_24425.1	B2	11.9691	Balance
Ma4n_36628.1	A1	51.1369	B1 suppressed
Ma4n_56293.1	A2	51.1369	B1 suppressed
Ma4n_58926.1	B1	7.51639	B1 suppressed
Ma4n_24424.1	B2	25.1586	B1 suppressed
Ma4n_36629.1	A1	7.11616	Balance
Ma4n_56292.1	A2	4.03741	Balance
Ma4n_58925.1	B1	11.3083	Balance
Ma4n_24423.1	B2	6.05199	Balance
Ma4n_36630.1	A1	3.42998	Balance
Ma4n_56291.1	A2	3.18816	Balance
Ma4n_58924.1	B1	2.97096	Balance
Ma4n_24422.1	B2	4.42472	Balance
Ma4n_36632.1	A1	7.18604	B2 suppressed
Ma4n_56289.1	A2	7.20858	B2 suppressed
Ma4n_58921.1	B1	8.78705	B2 suppressed
Ma4n_24421.1	B2	2.82275	B2 suppressed
Ma4n_36633.1	A1	9.4302	B1 suppressed
Ma4n_56288.1	A2	9.1186	B1 suppressed
Ma4n_58920.1	B1	5.61358	B1 suppressed
Ma4n_24419.1	B2	30.7103	B1 suppressed
Ma4n_36634.1	A1	23.3825	Balance
Ma4n_56287.1	A2	20.4804	Balance
Ma4n_58919.1	B1	15.8163	Balance
Ma4n_24418.1	B2	19.073	Balance
Ma4n_36635.1	A1	4.27918	Balance
Ma4n_56286.1	A2	4.46279	Balance
Ma4n_58918.1	B1	5.0592	Balance
Ma4n_24415.1	B2	13.2491	Balance
Ma4n_36637.1	A1	26.0808	Balance
Ma4n_56285.1	A2	17.5183	Balance
Ma4n_58916.1	B1	21.2583	Balance
Ma4n_24413.1	B2	32.7072	Balance
Ma4n_36638.1	A1	1.87135	Balance
Ma4n_56283.1	A2	2.64952	Balance
Ma4n_58914.1	B1	2.98127	Balance
Ma4n_24411.1	B2	3.27625	Balance
Ma4n_36640.1	A1	3.87028	Balance
Ma4n_56281.1	A2	4.48484	Balance
Ma4n_58912.1	B1	4.62077	Balance
Ma4n_24409.1	B2	7.01442	Balance
Ma4n_36642.1	A1	0.935086	B1 dominant
Ma4n_56272.1	A2	1.223	B1 dominant
Ma4n_58905.1	B1	6.84241	B1 dominant
Ma4n_24407.1	B2	0.469116	B1 dominant
Ma4n_36645.1	A1	8.12844	A1 suppressed
Ma4n_56270.1	A2	16.9513	A1 suppressed
Ma4n_58903.1	B1	24.0756	A1 suppressed
Ma4n_24404.1	B2	28.5973	A1 suppressed
Ma4n_36646.1	A1	6.79765	Balance
Ma4n_56268.1	A2	9.55017	Balance
Ma4n_58902.1	B1	6.95726	Balance
Ma4n_24403.1	B2	3.37649	Balance
Ma4n_36647.1	A1	5.02854	Balance
Ma4n_56267.1	A2	3.8106	Balance
Ma4n_58900.1	B1	4.54886	Balance
Ma4n_24401.1	B2	4.23185	Balance
Ma4n_36648.1	A1	6.07459	Balance
Ma4n_56266.1	A2	8.63203	Balance
Ma4n_58893.1	B1	6.29643	Balance
Ma4n_24400.1	B2	6.19067	Balance
Ma4n_36649.1	A1	2.49392	Balance
Ma4n_56265.1	A2	3.72285	Balance
Ma4n_58892.1	B1	3.69407	Balance
Ma4n_24399.1	B2	1.9079	Balance
Ma4n_36650.1	A1	27.289	Balance
Ma4n_56264.1	A2	51.9017	Balance
Ma4n_58891.1	B1	30.6826	Balance
Ma4n_24398.1	B2	32.6692	Balance
Ma4n_36651.1	A1	81.6858	Balance
Ma4n_56263.1	A2	94.0647	Balance
Ma4n_58890.1	B1	53.2927	Balance
Ma4n_24397.1	B2	49.35	Balance
Ma4n_36652.1	A1	71.8717	A2 suppressed
Ma4n_56262.1	A2	36.8576	A2 suppressed
Ma4n_58889.1	B1	99.2251	A2 suppressed
Ma4n_24396.1	B2	89.7519	A2 suppressed
Ma4n_36653.1	A1	7.60343	Balance
Ma4n_56261.1	A2	14.2483	Balance
Ma4n_58888.1	B1	12.1724	Balance
Ma4n_24395.1	B2	10.9154	Balance
Ma4n_36655.1	A1	22.1383	A2 suppressed
Ma4n_56258.1	A2	6.1569	A2 suppressed
Ma4n_58885.1	B1	18.2995	A2 suppressed
Ma4n_24389.1	B2	24.5984	A2 suppressed
Ma4n_36656.1	A1	14.2082	Balance
Ma4n_56257.1	A2	14.2082	Balance
Ma4n_58884.1	B1	17.7208	Balance
Ma4n_24388.1	B2	26.2277	Balance
Ma4n_36658.1	A1	8.03582	Balance
Ma4n_56255.1	A2	7.6976	Balance
Ma4n_58882.1	B1	6.64831	Balance
Ma4n_24382.1	B2	12.7312	Balance
Ma4n_36659.1	A1	8.1537	Balance
Ma4n_56254.1	A2	8.1537	Balance
Ma4n_58881.1	B1	9.09077	Balance
Ma4n_24381.1	B2	13.7755	Balance
Ma4n_36660.1	A1	1.7318	Balance
Ma4n_56253.1	A2	1.3768	Balance
Ma4n_58880.1	B1	1.4961	Balance
Ma4n_24380.1	B2	1.42107	Balance
Ma4n_36662.1	A1	15.2538	Balance
Ma4n_56251.1	A2	16.7049	Balance
Ma4n_58877.1	B1	13.8885	Balance
Ma4n_24379.1	B2	13.5563	Balance
Ma4n_36663.1	A1	10.7094	Balance
Ma4n_56250.1	A2	12.4471	Balance
Ma4n_58876.1	B1	14.3286	Balance
Ma4n_24378.1	B2	10.9854	Balance
Ma4n_36664.1	A1	10.4226	Balance
Ma4n_56249.1	A2	15.8386	Balance
Ma4n_58875.1	B1	13.7258	Balance
Ma4n_24377.1	B2	12.8156	Balance
Ma4n_36665.1	A1	8.63054	Balance
Ma4n_56248.1	A2	9.22451	Balance
Ma4n_58874.1	B1	8.27239	Balance
Ma4n_24376.1	B2	6.30519	Balance
Ma4n_36666.1	A1	4.28883	Balance
Ma4n_56247.1	A2	6.26103	Balance
Ma4n_58873.1	B1	5.65909	Balance
Ma4n_24375.1	B2	4.03262	Balance
Ma4n_36667.1	A1	3.36607	Balance
Ma4n_56246.1	A2	5.35074	Balance
Ma4n_58872.1	B1	4.18687	Balance
Ma4n_24372.1	B2	3.98302	Balance
Ma4n_36668.1	A1	3.25004	Balance
Ma4n_56245.1	A2	5.14788	Balance
Ma4n_58871.1	B1	3.74974	Balance
Ma4n_24371.1	B2	2.60604	Balance
Ma4n_36669.1	A1	6.81657	Balance
Ma4n_56244.1	A2	6.90075	Balance
Ma4n_58869.1	B1	4.11453	Balance
Ma4n_24370.1	B2	3.56906	Balance
Ma4n_35906.1	A1	1.10644	B1B2 dominant
Ma4n_56963.1	A2	1.10644	B1B2 dominant
Ma4n_59746.1	B1	3.35612	B1B2 dominant
Ma4n_25110.1	B2	4.04246	B1B2 dominant
Ma4n_35907.1	A1	1162.8	Balance
Ma4n_56962.1	A2	1162.8	Balance
Ma4n_59745.1	B1	1062.29	Balance
Ma4n_25109.1	B2	751.617	Balance
Ma4n_35909.1	A1	6.303	Balance
Ma4n_56960.1	A2	14.8872	Balance
Ma4n_59743.1	B1	18.805	Balance
Ma4n_25107.1	B2	8.95144	Balance
Ma4n_35911.1	A1	8.85831	A1A2 dominant
Ma4n_56959.1	A2	8.85831	A1A2 dominant
Ma4n_59741.1	B1	3.0322	A1A2 dominant
Ma4n_25105.1	B2	0.842163	A1A2 dominant
Ma4n_35912.1	A1	7.5132	Balance
Ma4n_56956.1	A2	3.48158	Balance
Ma4n_59740.1	B1	7.13323	Balance
Ma4n_25104.1	B2	5.36483	Balance
Ma4n_35914.1	A1	408.753	Balance
Ma4n_56954.1	A2	408.753	Balance
Ma4n_59738.1	B1	450.065	Balance
Ma4n_25102.1	B2	459.732	Balance
Ma4n_35916.1	A1	4.91479	Balance
Ma4n_56952.1	A2	4.91479	Balance
Ma4n_59737.1	B1	13.5046	Balance
Ma4n_25101.1	B2	3.37775	Balance
Ma4n_35917.1	A1	18.0867	Balance
Ma4n_56951.1	A2	18.0867	Balance
Ma4n_59736.1	B1	14.3411	Balance
Ma4n_25100.1	B2	21.1172	Balance
Ma4n_35918.1	A1	37.0277	Balance
Ma4n_56950.1	A2	41.3485	Balance
Ma4n_59735.1	B1	19.8247	Balance
Ma4n_25099.1	B2	29.9404	Balance
Ma4n_35919.1	A1	49.0697	Balance
Ma4n_56949.1	A2	28.8744	Balance
Ma4n_59734.1	B1	46.9259	Balance
Ma4n_25098.1	B2	56.0651	Balance
Ma4n_35920.1	A1	3.73238	Balance
Ma4n_56948.1	A2	4.83366	Balance
Ma4n_59733.1	B1	2.83949	Balance
Ma4n_25097.1	B2	4.99072	Balance
Ma4n_35921.1	A1	72.2853	Balance
Ma4n_56947.1	A2	55.6796	Balance
Ma4n_59732.1	B1	31.49	Balance
Ma4n_25096.1	B2	53.6304	Balance
Ma4n_35924.1	A1	14.0699	Balance
Ma4n_56944.1	A2	19.5001	Balance
Ma4n_59727.1	B1	19.8111	Balance
Ma4n_25094.1	B2	20.5229	Balance
Ma4n_35926.1	A1	9.70666	Balance
Ma4n_56942.1	A2	11.3322	Balance
Ma4n_59725.1	B1	12.1571	Balance
Ma4n_25092.1	B2	15.072	Balance
Ma4n_35927.1	A1	0.999998	Balance
Ma4n_56941.1	A2	1.40479	Balance
Ma4n_59724.1	B1	0.721976	Balance
Ma4n_25091.1	B2	2.03195	Balance
Ma4n_35928.1	A1	1.602	Balance
Ma4n_56940.1	A2	2.11856	Balance
Ma4n_59723.1	B1	1.11478	Balance
Ma4n_25090.1	B2	2.53158	Balance
Ma4n_35931.1	A1	10.151	Balance
Ma4n_56936.1	A2	4.57987	Balance
Ma4n_59719.1	B1	6.1117	Balance
Ma4n_25087.1	B2	7.62158	Balance
Ma4n_35932.1	A1	16.5326	A2 suppressed
Ma4n_56935.1	A2	3.25128	A2 suppressed
Ma4n_59718.1	B1	8.39003	A2 suppressed
Ma4n_25086.1	B2	4.39634	A2 suppressed
Ma4n_35933.1	A1	6.42029	Balance
Ma4n_56934.1	A2	6.15603	Balance
Ma4n_59717.1	B1	8.46283	Balance
Ma4n_25085.1	B2	5.09102	Balance
Ma4n_35936.1	A1	1268.39	A1 dominant
Ma4n_56932.1	A2	158.944	A1 dominant
Ma4n_59715.1	B1	175.582	A1 dominant
Ma4n_25083.1	B2	86.2338	A1 dominant
Ma4n_35937.1	A1	5.41086	Balance
Ma4n_56931.1	A2	5.21867	Balance
Ma4n_59711.1	B1	5.51154	Balance
Ma4n_25082.1	B2	7.32473	Balance
Ma4n_35939.1	A1	84.4524	A2 suppressed
Ma4n_56928.1	A2	41.7804	A2 suppressed
Ma4n_59710.1	B1	101.519	A2 suppressed
Ma4n_25079.1	B2	105.394	A2 suppressed
Ma4n_35940.1	A1	1.60436	Balance
Ma4n_56927.1	A2	1.93342	Balance
Ma4n_59709.1	B1	1.46423	Balance
Ma4n_25078.1	B2	0.91296	Balance
Ma4n_35942.1	A1	3.31067	Balance
Ma4n_56923.1	A2	5.72425	Balance
Ma4n_59707.1	B1	2.85782	Balance
Ma4n_25076.1	B2	2.39477	Balance
Ma4n_35945.1	A1	3.63261	Balance
Ma4n_56920.1	A2	1.39087	Balance
Ma4n_59704.1	B1	3.05721	Balance
Ma4n_25073.1	B2	2.86154	Balance
Ma4n_35948.1	A1	6.90828	Balance
Ma4n_56907.1	A2	5.3144	Balance
Ma4n_59701.1	B1	4.34905	Balance
Ma4n_25070.1	B2	4.08544	Balance
Ma4n_35949.1	A1	23.7282	Balance
Ma4n_56905.1	A2	23.1953	Balance
Ma4n_59700.1	B1	16.7068	Balance
Ma4n_25068.1	B2	32.7461	Balance
Ma4n_35951.1	A1	111.016	Balance
Ma4n_56904.1	A2	218.675	Balance
Ma4n_59699.1	B1	82.3976	Balance
Ma4n_25067.1	B2	123.071	Balance
Ma4n_35952.1	A1	2.70492	Balance
Ma4n_56903.1	A2	4.46924	Balance
Ma4n_59698.1	B1	3.42645	Balance
Ma4n_25066.1	B2	2.16803	Balance
Ma4n_35953.1	A1	4.83995	Balance
Ma4n_56902.1	A2	4.70544	Balance
Ma4n_59697.1	B1	4.08292	Balance
Ma4n_25065.1	B2	3.09543	Balance
Ma4n_35954.1	A1	11.3467	Balance
Ma4n_56901.1	A2	7.04428	Balance
Ma4n_59696.1	B1	4.77091	Balance
Ma4n_25063.1	B2	13.8325	Balance
Ma4n_35955.1	A1	31.0266	Balance
Ma4n_56899.1	A2	13.2347	Balance
Ma4n_59695.1	B1	24.5985	Balance
Ma4n_25062.1	B2	25.0473	Balance
Ma4n_35957.1	A1	5.03253	Balance
Ma4n_56897.1	A2	3.94927	Balance
Ma4n_59692.1	B1	4.98849	Balance
Ma4n_25060.1	B2	4.24202	Balance
Ma4n_35958.1	A1	7.78065	Balance
Ma4n_56896.1	A2	5.72288	Balance
Ma4n_59691.1	B1	5.19772	Balance
Ma4n_25059.1	B2	4.40308	Balance
Ma4n_35959.1	A1	4.28183	Balance
Ma4n_56895.1	A2	9.1659	Balance
Ma4n_59690.1	B1	3.60549	Balance
Ma4n_25058.1	B2	8.20632	Balance
Ma4n_35960.1	A1	2.47308	Balance
Ma4n_56894.1	A2	1.91602	Balance
Ma4n_59689.1	B1	2.14026	Balance
Ma4n_25057.1	B2	1.65443	Balance
Ma4n_35961.1	A1	15.2178	Balance
Ma4n_56893.1	A2	18.6933	Balance
Ma4n_59688.1	B1	16.2059	Balance
Ma4n_25056.1	B2	13.8573	Balance
Ma4n_35964.1	A1	2.73639	A2 suppressed
Ma4n_56890.1	A2	0.751051	A2 suppressed
Ma4n_59686.1	B1	2.47863	A2 suppressed
Ma4n_25053.1	B2	1.29996	A2 suppressed
Ma4n_57162.1	A1	11.8887	Balance
Ma4n_31416.1	A2	13.5447	Balance
Ma4n_10340.1	B1	14.4043	Balance
Ma4n_39678.1	B2	15.5765	Balance
Ma4n_57163.1	A1	2.32045	Balance
Ma4n_31417.1	A2	2.32045	Balance
Ma4n_10341.1	B1	5.64205	Balance
Ma4n_39679.1	B2	5.63737	Balance
Ma4n_57164.1	A1	37.9462	Balance
Ma4n_31418.1	A2	37.9462	Balance
Ma4n_10342.1	B1	46.0045	Balance
Ma4n_39680.1	B2	47.5715	Balance
Ma4n_57165.1	A1	6.73253	Balance
Ma4n_31419.1	A2	6.43629	Balance
Ma4n_10343.1	B1	10.1801	Balance
Ma4n_39681.1	B2	14.5582	Balance
Ma4n_57166.1	A1	2.41949	Balance
Ma4n_31420.1	A2	2.00358	Balance
Ma4n_10344.1	B1	5.4302	Balance
Ma4n_39682.1	B2	2.10679	Balance
Ma4n_57167.1	A1	21.9664	Balance
Ma4n_31421.1	A2	20.0899	Balance
Ma4n_10349.1	B1	15.1062	Balance
Ma4n_39683.1	B2	54.0727	Balance
Ma4n_57168.1	A1	13.8182	Balance
Ma4n_31422.1	A2	10.9786	Balance
Ma4n_10350.1	B1	10.4193	Balance
Ma4n_39684.1	B2	11.2488	Balance
Ma4n_57170.1	A1	11.3216	Balance
Ma4n_31424.1	A2	12.6416	Balance
Ma4n_10352.1	B1	12.934	Balance
Ma4n_39686.1	B2	15.8276	Balance
Ma4n_57171.1	A1	27.7937	A1 suppressed
Ma4n_31425.1	A2	71.1047	A1 suppressed
Ma4n_10353.1	B1	71.5183	A1 suppressed
Ma4n_39687.1	B2	71.1572	A1 suppressed
Ma4n_57172.1	A1	96.0089	Balance
Ma4n_31426.1	A2	123.473	Balance
Ma4n_10354.1	B1	110.278	Balance
Ma4n_39688.1	B2	158.928	Balance
Ma4n_57173.1	A1	10.9957	B2 suppressed
Ma4n_31427.1	A2	18.0805	B2 suppressed
Ma4n_10355.1	B1	15.2411	B2 suppressed
Ma4n_39689.1	B2	4.21555	B2 suppressed
Ma4n_57174.1	A1	2.43954	Balance
Ma4n_31428.1	A2	4.54431	Balance
Ma4n_10356.1	B1	3.84772	Balance
Ma4n_39690.1	B2	3.81626	Balance
Ma4n_57175.1	A1	23.6464	Balance
Ma4n_31429.1	A2	27.3942	Balance
Ma4n_10357.1	B1	26.6512	Balance
Ma4n_39691.1	B2	23.5464	Balance
Ma4n_57178.1	A1	37.8524	Balance
Ma4n_31432.1	A2	28.9215	Balance
Ma4n_10360.1	B1	51.9075	Balance
Ma4n_39694.1	B2	29.7707	Balance
Ma4n_57179.1	A1	17.6167	Balance
Ma4n_31433.1	A2	14.1773	Balance
Ma4n_10361.1	B1	25.4522	Balance
Ma4n_39695.1	B2	11.5265	Balance
Ma4n_57181.1	A1	3.16323	Balance
Ma4n_31435.1	A2	5.0555	Balance
Ma4n_10363.1	B1	5.07137	Balance
Ma4n_39697.1	B2	3.84512	Balance
Ma4n_57182.1	A1	6.38656	Balance
Ma4n_31436.1	A2	8.03803	Balance
Ma4n_10364.1	B1	8.48843	Balance
Ma4n_39698.1	B2	7.11481	Balance
Ma4n_57184.1	A1	3.47715	Balance
Ma4n_31437.1	A2	3.41561	Balance
Ma4n_10365.1	B1	3.02881	Balance
Ma4n_39699.1	B2	2.22692	Balance
Ma4n_57185.1	A1	2.29867	Balance
Ma4n_31438.1	A2	2.07446	Balance
Ma4n_10366.1	B1	1.58426	Balance
Ma4n_39700.1	B2	1.84462	Balance
Ma4n_57186.1	A1	83.2273	Balance
Ma4n_31439.1	A2	70.4183	Balance
Ma4n_10367.1	B1	151.268	Balance
Ma4n_39701.1	B2	139.382	Balance
Ma4n_57189.1	A1	25.2713	Balance
Ma4n_31441.1	A2	16.1861	Balance
Ma4n_10369.1	B1	16.0317	Balance
Ma4n_39703.1	B2	19.4406	Balance
Ma4n_57190.1	A1	5.07076	Balance
Ma4n_31442.1	A2	4.79302	Balance
Ma4n_10370.1	B1	6.66329	Balance
Ma4n_39704.1	B2	6.07831	Balance
Ma4n_57191.1	A1	6.04423	Balance
Ma4n_31443.1	A2	10.7383	Balance
Ma4n_10371.1	B1	10.0379	Balance
Ma4n_39705.1	B2	6.1185	Balance
Ma4n_57193.1	A1	3.03921	Balance
Ma4n_31444.1	A2	2.74563	Balance
Ma4n_10372.1	B1	6.27912	Balance
Ma4n_39706.1	B2	6.96537	Balance
Ma4n_57194.1	A1	8.64173	Balance
Ma4n_31445.1	A2	7.06297	Balance
Ma4n_10373.1	B1	7.43903	Balance
Ma4n_39707.1	B2	8.31531	Balance
Ma4n_57195.1	A1	3.39993	Balance
Ma4n_31446.1	A2	2.23934	Balance
Ma4n_10374.1	B1	3.13147	Balance
Ma4n_39708.1	B2	4.80753	Balance
Ma4n_57197.1	A1	8.3314	Balance
Ma4n_31447.1	A2	6.57807	Balance
Ma4n_10376.1	B1	5.74861	Balance
Ma4n_39711.1	B2	8.9306	Balance
Ma4n_57198.1	A1	5.25095	B2 suppressed
Ma4n_31448.1	A2	7.52819	B2 suppressed
Ma4n_10377.1	B1	4.23954	B2 suppressed
Ma4n_39712.1	B2	2.29272	B2 suppressed
Ma4n_57199.1	A1	54.2136	Balance
Ma4n_31449.1	A2	107.602	Balance
Ma4n_10378.1	B1	65.1947	Balance
Ma4n_39713.1	B2	60.1924	Balance
Ma4n_57201.1	A1	20.6992	A1B2 dominant
Ma4n_31450.1	A2	7.09842	A1B2 dominant
Ma4n_10380.1	B1	5.88771	A1B2 dominant
Ma4n_39715.1	B2	32.6821	A1B2 dominant
Ma4n_57202.1	A1	82.9058	B2 suppressed
Ma4n_31451.1	A2	29.3573	B2 suppressed
Ma4n_10381.1	B1	46.8642	B2 suppressed
Ma4n_39716.1	B2	17.6616	B2 suppressed
Ma4n_57203.1	A1	5.82675	Balance
Ma4n_31452.1	A2	6.61078	Balance
Ma4n_10382.1	B1	3.81686	Balance
Ma4n_39717.1	B2	4.65039	Balance
Ma4n_57204.1	A1	1.2605	Balance
Ma4n_31453.1	A2	1.32558	Balance
Ma4n_10385.1	B1	1.00655	Balance
Ma4n_39718.1	B2	1.64605	Balance
Ma4n_57206.1	A1	9.2301	Balance
Ma4n_31455.1	A2	10.7103	Balance
Ma4n_10387.1	B1	9.63652	Balance
Ma4n_39720.1	B2	4.67132	Balance
Ma4n_57210.1	A1	5.31743	Balance
Ma4n_31461.1	A2	7.80789	Balance
Ma4n_10390.1	B1	4.61129	Balance
Ma4n_39725.1	B2	6.70341	Balance
Ma4n_57211.1	A1	9.72064	Balance
Ma4n_31462.1	A2	7.52119	Balance
Ma4n_10391.1	B1	10.5137	Balance
Ma4n_39726.1	B2	15.6566	Balance
Ma4n_57212.1	A1	22.7671	Balance
Ma4n_31463.1	A2	22.7671	Balance
Ma4n_10392.1	B1	46.2622	Balance
Ma4n_39727.1	B2	61.5761	Balance
Ma4n_57213.1	A1	7.0114	Balance
Ma4n_31464.1	A2	4.23334	Balance
Ma4n_10393.1	B1	7.48602	Balance
Ma4n_39728.1	B2	8.4562	Balance
Ma4n_57215.1	A1	12.5596	Balance
Ma4n_31465.1	A2	10.4045	Balance
Ma4n_10395.1	B1	15.3364	Balance
Ma4n_39730.1	B2	15.1315	Balance
Ma4n_57216.1	A1	9.15957	Balance
Ma4n_31466.1	A2	8.69142	Balance
Ma4n_10396.1	B1	7.90206	Balance
Ma4n_39732.1	B2	8.94124	Balance
Ma4n_57217.1	A1	5.9909	Balance
Ma4n_31467.1	A2	7.30973	Balance
Ma4n_10397.1	B1	6.58678	Balance
Ma4n_39733.1	B2	6.61883	Balance
Ma4n_57218.1	A1	52.5798	Balance
Ma4n_31468.1	A2	65.2989	Balance
Ma4n_10398.1	B1	59.6925	Balance
Ma4n_39734.1	B2	64.2113	Balance
Ma4n_57219.1	A1	8.37842	Balance
Ma4n_31472.1	A2	7.88454	Balance
Ma4n_10399.1	B1	10.3079	Balance
Ma4n_39735.1	B2	8.76438	Balance
Ma4n_57221.1	A1	6.66918	Balance
Ma4n_31473.1	A2	7.52084	Balance
Ma4n_10401.1	B1	5.61364	Balance
Ma4n_39737.1	B2	8.23481	Balance
Ma4n_57231.1	A1	18.8233	Balance
Ma4n_31481.1	A2	9.39677	Balance
Ma4n_10409.1	B1	12.0511	Balance
Ma4n_39742.1	B2	7.77942	Balance
Ma4n_57232.1	A1	168.932	Balance
Ma4n_31482.1	A2	146.75	Balance
Ma4n_10410.1	B1	123.696	Balance
Ma4n_39743.1	B2	137.985	Balance
Ma4n_57233.1	A1	2.60924	Balance
Ma4n_31483.1	A2	4.22669	Balance
Ma4n_10411.1	B1	7.70458	Balance
Ma4n_39744.1	B2	4.13133	Balance
Ma4n_57234.1	A1	5.28896	Balance
Ma4n_31484.1	A2	5.23955	Balance
Ma4n_10413.1	B1	5.22698	Balance
Ma4n_39745.1	B2	6.48916	Balance
Ma4n_57235.1	A1	2.29623	Balance
Ma4n_31485.1	A2	2.35231	Balance
Ma4n_10414.1	B1	2.2805	Balance
Ma4n_39746.1	B2	3.718	Balance
Ma4n_57236.1	A1	7.94746	Balance
Ma4n_31486.1	A2	8.85295	Balance
Ma4n_10415.1	B1	9.50653	Balance
Ma4n_39747.1	B2	7.41316	Balance
Ma4n_57238.1	A1	3.40907	A2 dominant
Ma4n_31488.1	A2	59.1056	A2 dominant
Ma4n_10417.1	B1	3.74106	A2 dominant
Ma4n_39748.1	B2	6.21707	A2 dominant
Ma4n_57243.1	A1	3.67504	Balance
Ma4n_31492.1	A2	6.06184	Balance
Ma4n_10426.1	B1	4.44297	Balance
Ma4n_39753.1	B2	3.49236	Balance
Ma4n_57246.1	A1	4.20518	Balance
Ma4n_31494.1	A2	3.40674	Balance
Ma4n_10430.1	B1	4.22564	Balance
Ma4n_39758.1	B2	3.10228	Balance
Ma4n_57250.1	A1	30.525	Balance
Ma4n_31495.1	A2	46.7902	Balance
Ma4n_10431.1	B1	97.722	Balance
Ma4n_39759.1	B2	46.8586	Balance
Ma4n_57251.1	A1	15.7498	Balance
Ma4n_31496.1	A2	15.0577	Balance
Ma4n_10432.1	B1	17.2606	Balance
Ma4n_39760.1	B2	17.5191	Balance
Ma4n_57253.1	A1	0.825711	Balance
Ma4n_31498.1	A2	0.892032	Balance
Ma4n_10434.1	B1	2.18279	Balance
Ma4n_39762.1	B2	1.80311	Balance
Ma4n_57255.1	A1	8.87452	Balance
Ma4n_31500.1	A2	11.9276	Balance
Ma4n_10436.1	B1	6.85708	Balance
Ma4n_39764.1	B2	4.84912	Balance
Ma4n_57257.1	A1	5.13508	Balance
Ma4n_31503.1	A2	5.59958	Balance
Ma4n_10439.1	B1	5.07367	Balance
Ma4n_39767.1	B2	4.48215	Balance
Ma4n_57258.1	A1	4.953	Balance
Ma4n_31504.1	A2	4.81095	Balance
Ma4n_10440.1	B1	7.98365	Balance
Ma4n_39768.1	B2	7.16819	Balance
Ma4n_57261.1	A1	4.20072	Balance
Ma4n_31507.1	A2	4.04187	Balance
Ma4n_10443.1	B1	8.06362	Balance
Ma4n_39770.1	B2	4.76802	Balance
Ma4n_57262.1	A1	4.23835	Balance
Ma4n_31508.1	A2	7.71745	Balance
Ma4n_10444.1	B1	5.66834	Balance
Ma4n_39771.1	B2	10.5997	Balance
Ma4n_57265.1	A1	7.03388	Balance
Ma4n_31511.1	A2	8.0894	Balance
Ma4n_10448.1	B1	8.41452	Balance
Ma4n_39772.1	B2	10.8707	Balance
Ma4n_57266.1	A1	26.4914	Balance
Ma4n_31512.1	A2	22.5266	Balance
Ma4n_10449.1	B1	27.4738	Balance
Ma4n_39773.1	B2	62.2481	Balance
Ma4n_57267.1	A1	4.11765	Balance
Ma4n_31513.1	A2	4.18561	Balance
Ma4n_10450.1	B1	6.13495	Balance
Ma4n_39774.1	B2	9.15192	Balance
Ma4n_57268.1	A1	13.1344	Balance
Ma4n_31514.1	A2	13.1344	Balance
Ma4n_10451.1	B1	14.5039	Balance
Ma4n_39775.1	B2	37.6101	Balance
Ma4n_57269.1	A1	5.22149	Balance
Ma4n_31515.1	A2	5.88039	Balance
Ma4n_10452.1	B1	4.81424	Balance
Ma4n_39776.1	B2	3.74348	Balance
Ma4n_57270.1	A1	7.13044	Balance
Ma4n_31516.1	A2	8.6194	Balance
Ma4n_10453.1	B1	8.16738	Balance
Ma4n_39777.1	B2	7.7692	Balance
Ma4n_57272.1	A1	8.39263	Balance
Ma4n_31518.1	A2	7.21267	Balance
Ma4n_10455.1	B1	5.39629	Balance
Ma4n_39779.1	B2	5.78409	Balance
Ma4n_57273.1	A1	2.64036	Balance
Ma4n_31519.1	A2	2.3956	Balance
Ma4n_10456.1	B1	1.94098	Balance
Ma4n_39780.1	B2	3.23038	Balance
Ma4n_57275.1	A1	18.5886	Balance
Ma4n_31522.1	A2	20.0532	Balance
Ma4n_10460.1	B1	20.8967	Balance
Ma4n_39784.1	B2	60.2932	Balance
Ma4n_57277.1	A1	13.8307	Balance
Ma4n_31524.1	A2	16.3635	Balance
Ma4n_10462.1	B1	17.6464	Balance
Ma4n_39786.1	B2	15.9355	Balance
Ma4n_57278.1	A1	268.799	Balance
Ma4n_31525.1	A2	227.031	Balance
Ma4n_10463.1	B1	266.468	Balance
Ma4n_39787.1	B2	269.387	Balance
Ma4n_57279.1	A1	6.70784	Balance
Ma4n_31526.1	A2	6.52557	Balance
Ma4n_10464.1	B1	8.70235	Balance
Ma4n_39788.1	B2	6.45481	Balance
Ma4n_57280.1	A1	2.3563	Balance
Ma4n_31527.1	A2	4.35511	Balance
Ma4n_10465.1	B1	2.63311	Balance
Ma4n_39789.1	B2	2.52164	Balance
Ma4n_57285.1	A1	9.19291	Balance
Ma4n_31530.1	A2	11.1652	Balance
Ma4n_10471.1	B1	11.2508	Balance
Ma4n_39802.1	B2	14.4944	Balance
Ma4n_57286.1	A1	8.62093	Balance
Ma4n_31531.1	A2	8.01254	Balance
Ma4n_10474.1	B1	15.113	Balance
Ma4n_39803.1	B2	19.1757	Balance
Ma4n_57291.1	A1	46.2473	Balance
Ma4n_31539.1	A2	31.262	Balance
Ma4n_10480.1	B1	30.9595	Balance
Ma4n_39810.1	B2	24.4569	Balance
Ma4n_57292.1	A1	19.5392	Balance
Ma4n_31542.1	A2	6.88975	Balance
Ma4n_10482.1	B1	16.4897	Balance
Ma4n_39813.1	B2	11.645	Balance
Ma4n_57293.1	A1	3.68724	Balance
Ma4n_31543.1	A2	2.93633	Balance
Ma4n_10483.1	B1	2.63304	Balance
Ma4n_39814.1	B2	2.45517	Balance
Ma4n_57305.1	A1	71.3196	Balance
Ma4n_31551.1	A2	79.1438	Balance
Ma4n_10501.1	B1	65.7994	Balance
Ma4n_39826.1	B2	70.6907	Balance
Ma4n_57324.1	A1	85.6531	Balance
Ma4n_31559.1	A2	128.084	Balance
Ma4n_10514.1	B1	92.2103	Balance
Ma4n_39833.1	B2	196.213	Balance
Ma4n_57325.1	A1	4.00313	Balance
Ma4n_31560.1	A2	4.00313	Balance
Ma4n_10515.1	B1	4.22742	Balance
Ma4n_39834.1	B2	3.78068	Balance
Ma4n_57328.1	A1	2.59097	B2 suppressed
Ma4n_31563.1	A2	2.03645	B2 suppressed
Ma4n_10518.1	B1	1.79523	B2 suppressed
Ma4n_39837.1	B2	0.727168	B2 suppressed
Ma4n_57332.1	A1	2.85694	Balance
Ma4n_31566.1	A2	5.39603	Balance
Ma4n_10520.1	B1	9.21226	Balance
Ma4n_39840.1	B2	2.65352	Balance
Ma4n_57336.1	A1	5.87209	B1 suppressed
Ma4n_31572.1	A2	5.65316	B1 suppressed
Ma4n_10523.1	B1	1.73103	B1 suppressed
Ma4n_39846.1	B2	3.61962	B1 suppressed
Ma4n_57346.1	A1	8.94818	Balance
Ma4n_31586.1	A2	13.1816	Balance
Ma4n_10536.1	B1	9.13754	Balance
Ma4n_39890.1	B2	7.38469	Balance
Ma4n_57352.1	A1	20.176	Balance
Ma4n_31591.1	A2	34.1059	Balance
Ma4n_10550.1	B1	16.1106	Balance
Ma4n_39891.1	B2	24.4591	Balance
Ma4n_57353.1	A1	11.9091	Balance
Ma4n_31592.1	A2	8.43773	Balance
Ma4n_10552.1	B1	8.3827	Balance
Ma4n_39892.1	B2	9.24783	Balance
Ma4n_57354.1	A1	14.7722	Balance
Ma4n_31593.1	A2	13.4705	Balance
Ma4n_10553.1	B1	14.483	Balance
Ma4n_39893.1	B2	13.5711	Balance
Ma4n_57355.1	A1	5.52388	Balance
Ma4n_31594.1	A2	5.15982	Balance
Ma4n_10554.1	B1	5.6141	Balance
Ma4n_39894.1	B2	6.64024	Balance
Ma4n_57356.1	A1	11.2084	A1 dominant
Ma4n_31596.1	A2	1.19857	A1 dominant
Ma4n_10556.1	B1	0.660648	A1 dominant
Ma4n_39896.1	B2	0.666633	A1 dominant
Ma4n_57357.1	A1	2.81538	Balance
Ma4n_31597.1	A2	3.34732	Balance
Ma4n_10557.1	B1	2.30513	Balance
Ma4n_39897.1	B2	3.07759	Balance
Ma4n_57359.1	A1	30.8915	Balance
Ma4n_31599.1	A2	25.1402	Balance
Ma4n_10558.1	B1	25.1616	Balance
Ma4n_39899.1	B2	20.5539	Balance
Ma4n_57360.1	A1	4.71121	Balance
Ma4n_31600.1	A2	3.87417	Balance
Ma4n_10559.1	B1	4.60033	Balance
Ma4n_39900.1	B2	3.98008	Balance
Ma4n_57361.1	A1	6.88367	Balance
Ma4n_31601.1	A2	7.98684	Balance
Ma4n_10561.1	B1	8.18528	Balance
Ma4n_39901.1	B2	7.98366	Balance
Ma4n_57362.1	A1	8.19751	Balance
Ma4n_31602.1	A2	6.23571	Balance
Ma4n_10562.1	B1	9.2736	Balance
Ma4n_39902.1	B2	9.02741	Balance
Ma4n_57363.1	A1	5.63448	A1 suppressed
Ma4n_31603.1	A2	8.11672	A1 suppressed
Ma4n_10563.1	B1	9.98383	A1 suppressed
Ma4n_39903.1	B2	21.0811	A1 suppressed
Ma4n_57366.1	A1	15.6352	Balance
Ma4n_31606.1	A2	16.1055	Balance
Ma4n_10565.1	B1	15.317	Balance
Ma4n_39905.1	B2	9.75133	Balance
Ma4n_57372.1	A1	14.6397	Balance
Ma4n_31610.1	A2	14.8046	Balance
Ma4n_10570.1	B1	17.3397	Balance
Ma4n_39912.1	B2	13.6471	Balance
Ma4n_57373.1	A1	6.31022	Balance
Ma4n_31611.1	A2	8.28445	Balance
Ma4n_10571.1	B1	13.7531	Balance
Ma4n_39913.1	B2	8.48432	Balance
Ma4n_57374.1	A1	18.6939	B1 suppressed
Ma4n_31612.1	A2	19.8437	B1 suppressed
Ma4n_10572.1	B1	0.736475	B1 suppressed
Ma4n_39914.1	B2	22.8277	B1 suppressed
Ma4n_57376.1	A1	1.19227	Balance
Ma4n_31614.1	A2	1.19013	Balance
Ma4n_10574.1	B1	1.33115	Balance
Ma4n_39916.1	B2	1.54609	Balance
Ma4n_57377.1	A1	10.8025	Balance
Ma4n_31615.1	A2	9.79488	Balance
Ma4n_10575.1	B1	12.2338	Balance
Ma4n_39918.1	B2	9.95052	Balance
Ma4n_57378.1	A1	2.38011	Balance
Ma4n_31616.1	A2	4.09822	Balance
Ma4n_10576.1	B1	2.72822	Balance
Ma4n_39919.1	B2	2.79225	Balance
Ma4n_57379.1	A1	2.09328	B2 dominant
Ma4n_31617.1	A2	2.09328	B2 dominant
Ma4n_10577.1	B1	2.12852	B2 dominant
Ma4n_39920.1	B2	10.8108	B2 dominant
Ma4n_57381.1	A1	3.0518	Balance
Ma4n_31619.1	A2	2.50654	Balance
Ma4n_10579.1	B1	2.82746	Balance
Ma4n_39922.1	B2	1.88144	Balance
Ma4n_57382.1	A1	22.4018	Balance
Ma4n_31620.1	A2	20.4498	Balance
Ma4n_10580.1	B1	27.5249	Balance
Ma4n_39923.1	B2	21.7403	Balance
Ma4n_57386.1	A1	3.80254	Balance
Ma4n_31626.1	A2	4.12626	Balance
Ma4n_10583.1	B1	8.08919	Balance
Ma4n_39925.1	B2	6.90773	Balance
Ma4n_57389.1	A1	6.81287	Balance
Ma4n_31629.1	A2	5.92358	Balance
Ma4n_10585.1	B1	3.36646	Balance
Ma4n_39928.1	B2	3.97357	Balance
Ma4n_57390.1	A1	28.1981	Balance
Ma4n_31630.1	A2	28.1981	Balance
Ma4n_10586.1	B1	62.9037	Balance
Ma4n_39929.1	B2	46.6191	Balance
Ma4n_57391.1	A1	3.589	Balance
Ma4n_31631.1	A2	3.78437	Balance
Ma4n_10587.1	B1	3.7679	Balance
Ma4n_39930.1	B2	3.74912	Balance
Ma4n_57392.1	A1	2.42217	Balance
Ma4n_31632.1	A2	2.78543	Balance
Ma4n_10588.1	B1	1.71312	Balance
Ma4n_39931.1	B2	3.30156	Balance
Ma4n_57394.1	A1	6.56414	Balance
Ma4n_31637.1	A2	4.64628	Balance
Ma4n_10590.1	B1	2.86087	Balance
Ma4n_39933.1	B2	5.06152	Balance
Ma4n_57395.1	A1	25.8712	Balance
Ma4n_31638.1	A2	25.4934	Balance
Ma4n_10591.1	B1	29.9404	Balance
Ma4n_39934.1	B2	28.4238	Balance
Ma4n_57396.1	A1	3.08727	Balance
Ma4n_31639.1	A2	3.7753	Balance
Ma4n_10592.1	B1	2.17142	Balance
Ma4n_39935.1	B2	3.93901	Balance
Ma4n_57398.1	A1	7.2353	B1 suppressed
Ma4n_31641.1	A2	9.13392	B1 suppressed
Ma4n_10595.1	B1	3.4063	B1 suppressed
Ma4n_39939.1	B2	7.56106	B1 suppressed
Ma4n_57400.1	A1	10.9724	A2 suppressed
Ma4n_31643.1	A2	4.57664	A2 suppressed
Ma4n_10598.1	B1	11.0023	A2 suppressed
Ma4n_39941.1	B2	10.7203	A2 suppressed
Ma4n_57401.1	A1	28.4501	Balance
Ma4n_31644.1	A2	38.2276	Balance
Ma4n_10599.1	B1	36.2893	Balance
Ma4n_39942.1	B2	41.3595	Balance
Ma4n_57402.1	A1	5.43156	Balance
Ma4n_31645.1	A2	3.8332	Balance
Ma4n_10600.1	B1	5.2979	Balance
Ma4n_39943.1	B2	4.27727	Balance
Ma4n_57403.1	A1	22.8812	Balance
Ma4n_31646.1	A2	23.3811	Balance
Ma4n_10601.1	B1	23.5049	Balance
Ma4n_39944.1	B2	28.6036	Balance
Ma4n_57408.1	A1	3.95757	Balance
Ma4n_31651.1	A2	3.82461	Balance
Ma4n_10605.1	B1	3.44887	Balance
Ma4n_39949.1	B2	2.51093	Balance
Ma4n_57410.1	A1	12.793	Balance
Ma4n_31653.1	A2	13.7143	Balance
Ma4n_10607.1	B1	13.978	Balance
Ma4n_39951.1	B2	12.7272	Balance
Ma4n_57411.1	A1	76.9336	Balance
Ma4n_31654.1	A2	60.6094	Balance
Ma4n_10608.1	B1	67.6647	Balance
Ma4n_39952.1	B2	66.0813	Balance
Ma4n_57412.1	A1	81.9203	Balance
Ma4n_31655.1	A2	172.745	Balance
Ma4n_10609.1	B1	235.291	Balance
Ma4n_39953.1	B2	139.615	Balance
Ma4n_57413.1	A1	16.2885	Balance
Ma4n_31656.1	A2	13.7425	Balance
Ma4n_10610.1	B1	15.3	Balance
Ma4n_39954.1	B2	14.8631	Balance
Ma4n_57414.1	A1	7.07581	Balance
Ma4n_31657.1	A2	8.93904	Balance
Ma4n_10611.1	B1	7.29614	Balance
Ma4n_39955.1	B2	7.52852	Balance
Ma4n_57415.1	A1	4.86704	Balance
Ma4n_31659.1	A2	3.53517	Balance
Ma4n_10613.1	B1	3.66536	Balance
Ma4n_39957.1	B2	3.74054	Balance
Ma4n_57416.1	A1	4.87919	Balance
Ma4n_31660.1	A2	2.64775	Balance
Ma4n_10614.1	B1	2.15157	Balance
Ma4n_39958.1	B2	2.93851	Balance
Ma4n_57417.1	A1	4.51115	Balance
Ma4n_31661.1	A2	1.49945	Balance
Ma4n_10615.1	B1	2.34277	Balance
Ma4n_39959.1	B2	1.41552	Balance
Ma4n_57423.1	A1	8.85643	Balance
Ma4n_31663.1	A2	8.42824	Balance
Ma4n_10619.1	B1	9.75847	Balance
Ma4n_39961.1	B2	4.42681	Balance
Ma4n_57426.1	A1	2.82113	Balance
Ma4n_31666.1	A2	1.85104	Balance
Ma4n_10621.1	B1	2.44882	Balance
Ma4n_39965.1	B2	2.12747	Balance
Ma4n_57428.1	A1	1.76867	Balance
Ma4n_31668.1	A2	2.15342	Balance
Ma4n_10623.1	B1	2.76675	Balance
Ma4n_39967.1	B2	2.67357	Balance
Ma4n_57429.1	A1	1.2125	Balance
Ma4n_31669.1	A2	1.48064	Balance
Ma4n_10624.1	B1	3.87351	Balance
Ma4n_39968.1	B2	1.42163	Balance
Ma4n_57430.1	A1	22.3295	Balance
Ma4n_31670.1	A2	19.7847	Balance
Ma4n_10625.1	B1	21.3182	Balance
Ma4n_39970.1	B2	19.1806	Balance
Ma4n_57431.1	A1	12.2973	Balance
Ma4n_31671.1	A2	14.1237	Balance
Ma4n_10626.1	B1	12.2297	Balance
Ma4n_39971.1	B2	13.2743	Balance
Ma4n_57432.1	A1	3.19606	A1 suppressed
Ma4n_31672.1	A2	10.4765	A1 suppressed
Ma4n_10627.1	B1	6.49876	A1 suppressed
Ma4n_39972.1	B2	8.65353	A1 suppressed
Ma4n_57433.1	A1	8.50973	Balance
Ma4n_31673.1	A2	7.42248	Balance
Ma4n_10628.1	B1	10.549	Balance
Ma4n_39973.1	B2	6.6226	Balance
Ma4n_57435.1	A1	1.6474	Balance
Ma4n_31674.1	A2	2.13163	Balance
Ma4n_10630.1	B1	2.96904	Balance
Ma4n_39976.1	B2	2.07243	Balance
Ma4n_57436.1	A1	0.624538	A1 suppressed
Ma4n_31675.1	A2	20.6658	A1 suppressed
Ma4n_10631.1	B1	8.60854	A1 suppressed
Ma4n_39977.1	B2	9.79226	A1 suppressed
Ma4n_57437.1	A1	11.0781	Balance
Ma4n_31676.1	A2	11.0781	Balance
Ma4n_10632.1	B1	8.61922	Balance
Ma4n_39978.1	B2	7.28785	Balance
Ma4n_57438.1	A1	4.89776	Balance
Ma4n_31677.1	A2	4.89776	Balance
Ma4n_10633.1	B1	5.52431	Balance
Ma4n_39979.1	B2	5.99001	Balance
Ma4n_57439.1	A1	9.51239	Balance
Ma4n_31678.1	A2	9.51239	Balance
Ma4n_10634.1	B1	8.3015	Balance
Ma4n_39980.1	B2	7.80249	Balance
Ma4n_57440.1	A1	16.5725	B1 suppressed
Ma4n_31679.1	A2	16.5725	B1 suppressed
Ma4n_10635.1	B1	8.10132	B1 suppressed
Ma4n_39982.1	B2	26.0127	B1 suppressed
Ma4n_57443.1	A1	10.8904	Balance
Ma4n_31682.1	A2	10.7268	Balance
Ma4n_10637.1	B1	10.0317	Balance
Ma4n_39985.1	B2	11.8446	Balance
Ma4n_57444.1	A1	2.92896	Balance
Ma4n_31683.1	A2	3.93015	Balance
Ma4n_10638.1	B1	2.80495	Balance
Ma4n_39986.1	B2	2.20997	Balance
Ma4n_57445.1	A1	2.97745	Balance
Ma4n_31684.1	A2	5.04755	Balance
Ma4n_10639.1	B1	4.06614	Balance
Ma4n_39987.1	B2	3.95888	Balance
Ma4n_57446.1	A1	44.8043	Balance
Ma4n_31685.1	A2	33.4156	Balance
Ma4n_10640.1	B1	32.6406	Balance
Ma4n_39988.1	B2	39.7913	Balance
Ma4n_57448.1	A1	20.3817	Balance
Ma4n_31687.1	A2	19.1442	Balance
Ma4n_10642.1	B1	21.1342	Balance
Ma4n_39994.1	B2	28.1149	Balance
Ma4n_57449.1	A1	38.2411	A2 suppressed
Ma4n_31688.1	A2	11.9142	A2 suppressed
Ma4n_10643.1	B1	20.2994	A2 suppressed
Ma4n_39995.1	B2	30.6465	A2 suppressed
Ma4n_57450.1	A1	14.4246	Balance
Ma4n_31689.1	A2	22.7372	Balance
Ma4n_10644.1	B1	19.7419	Balance
Ma4n_39996.1	B2	36.3669	Balance
Ma4n_57451.1	A1	11.5695	Balance
Ma4n_31690.1	A2	10.5616	Balance
Ma4n_10645.1	B1	16.3676	Balance
Ma4n_39997.1	B2	14.4408	Balance
Ma4n_57455.1	A1	4.75829	Balance
Ma4n_31694.1	A2	6.2388	Balance
Ma4n_10648.1	B1	5.81309	Balance
Ma4n_40000.1	B2	6.35229	Balance
Ma4n_57456.1	A1	4.46031	Balance
Ma4n_31695.1	A2	3.87354	Balance
Ma4n_10649.1	B1	4.17176	Balance
Ma4n_40001.1	B2	3.67004	Balance
Ma4n_57457.1	A1	2.93745	Balance
Ma4n_31696.1	A2	4.38938	Balance
Ma4n_10650.1	B1	2.49742	Balance
Ma4n_40002.1	B2	1.92234	Balance
Ma4n_57458.1	A1	3.16443	Balance
Ma4n_31697.1	A2	3.16443	Balance
Ma4n_10651.1	B1	1.64725	Balance
Ma4n_40003.1	B2	1.82851	Balance
Ma4n_57459.1	A1	18.0442	Balance
Ma4n_31698.1	A2	19.123	Balance
Ma4n_10652.1	B1	15.1817	Balance
Ma4n_40004.1	B2	21.3044	Balance
Ma4n_57460.1	A1	3.21699	Balance
Ma4n_31699.1	A2	3.30733	Balance
Ma4n_10653.1	B1	3.3378	Balance
Ma4n_40005.1	B2	4.11089	Balance
Ma4n_57461.1	A1	8.02665	Balance
Ma4n_31700.1	A2	11.3248	Balance
Ma4n_10655.1	B1	7.03624	Balance
Ma4n_40006.1	B2	6.23227	Balance
Ma4n_57462.1	A1	2.96564	Balance
Ma4n_31701.1	A2	7.45569	Balance
Ma4n_10656.1	B1	2.85947	Balance
Ma4n_40007.1	B2	3.56523	Balance
Ma4n_57463.1	A1	13.9833	Balance
Ma4n_31702.1	A2	18.7539	Balance
Ma4n_10657.1	B1	17.2775	Balance
Ma4n_40009.1	B2	16.1642	Balance
Ma4n_57464.1	A1	4.58558	Balance
Ma4n_31703.1	A2	7.47611	Balance
Ma4n_10658.1	B1	4.56142	Balance
Ma4n_40010.1	B2	3.86031	Balance
Ma4n_57468.1	A1	4.10345	Balance
Ma4n_31707.1	A2	3.74793	Balance
Ma4n_10662.1	B1	2.51822	Balance
Ma4n_40014.1	B2	2.38014	Balance
Ma4n_57469.1	A1	11.9753	Balance
Ma4n_31708.1	A2	11.9753	Balance
Ma4n_10663.1	B1	7.72907	Balance
[truncated: 16,769 more rows]

[truncated: 24 more sheets: Figure5b, Supplementary Figure 1a and b, Supplementary Figure6, Supplementary Figure7, Supplementary Figure8, Supplementary Figure9, Supplementary Figure12b, Supplementary Figure13, Supplementary Figure14, Supplementary Figure15, Supplementary Figure19, Supplementary Figure21a, Supplementary Figure22, Supplementary Figure24b, Supplementary Figure25b, Supplementary Figure26b, Supplementary Figure27b, Supplementary Figure29, Supplementary Figure30, Supplementary Figure34 …]
