# Supplementary material for: Unzipped chromosome-level genomes reveal allopolyploid nematode origin pattern as unreduced gamete hybridization
Source: Nat Commun. 2023 Nov 7;14:7156. doi: 10.1038/s41467-023-42700-w (PMC10630426; doi:10.1038/s41467-023-42700-w)
Supplement: Supplementary file 7 — Source Data [file 41467_2023_42700_MOESM7_ESM.zip › Source_Data/Figure1b_Ma.txt]

Mg_chr	start	end	Y	Ma_chr
Mg_10	247064	249151	36	Ma_Chr10_36
Mg_10	247064	249151	38	Ma_Chr10_38
Mg_10	247064	249151	39	Ma_Chr10_39
Mg_10	321911	323694	36	Ma_Chr10_36
Mg_10	321911	323694	38	Ma_Chr10_38
Mg_10	330255	333631	36	Ma_Chr10_36
Mg_10	330255	333631	37	Ma_Chr10_37
Mg_10	330255	333631	38	Ma_Chr10_38
Mg_10	330255	333631	39	Ma_Chr10_39
Mg_10	342966	343271	36	Ma_Chr10_36
Mg_10	342966	343271	37	Ma_Chr10_37
Mg_10	342966	343271	38	Ma_Chr10_38
Mg_10	342966	343271	39	Ma_Chr10_39
Mg_10	343318	345210	36	Ma_Chr10_36
Mg_10	343318	345210	37	Ma_Chr10_37
Mg_10	343318	345210	38	Ma_Chr10_38
Mg_10	343318	345210	39	Ma_Chr10_39
Mg_10	347520	349526	36	Ma_Chr10_36
Mg_10	347520	349526	37	Ma_Chr10_37
Mg_10	347520	349526	38	Ma_Chr10_38
Mg_10	347520	349526	39	Ma_Chr10_39
Mg_10	349700	350811	36	Ma_Chr10_36
Mg_10	349700	350811	37	Ma_Chr10_37
Mg_10	349700	350811	38	Ma_Chr10_38
Mg_10	349700	350811	39	Ma_Chr10_39
Mg_10	350981	354665	36	Ma_Chr10_36
Mg_10	350981	354665	37	Ma_Chr10_37
Mg_10	350981	354665	38	Ma_Chr10_38
Mg_10	350981	354665	39	Ma_Chr10_39
Mg_10	355345	357111	36	Ma_Chr10_36
Mg_10	355345	357111	37	Ma_Chr10_37
Mg_10	355345	357111	38	Ma_Chr10_38
Mg_10	355345	357111	39	Ma_Chr10_39
Mg_10	360319	365029	36	Ma_Chr10_36
Mg_10	360319	365029	37	Ma_Chr10_37
Mg_10	360319	365029	38	Ma_Chr10_38
Mg_10	360319	365029	39	Ma_Chr10_39
Mg_10	370719	372472	36	Ma_Chr10_36
Mg_10	370719	372472	37	Ma_Chr10_37
Mg_10	370719	372472	38	Ma_Chr10_38
Mg_10	370719	372472	39	Ma_Chr10_39
Mg_10	372703	373473	36	Ma_Chr10_36
Mg_10	372703	373473	37	Ma_Chr10_37
Mg_10	372703	373473	38	Ma_Chr10_38
Mg_10	372703	373473	39	Ma_Chr10_39
Mg_10	374768	376359	36	Ma_Chr10_36
Mg_10	374768	376359	37	Ma_Chr10_37
Mg_10	374768	376359	38	Ma_Chr10_38
Mg_10	374768	376359	39	Ma_Chr10_39
Mg_10	378298	394285	36	Ma_Chr10_36
Mg_10	378298	394285	37	Ma_Chr10_37
Mg_10	378298	394285	38	Ma_Chr10_38
Mg_10	378298	394285	39	Ma_Chr10_39
Mg_10	395131	396271	36	Ma_Chr10_36
Mg_10	395131	396271	37	Ma_Chr10_37
Mg_10	395131	396271	38	Ma_Chr10_38
Mg_10	395131	396271	39	Ma_Chr10_39
Mg_10	396948	399271	36	Ma_Chr10_36
Mg_10	396948	399271	37	Ma_Chr10_37
Mg_10	396948	399271	38	Ma_Chr10_38
Mg_10	396948	399271	39	Ma_Chr10_39
Mg_10	402437	410570	36	Ma_Chr10_36
Mg_10	402437	410570	37	Ma_Chr10_37
Mg_10	402437	410570	38	Ma_Chr10_38
Mg_10	402437	410570	39	Ma_Chr10_39
Mg_10	414890	420894	36	Ma_Chr10_36
Mg_10	414890	420894	37	Ma_Chr10_37
Mg_10	414890	420894	38	Ma_Chr10_38
Mg_10	414890	420894	39	Ma_Chr10_39
Mg_10	421252	427436	36	Ma_Chr10_36
Mg_10	421252	427436	37	Ma_Chr10_37
Mg_10	421252	427436	38	Ma_Chr10_38
Mg_10	421252	427436	39	Ma_Chr10_39
Mg_10	434180	439768	36	Ma_Chr10_36
Mg_10	434180	439768	37	Ma_Chr10_37
Mg_10	434180	439768	38	Ma_Chr10_38
Mg_10	434180	439768	39	Ma_Chr10_39
Mg_10	466459	467931	36	Ma_Chr10_36
Mg_10	466459	467931	37	Ma_Chr10_37
Mg_10	466459	467931	38	Ma_Chr10_38
Mg_10	466459	467931	39	Ma_Chr10_39
Mg_10	476623	477874	36	Ma_Chr10_36
Mg_10	476623	477874	37	Ma_Chr10_37
Mg_10	476623	477874	38	Ma_Chr10_38
Mg_10	476623	477874	39	Ma_Chr10_39
Mg_10	477989	478729	36	Ma_Chr10_36
Mg_10	477989	478729	37	Ma_Chr10_37
Mg_10	477989	478729	38	Ma_Chr10_38
Mg_10	477989	478729	39	Ma_Chr10_39
Mg_10	478861	480996	36	Ma_Chr10_36
Mg_10	478861	480996	37	Ma_Chr10_37
Mg_10	478861	480996	38	Ma_Chr10_38
Mg_10	478861	480996	39	Ma_Chr10_39
Mg_10	483957	486273	36	Ma_Chr10_36
Mg_10	483957	486273	37	Ma_Chr10_37
Mg_10	483957	486273	38	Ma_Chr10_38
Mg_10	483957	486273	39	Ma_Chr10_39
Mg_10	486526	489595	36	Ma_Chr10_36
Mg_10	486526	489595	38	Ma_Chr10_38
Mg_10	486526	489595	39	Ma_Chr10_39
Mg_10	489714	490155	36	Ma_Chr10_36
Mg_10	489714	490155	37	Ma_Chr10_37
Mg_10	489714	490155	38	Ma_Chr10_38
Mg_10	489714	490155	39	Ma_Chr10_39
Mg_10	490333	493242	36	Ma_Chr10_36
Mg_10	490333	493242	37	Ma_Chr10_37
Mg_10	490333	493242	38	Ma_Chr10_38
Mg_10	490333	493242	39	Ma_Chr10_39
Mg_10	493849	494366	36	Ma_Chr10_36
Mg_10	493849	494366	37	Ma_Chr10_37
Mg_10	493849	494366	38	Ma_Chr10_38
Mg_10	493849	494366	39	Ma_Chr10_39
Mg_10	494522	496508	36	Ma_Chr10_36
Mg_10	494522	496508	38	Ma_Chr10_38
Mg_10	494522	496508	39	Ma_Chr10_39
Mg_10	496871	497745	36	Ma_Chr10_36
Mg_10	497936	500580	36	Ma_Chr10_36
Mg_10	497936	500580	37	Ma_Chr10_37
Mg_10	497936	500580	38	Ma_Chr10_38
Mg_10	497936	500580	39	Ma_Chr10_39
Mg_10	505020	506553	36	Ma_Chr10_36
Mg_10	516364	517799	36	Ma_Chr10_36
Mg_10	516364	517799	37	Ma_Chr10_37
Mg_10	516364	517799	38	Ma_Chr10_38
Mg_10	516364	517799	39	Ma_Chr10_39
Mg_10	518634	519087	36	Ma_Chr10_36
Mg_10	518634	519087	37	Ma_Chr10_37
Mg_10	518634	519087	38	Ma_Chr10_38
Mg_10	518634	519087	39	Ma_Chr10_39
Mg_10	519218	520424	36	Ma_Chr10_36
Mg_10	519218	520424	37	Ma_Chr10_37
Mg_10	519218	520424	38	Ma_Chr10_38
Mg_10	519218	520424	39	Ma_Chr10_39
Mg_10	520977	522762	36	Ma_Chr10_36
Mg_10	520977	522762	37	Ma_Chr10_37
Mg_10	520977	522762	39	Ma_Chr10_39
Mg_10	523207	524129	36	Ma_Chr10_36
Mg_10	523207	524129	38	Ma_Chr10_38
Mg_10	523207	524129	39	Ma_Chr10_39
Mg_10	524415	525253	36	Ma_Chr10_36
Mg_10	524415	525253	38	Ma_Chr10_38
Mg_10	524415	525253	39	Ma_Chr10_39
Mg_10	525772	528107	36	Ma_Chr10_36
Mg_10	525772	528107	38	Ma_Chr10_38
Mg_10	525772	528107	39	Ma_Chr10_39
Mg_10	532199	533361	36	Ma_Chr10_36
Mg_10	532199	533361	38	Ma_Chr10_38
Mg_10	532199	533361	39	Ma_Chr10_39
Mg_10	533557	534710	36	Ma_Chr10_36
Mg_10	533557	534710	38	Ma_Chr10_38
Mg_10	533557	534710	39	Ma_Chr10_39
Mg_10	535197	537551	36	Ma_Chr10_36
Mg_10	535197	537551	38	Ma_Chr10_38
Mg_10	535197	537551	39	Ma_Chr10_39
Mg_10	537804	539807	36	Ma_Chr10_36
Mg_10	542586	542969	36	Ma_Chr10_36
Mg_10	542586	542969	38	Ma_Chr10_38
Mg_10	542586	542969	39	Ma_Chr10_39
Mg_10	543117	547587	36	Ma_Chr10_36
Mg_10	543117	547587	38	Ma_Chr10_38
Mg_10	543117	547587	39	Ma_Chr10_39
Mg_10	551357	557007	36	Ma_Chr10_36
Mg_10	551357	557007	38	Ma_Chr10_38
Mg_10	551357	557007	39	Ma_Chr10_39
Mg_10	565564	566674	36	Ma_Chr10_36
Mg_10	567305	568748	36	Ma_Chr10_36
Mg_10	567305	568748	37	Ma_Chr10_37
Mg_10	567305	568748	38	Ma_Chr10_38
Mg_10	567305	568748	39	Ma_Chr10_39
Mg_10	569998	571116	36	Ma_Chr10_36
Mg_10	569998	571116	38	Ma_Chr10_38
Mg_10	569998	571116	39	Ma_Chr10_39
Mg_10	576547	578499	36	Ma_Chr10_36
Mg_10	576547	578499	38	Ma_Chr10_38
Mg_10	576547	578499	39	Ma_Chr10_39
Mg_10	580346	583137	36	Ma_Chr10_36
Mg_10	580346	583137	38	Ma_Chr10_38
Mg_10	580346	583137	39	Ma_Chr10_39
Mg_10	674596	684267	36	Ma_Chr10_36
Mg_10	674596	684267	37	Ma_Chr10_37
Mg_10	674596	684267	38	Ma_Chr10_38
Mg_10	674596	684267	39	Ma_Chr10_39
Mg_10	685442	686849	36	Ma_Chr10_36
Mg_10	685442	686849	37	Ma_Chr10_37
Mg_10	685442	686849	38	Ma_Chr10_38
Mg_10	685442	686849	39	Ma_Chr10_39
Mg_10	687505	689177	36	Ma_Chr10_36
Mg_10	687505	689177	37	Ma_Chr10_37
Mg_10	687505	689177	38	Ma_Chr10_38
Mg_10	687505	689177	39	Ma_Chr10_39
Mg_10	689757	691507	36	Ma_Chr10_36
Mg_10	689757	691507	37	Ma_Chr10_37
Mg_10	689757	691507	38	Ma_Chr10_38
Mg_10	689757	691507	39	Ma_Chr10_39
Mg_10	691686	692030	36	Ma_Chr10_36
Mg_10	691686	692030	37	Ma_Chr10_37
Mg_10	691686	692030	38	Ma_Chr10_38
Mg_10	691686	692030	39	Ma_Chr10_39
Mg_10	697242	701583	36	Ma_Chr10_36
Mg_10	697242	701583	37	Ma_Chr10_37
Mg_10	697242	701583	38	Ma_Chr10_38
Mg_10	697242	701583	39	Ma_Chr10_39
Mg_10	702237	704864	36	Ma_Chr10_36
Mg_10	702237	704864	37	Ma_Chr10_37
Mg_10	702237	704864	38	Ma_Chr10_38
Mg_10	702237	704864	39	Ma_Chr10_39
Mg_10	712039	714371	36	Ma_Chr10_36
Mg_10	714451	716388	36	Ma_Chr10_36
Mg_10	721359	721730	36	Ma_Chr10_36
Mg_10	721359	721730	37	Ma_Chr10_37
Mg_10	721359	721730	38	Ma_Chr10_38
Mg_10	721359	721730	39	Ma_Chr10_39
Mg_10	727129	728122	36	Ma_Chr10_36
Mg_10	727129	728122	37	Ma_Chr10_37
Mg_10	727129	728122	38	Ma_Chr10_38
Mg_10	731800	732549	36	Ma_Chr10_36
Mg_10	731800	732549	37	Ma_Chr10_37
Mg_10	731800	732549	38	Ma_Chr10_38
Mg_10	731800	732549	39	Ma_Chr10_39
Mg_10	734524	738692	36	Ma_Chr10_36
Mg_10	734524	738692	37	Ma_Chr10_37
Mg_10	734524	738692	38	Ma_Chr10_38
Mg_10	734524	738692	39	Ma_Chr10_39
Mg_10	739033	740429	36	Ma_Chr10_36
Mg_10	739033	740429	37	Ma_Chr10_37
Mg_10	739033	740429	38	Ma_Chr10_38
Mg_10	739033	740429	39	Ma_Chr10_39
Mg_10	740569	742075	36	Ma_Chr10_36
Mg_10	740569	742075	37	Ma_Chr10_37
Mg_10	740569	742075	38	Ma_Chr10_38
Mg_10	740569	742075	39	Ma_Chr10_39
Mg_10	742374	744040	36	Ma_Chr10_36
Mg_10	742374	744040	37	Ma_Chr10_37
Mg_10	742374	744040	38	Ma_Chr10_38
Mg_10	742374	744040	39	Ma_Chr10_39
Mg_10	746657	749390	36	Ma_Chr10_36
Mg_10	746657	749390	37	Ma_Chr10_37
Mg_10	746657	749390	38	Ma_Chr10_38
Mg_10	746657	749390	39	Ma_Chr10_39
Mg_10	751595	758083	36	Ma_Chr10_36
Mg_10	751595	758083	37	Ma_Chr10_37
Mg_10	751595	758083	38	Ma_Chr10_38
Mg_10	751595	758083	39	Ma_Chr10_39
Mg_10	761032	766457	36	Ma_Chr10_36
Mg_10	761032	766457	37	Ma_Chr10_37
Mg_10	761032	766457	38	Ma_Chr10_38
Mg_10	761032	766457	39	Ma_Chr10_39
Mg_10	767276	769105	36	Ma_Chr10_36
Mg_10	767276	769105	37	Ma_Chr10_37
Mg_10	767276	769105	38	Ma_Chr10_38
Mg_10	767276	769105	39	Ma_Chr10_39
Mg_10	770245	771744	36	Ma_Chr10_36
Mg_10	770245	771744	37	Ma_Chr10_37
Mg_10	770245	771744	38	Ma_Chr10_38
Mg_10	770245	771744	39	Ma_Chr10_39
Mg_10	774069	804112	36	Ma_Chr10_36
Mg_10	774069	804112	37	Ma_Chr10_37
Mg_10	774069	804112	38	Ma_Chr10_38
Mg_10	774069	804112	39	Ma_Chr10_39
Mg_10	804844	811010	36	Ma_Chr10_36
Mg_10	804844	811010	37	Ma_Chr10_37
Mg_10	804844	811010	38	Ma_Chr10_38
Mg_10	804844	811010	39	Ma_Chr10_39
Mg_10	811655	814355	36	Ma_Chr10_36
Mg_10	811655	814355	37	Ma_Chr10_37
Mg_10	811655	814355	38	Ma_Chr10_38
Mg_10	811655	814355	39	Ma_Chr10_39
Mg_10	816802	817864	36	Ma_Chr10_36
Mg_10	816802	817864	38	Ma_Chr10_38
Mg_10	816802	817864	39	Ma_Chr10_39
Mg_10	823409	825048	36	Ma_Chr10_36
Mg_10	823409	825048	37	Ma_Chr10_37
Mg_10	823409	825048	38	Ma_Chr10_38
Mg_10	823409	825048	39	Ma_Chr10_39
Mg_10	830817	832679	36	Ma_Chr10_36
Mg_10	830817	832679	37	Ma_Chr10_37
Mg_10	830817	832679	38	Ma_Chr10_38
Mg_10	830817	832679	39	Ma_Chr10_39
Mg_10	833120	834460	36	Ma_Chr10_36
Mg_10	833120	834460	37	Ma_Chr10_37
Mg_10	833120	834460	38	Ma_Chr10_38
Mg_10	833120	834460	39	Ma_Chr10_39
Mg_10	836648	841155	36	Ma_Chr10_36
Mg_10	836648	841155	37	Ma_Chr10_37
Mg_10	836648	841155	38	Ma_Chr10_38
Mg_10	836648	841155	39	Ma_Chr10_39
Mg_10	842639	844010	36	Ma_Chr10_36
Mg_10	842639	844010	37	Ma_Chr10_37
Mg_10	842639	844010	38	Ma_Chr10_38
Mg_10	842639	844010	39	Ma_Chr10_39
Mg_10	848155	849037	36	Ma_Chr10_36
Mg_10	848155	849037	38	Ma_Chr10_38
Mg_10	848155	849037	39	Ma_Chr10_39
Mg_10	849303	851471	36	Ma_Chr10_36
Mg_10	849303	851471	37	Ma_Chr10_37
Mg_10	849303	851471	38	Ma_Chr10_38
Mg_10	849303	851471	39	Ma_Chr10_39
Mg_10	851482	852422	36	Ma_Chr10_36
Mg_10	851482	852422	37	Ma_Chr10_37
Mg_10	851482	852422	38	Ma_Chr10_38
Mg_10	851482	852422	39	Ma_Chr10_39
Mg_10	852614	854604	36	Ma_Chr10_36
Mg_10	852614	854604	37	Ma_Chr10_37
Mg_10	852614	854604	38	Ma_Chr10_38
Mg_10	852614	854604	39	Ma_Chr10_39
Mg_10	855385	856699	36	Ma_Chr10_36
Mg_10	855385	856699	37	Ma_Chr10_37
Mg_10	855385	856699	38	Ma_Chr10_38
Mg_10	855385	856699	39	Ma_Chr10_39
Mg_10	858604	860179	36	Ma_Chr10_36
Mg_10	858604	860179	37	Ma_Chr10_37
Mg_10	858604	860179	38	Ma_Chr10_38
Mg_10	858604	860179	39	Ma_Chr10_39
Mg_10	860410	864083	36	Ma_Chr10_36
Mg_10	860410	864083	37	Ma_Chr10_37
Mg_10	860410	864083	38	Ma_Chr10_38
Mg_10	860410	864083	39	Ma_Chr10_39
Mg_10	864553	866543	36	Ma_Chr10_36
Mg_10	864553	866543	37	Ma_Chr10_37
Mg_10	864553	866543	38	Ma_Chr10_38
Mg_10	864553	866543	39	Ma_Chr10_39
Mg_10	866768	870500	36	Ma_Chr10_36
Mg_10	866768	870500	37	Ma_Chr10_37
Mg_10	866768	870500	38	Ma_Chr10_38
Mg_10	866768	870500	39	Ma_Chr10_39
Mg_10	871559	874698	36	Ma_Chr10_36
Mg_10	871559	874698	37	Ma_Chr10_37
Mg_10	871559	874698	38	Ma_Chr10_38
Mg_10	871559	874698	39	Ma_Chr10_39
Mg_10	875003	878890	36	Ma_Chr10_36
Mg_10	875003	878890	37	Ma_Chr10_37
Mg_10	875003	878890	38	Ma_Chr10_38
Mg_10	875003	878890	39	Ma_Chr10_39
Mg_10	881683	884949	36	Ma_Chr10_36
Mg_10	881683	884949	37	Ma_Chr10_37
Mg_10	881683	884949	38	Ma_Chr10_38
Mg_10	881683	884949	39	Ma_Chr10_39
Mg_10	885185	886076	36	Ma_Chr10_36
Mg_10	885185	886076	37	Ma_Chr10_37
Mg_10	885185	886076	38	Ma_Chr10_38
Mg_10	885185	886076	39	Ma_Chr10_39
Mg_10	886283	888288	36	Ma_Chr10_36
Mg_10	886283	888288	37	Ma_Chr10_37
Mg_10	886283	888288	38	Ma_Chr10_38
Mg_10	886283	888288	39	Ma_Chr10_39
Mg_10	888488	892892	36	Ma_Chr10_36
Mg_10	888488	892892	37	Ma_Chr10_37
Mg_10	888488	892892	38	Ma_Chr10_38
Mg_10	888488	892892	39	Ma_Chr10_39
Mg_10	895983	897742	36	Ma_Chr10_36
Mg_10	895983	897742	37	Ma_Chr10_37
Mg_10	895983	897742	38	Ma_Chr10_38
Mg_10	895983	897742	39	Ma_Chr10_39
Mg_10	897958	900446	36	Ma_Chr10_36
Mg_10	897958	900446	37	Ma_Chr10_37
Mg_10	897958	900446	38	Ma_Chr10_38
Mg_10	897958	900446	39	Ma_Chr10_39
Mg_10	901013	901231	36	Ma_Chr10_36
Mg_10	901013	901231	37	Ma_Chr10_37
Mg_10	901013	901231	39	Ma_Chr10_39
Mg_10	903468	903854	36	Ma_Chr10_36
Mg_10	903468	903854	37	Ma_Chr10_37
Mg_10	903468	903854	38	Ma_Chr10_38
Mg_10	903468	903854	39	Ma_Chr10_39
Mg_10	904065	906469	36	Ma_Chr10_36
Mg_10	904065	906469	37	Ma_Chr10_37
Mg_10	904065	906469	38	Ma_Chr10_38
Mg_10	904065	906469	39	Ma_Chr10_39
Mg_10	906610	916121	36	Ma_Chr10_36
Mg_10	906610	916121	37	Ma_Chr10_37
Mg_10	906610	916121	38	Ma_Chr10_38
Mg_10	906610	916121	39	Ma_Chr10_39
Mg_10	917238	919004	36	Ma_Chr10_36
Mg_10	917238	919004	37	Ma_Chr10_37
Mg_10	917238	919004	38	Ma_Chr10_38
Mg_10	917238	919004	39	Ma_Chr10_39
Mg_10	924125	930823	36	Ma_Chr10_36
Mg_10	924125	930823	37	Ma_Chr10_37
Mg_10	924125	930823	38	Ma_Chr10_38
Mg_10	924125	930823	39	Ma_Chr10_39
Mg_10	939451	939848	36	Ma_Chr10_36
Mg_10	939451	939848	37	Ma_Chr10_37
Mg_10	939451	939848	38	Ma_Chr10_38
Mg_10	939451	939848	39	Ma_Chr10_39
Mg_10	946949	951020	36	Ma_Chr10_36
Mg_10	946949	951020	37	Ma_Chr10_37
Mg_10	946949	951020	38	Ma_Chr10_38
Mg_10	946949	951020	39	Ma_Chr10_39
Mg_10	953675	957384	36	Ma_Chr10_36
Mg_10	953675	957384	37	Ma_Chr10_37
Mg_10	953675	957384	38	Ma_Chr10_38
Mg_10	953675	957384	39	Ma_Chr10_39
Mg_10	957609	960475	36	Ma_Chr10_36
Mg_10	957609	960475	37	Ma_Chr10_37
Mg_10	957609	960475	38	Ma_Chr10_38
Mg_10	957609	960475	39	Ma_Chr10_39
Mg_10	960620	961414	36	Ma_Chr10_36
Mg_10	960620	961414	37	Ma_Chr10_37
Mg_10	960620	961414	38	Ma_Chr10_38
Mg_10	960620	961414	39	Ma_Chr10_39
Mg_10	961618	963668	36	Ma_Chr10_36
Mg_10	961618	963668	37	Ma_Chr10_37
Mg_10	961618	963668	38	Ma_Chr10_38
Mg_10	961618	963668	39	Ma_Chr10_39
Mg_10	963939	964795	36	Ma_Chr10_36
Mg_10	963939	964795	37	Ma_Chr10_37
Mg_10	963939	964795	38	Ma_Chr10_38
Mg_10	963939	964795	39	Ma_Chr10_39
Mg_10	965287	966837	36	Ma_Chr10_36
Mg_10	965287	966837	37	Ma_Chr10_37
Mg_10	965287	966837	38	Ma_Chr10_38
Mg_10	965287	966837	39	Ma_Chr10_39
Mg_10	968075	969713	36	Ma_Chr10_36
Mg_10	968075	969713	37	Ma_Chr10_37
Mg_10	968075	969713	38	Ma_Chr10_38
Mg_10	968075	969713	39	Ma_Chr10_39
Mg_10	971099	972628	36	Ma_Chr10_36
Mg_10	971099	972628	37	Ma_Chr10_37
Mg_10	971099	972628	38	Ma_Chr10_38
Mg_10	971099	972628	39	Ma_Chr10_39
Mg_10	973128	980926	36	Ma_Chr10_36
Mg_10	973128	980926	37	Ma_Chr10_37
Mg_10	973128	980926	38	Ma_Chr10_38
Mg_10	973128	980926	39	Ma_Chr10_39
Mg_10	982498	984055	36	Ma_Chr10_36
Mg_10	982498	984055	37	Ma_Chr10_37
Mg_10	982498	984055	38	Ma_Chr10_38
Mg_10	982498	984055	39	Ma_Chr10_39
Mg_10	985556	987120	36	Ma_Chr10_36
Mg_10	985556	987120	37	Ma_Chr10_37
Mg_10	985556	987120	38	Ma_Chr10_38
Mg_10	985556	987120	39	Ma_Chr10_39
Mg_10	989548	992957	36	Ma_Chr10_36
Mg_10	989548	992957	37	Ma_Chr10_37
Mg_10	989548	992957	38	Ma_Chr10_38
Mg_10	989548	992957	39	Ma_Chr10_39
Mg_10	997391	1075217	36	Ma_Chr10_36
Mg_10	997391	1075217	37	Ma_Chr10_37
Mg_10	997391	1075217	38	Ma_Chr10_38
Mg_10	997391	1075217	39	Ma_Chr10_39
Mg_10	1078182	1083323	36	Ma_Chr10_36
Mg_10	1078182	1083323	37	Ma_Chr10_37
Mg_10	1078182	1083323	38	Ma_Chr10_38
Mg_10	1078182	1083323	39	Ma_Chr10_39
Mg_10	1083770	1084788	36	Ma_Chr10_36
Mg_10	1083770	1084788	37	Ma_Chr10_37
Mg_10	1083770	1084788	38	Ma_Chr10_38
Mg_10	1083770	1084788	39	Ma_Chr10_39
Mg_10	1087773	1089472	36	Ma_Chr10_36
Mg_10	1087773	1089472	37	Ma_Chr10_37
Mg_10	1087773	1089472	38	Ma_Chr10_38
Mg_10	1087773	1089472	39	Ma_Chr10_39
Mg_10	1090282	1091855	36	Ma_Chr10_36
Mg_10	1090282	1091855	37	Ma_Chr10_37
Mg_10	1090282	1091855	38	Ma_Chr10_38
Mg_10	1090282	1091855	39	Ma_Chr10_39
Mg_10	1091934	1092726	36	Ma_Chr10_36
Mg_10	1091934	1092726	37	Ma_Chr10_37
Mg_10	1091934	1092726	38	Ma_Chr10_38
Mg_10	1091934	1092726	39	Ma_Chr10_39
Mg_10	1092995	1096504	36	Ma_Chr10_36
Mg_10	1092995	1096504	37	Ma_Chr10_37
Mg_10	1092995	1096504	38	Ma_Chr10_38
Mg_10	1092995	1096504	39	Ma_Chr10_39
Mg_10	1098033	1101085	36	Ma_Chr10_36
Mg_10	1098033	1101085	37	Ma_Chr10_37
Mg_10	1098033	1101085	38	Ma_Chr10_38
Mg_10	1098033	1101085	39	Ma_Chr10_39
Mg_10	1101295	1102924	36	Ma_Chr10_36
Mg_10	1101295	1102924	37	Ma_Chr10_37
Mg_10	1101295	1102924	38	Ma_Chr10_38
Mg_10	1104732	1105229	36	Ma_Chr10_36
Mg_10	1104732	1105229	37	Ma_Chr10_37
Mg_10	1104732	1105229	38	Ma_Chr10_38
Mg_10	1108267	1111131	36	Ma_Chr10_36
Mg_10	1108267	1111131	37	Ma_Chr10_37
Mg_10	1108267	1111131	38	Ma_Chr10_38
Mg_10	1111432	1114225	36	Ma_Chr10_36
Mg_10	1111432	1114225	37	Ma_Chr10_37
Mg_10	1111432	1114225	38	Ma_Chr10_38
Mg_10	1116919	1119876	36	Ma_Chr10_36
Mg_10	1116919	1119876	37	Ma_Chr10_37
Mg_10	1116919	1119876	38	Ma_Chr10_38
Mg_10	1120312	1122109	36	Ma_Chr10_36
Mg_10	1120312	1122109	37	Ma_Chr10_37
Mg_10	1120312	1122109	38	Ma_Chr10_38
Mg_10	1122954	1123856	36	Ma_Chr10_36
Mg_10	1122954	1123856	37	Ma_Chr10_37
Mg_10	1122954	1123856	38	Ma_Chr10_38
Mg_10	1124213	1127871	36	Ma_Chr10_36
Mg_10	1124213	1127871	37	Ma_Chr10_37
Mg_10	1124213	1127871	38	Ma_Chr10_38
Mg_10	1124213	1127871	39	Ma_Chr10_39
Mg_10	1131269	1133452	36	Ma_Chr10_36
Mg_10	1131269	1133452	37	Ma_Chr10_37
Mg_10	1131269	1133452	38	Ma_Chr10_38
Mg_10	1131269	1133452	39	Ma_Chr10_39
Mg_10	1135393	1136931	36	Ma_Chr10_36
Mg_10	1135393	1136931	37	Ma_Chr10_37
Mg_10	1135393	1136931	38	Ma_Chr10_38
Mg_10	1135393	1136931	39	Ma_Chr10_39
Mg_10	1137205	1138108	36	Ma_Chr10_36
Mg_10	1137205	1138108	37	Ma_Chr10_37
Mg_10	1137205	1138108	38	Ma_Chr10_38
Mg_10	1137205	1138108	39	Ma_Chr10_39
Mg_10	1138834	1141225	36	Ma_Chr10_36
Mg_10	1138834	1141225	38	Ma_Chr10_38
Mg_10	1138834	1141225	39	Ma_Chr10_39
Mg_10	1141656	1145240	36	Ma_Chr10_36
Mg_10	1141656	1145240	37	Ma_Chr10_37
Mg_10	1141656	1145240	38	Ma_Chr10_38
Mg_10	1141656	1145240	39	Ma_Chr10_39
Mg_10	1145448	1148070	36	Ma_Chr10_36
Mg_10	1145448	1148070	37	Ma_Chr10_37
Mg_10	1145448	1148070	38	Ma_Chr10_38
Mg_10	1145448	1148070	39	Ma_Chr10_39
Mg_10	1148310	1149579	36	Ma_Chr10_36
Mg_10	1148310	1149579	37	Ma_Chr10_37
Mg_10	1148310	1149579	38	Ma_Chr10_38
Mg_10	1148310	1149579	39	Ma_Chr10_39
Mg_10	1151211	1164783	36	Ma_Chr10_36
Mg_10	1151211	1164783	37	Ma_Chr10_37
Mg_10	1151211	1164783	38	Ma_Chr10_38
Mg_10	1151211	1164783	39	Ma_Chr10_39
Mg_10	1168197	1170057	36	Ma_Chr10_36
Mg_10	1168197	1170057	37	Ma_Chr10_37
Mg_10	1168197	1170057	38	Ma_Chr10_38
Mg_10	1168197	1170057	39	Ma_Chr10_39
Mg_10	1171016	1176020	36	Ma_Chr10_36
Mg_10	1171016	1176020	37	Ma_Chr10_37
Mg_10	1171016	1176020	38	Ma_Chr10_38
Mg_10	1171016	1176020	39	Ma_Chr10_39
Mg_10	1176540	1177574	36	Ma_Chr10_36
Mg_10	1176540	1177574	37	Ma_Chr10_37
Mg_10	1176540	1177574	38	Ma_Chr10_38
Mg_10	1176540	1177574	39	Ma_Chr10_39
Mg_10	1179866	1182779	36	Ma_Chr10_36
Mg_10	1179866	1182779	37	Ma_Chr10_37
Mg_10	1179866	1182779	38	Ma_Chr10_38
Mg_10	1179866	1182779	39	Ma_Chr10_39
Mg_10	1185148	1187784	36	Ma_Chr10_36
Mg_10	1185148	1187784	37	Ma_Chr10_37
Mg_10	1185148	1187784	38	Ma_Chr10_38
Mg_10	1185148	1187784	39	Ma_Chr10_39
Mg_10	1187921	1190300	36	Ma_Chr10_36
Mg_10	1187921	1190300	38	Ma_Chr10_38
Mg_10	1187921	1190300	39	Ma_Chr10_39
Mg_10	1191653	1192875	36	Ma_Chr10_36
Mg_10	1191653	1192875	37	Ma_Chr10_37
Mg_10	1196082	1200899	36	Ma_Chr10_36
Mg_10	1196082	1200899	37	Ma_Chr10_37
Mg_10	1196082	1200899	38	Ma_Chr10_38
Mg_10	1196082	1200899	39	Ma_Chr10_39
Mg_10	1201896	1206294	36	Ma_Chr10_36
Mg_10	1201896	1206294	37	Ma_Chr10_37
Mg_10	1201896	1206294	38	Ma_Chr10_38
Mg_10	1201896	1206294	39	Ma_Chr10_39
Mg_10	1206923	1209674	36	Ma_Chr10_36
Mg_10	1206923	1209674	37	Ma_Chr10_37
Mg_10	1206923	1209674	38	Ma_Chr10_38
Mg_10	1206923	1209674	39	Ma_Chr10_39
Mg_10	1209897	1210409	36	Ma_Chr10_36
Mg_10	1210619	1212252	36	Ma_Chr10_36
Mg_10	1210619	1212252	37	Ma_Chr10_37
Mg_10	1210619	1212252	38	Ma_Chr10_38
Mg_10	1210619	1212252	39	Ma_Chr10_39
Mg_10	1218602	1219053	36	Ma_Chr10_36
Mg_10	1218602	1219053	37	Ma_Chr10_37
Mg_10	1218602	1219053	38	Ma_Chr10_38
Mg_10	1218602	1219053	39	Ma_Chr10_39
Mg_10	1220327	1225247	36	Ma_Chr10_36
Mg_10	1220327	1225247	37	Ma_Chr10_37
Mg_10	1220327	1225247	38	Ma_Chr10_38
Mg_10	1220327	1225247	39	Ma_Chr10_39
Mg_10	1226391	1226680	36	Ma_Chr10_36
Mg_10	1226391	1226680	37	Ma_Chr10_37
Mg_10	1226391	1226680	38	Ma_Chr10_38
Mg_10	1226391	1226680	39	Ma_Chr10_39
Mg_10	1227832	1239924	36	Ma_Chr10_36
Mg_10	1227832	1239924	37	Ma_Chr10_37
Mg_10	1227832	1239924	38	Ma_Chr10_38
Mg_10	1227832	1239924	39	Ma_Chr10_39
Mg_10	1241009	1241526	36	Ma_Chr10_36
Mg_10	1241009	1241526	37	Ma_Chr10_37
Mg_10	1241009	1241526	38	Ma_Chr10_38
Mg_10	1241009	1241526	39	Ma_Chr10_39
Mg_10	1242287	1244493	36	Ma_Chr10_36
Mg_10	1242287	1244493	37	Ma_Chr10_37
Mg_10	1242287	1244493	38	Ma_Chr10_38
Mg_10	1242287	1244493	39	Ma_Chr10_39
Mg_10	1244972	1246950	36	Ma_Chr10_36
Mg_10	1244972	1246950	37	Ma_Chr10_37
Mg_10	1244972	1246950	38	Ma_Chr10_38
Mg_10	1244972	1246950	39	Ma_Chr10_39
Mg_10	1252719	1257839	36	Ma_Chr10_36
Mg_10	1252719	1257839	37	Ma_Chr10_37
Mg_10	1252719	1257839	38	Ma_Chr10_38
Mg_10	1252719	1257839	39	Ma_Chr10_39
Mg_10	1258845	1260900	36	Ma_Chr10_36
Mg_10	1258845	1260900	37	Ma_Chr10_37
Mg_10	1258845	1260900	38	Ma_Chr10_38
Mg_10	1258845	1260900	39	Ma_Chr10_39
Mg_10	1262368	1263976	36	Ma_Chr10_36
Mg_10	1262368	1263976	37	Ma_Chr10_37
Mg_10	1262368	1263976	38	Ma_Chr10_38
Mg_10	1262368	1263976	39	Ma_Chr10_39
Mg_10	1264055	1264772	36	Ma_Chr10_36
Mg_10	1264055	1264772	37	Ma_Chr10_37
Mg_10	1264055	1264772	38	Ma_Chr10_38
Mg_10	1264055	1264772	39	Ma_Chr10_39
Mg_10	1267877	1274595	36	Ma_Chr10_36
Mg_10	1267877	1274595	37	Ma_Chr10_37
Mg_10	1267877	1274595	38	Ma_Chr10_38
Mg_10	1267877	1274595	39	Ma_Chr10_39
Mg_10	1275172	1275886	36	Ma_Chr10_36
Mg_10	1275172	1275886	37	Ma_Chr10_37
Mg_10	1275172	1275886	38	Ma_Chr10_38
Mg_10	1275172	1275886	39	Ma_Chr10_39
Mg_10	1276410	1277944	36	Ma_Chr10_36
Mg_10	1276410	1277944	37	Ma_Chr10_37
Mg_10	1276410	1277944	38	Ma_Chr10_38
Mg_10	1276410	1277944	39	Ma_Chr10_39
Mg_10	1278565	1282337	36	Ma_Chr10_36
Mg_10	1278565	1282337	37	Ma_Chr10_37
Mg_10	1278565	1282337	38	Ma_Chr10_38
Mg_10	1278565	1282337	39	Ma_Chr10_39
Mg_10	1287371	1290391	36	Ma_Chr10_36
Mg_10	1287371	1290391	37	Ma_Chr10_37
Mg_10	1287371	1290391	38	Ma_Chr10_38
Mg_10	1287371	1290391	39	Ma_Chr10_39
Mg_10	1290708	1291114	36	Ma_Chr10_36
Mg_10	1290708	1291114	37	Ma_Chr10_37
Mg_10	1290708	1291114	38	Ma_Chr10_38
Mg_10	1290708	1291114	39	Ma_Chr10_39
Mg_10	1292580	1293787	36	Ma_Chr10_36
Mg_10	1292580	1293787	37	Ma_Chr10_37
Mg_10	1292580	1293787	38	Ma_Chr10_38
Mg_10	1292580	1293787	39	Ma_Chr10_39
Mg_10	1293975	1294767	36	Ma_Chr10_36
Mg_10	1293975	1294767	37	Ma_Chr10_37
Mg_10	1293975	1294767	38	Ma_Chr10_38
Mg_10	1293975	1294767	39	Ma_Chr10_39
Mg_10	1295961	1296813	36	Ma_Chr10_36
Mg_10	1295961	1296813	37	Ma_Chr10_37
Mg_10	1295961	1296813	38	Ma_Chr10_38
Mg_10	1295961	1296813	39	Ma_Chr10_39
Mg_10	1297224	1298607	36	Ma_Chr10_36
Mg_10	1297224	1298607	37	Ma_Chr10_37
Mg_10	1297224	1298607	38	Ma_Chr10_38
Mg_10	1297224	1298607	39	Ma_Chr10_39
Mg_10	1298994	1305664	36	Ma_Chr10_36
Mg_10	1298994	1305664	37	Ma_Chr10_37
Mg_10	1298994	1305664	38	Ma_Chr10_38
Mg_10	1298994	1305664	39	Ma_Chr10_39
Mg_10	1306712	1315094	36	Ma_Chr10_36
Mg_10	1306712	1315094	37	Ma_Chr10_37
Mg_10	1306712	1315094	38	Ma_Chr10_38
Mg_10	1306712	1315094	39	Ma_Chr10_39
Mg_10	1316645	1318394	36	Ma_Chr10_36
Mg_10	1316645	1318394	37	Ma_Chr10_37
Mg_10	1316645	1318394	38	Ma_Chr10_38
Mg_10	1316645	1318394	39	Ma_Chr10_39
Mg_10	1318714	1320741	36	Ma_Chr10_36
Mg_10	1318714	1320741	37	Ma_Chr10_37
Mg_10	1318714	1320741	38	Ma_Chr10_38
Mg_10	1318714	1320741	39	Ma_Chr10_39
Mg_10	1321961	1322939	36	Ma_Chr10_36
Mg_10	1321961	1322939	37	Ma_Chr10_37
Mg_10	1321961	1322939	38	Ma_Chr10_38
Mg_10	1321961	1322939	39	Ma_Chr10_39
Mg_10	1323258	1324222	36	Ma_Chr10_36
Mg_10	1323258	1324222	37	Ma_Chr10_37
Mg_10	1323258	1324222	38	Ma_Chr10_38
Mg_10	1323258	1324222	39	Ma_Chr10_39
Mg_10	1324927	1326021	36	Ma_Chr10_36
Mg_10	1324927	1326021	37	Ma_Chr10_37
Mg_10	1324927	1326021	38	Ma_Chr10_38
Mg_10	1324927	1326021	39	Ma_Chr10_39
Mg_10	1326209	1329265	36	Ma_Chr10_36
Mg_10	1326209	1329265	37	Ma_Chr10_37
Mg_10	1326209	1329265	38	Ma_Chr10_38
Mg_10	1326209	1329265	39	Ma_Chr10_39
Mg_10	1331438	1332773	36	Ma_Chr10_36
Mg_10	1331438	1332773	37	Ma_Chr10_37
Mg_10	1331438	1332773	38	Ma_Chr10_38
Mg_10	1331438	1332773	39	Ma_Chr10_39
Mg_10	1333760	1334424	36	Ma_Chr10_36
Mg_10	1333760	1334424	37	Ma_Chr10_37
Mg_10	1333760	1334424	38	Ma_Chr10_38
Mg_10	1333760	1334424	39	Ma_Chr10_39
Mg_10	1335314	1338470	36	Ma_Chr10_36
Mg_10	1335314	1338470	37	Ma_Chr10_37
Mg_10	1335314	1338470	38	Ma_Chr10_38
Mg_10	1335314	1338470	39	Ma_Chr10_39
Mg_10	1338782	1340924	36	Ma_Chr10_36
Mg_10	1338782	1340924	37	Ma_Chr10_37
Mg_10	1338782	1340924	38	Ma_Chr10_38
Mg_10	1338782	1340924	39	Ma_Chr10_39
Mg_10	1341058	1341972	36	Ma_Chr10_36
Mg_10	1341058	1341972	37	Ma_Chr10_37
Mg_10	1341058	1341972	38	Ma_Chr10_38
Mg_10	1341058	1341972	39	Ma_Chr10_39
Mg_10	1342619	1344287	36	Ma_Chr10_36
Mg_10	1342619	1344287	37	Ma_Chr10_37
Mg_10	1342619	1344287	38	Ma_Chr10_38
Mg_10	1342619	1344287	39	Ma_Chr10_39
Mg_10	1344489	1346041	36	Ma_Chr10_36
Mg_10	1344489	1346041	37	Ma_Chr10_37
Mg_10	1344489	1346041	38	Ma_Chr10_38
Mg_10	1344489	1346041	39	Ma_Chr10_39
Mg_10	1347386	1348639	36	Ma_Chr10_36
Mg_10	1347386	1348639	37	Ma_Chr10_37
Mg_10	1347386	1348639	38	Ma_Chr10_38
Mg_10	1347386	1348639	39	Ma_Chr10_39
Mg_10	1349618	1351056	36	Ma_Chr10_36
Mg_10	1349618	1351056	37	Ma_Chr10_37
Mg_10	1349618	1351056	38	Ma_Chr10_38
Mg_10	1349618	1351056	39	Ma_Chr10_39
Mg_10	1351733	1353267	36	Ma_Chr10_36
Mg_10	1351733	1353267	37	Ma_Chr10_37
Mg_10	1351733	1353267	38	Ma_Chr10_38
Mg_10	1351733	1353267	39	Ma_Chr10_39
Mg_10	1359199	1362797	36	Ma_Chr10_36
Mg_10	1359199	1362797	37	Ma_Chr10_37
Mg_10	1359199	1362797	38	Ma_Chr10_38
Mg_10	1359199	1362797	39	Ma_Chr10_39
Mg_10	1363447	1367321	36	Ma_Chr10_36
Mg_10	1363447	1367321	37	Ma_Chr10_37
Mg_10	1363447	1367321	38	Ma_Chr10_38
Mg_10	1363447	1367321	39	Ma_Chr10_39
Mg_10	1367839	1370930	36	Ma_Chr10_36
Mg_10	1367839	1370930	37	Ma_Chr10_37
Mg_10	1367839	1370930	38	Ma_Chr10_38
Mg_10	1367839	1370930	39	Ma_Chr10_39
Mg_10	1377060	1378904	36	Ma_Chr10_36
Mg_10	1377060	1378904	37	Ma_Chr10_37
Mg_10	1377060	1378904	38	Ma_Chr10_38
Mg_10	1377060	1378904	39	Ma_Chr10_39
Mg_10	1379294	1382160	36	Ma_Chr10_36
Mg_10	1379294	1382160	37	Ma_Chr10_37
Mg_10	1379294	1382160	38	Ma_Chr10_38
Mg_10	1379294	1382160	39	Ma_Chr10_39
Mg_10	1388393	1390098	36	Ma_Chr10_36
Mg_10	1388393	1390098	37	Ma_Chr10_37
Mg_10	1388393	1390098	38	Ma_Chr10_38
Mg_10	1388393	1390098	39	Ma_Chr10_39
Mg_10	1390532	1391485	36	Ma_Chr10_36
Mg_10	1390532	1391485	37	Ma_Chr10_37
Mg_10	1390532	1391485	38	Ma_Chr10_38
Mg_10	1390532	1391485	39	Ma_Chr10_39
Mg_10	1391580	1394320	36	Ma_Chr10_36
Mg_10	1391580	1394320	37	Ma_Chr10_37
Mg_10	1391580	1394320	38	Ma_Chr10_38
Mg_10	1391580	1394320	39	Ma_Chr10_39
Mg_10	1394608	1397659	36	Ma_Chr10_36
Mg_10	1394608	1397659	37	Ma_Chr10_37
Mg_10	1394608	1397659	38	Ma_Chr10_38
Mg_10	1394608	1397659	39	Ma_Chr10_39
Mg_10	1398680	1403680	36	Ma_Chr10_36
Mg_10	1398680	1403680	37	Ma_Chr10_37
Mg_10	1398680	1403680	38	Ma_Chr10_38
Mg_10	1398680	1403680	39	Ma_Chr10_39
Mg_10	1404824	1412253	36	Ma_Chr10_36
Mg_10	1404824	1412253	37	Ma_Chr10_37
Mg_10	1404824	1412253	38	Ma_Chr10_38
Mg_10	1404824	1412253	39	Ma_Chr10_39
Mg_10	1415830	1418020	36	Ma_Chr10_36
Mg_10	1415830	1418020	37	Ma_Chr10_37
Mg_10	1415830	1418020	38	Ma_Chr10_38
Mg_10	1415830	1418020	39	Ma_Chr10_39
Mg_10	1418088	1418644	36	Ma_Chr10_36
Mg_10	1418088	1418644	37	Ma_Chr10_37
Mg_10	1418088	1418644	38	Ma_Chr10_38
Mg_10	1418088	1418644	39	Ma_Chr10_39
Mg_10	1419095	1419525	36	Ma_Chr10_36
Mg_10	1419095	1419525	37	Ma_Chr10_37
Mg_10	1419095	1419525	38	Ma_Chr10_38
Mg_10	1419095	1419525	39	Ma_Chr10_39
Mg_10	1419657	1420416	36	Ma_Chr10_36
Mg_10	1419657	1420416	37	Ma_Chr10_37
Mg_10	1419657	1420416	38	Ma_Chr10_38
Mg_10	1419657	1420416	39	Ma_Chr10_39
Mg_10	1420767	1422520	36	Ma_Chr10_36
Mg_10	1420767	1422520	37	Ma_Chr10_37
Mg_10	1420767	1422520	38	Ma_Chr10_38
Mg_10	1420767	1422520	39	Ma_Chr10_39
Mg_10	1427660	1428650	36	Ma_Chr10_36
Mg_10	1427660	1428650	37	Ma_Chr10_37
Mg_10	1427660	1428650	38	Ma_Chr10_38
Mg_10	1427660	1428650	39	Ma_Chr10_39
Mg_10	1428853	1429959	36	Ma_Chr10_36
Mg_10	1428853	1429959	37	Ma_Chr10_37
Mg_10	1428853	1429959	38	Ma_Chr10_38
Mg_10	1428853	1429959	39	Ma_Chr10_39
Mg_10	1430149	1432480	36	Ma_Chr10_36
Mg_10	1430149	1432480	37	Ma_Chr10_37
Mg_10	1430149	1432480	38	Ma_Chr10_38
Mg_10	1430149	1432480	39	Ma_Chr10_39
Mg_10	1433214	1435166	36	Ma_Chr10_36
Mg_10	1433214	1435166	37	Ma_Chr10_37
Mg_10	1433214	1435166	38	Ma_Chr10_38
Mg_10	1433214	1435166	39	Ma_Chr10_39
Mg_10	1435830	1437130	36	Ma_Chr10_36
Mg_10	1435830	1437130	37	Ma_Chr10_37
Mg_10	1435830	1437130	38	Ma_Chr10_38
Mg_10	1435830	1437130	39	Ma_Chr10_39
Mg_10	1437693	1439088	36	Ma_Chr10_36
Mg_10	1437693	1439088	37	Ma_Chr10_37
Mg_10	1437693	1439088	38	Ma_Chr10_38
Mg_10	1437693	1439088	39	Ma_Chr10_39
Mg_10	1440861	1441662	36	Ma_Chr10_36
Mg_10	1440861	1441662	37	Ma_Chr10_37
Mg_10	1440861	1441662	39	Ma_Chr10_39
Mg_10	1442856	1443734	36	Ma_Chr10_36
Mg_10	1442856	1443734	37	Ma_Chr10_37
Mg_10	1442856	1443734	38	Ma_Chr10_38
Mg_10	1442856	1443734	39	Ma_Chr10_39
Mg_10	1444387	1445165	36	Ma_Chr10_36
Mg_10	1444387	1445165	37	Ma_Chr10_37
Mg_10	1444387	1445165	38	Ma_Chr10_38
Mg_10	1444387	1445165	39	Ma_Chr10_39
Mg_10	1448845	1458359	36	Ma_Chr10_36
Mg_10	1448845	1458359	37	Ma_Chr10_37
Mg_10	1448845	1458359	38	Ma_Chr10_38
Mg_10	1448845	1458359	39	Ma_Chr10_39
Mg_10	1459522	1460040	36	Ma_Chr10_36
Mg_10	1459522	1460040	37	Ma_Chr10_37
Mg_10	1459522	1460040	38	Ma_Chr10_38
Mg_10	1459522	1460040	39	Ma_Chr10_39
Mg_10	1463733	1464551	36	Ma_Chr10_36
Mg_10	1463733	1464551	37	Ma_Chr10_37
Mg_10	1463733	1464551	38	Ma_Chr10_38
Mg_10	1463733	1464551	39	Ma_Chr10_39
Mg_10	1467543	1468327	36	Ma_Chr10_36
Mg_10	1467543	1468327	37	Ma_Chr10_37
Mg_10	1467543	1468327	38	Ma_Chr10_38
Mg_10	1467543	1468327	39	Ma_Chr10_39
Mg_10	1469209	1470280	36	Ma_Chr10_36
Mg_10	1469209	1470280	37	Ma_Chr10_37
Mg_10	1469209	1470280	38	Ma_Chr10_38
Mg_10	1469209	1470280	39	Ma_Chr10_39
Mg_10	1470481	1472214	36	Ma_Chr10_36
Mg_10	1470481	1472214	37	Ma_Chr10_37
Mg_10	1470481	1472214	38	Ma_Chr10_38
Mg_10	1470481	1472214	39	Ma_Chr10_39
Mg_10	1475669	1476110	36	Ma_Chr10_36
Mg_10	1475669	1476110	37	Ma_Chr10_37
Mg_10	1475669	1476110	38	Ma_Chr10_38
Mg_10	1475669	1476110	39	Ma_Chr10_39
Mg_10	1478440	1480343	36	Ma_Chr10_36
Mg_10	1478440	1480343	37	Ma_Chr10_37
Mg_10	1478440	1480343	38	Ma_Chr10_38
Mg_10	1478440	1480343	39	Ma_Chr10_39
Mg_10	1485247	1488254	36	Ma_Chr10_36
Mg_10	1485247	1488254	37	Ma_Chr10_37
Mg_10	1485247	1488254	38	Ma_Chr10_38
Mg_10	1485247	1488254	39	Ma_Chr10_39
Mg_10	1498210	1502416	36	Ma_Chr10_36
Mg_10	1498210	1502416	37	Ma_Chr10_37
Mg_10	1498210	1502416	38	Ma_Chr10_38
Mg_10	1498210	1502416	39	Ma_Chr10_39
Mg_10	1506664	1508792	36	Ma_Chr10_36
Mg_10	1506664	1508792	37	Ma_Chr10_37
Mg_10	1506664	1508792	38	Ma_Chr10_38
Mg_10	1506664	1508792	39	Ma_Chr10_39
Mg_10	1514456	1519696	36	Ma_Chr10_36
Mg_10	1514456	1519696	37	Ma_Chr10_37
Mg_10	1514456	1519696	39	Ma_Chr10_39
Mg_10	1521034	1523516	36	Ma_Chr10_36
Mg_10	1521034	1523516	37	Ma_Chr10_37
Mg_10	1521034	1523516	38	Ma_Chr10_38
Mg_10	1521034	1523516	39	Ma_Chr10_39
Mg_10	1527413	1529150	36	Ma_Chr10_36
Mg_10	1527413	1529150	37	Ma_Chr10_37
Mg_10	1527413	1529150	38	Ma_Chr10_38
Mg_10	1527413	1529150	39	Ma_Chr10_39
Mg_10	1530227	1532147	36	Ma_Chr10_36
Mg_10	1530227	1532147	37	Ma_Chr10_37
Mg_10	1530227	1532147	38	Ma_Chr10_38
Mg_10	1530227	1532147	39	Ma_Chr10_39
Mg_10	1532297	1533627	36	Ma_Chr10_36
Mg_10	1532297	1533627	37	Ma_Chr10_37
Mg_10	1532297	1533627	39	Ma_Chr10_39
Mg_10	1539694	1541707	36	Ma_Chr10_36
Mg_10	1539694	1541707	37	Ma_Chr10_37
Mg_10	1539694	1541707	38	Ma_Chr10_38
Mg_10	1539694	1541707	39	Ma_Chr10_39
Mg_10	1542138	1543934	36	Ma_Chr10_36
Mg_10	1542138	1543934	37	Ma_Chr10_37
Mg_10	1542138	1543934	38	Ma_Chr10_38
Mg_10	1542138	1543934	39	Ma_Chr10_39
Mg_10	1544140	1545137	36	Ma_Chr10_36
Mg_10	1544140	1545137	37	Ma_Chr10_37
Mg_10	1544140	1545137	38	Ma_Chr10_38
Mg_10	1544140	1545137	39	Ma_Chr10_39
Mg_10	1545540	1546904	36	Ma_Chr10_36
Mg_10	1545540	1546904	37	Ma_Chr10_37
Mg_10	1545540	1546904	38	Ma_Chr10_38
Mg_10	1545540	1546904	39	Ma_Chr10_39
Mg_10	1547097	1548362	36	Ma_Chr10_36
Mg_10	1547097	1548362	37	Ma_Chr10_37
Mg_10	1547097	1548362	38	Ma_Chr10_38
Mg_10	1547097	1548362	39	Ma_Chr10_39
Mg_10	1550462	1560443	36	Ma_Chr10_36
Mg_10	1550462	1560443	37	Ma_Chr10_37
Mg_10	1550462	1560443	38	Ma_Chr10_38
Mg_10	1550462	1560443	39	Ma_Chr10_39
Mg_10	1560718	1561753	36	Ma_Chr10_36
Mg_10	1560718	1561753	37	Ma_Chr10_37
Mg_10	1560718	1561753	38	Ma_Chr10_38
Mg_10	1560718	1561753	39	Ma_Chr10_39
Mg_10	1564543	1567142	36	Ma_Chr10_36
Mg_10	1564543	1567142	37	Ma_Chr10_37
Mg_10	1564543	1567142	38	Ma_Chr10_38
Mg_10	1564543	1567142	39	Ma_Chr10_39
Mg_10	1577781	1579523	36	Ma_Chr10_36
Mg_10	1577781	1579523	37	Ma_Chr10_37
Mg_10	1577781	1579523	38	Ma_Chr10_38
Mg_10	1577781	1579523	39	Ma_Chr10_39
Mg_10	1589702	1590167	36	Ma_Chr10_36
Mg_10	1589702	1590167	37	Ma_Chr10_37
Mg_10	1589702	1590167	38	Ma_Chr10_38
Mg_10	1589702	1590167	39	Ma_Chr10_39
Mg_10	1616921	1617694	36	Ma_Chr10_36
Mg_10	1616921	1617694	37	Ma_Chr10_37
Mg_10	1616921	1617694	38	Ma_Chr10_38
Mg_10	1616921	1617694	39	Ma_Chr10_39
Mg_10	1613003	1614901	36	Ma_Chr10_36
Mg_10	1613003	1614901	37	Ma_Chr10_37
Mg_10	1613003	1614901	38	Ma_Chr10_38
Mg_10	1613003	1614901	39	Ma_Chr10_39
Mg_10	1653425	1654603	36	Ma_Chr10_36
Mg_10	1653425	1654603	37	Ma_Chr10_37
Mg_10	1653425	1654603	38	Ma_Chr10_38
Mg_10	1653425	1654603	39	Ma_Chr10_39
Mg_10	1655166	1656759	36	Ma_Chr10_36
Mg_10	1655166	1656759	37	Ma_Chr10_37
Mg_10	1655166	1656759	38	Ma_Chr10_38
Mg_10	1655166	1656759	39	Ma_Chr10_39
Mg_10	1657718	1659120	36	Ma_Chr10_36
Mg_10	1657718	1659120	37	Ma_Chr10_37
Mg_10	1657718	1659120	38	Ma_Chr10_38
Mg_10	1657718	1659120	39	Ma_Chr10_39
Mg_10	1660314	1661833	36	Ma_Chr10_36
Mg_10	1660314	1661833	37	Ma_Chr10_37
Mg_10	1660314	1661833	38	Ma_Chr10_38
Mg_10	1660314	1661833	39	Ma_Chr10_39
Mg_10	1662187	1663436	36	Ma_Chr10_36
Mg_10	1662187	1663436	38	Ma_Chr10_38
Mg_10	1662187	1663436	39	Ma_Chr10_39
Mg_10	1664604	1674643	36	Ma_Chr10_36
Mg_10	1664604	1674643	37	Ma_Chr10_37
Mg_10	1664604	1674643	38	Ma_Chr10_38
Mg_10	1664604	1674643	39	Ma_Chr10_39
Mg_10	1676303	1682430	36	Ma_Chr10_36
Mg_10	1676303	1682430	37	Ma_Chr10_37
Mg_10	1676303	1682430	38	Ma_Chr10_38
Mg_10	1676303	1682430	39	Ma_Chr10_39
Mg_10	1682875	1685365	36	Ma_Chr10_36
Mg_10	1682875	1685365	37	Ma_Chr10_37
Mg_10	1682875	1685365	38	Ma_Chr10_38
Mg_10	1682875	1685365	39	Ma_Chr10_39
Mg_10	1685487	1687405	36	Ma_Chr10_36
Mg_10	1685487	1687405	37	Ma_Chr10_37
Mg_10	1685487	1687405	38	Ma_Chr10_38
Mg_10	1685487	1687405	39	Ma_Chr10_39
Mg_10	1688145	1688956	36	Ma_Chr10_36
Mg_10	1688145	1688956	37	Ma_Chr10_37
Mg_10	1688145	1688956	38	Ma_Chr10_38
Mg_10	1688145	1688956	39	Ma_Chr10_39
Mg_10	1695876	1703614	36	Ma_Chr10_36
Mg_10	1695876	1703614	37	Ma_Chr10_37
Mg_10	1695876	1703614	38	Ma_Chr10_38
Mg_10	1695876	1703614	39	Ma_Chr10_39
Mg_10	1704338	1717439	36	Ma_Chr10_36
Mg_10	1704338	1717439	37	Ma_Chr10_37
Mg_10	1704338	1717439	38	Ma_Chr10_38
Mg_10	1704338	1717439	39	Ma_Chr10_39
Mg_10	1720715	1722625	36	Ma_Chr10_36
Mg_10	1720715	1722625	37	Ma_Chr10_37
Mg_10	1720715	1722625	38	Ma_Chr10_38
Mg_10	1720715	1722625	39	Ma_Chr10_39
Mg_10	1723114	1724798	36	Ma_Chr10_36
Mg_10	1723114	1724798	37	Ma_Chr10_37
Mg_10	1723114	1724798	38	Ma_Chr10_38
Mg_10	1723114	1724798	39	Ma_Chr10_39
Mg_10	1741565	1743861	36	Ma_Chr10_36
Mg_10	1744893	1749553	36	Ma_Chr10_36
Mg_10	1744893	1749553	37	Ma_Chr10_37
Mg_10	1744893	1749553	38	Ma_Chr10_38
Mg_10	1744893	1749553	39	Ma_Chr10_39
Mg_10	1749893	1751219	36	Ma_Chr10_36
Mg_10	1749893	1751219	37	Ma_Chr10_37
Mg_10	1749893	1751219	38	Ma_Chr10_38
Mg_10	1749893	1751219	39	Ma_Chr10_39
Mg_10	1755705	1757402	36	Ma_Chr10_36
Mg_10	1755705	1757402	37	Ma_Chr10_37
Mg_10	1755705	1757402	38	Ma_Chr10_38
Mg_10	1755705	1757402	39	Ma_Chr10_39
Mg_10	1757636	1758412	36	Ma_Chr10_36
Mg_10	1757636	1758412	37	Ma_Chr10_37
Mg_10	1757636	1758412	38	Ma_Chr10_38
Mg_10	1757636	1758412	39	Ma_Chr10_39
Mg_10	1758563	1782759	36	Ma_Chr10_36
Mg_10	1758563	1782759	37	Ma_Chr10_37
Mg_10	1758563	1782759	38	Ma_Chr10_38
Mg_10	1758563	1782759	39	Ma_Chr10_39
Mg_10	1819291	1822324	36	Ma_Chr10_36
Mg_10	1819291	1822324	37	Ma_Chr10_37
Mg_10	1819291	1822324	39	Ma_Chr10_39
Mg_10	1822944	1826130	36	Ma_Chr10_36
Mg_10	1822944	1826130	37	Ma_Chr10_37
Mg_10	1822944	1826130	39	Ma_Chr10_39
Mg_10	1835046	1836638	36	Ma_Chr10_36
Mg_10	1835046	1836638	37	Ma_Chr10_37
Mg_10	1835046	1836638	39	Ma_Chr10_39
Mg_10	1856423	1862410	36	Ma_Chr10_36
Mg_10	1856423	1862410	37	Ma_Chr10_37
Mg_10	1856423	1862410	38	Ma_Chr10_38
Mg_10	1856423	1862410	39	Ma_Chr10_39
Mg_10	1866251	1868275	36	Ma_Chr10_36
Mg_10	1866251	1868275	37	Ma_Chr10_37
Mg_10	1866251	1868275	38	Ma_Chr10_38
Mg_10	1866251	1868275	39	Ma_Chr10_39
Mg_10	1868283	1868779	36	Ma_Chr10_36
Mg_10	1868283	1868779	37	Ma_Chr10_37
Mg_10	1868283	1868779	38	Ma_Chr10_38
Mg_10	1868283	1868779	39	Ma_Chr10_39
Mg_10	1880147	1882303	36	Ma_Chr10_36
Mg_10	1880147	1882303	37	Ma_Chr10_37
Mg_10	1880147	1882303	38	Ma_Chr10_38
Mg_10	1880147	1882303	39	Ma_Chr10_39
Mg_10	1882621	1885467	36	Ma_Chr10_36
Mg_10	1882621	1885467	37	Ma_Chr10_37
Mg_10	1882621	1885467	38	Ma_Chr10_38
Mg_10	1882621	1885467	39	Ma_Chr10_39
Mg_10	1885924	1886809	36	Ma_Chr10_36
Mg_10	1885924	1886809	38	Ma_Chr10_38
Mg_10	1885924	1886809	39	Ma_Chr10_39
Mg_10	1891949	1908181	36	Ma_Chr10_36
Mg_10	1891949	1908181	37	Ma_Chr10_37
Mg_10	1891949	1908181	38	Ma_Chr10_38
Mg_10	1891949	1908181	39	Ma_Chr10_39
Mg_10	1908357	1909196	36	Ma_Chr10_36
Mg_10	1908357	1909196	37	Ma_Chr10_37
Mg_10	1908357	1909196	38	Ma_Chr10_38
Mg_10	1908357	1909196	39	Ma_Chr10_39
Mg_10	1940494	1941225	36	Ma_Chr10_36
Mg_10	1940494	1941225	37	Ma_Chr10_37
Mg_10	1940494	1941225	38	Ma_Chr10_38
Mg_10	1940494	1941225	39	Ma_Chr10_39
Mg_10	1942000	1946522	36	Ma_Chr10_36
Mg_10	1942000	1946522	37	Ma_Chr10_37
Mg_10	1942000	1946522	38	Ma_Chr10_38
Mg_10	1942000	1946522	39	Ma_Chr10_39
Mg_10	1958540	1965730	36	Ma_Chr10_36
Mg_10	1958540	1965730	37	Ma_Chr10_37
Mg_10	1958540	1965730	38	Ma_Chr10_38
Mg_10	1958540	1965730	39	Ma_Chr10_39
Mg_10	1970489	1973972	36	Ma_Chr10_36
Mg_10	1970489	1973972	37	Ma_Chr10_37
Mg_10	1970489	1973972	38	Ma_Chr10_38
Mg_10	1970489	1973972	39	Ma_Chr10_39
Mg_10	1987005	1994839	36	Ma_Chr10_36
Mg_10	1987005	1994839	37	Ma_Chr10_37
Mg_10	1987005	1994839	38	Ma_Chr10_38
Mg_10	1987005	1994839	39	Ma_Chr10_39
Mg_10	2001200	2003706	36	Ma_Chr10_36
Mg_10	2001200	2003706	37	Ma_Chr10_37
Mg_10	2001200	2003706	38	Ma_Chr10_38
Mg_10	2001200	2003706	39	Ma_Chr10_39
Mg_10	2017492	2018295	36	Ma_Chr10_36
Mg_10	2017492	2018295	37	Ma_Chr10_37
Mg_10	2017492	2018295	38	Ma_Chr10_38
Mg_10	2017492	2018295	39	Ma_Chr10_39
Mg_10	2018672	2019576	36	Ma_Chr10_36
Mg_10	2018672	2019576	37	Ma_Chr10_37
Mg_10	2018672	2019576	38	Ma_Chr10_38
Mg_10	2018672	2019576	39	Ma_Chr10_39
Mg_10	2020134	2024197	36	Ma_Chr10_36
Mg_10	2020134	2024197	37	Ma_Chr10_37
Mg_10	2020134	2024197	39	Ma_Chr10_39
Mg_10	2031920	2033348	36	Ma_Chr10_36
Mg_10	2031920	2033348	37	Ma_Chr10_37
Mg_10	2031920	2033348	38	Ma_Chr10_38
Mg_10	2031920	2033348	39	Ma_Chr10_39
Mg_10	2033504	2034125	36	Ma_Chr10_36
Mg_10	2033504	2034125	37	Ma_Chr10_37
Mg_10	2033504	2034125	38	Ma_Chr10_38
Mg_10	2033504	2034125	39	Ma_Chr10_39
Mg_10	2044852	2048236	36	Ma_Chr10_36
Mg_10	2044852	2048236	37	Ma_Chr10_37
Mg_10	2044852	2048236	38	Ma_Chr10_38
Mg_10	2044852	2048236	39	Ma_Chr10_39
Mg_10	2048611	2052749	36	Ma_Chr10_36
Mg_10	2048611	2052749	37	Ma_Chr10_37
Mg_10	2048611	2052749	38	Ma_Chr10_38
Mg_10	2048611	2052749	39	Ma_Chr10_39
Mg_10	2053333	2054775	36	Ma_Chr10_36
Mg_10	2053333	2054775	37	Ma_Chr10_37
Mg_10	2053333	2054775	38	Ma_Chr10_38
Mg_10	2053333	2054775	39	Ma_Chr10_39
Mg_10	2055735	2059076	36	Ma_Chr10_36
Mg_10	2055735	2059076	37	Ma_Chr10_37
Mg_10	2055735	2059076	38	Ma_Chr10_38
Mg_10	2055735	2059076	39	Ma_Chr10_39
Mg_10	2059337	2062085	36	Ma_Chr10_36
Mg_10	2059337	2062085	37	Ma_Chr10_37
Mg_10	2059337	2062085	38	Ma_Chr10_38
Mg_10	2059337	2062085	39	Ma_Chr10_39
Mg_10	2062219	2070793	36	Ma_Chr10_36
Mg_10	2062219	2070793	37	Ma_Chr10_37
Mg_10	2062219	2070793	38	Ma_Chr10_38
Mg_10	2062219	2070793	39	Ma_Chr10_39
Mg_10	2075292	2077922	36	Ma_Chr10_36
Mg_10	2075292	2077922	37	Ma_Chr10_37
Mg_10	2075292	2077922	38	Ma_Chr10_38
Mg_10	2075292	2077922	39	Ma_Chr10_39
Mg_10	2078207	2079258	36	Ma_Chr10_36
Mg_10	2078207	2079258	37	Ma_Chr10_37
Mg_10	2078207	2079258	38	Ma_Chr10_38
Mg_10	2078207	2079258	39	Ma_Chr10_39
Mg_10	2079597	2082125	36	Ma_Chr10_36
Mg_10	2079597	2082125	37	Ma_Chr10_37
Mg_10	2079597	2082125	38	Ma_Chr10_38
Mg_10	2082406	2085920	36	Ma_Chr10_36
Mg_10	2082406	2085920	37	Ma_Chr10_37
Mg_10	2082406	2085920	38	Ma_Chr10_38
Mg_10	2082406	2085920	39	Ma_Chr10_39
Mg_10	2086498	2089228	36	Ma_Chr10_36
Mg_10	2086498	2089228	37	Ma_Chr10_37
Mg_10	2086498	2089228	38	Ma_Chr10_38
Mg_10	2086498	2089228	39	Ma_Chr10_39
Mg_10	2089521	2091250	36	Ma_Chr10_36
Mg_10	2089521	2091250	38	Ma_Chr10_38
Mg_10	2089521	2091250	39	Ma_Chr10_39
Mg_10	2096671	2102250	36	Ma_Chr10_36
Mg_10	2096671	2102250	37	Ma_Chr10_37
Mg_10	2096671	2102250	38	Ma_Chr10_38
Mg_10	2096671	2102250	39	Ma_Chr10_39
Mg_10	2103352	2105516	36	Ma_Chr10_36
Mg_10	2103352	2105516	37	Ma_Chr10_37
Mg_10	2103352	2105516	38	Ma_Chr10_38
Mg_10	2103352	2105516	39	Ma_Chr10_39
Mg_10	2106428	2108445	36	Ma_Chr10_36
Mg_10	2106428	2108445	37	Ma_Chr10_37
Mg_10	2106428	2108445	38	Ma_Chr10_38
Mg_10	2106428	2108445	39	Ma_Chr10_39
Mg_10	2108899	2110320	36	Ma_Chr10_36
Mg_10	2108899	2110320	37	Ma_Chr10_37
Mg_10	2108899	2110320	38	Ma_Chr10_38
Mg_10	2108899	2110320	39	Ma_Chr10_39
Mg_10	2111748	2115173	36	Ma_Chr10_36
Mg_10	2111748	2115173	37	Ma_Chr10_37
Mg_10	2111748	2115173	38	Ma_Chr10_38
Mg_10	2111748	2115173	39	Ma_Chr10_39
Mg_10	2116448	2122901	36	Ma_Chr10_36
Mg_10	2116448	2122901	37	Ma_Chr10_37
Mg_10	2116448	2122901	38	Ma_Chr10_38
Mg_10	2160399	2170299	36	Ma_Chr10_36
Mg_10	2160399	2170299	37	Ma_Chr10_37
Mg_10	2160399	2170299	38	Ma_Chr10_38
Mg_10	2160399	2170299	39	Ma_Chr10_39
Mg_10	2172391	2175986	36	Ma_Chr10_36
Mg_10	2172391	2175986	37	Ma_Chr10_37
Mg_10	2172391	2175986	38	Ma_Chr10_38
Mg_10	2172391	2175986	39	Ma_Chr10_39
Mg_10	2179566	2183750	36	Ma_Chr10_36
Mg_10	2179566	2183750	37	Ma_Chr10_37
Mg_10	2179566	2183750	38	Ma_Chr10_38
Mg_10	2179566	2183750	39	Ma_Chr10_39
Mg_10	2184335	2186490	36	Ma_Chr10_36
Mg_10	2184335	2186490	37	Ma_Chr10_37
Mg_10	2184335	2186490	38	Ma_Chr10_38
Mg_10	2184335	2186490	39	Ma_Chr10_39
Mg_10	2187317	2187569	36	Ma_Chr10_36
Mg_10	2187317	2187569	37	Ma_Chr10_37
Mg_10	2187317	2187569	38	Ma_Chr10_38
Mg_10	2187317	2187569	39	Ma_Chr10_39
Mg_10	2187864	2188921	36	Ma_Chr10_36
Mg_10	2187864	2188921	37	Ma_Chr10_37
Mg_10	2187864	2188921	38	Ma_Chr10_38
Mg_10	2187864	2188921	39	Ma_Chr10_39
Mg_10	2189177	2194474	36	Ma_Chr10_36
Mg_10	2189177	2194474	37	Ma_Chr10_37
Mg_10	2189177	2194474	38	Ma_Chr10_38
Mg_10	2189177	2194474	39	Ma_Chr10_39
Mg_10	2194656	2197015	36	Ma_Chr10_36
Mg_10	2194656	2197015	37	Ma_Chr10_37
Mg_10	2194656	2197015	38	Ma_Chr10_38
Mg_10	2194656	2197015	39	Ma_Chr10_39
Mg_10	2199073	2201165	36	Ma_Chr10_36
Mg_10	2199073	2201165	37	Ma_Chr10_37
Mg_10	2199073	2201165	38	Ma_Chr10_38
Mg_10	2199073	2201165	39	Ma_Chr10_39
Mg_10	2205593	2207924	36	Ma_Chr10_36
Mg_10	2205593	2207924	37	Ma_Chr10_37
Mg_10	2205593	2207924	38	Ma_Chr10_38
Mg_10	2205593	2207924	39	Ma_Chr10_39
Mg_10	2209142	2209891	36	Ma_Chr10_36
Mg_10	2209142	2209891	37	Ma_Chr10_37
Mg_10	2210212	2211813	36	Ma_Chr10_36
Mg_10	2210212	2211813	37	Ma_Chr10_37
Mg_10	2210212	2211813	38	Ma_Chr10_38
Mg_10	2210212	2211813	39	Ma_Chr10_39
Mg_10	2212122	2215685	36	Ma_Chr10_36
Mg_10	2212122	2215685	37	Ma_Chr10_37
Mg_10	2212122	2215685	38	Ma_Chr10_38
Mg_10	2212122	2215685	39	Ma_Chr10_39
Mg_10	2216184	2217502	36	Ma_Chr10_36
Mg_10	2216184	2217502	37	Ma_Chr10_37
Mg_10	2216184	2217502	38	Ma_Chr10_38
Mg_10	2216184	2217502	39	Ma_Chr10_39
Mg_10	2218744	2221517	36	Ma_Chr10_36
Mg_10	2218744	2221517	37	Ma_Chr10_37
Mg_10	2218744	2221517	38	Ma_Chr10_38
Mg_10	2218744	2221517	39	Ma_Chr10_39
Mg_10	2221978	2222752	36	Ma_Chr10_36
Mg_10	2221978	2222752	37	Ma_Chr10_37
Mg_10	2221978	2222752	38	Ma_Chr10_38
Mg_10	2221978	2222752	39	Ma_Chr10_39
Mg_10	2226117	2255355	36	Ma_Chr10_36
Mg_10	2226117	2255355	37	Ma_Chr10_37
Mg_10	2226117	2255355	38	Ma_Chr10_38
Mg_10	2226117	2255355	39	Ma_Chr10_39
Mg_10	2255665	2257143	36	Ma_Chr10_36
Mg_10	2255665	2257143	37	Ma_Chr10_37
Mg_10	2255665	2257143	38	Ma_Chr10_38
Mg_10	2255665	2257143	39	Ma_Chr10_39
Mg_10	2257330	2260064	36	Ma_Chr10_36
Mg_10	2257330	2260064	37	Ma_Chr10_37
Mg_10	2257330	2260064	38	Ma_Chr10_38
Mg_10	2257330	2260064	39	Ma_Chr10_39
Mg_10	2260217	2261387	36	Ma_Chr10_36
Mg_10	2260217	2261387	37	Ma_Chr10_37
Mg_10	2260217	2261387	38	Ma_Chr10_38
Mg_10	2260217	2261387	39	Ma_Chr10_39
Mg_10	2261472	2262762	36	Ma_Chr10_36
Mg_10	2261472	2262762	37	Ma_Chr10_37
Mg_10	2261472	2262762	38	Ma_Chr10_38
Mg_10	2261472	2262762	39	Ma_Chr10_39
Mg_10	2265900	2266616	36	Ma_Chr10_36
Mg_10	2265900	2266616	37	Ma_Chr10_37
Mg_10	2265900	2266616	38	Ma_Chr10_38
Mg_10	2265900	2266616	39	Ma_Chr10_39
Mg_10	2267987	2268653	36	Ma_Chr10_36
Mg_10	2267987	2268653	37	Ma_Chr10_37
Mg_10	2267987	2268653	38	Ma_Chr10_38
Mg_10	2267987	2268653	39	Ma_Chr10_39
Mg_10	2269048	2272039	36	Ma_Chr10_36
Mg_10	2269048	2272039	37	Ma_Chr10_37
Mg_10	2269048	2272039	38	Ma_Chr10_38
Mg_10	2269048	2272039	39	Ma_Chr10_39
Mg_10	2273268	2278341	36	Ma_Chr10_36
Mg_10	2273268	2278341	37	Ma_Chr10_37
Mg_10	2273268	2278341	38	Ma_Chr10_38
Mg_10	2273268	2278341	39	Ma_Chr10_39
Mg_10	2278689	2281087	36	Ma_Chr10_36
Mg_10	2278689	2281087	37	Ma_Chr10_37
Mg_10	2278689	2281087	38	Ma_Chr10_38
Mg_10	2278689	2281087	39	Ma_Chr10_39
Mg_10	2281525	2283603	36	Ma_Chr10_36
Mg_10	2281525	2283603	37	Ma_Chr10_37
Mg_10	2281525	2283603	38	Ma_Chr10_38
Mg_10	2281525	2283603	39	Ma_Chr10_39
Mg_10	2283981	2284482	36	Ma_Chr10_36
Mg_10	2283981	2284482	37	Ma_Chr10_37
Mg_10	2283981	2284482	38	Ma_Chr10_38
Mg_10	2283981	2284482	39	Ma_Chr10_39
Mg_10	2284656	2285772	36	Ma_Chr10_36
Mg_10	2284656	2285772	37	Ma_Chr10_37
Mg_10	2284656	2285772	38	Ma_Chr10_38
Mg_10	2284656	2285772	39	Ma_Chr10_39
Mg_10	2285921	2286931	36	Ma_Chr10_36
Mg_10	2285921	2286931	37	Ma_Chr10_37
Mg_10	2285921	2286931	38	Ma_Chr10_38
Mg_10	2285921	2286931	39	Ma_Chr10_39
Mg_10	2286972	2287815	36	Ma_Chr10_36
Mg_10	2286972	2287815	37	Ma_Chr10_37
Mg_10	2286972	2287815	38	Ma_Chr10_38
Mg_10	2286972	2287815	39	Ma_Chr10_39
Mg_10	2288127	2290121	36	Ma_Chr10_36
Mg_10	2288127	2290121	37	Ma_Chr10_37
Mg_10	2290968	2293209	36	Ma_Chr10_36
Mg_10	2290968	2293209	37	Ma_Chr10_37
Mg_10	2290968	2293209	38	Ma_Chr10_38
Mg_10	2290968	2293209	39	Ma_Chr10_39
Mg_10	2293307	2297313	36	Ma_Chr10_36
Mg_10	2293307	2297313	37	Ma_Chr10_37
Mg_10	2293307	2297313	38	Ma_Chr10_38
Mg_10	2293307	2297313	39	Ma_Chr10_39
Mg_10	2298424	2300724	36	Ma_Chr10_36
Mg_10	2298424	2300724	37	Ma_Chr10_37
Mg_10	2298424	2300724	38	Ma_Chr10_38
Mg_10	2301117	2302990	36	Ma_Chr10_36
Mg_10	2301117	2302990	37	Ma_Chr10_37
Mg_10	2301117	2302990	38	Ma_Chr10_38
Mg_10	2301117	2302990	39	Ma_Chr10_39
Mg_10	2303134	2304943	36	Ma_Chr10_36
Mg_10	2303134	2304943	37	Ma_Chr10_37
Mg_10	2303134	2304943	38	Ma_Chr10_38
Mg_10	2303134	2304943	39	Ma_Chr10_39
Mg_10	2305036	2311614	36	Ma_Chr10_36
Mg_10	2305036	2311614	37	Ma_Chr10_37
Mg_10	2305036	2311614	38	Ma_Chr10_38
Mg_10	2305036	2311614	39	Ma_Chr10_39
Mg_10	2311832	2313157	36	Ma_Chr10_36
Mg_10	2311832	2313157	37	Ma_Chr10_37
Mg_10	2311832	2313157	38	Ma_Chr10_38
Mg_10	2311832	2313157	39	Ma_Chr10_39
Mg_10	2313227	2315691	36	Ma_Chr10_36
Mg_10	2313227	2315691	37	Ma_Chr10_37
Mg_10	2313227	2315691	38	Ma_Chr10_38
Mg_10	2313227	2315691	39	Ma_Chr10_39
Mg_10	2315978	2318254	36	Ma_Chr10_36
Mg_10	2321489	2322891	36	Ma_Chr10_36
Mg_10	2321489	2322891	39	Ma_Chr10_39
Mg_10	2326303	2326673	36	Ma_Chr10_36
Mg_10	2326303	2326673	37	Ma_Chr10_37
Mg_10	2326303	2326673	39	Ma_Chr10_39
Mg_10	2328263	2329464	36	Ma_Chr10_36
Mg_10	2328263	2329464	37	Ma_Chr10_37
Mg_10	2328263	2329464	39	Ma_Chr10_39
Mg_10	2329855	2330808	36	Ma_Chr10_36
Mg_10	2329855	2330808	37	Ma_Chr10_37
Mg_10	2329855	2330808	39	Ma_Chr10_39
Mg_10	2331312	2335805	36	Ma_Chr10_36
Mg_10	2331312	2335805	37	Ma_Chr10_37
Mg_10	25012	26059	36	Ma_Chr10_36
Mg_10	25012	26059	37	Ma_Chr10_37
Mg_10	25012	26059	38	Ma_Chr10_38
Mg_10	25012	26059	39	Ma_Chr10_39
Mg_10	26424	27004	36	Ma_Chr10_36
Mg_10	26424	27004	37	Ma_Chr10_37
Mg_10	26424	27004	38	Ma_Chr10_38
Mg_10	26424	27004	39	Ma_Chr10_39
Mg_10	29803	31136	36	Ma_Chr10_36
Mg_10	29803	31136	37	Ma_Chr10_37
Mg_10	29803	31136	38	Ma_Chr10_38
Mg_10	29803	31136	39	Ma_Chr10_39
Mg_10	31671	33275	36	Ma_Chr10_36
Mg_10	31671	33275	37	Ma_Chr10_37
Mg_10	31671	33275	38	Ma_Chr10_38
Mg_10	31671	33275	39	Ma_Chr10_39
Mg_10	33377	34212	36	Ma_Chr10_36
Mg_10	33377	34212	37	Ma_Chr10_37
Mg_10	34333	37456	36	Ma_Chr10_36
Mg_10	34333	37456	37	Ma_Chr10_37
Mg_10	34333	37456	38	Ma_Chr10_38
Mg_10	34333	37456	39	Ma_Chr10_39
Mg_10	37881	46076	36	Ma_Chr10_36
Mg_10	37881	46076	37	Ma_Chr10_37
Mg_10	37881	46076	38	Ma_Chr10_38
Mg_10	37881	46076	39	Ma_Chr10_39
Mg_10	48612	49312	36	Ma_Chr10_36
Mg_10	48612	49312	37	Ma_Chr10_37
Mg_10	48612	49312	38	Ma_Chr10_38
Mg_10	48612	49312	39	Ma_Chr10_39
Mg_10	49553	50611	36	Ma_Chr10_36
Mg_10	49553	50611	37	Ma_Chr10_37
Mg_10	49553	50611	38	Ma_Chr10_38
Mg_10	49553	50611	39	Ma_Chr10_39
Mg_10	53768	55295	36	Ma_Chr10_36
Mg_10	53768	55295	37	Ma_Chr10_37
Mg_10	53768	55295	38	Ma_Chr10_38
Mg_10	53768	55295	39	Ma_Chr10_39
Mg_10	56011	56657	36	Ma_Chr10_36
Mg_10	56011	56657	37	Ma_Chr10_37
Mg_10	56011	56657	38	Ma_Chr10_38
Mg_10	56011	56657	39	Ma_Chr10_39
Mg_10	56708	58588	36	Ma_Chr10_36
Mg_10	56708	58588	37	Ma_Chr10_37
Mg_10	56708	58588	38	Ma_Chr10_38
Mg_10	56708	58588	39	Ma_Chr10_39
Mg_10	59336	60038	36	Ma_Chr10_36
Mg_10	59336	60038	37	Ma_Chr10_37
Mg_10	59336	60038	38	Ma_Chr10_38
Mg_10	59336	60038	39	Ma_Chr10_39
Mg_10	60900	62752	36	Ma_Chr10_36
Mg_10	60900	62752	37	Ma_Chr10_37
Mg_10	60900	62752	38	Ma_Chr10_38
Mg_10	60900	62752	39	Ma_Chr10_39
Mg_10	62832	64489	36	Ma_Chr10_36
Mg_10	62832	64489	37	Ma_Chr10_37
Mg_10	62832	64489	38	Ma_Chr10_38
Mg_10	62832	64489	39	Ma_Chr10_39
Mg_10	64724	65206	36	Ma_Chr10_36
Mg_10	64724	65206	37	Ma_Chr10_37
Mg_10	64724	65206	38	Ma_Chr10_38
Mg_10	64724	65206	39	Ma_Chr10_39
Mg_10	66950	72707	36	Ma_Chr10_36
Mg_10	66950	72707	37	Ma_Chr10_37
Mg_10	66950	72707	38	Ma_Chr10_38
Mg_10	66950	72707	39	Ma_Chr10_39
Mg_10	73907	74736	36	Ma_Chr10_36
Mg_10	73907	74736	37	Ma_Chr10_37
Mg_10	73907	74736	38	Ma_Chr10_38
Mg_10	73907	74736	39	Ma_Chr10_39
Mg_10	75919	77674	36	Ma_Chr10_36
Mg_10	75919	77674	37	Ma_Chr10_37
Mg_10	75919	77674	38	Ma_Chr10_38
Mg_10	75919	77674	39	Ma_Chr10_39
Mg_10	80016	86758	36	Ma_Chr10_36
Mg_10	80016	86758	37	Ma_Chr10_37
Mg_10	80016	86758	38	Ma_Chr10_38
Mg_10	80016	86758	39	Ma_Chr10_39
Mg_10	87726	88698	36	Ma_Chr10_36
Mg_10	87726	88698	37	Ma_Chr10_37
Mg_10	87726	88698	38	Ma_Chr10_38
Mg_10	87726	88698	39	Ma_Chr10_39
Mg_10	91720	92183	36	Ma_Chr10_36
Mg_10	91720	92183	37	Ma_Chr10_37
Mg_10	91720	92183	38	Ma_Chr10_38
Mg_10	91720	92183	39	Ma_Chr10_39
Mg_10	92525	94750	36	Ma_Chr10_36
Mg_10	92525	94750	37	Ma_Chr10_37
Mg_10	92525	94750	38	Ma_Chr10_38
Mg_10	92525	94750	39	Ma_Chr10_39
Mg_10	167365	168826	36	Ma_Chr10_36
Mg_10	167365	168826	37	Ma_Chr10_37
Mg_10	167365	168826	38	Ma_Chr10_38
Mg_10	167365	168826	39	Ma_Chr10_39
Mg_10	249475	251620	36	Ma_Chr10_36
Mg_10	249475	251620	37	Ma_Chr10_37
Mg_10	249475	251620	38	Ma_Chr10_38
Mg_10	249475	251620	39	Ma_Chr10_39
Mg_10	283564	285407	36	Ma_Chr10_36
Mg_10	283564	285407	37	Ma_Chr10_37
Mg_10	283564	285407	38	Ma_Chr10_38
Mg_10	283564	285407	39	Ma_Chr10_39
Mg_10	243952	244401	36	Ma_Chr10_36
Mg_10	243952	244401	37	Ma_Chr10_37
Mg_10	243952	244401	38	Ma_Chr10_38
Mg_10	243952	244401	39	Ma_Chr10_39
Mg_10	232726	243533	36	Ma_Chr10_36
Mg_10	232726	243533	37	Ma_Chr10_37
Mg_10	232726	243533	38	Ma_Chr10_38
Mg_10	232726	243533	39	Ma_Chr10_39
Mg_10	226821	228428	36	Ma_Chr10_36
Mg_10	226821	228428	37	Ma_Chr10_37
Mg_10	226821	228428	38	Ma_Chr10_38
Mg_10	226821	228428	39	Ma_Chr10_39
Mg_10	225730	226514	36	Ma_Chr10_36
Mg_10	225730	226514	37	Ma_Chr10_37
Mg_10	225730	226514	38	Ma_Chr10_38
Mg_10	225730	226514	39	Ma_Chr10_39
Mg_10	223267	224208	36	Ma_Chr10_36
Mg_10	223267	224208	37	Ma_Chr10_37
Mg_10	223267	224208	38	Ma_Chr10_38
Mg_10	223267	224208	39	Ma_Chr10_39
Mg_10	221624	223024	36	Ma_Chr10_36
Mg_10	221624	223024	37	Ma_Chr10_37
Mg_10	221624	223024	38	Ma_Chr10_38
Mg_10	221624	223024	39	Ma_Chr10_39
Mg_10	214761	220850	36	Ma_Chr10_36
Mg_10	214761	220850	37	Ma_Chr10_37
Mg_10	214761	220850	38	Ma_Chr10_38
Mg_10	214761	220850	39	Ma_Chr10_39
Mg_10	211466	214356	36	Ma_Chr10_36
Mg_10	211466	214356	37	Ma_Chr10_37
Mg_10	211466	214356	38	Ma_Chr10_38
Mg_10	211466	214356	39	Ma_Chr10_39
Mg_10	207689	210036	36	Ma_Chr10_36
Mg_10	207689	210036	37	Ma_Chr10_37
Mg_10	207689	210036	38	Ma_Chr10_38
Mg_10	207689	210036	39	Ma_Chr10_39
Mg_10	203876	206398	36	Ma_Chr10_36
Mg_10	203876	206398	37	Ma_Chr10_37
Mg_10	203876	206398	38	Ma_Chr10_38
Mg_10	203876	206398	39	Ma_Chr10_39
Mg_10	203009	203336	36	Ma_Chr10_36
Mg_10	203009	203336	37	Ma_Chr10_37
Mg_10	203009	203336	38	Ma_Chr10_38
Mg_10	203009	203336	39	Ma_Chr10_39
Mg_10	201971	202290	36	Ma_Chr10_36
Mg_10	201971	202290	37	Ma_Chr10_37
Mg_10	201971	202290	38	Ma_Chr10_38
Mg_10	201971	202290	39	Ma_Chr10_39
Mg_10	199279	201142	36	Ma_Chr10_36
Mg_10	199279	201142	37	Ma_Chr10_37
Mg_10	199279	201142	38	Ma_Chr10_38
Mg_10	199279	201142	39	Ma_Chr10_39
Mg_10	195420	198196	36	Ma_Chr10_36
Mg_10	195420	198196	37	Ma_Chr10_37
Mg_10	195420	198196	38	Ma_Chr10_38
Mg_10	195420	198196	39	Ma_Chr10_39
Mg_10	193246	194881	36	Ma_Chr10_36
Mg_10	193246	194881	37	Ma_Chr10_37
Mg_10	193246	194881	38	Ma_Chr10_38
Mg_10	193246	194881	39	Ma_Chr10_39
Mg_10	188990	190195	36	Ma_Chr10_36
Mg_10	188990	190195	37	Ma_Chr10_37
Mg_10	188990	190195	38	Ma_Chr10_38
Mg_10	188990	190195	39	Ma_Chr10_39
Mg_10	183143	185241	36	Ma_Chr10_36
Mg_10	183143	185241	37	Ma_Chr10_37
Mg_10	183143	185241	38	Ma_Chr10_38
Mg_10	183143	185241	39	Ma_Chr10_39
Mg_10	180880	182775	36	Ma_Chr10_36
Mg_10	180880	182775	37	Ma_Chr10_37
Mg_10	180880	182775	38	Ma_Chr10_38
Mg_10	180880	182775	39	Ma_Chr10_39
Mg_10	169432	178522	36	Ma_Chr10_36
Mg_10	169432	178522	37	Ma_Chr10_37
Mg_10	169432	178522	38	Ma_Chr10_38
Mg_10	169432	178522	39	Ma_Chr10_39
Mg_10	162383	167142	36	Ma_Chr10_36
Mg_10	162383	167142	37	Ma_Chr10_37
Mg_10	162383	167142	38	Ma_Chr10_38
Mg_10	162383	167142	39	Ma_Chr10_39
Mg_10	151506	154883	36	Ma_Chr10_36
Mg_10	151506	154883	37	Ma_Chr10_37
Mg_10	151506	154883	38	Ma_Chr10_38
Mg_10	151506	154883	39	Ma_Chr10_39
Mg_10	149371	150900	36	Ma_Chr10_36
Mg_10	149371	150900	37	Ma_Chr10_37
Mg_10	149371	150900	38	Ma_Chr10_38
Mg_10	149371	150900	39	Ma_Chr10_39
Mg_10	145531	147512	36	Ma_Chr10_36
Mg_10	145531	147512	37	Ma_Chr10_37
Mg_10	145531	147512	38	Ma_Chr10_38
Mg_10	145531	147512	39	Ma_Chr10_39
Mg_10	96511	96763	37	Ma_Chr10_37
Mg_10	96511	96763	38	Ma_Chr10_38
Mg_10	96511	96763	39	Ma_Chr10_39
Mg_10	251856	253307	37	Ma_Chr10_37
Mg_10	251856	253307	38	Ma_Chr10_38
Mg_10	251856	253307	39	Ma_Chr10_39
Mg_10	254009	255406	37	Ma_Chr10_37
Mg_10	254009	255406	38	Ma_Chr10_38
Mg_10	254009	255406	39	Ma_Chr10_39
Mg_10	255451	256307	37	Ma_Chr10_37
Mg_10	255451	256307	38	Ma_Chr10_38
Mg_10	255451	256307	39	Ma_Chr10_39
Mg_10	257088	257855	37	Ma_Chr10_37
Mg_10	257088	257855	38	Ma_Chr10_38
Mg_10	257088	257855	39	Ma_Chr10_39
Mg_10	258126	258598	37	Ma_Chr10_37
Mg_10	258126	258598	38	Ma_Chr10_38
Mg_10	258126	258598	39	Ma_Chr10_39
Mg_10	258647	264595	37	Ma_Chr10_37
Mg_10	258647	264595	38	Ma_Chr10_38
Mg_10	258647	264595	39	Ma_Chr10_39
Mg_10	265267	269377	37	Ma_Chr10_37
Mg_10	265267	269377	38	Ma_Chr10_38
Mg_10	265267	269377	39	Ma_Chr10_39
Mg_10	272814	276988	37	Ma_Chr10_37
Mg_10	272814	276988	38	Ma_Chr10_38
Mg_10	272814	276988	39	Ma_Chr10_39
Mg_10	278097	283191	37	Ma_Chr10_37
Mg_10	278097	283191	38	Ma_Chr10_38
Mg_10	278097	283191	39	Ma_Chr10_39
Mg_10	285650	291017	37	Ma_Chr10_37
Mg_10	285650	291017	38	Ma_Chr10_38
Mg_10	285650	291017	39	Ma_Chr10_39
Mg_10	293088	301285	37	Ma_Chr10_37
Mg_10	293088	301285	38	Ma_Chr10_38
Mg_10	293088	301285	39	Ma_Chr10_39
Mg_10	302093	306097	37	Ma_Chr10_37
Mg_10	325144	326341	37	Ma_Chr10_37
Mg_10	325144	326341	38	Ma_Chr10_38
Mg_10	325144	326341	39	Ma_Chr10_39
Mg_10	444792	459517	37	Ma_Chr10_37
Mg_10	444792	459517	38	Ma_Chr10_38
Mg_10	444792	459517	39	Ma_Chr10_39
Mg_10	651517	652545	37	Ma_Chr10_37
Mg_10	663089	669936	37	Ma_Chr10_37
Mg_10	705541	711814	37	Ma_Chr10_37
Mg_10	705541	711814	38	Ma_Chr10_38
Mg_10	705541	711814	39	Ma_Chr10_39
Mg_10	1075540	1077485	37	Ma_Chr10_37
Mg_10	1075540	1077485	38	Ma_Chr10_38
Mg_10	1075540	1077485	39	Ma_Chr10_39
Mg_10	1261443	1262178	37	Ma_Chr10_37
Mg_10	1261443	1262178	38	Ma_Chr10_38
Mg_10	1261443	1262178	39	Ma_Chr10_39
Mg_10	1320948	1321596	37	Ma_Chr10_37
Mg_10	1320948	1321596	38	Ma_Chr10_38
Mg_10	1320948	1321596	39	Ma_Chr10_39
Mg_10	1354882	1358125	37	Ma_Chr10_37
Mg_10	1382454	1388206	37	Ma_Chr10_37
Mg_10	1382454	1388206	38	Ma_Chr10_38
Mg_10	1382454	1388206	39	Ma_Chr10_39
Mg_10	1481702	1482771	37	Ma_Chr10_37
Mg_10	1481702	1482771	38	Ma_Chr10_38
Mg_10	1481702	1482771	39	Ma_Chr10_39
Mg_10	1482890	1483783	37	Ma_Chr10_37
Mg_10	1482890	1483783	38	Ma_Chr10_38
Mg_10	1482890	1483783	39	Ma_Chr10_39
Mg_10	1511142	1512566	37	Ma_Chr10_37
Mg_10	1511142	1512566	38	Ma_Chr10_38
Mg_10	1511142	1512566	39	Ma_Chr10_39
Mg_10	1513075	1513914	37	Ma_Chr10_37
Mg_10	1513075	1513914	38	Ma_Chr10_38
Mg_10	1513075	1513914	39	Ma_Chr10_39
Mg_10	1548783	1549750	37	Ma_Chr10_37
Mg_10	1548783	1549750	38	Ma_Chr10_38
Mg_10	1548783	1549750	39	Ma_Chr10_39
Mg_10	1584380	1584860	37	Ma_Chr10_37
Mg_10	1584380	1584860	38	Ma_Chr10_38
Mg_10	1584380	1584860	39	Ma_Chr10_39
Mg_10	1596668	1598828	37	Ma_Chr10_37
Mg_10	1596668	1598828	38	Ma_Chr10_38
Mg_10	1596668	1598828	39	Ma_Chr10_39
Mg_10	1603739	1607604	37	Ma_Chr10_37
Mg_10	1603739	1607604	38	Ma_Chr10_38
Mg_10	1603739	1607604	39	Ma_Chr10_39
Mg_10	1608553	1609462	37	Ma_Chr10_37
Mg_10	1608553	1609462	38	Ma_Chr10_38
Mg_10	1608553	1609462	39	Ma_Chr10_39
Mg_10	1610393	1612704	37	Ma_Chr10_37
Mg_10	1610393	1612704	38	Ma_Chr10_38
Mg_10	1610393	1612704	39	Ma_Chr10_39
Mg_10	1615116	1616837	37	Ma_Chr10_37
Mg_10	1615116	1616837	38	Ma_Chr10_38
Mg_10	1615116	1616837	39	Ma_Chr10_39
Mg_10	1617777	1618899	37	Ma_Chr10_37
Mg_10	1617777	1618899	38	Ma_Chr10_38
Mg_10	1617777	1618899	39	Ma_Chr10_39
Mg_10	1619064	1620909	37	Ma_Chr10_37
Mg_10	1619064	1620909	39	Ma_Chr10_39
Mg_10	1637190	1638367	37	Ma_Chr10_37
Mg_10	1637190	1638367	38	Ma_Chr10_38
Mg_10	1637190	1638367	39	Ma_Chr10_39
Mg_10	1638520	1640357	37	Ma_Chr10_37
Mg_10	1638520	1640357	38	Ma_Chr10_38
Mg_10	1638520	1640357	39	Ma_Chr10_39
Mg_10	1640532	1644442	37	Ma_Chr10_37
Mg_10	1640532	1644442	38	Ma_Chr10_38
Mg_10	1640532	1644442	39	Ma_Chr10_39
Mg_10	1644712	1646766	37	Ma_Chr10_37
Mg_10	1644712	1646766	38	Ma_Chr10_38
Mg_10	1644712	1646766	39	Ma_Chr10_39
Mg_10	1646882	1647390	37	Ma_Chr10_37
Mg_10	1646882	1647390	38	Ma_Chr10_38
Mg_10	1646882	1647390	39	Ma_Chr10_39
Mg_10	1647974	1649044	37	Ma_Chr10_37
Mg_10	1647974	1649044	38	Ma_Chr10_38
Mg_10	1647974	1649044	39	Ma_Chr10_39
Mg_10	1649608	1650909	37	Ma_Chr10_37
Mg_10	1649608	1650909	38	Ma_Chr10_38
Mg_10	1649608	1650909	39	Ma_Chr10_39
Mg_10	1651045	1653279	37	Ma_Chr10_37
Mg_10	1651045	1653279	38	Ma_Chr10_38
Mg_10	1651045	1653279	39	Ma_Chr10_39
Mg_10	1674941	1675595	37	Ma_Chr10_37
Mg_10	1674941	1675595	38	Ma_Chr10_38
Mg_10	1674941	1675595	39	Ma_Chr10_39
Mg_10	1731250	1733577	37	Ma_Chr10_37
Mg_10	1731250	1733577	38	Ma_Chr10_38
Mg_10	1731250	1733577	39	Ma_Chr10_39
Mg_10	1813317	1815334	37	Ma_Chr10_37
Mg_10	1813317	1815334	38	Ma_Chr10_38
Mg_10	2335902	2337089	37	Ma_Chr10_37
Mg_10	2335902	2337089	39	Ma_Chr10_39
Mg_10	2339269	2342884	37	Ma_Chr10_37
Mg_10	2339269	2342884	39	Ma_Chr10_39
Mg_10	2348862	2349380	37	Ma_Chr10_37
Mg_10	2348862	2349380	39	Ma_Chr10_39
Mg_10	2352394	2353807	37	Ma_Chr10_37
Mg_10	2352394	2353807	39	Ma_Chr10_39
Mg_10	2354076	2356916	37	Ma_Chr10_37
Mg_10	2354076	2356916	39	Ma_Chr10_39
Mg_10	139690	142867	37	Ma_Chr10_37
Mg_10	139690	142867	38	Ma_Chr10_38
Mg_10	139690	142867	39	Ma_Chr10_39
Mg_10	133297	134704	37	Ma_Chr10_37
Mg_10	133297	134704	38	Ma_Chr10_38
Mg_10	133297	134704	39	Ma_Chr10_39
Mg_10	125613	126170	37	Ma_Chr10_37
Mg_10	125613	126170	38	Ma_Chr10_38
Mg_10	125613	126170	39	Ma_Chr10_39
Mg_10	123300	125462	37	Ma_Chr10_37
Mg_10	123300	125462	38	Ma_Chr10_38
Mg_10	123300	125462	39	Ma_Chr10_39
Mg_10	121734	122309	37	Ma_Chr10_37
Mg_10	121734	122309	38	Ma_Chr10_38
Mg_10	121734	122309	39	Ma_Chr10_39
Mg_10	115447	120529	37	Ma_Chr10_37
Mg_10	115447	120529	38	Ma_Chr10_38
Mg_10	115447	120529	39	Ma_Chr10_39
Mg_10	113939	114400	37	Ma_Chr10_37
Mg_10	113939	114400	38	Ma_Chr10_38
Mg_10	113939	114400	39	Ma_Chr10_39
Mg_10	110997	113391	37	Ma_Chr10_37
Mg_10	110997	113391	38	Ma_Chr10_38
Mg_10	110997	113391	39	Ma_Chr10_39
Mg_10	108567	110623	37	Ma_Chr10_37
Mg_10	108567	110623	38	Ma_Chr10_38
Mg_10	108567	110623	39	Ma_Chr10_39
Mg_10	308445	310854	38	Ma_Chr10_38
Mg_10	1509054	1510662	38	Ma_Chr10_38
Mg_10	1509054	1510662	39	Ma_Chr10_39
Mg_10	1599022	1602210	38	Ma_Chr10_38
Mg_10	1599022	1602210	39	Ma_Chr10_39
Mg_10	1816628	1818677	38	Ma_Chr10_38
Mg_10	1910437	1938626	38	Ma_Chr10_38
Mg_10	1910437	1938626	39	Ma_Chr10_39
Mg_10	129642	132188	38	Ma_Chr10_38
Mg_10	129642	132188	39	Ma_Chr10_39
Mg_10	98977	102303	38	Ma_Chr10_38
Mg_10	98977	102303	39	Ma_Chr10_39
Mg_10	307665	308251	39	Ma_Chr10_39
Mg_10	1533823	1535318	39	Ma_Chr10_39
Mg_11	1730509	1731367	40	Ma_Chr11_40
Mg_11	1730509	1731367	43	Ma_Chr11_43
Mg_11	1715874	1716318	40	Ma_Chr11_40
Mg_11	1715874	1716318	42	Ma_Chr11_42
Mg_11	1715874	1716318	43	Ma_Chr11_43
Mg_11	1708098	1710809	40	Ma_Chr11_40
Mg_11	1708098	1710809	42	Ma_Chr11_42
Mg_11	1708098	1710809	43	Ma_Chr11_43
Mg_11	1706349	1707913	40	Ma_Chr11_40
Mg_11	1706349	1707913	42	Ma_Chr11_42
Mg_11	1706349	1707913	43	Ma_Chr11_43
Mg_11	1703454	1705893	40	Ma_Chr11_40
Mg_11	1703454	1705893	42	Ma_Chr11_42
Mg_11	1703454	1705893	43	Ma_Chr11_43
Mg_11	1694612	1696117	40	Ma_Chr11_40
Mg_11	1694612	1696117	42	Ma_Chr11_42
Mg_11	1694612	1696117	43	Ma_Chr11_43
Mg_11	1691634	1694044	40	Ma_Chr11_40
Mg_11	1691634	1694044	42	Ma_Chr11_42
Mg_11	1691634	1694044	43	Ma_Chr11_43
Mg_11	1687410	1690580	40	Ma_Chr11_40
Mg_11	1687410	1690580	42	Ma_Chr11_42
Mg_11	1687410	1690580	43	Ma_Chr11_43
Mg_11	1684043	1686837	40	Ma_Chr11_40
Mg_11	1684043	1686837	42	Ma_Chr11_42
Mg_11	1682930	1683647	40	Ma_Chr11_40
Mg_11	1682930	1683647	42	Ma_Chr11_42
Mg_11	1682930	1683647	43	Ma_Chr11_43
Mg_11	1680581	1682740	40	Ma_Chr11_40
Mg_11	1680581	1682740	42	Ma_Chr11_42
Mg_11	1680581	1682740	43	Ma_Chr11_43
Mg_11	1660954	1678209	40	Ma_Chr11_40
Mg_11	1660954	1678209	42	Ma_Chr11_42
Mg_11	1660954	1678209	43	Ma_Chr11_43
Mg_11	1655276	1657489	40	Ma_Chr11_40
Mg_11	1655276	1657489	42	Ma_Chr11_42
Mg_11	1655276	1657489	43	Ma_Chr11_43
Mg_11	1642698	1647853	40	Ma_Chr11_40
Mg_11	1642698	1647853	42	Ma_Chr11_42
Mg_11	1625521	1629848	40	Ma_Chr11_40
Mg_11	1625521	1629848	42	Ma_Chr11_42
Mg_11	1620600	1625232	40	Ma_Chr11_40
Mg_11	1616292	1617499	40	Ma_Chr11_40
Mg_11	1616292	1617499	41	Ma_Chr11_41
Mg_11	1606196	1613167	40	Ma_Chr11_40
Mg_11	1606196	1613167	41	Ma_Chr11_41
Mg_11	1606196	1613167	42	Ma_Chr11_42
Mg_11	1599321	1600975	40	Ma_Chr11_40
Mg_11	1599321	1600975	41	Ma_Chr11_41
Mg_11	1599321	1600975	42	Ma_Chr11_42
Mg_11	1586541	1591529	40	Ma_Chr11_40
Mg_11	1586541	1591529	41	Ma_Chr11_41
Mg_11	1586541	1591529	42	Ma_Chr11_42
Mg_11	1586541	1591529	43	Ma_Chr11_43
Mg_11	1579073	1579863	40	Ma_Chr11_40
Mg_11	1579073	1579863	41	Ma_Chr11_41
Mg_11	1579073	1579863	42	Ma_Chr11_42
Mg_11	1579073	1579863	43	Ma_Chr11_43
Mg_11	1573159	1575677	40	Ma_Chr11_40
Mg_11	1573159	1575677	41	Ma_Chr11_41
Mg_11	1573159	1575677	42	Ma_Chr11_42
Mg_11	1573159	1575677	43	Ma_Chr11_43
Mg_11	1571413	1572383	40	Ma_Chr11_40
Mg_11	1571413	1572383	41	Ma_Chr11_41
Mg_11	1571413	1572383	42	Ma_Chr11_42
Mg_11	1571413	1572383	43	Ma_Chr11_43
Mg_11	1568602	1570988	40	Ma_Chr11_40
Mg_11	1568602	1570988	41	Ma_Chr11_41
Mg_11	1568602	1570988	42	Ma_Chr11_42
Mg_11	1568602	1570988	43	Ma_Chr11_43
Mg_11	1561234	1567178	40	Ma_Chr11_40
Mg_11	1561234	1567178	41	Ma_Chr11_41
Mg_11	1561234	1567178	42	Ma_Chr11_42
Mg_11	1561234	1567178	43	Ma_Chr11_43
Mg_11	1557539	1559595	40	Ma_Chr11_40
Mg_11	1557539	1559595	41	Ma_Chr11_41
Mg_11	1557539	1559595	42	Ma_Chr11_42
Mg_11	1557539	1559595	43	Ma_Chr11_43
Mg_11	1555223	1557145	40	Ma_Chr11_40
Mg_11	1555223	1557145	41	Ma_Chr11_41
Mg_11	1555223	1557145	42	Ma_Chr11_42
Mg_11	1555223	1557145	43	Ma_Chr11_43
Mg_11	1552650	1554943	40	Ma_Chr11_40
Mg_11	1552650	1554943	41	Ma_Chr11_41
Mg_11	1552650	1554943	42	Ma_Chr11_42
Mg_11	1552650	1554943	43	Ma_Chr11_43
Mg_11	1520386	1523141	40	Ma_Chr11_40
Mg_11	1520386	1523141	41	Ma_Chr11_41
Mg_11	1520386	1523141	42	Ma_Chr11_42
Mg_11	1520386	1523141	43	Ma_Chr11_43
Mg_11	1510556	1519336	40	Ma_Chr11_40
Mg_11	1510556	1519336	41	Ma_Chr11_41
Mg_11	1510556	1519336	42	Ma_Chr11_42
Mg_11	1510556	1519336	43	Ma_Chr11_43
Mg_11	1499600	1500470	40	Ma_Chr11_40
Mg_11	1499600	1500470	41	Ma_Chr11_41
Mg_11	1499600	1500470	42	Ma_Chr11_42
Mg_11	1499600	1500470	43	Ma_Chr11_43
Mg_11	1491503	1499114	40	Ma_Chr11_40
Mg_11	1491503	1499114	41	Ma_Chr11_41
Mg_11	1491503	1499114	42	Ma_Chr11_42
Mg_11	1491503	1499114	43	Ma_Chr11_43
Mg_11	1488673	1491333	40	Ma_Chr11_40
Mg_11	1488673	1491333	41	Ma_Chr11_41
Mg_11	1488673	1491333	42	Ma_Chr11_42
Mg_11	1488673	1491333	43	Ma_Chr11_43
Mg_11	1479708	1484307	40	Ma_Chr11_40
Mg_11	1479708	1484307	41	Ma_Chr11_41
Mg_11	1479708	1484307	42	Ma_Chr11_42
Mg_11	1479708	1484307	43	Ma_Chr11_43
Mg_11	1473300	1476286	40	Ma_Chr11_40
Mg_11	1473300	1476286	41	Ma_Chr11_41
Mg_11	1473300	1476286	42	Ma_Chr11_42
Mg_11	1473300	1476286	43	Ma_Chr11_43
Mg_11	1471394	1472982	40	Ma_Chr11_40
Mg_11	1471394	1472982	42	Ma_Chr11_42
Mg_11	1470679	1471281	40	Ma_Chr11_40
Mg_11	1470679	1471281	41	Ma_Chr11_41
Mg_11	1470679	1471281	42	Ma_Chr11_42
Mg_11	1470679	1471281	43	Ma_Chr11_43
Mg_11	1468013	1469385	40	Ma_Chr11_40
Mg_11	1468013	1469385	41	Ma_Chr11_41
Mg_11	1468013	1469385	42	Ma_Chr11_42
Mg_11	1468013	1469385	43	Ma_Chr11_43
Mg_11	1465123	1467453	40	Ma_Chr11_40
Mg_11	1465123	1467453	41	Ma_Chr11_41
Mg_11	1465123	1467453	42	Ma_Chr11_42
Mg_11	1465123	1467453	43	Ma_Chr11_43
Mg_11	1458797	1462725	40	Ma_Chr11_40
Mg_11	1458797	1462725	41	Ma_Chr11_41
Mg_11	1458797	1462725	42	Ma_Chr11_42
Mg_11	1458797	1462725	43	Ma_Chr11_43
Mg_11	1457181	1458390	40	Ma_Chr11_40
Mg_11	1457181	1458390	41	Ma_Chr11_41
Mg_11	1457181	1458390	42	Ma_Chr11_42
Mg_11	1457181	1458390	43	Ma_Chr11_43
Mg_11	1456082	1456915	40	Ma_Chr11_40
Mg_11	1456082	1456915	41	Ma_Chr11_41
Mg_11	1456082	1456915	42	Ma_Chr11_42
Mg_11	1456082	1456915	43	Ma_Chr11_43
Mg_11	1433503	1445380	40	Ma_Chr11_40
Mg_11	1433503	1445380	41	Ma_Chr11_41
Mg_11	1433503	1445380	42	Ma_Chr11_42
Mg_11	1433503	1445380	43	Ma_Chr11_43
Mg_11	1427619	1430865	40	Ma_Chr11_40
Mg_11	1427619	1430865	41	Ma_Chr11_41
Mg_11	1427619	1430865	42	Ma_Chr11_42
Mg_11	1427619	1430865	43	Ma_Chr11_43
Mg_11	1410352	1419874	40	Ma_Chr11_40
Mg_11	1410352	1419874	41	Ma_Chr11_41
Mg_11	1410352	1419874	42	Ma_Chr11_42
Mg_11	1410352	1419874	43	Ma_Chr11_43
Mg_11	1404264	1410024	40	Ma_Chr11_40
Mg_11	1404264	1410024	41	Ma_Chr11_41
Mg_11	1404264	1410024	42	Ma_Chr11_42
Mg_11	1404264	1410024	43	Ma_Chr11_43
Mg_11	1390150	1390896	40	Ma_Chr11_40
Mg_11	1390150	1390896	42	Ma_Chr11_42
Mg_11	1390150	1390896	43	Ma_Chr11_43
Mg_11	1388651	1389508	40	Ma_Chr11_40
Mg_11	1388651	1389508	41	Ma_Chr11_41
Mg_11	1388651	1389508	42	Ma_Chr11_42
Mg_11	1388651	1389508	43	Ma_Chr11_43
Mg_11	1383696	1386335	40	Ma_Chr11_40
Mg_11	1383696	1386335	41	Ma_Chr11_41
Mg_11	1383696	1386335	42	Ma_Chr11_42
Mg_11	1383696	1386335	43	Ma_Chr11_43
Mg_11	1382601	1383145	40	Ma_Chr11_40
Mg_11	1382601	1383145	41	Ma_Chr11_41
Mg_11	1382601	1383145	42	Ma_Chr11_42
Mg_11	1382601	1383145	43	Ma_Chr11_43
Mg_11	1381985	1382411	40	Ma_Chr11_40
Mg_11	1381985	1382411	41	Ma_Chr11_41
Mg_11	1381985	1382411	42	Ma_Chr11_42
Mg_11	1381985	1382411	43	Ma_Chr11_43
Mg_11	1376134	1381344	40	Ma_Chr11_40
Mg_11	1376134	1381344	41	Ma_Chr11_41
Mg_11	1376134	1381344	42	Ma_Chr11_42
Mg_11	1376134	1381344	43	Ma_Chr11_43
Mg_11	1373237	1375513	40	Ma_Chr11_40
Mg_11	1373237	1375513	41	Ma_Chr11_41
Mg_11	1373237	1375513	42	Ma_Chr11_42
Mg_11	1373237	1375513	43	Ma_Chr11_43
Mg_11	1369598	1371816	40	Ma_Chr11_40
Mg_11	1369598	1371816	41	Ma_Chr11_41
Mg_11	1369598	1371816	42	Ma_Chr11_42
Mg_11	1369598	1371816	43	Ma_Chr11_43
Mg_11	1367200	1369097	40	Ma_Chr11_40
Mg_11	1367200	1369097	41	Ma_Chr11_41
Mg_11	1367200	1369097	42	Ma_Chr11_42
Mg_11	1367200	1369097	43	Ma_Chr11_43
Mg_11	1362689	1365476	40	Ma_Chr11_40
Mg_11	1362689	1365476	41	Ma_Chr11_41
Mg_11	1362689	1365476	42	Ma_Chr11_42
Mg_11	1362689	1365476	43	Ma_Chr11_43
Mg_11	1353827	1361485	40	Ma_Chr11_40
Mg_11	1353827	1361485	41	Ma_Chr11_41
Mg_11	1353827	1361485	42	Ma_Chr11_42
Mg_11	1353827	1361485	43	Ma_Chr11_43
Mg_11	1350381	1353221	40	Ma_Chr11_40
Mg_11	1350381	1353221	41	Ma_Chr11_41
Mg_11	1350381	1353221	42	Ma_Chr11_42
Mg_11	1350381	1353221	43	Ma_Chr11_43
Mg_11	1349217	1349878	40	Ma_Chr11_40
Mg_11	1349217	1349878	41	Ma_Chr11_41
Mg_11	1349217	1349878	42	Ma_Chr11_42
Mg_11	1349217	1349878	43	Ma_Chr11_43
Mg_11	1346857	1348736	40	Ma_Chr11_40
Mg_11	1346857	1348736	41	Ma_Chr11_41
Mg_11	1346857	1348736	42	Ma_Chr11_42
Mg_11	1346857	1348736	43	Ma_Chr11_43
Mg_11	1345587	1346570	40	Ma_Chr11_40
Mg_11	1345587	1346570	41	Ma_Chr11_41
Mg_11	1345587	1346570	42	Ma_Chr11_42
Mg_11	1345587	1346570	43	Ma_Chr11_43
Mg_11	1341371	1345182	40	Ma_Chr11_40
Mg_11	1341371	1345182	41	Ma_Chr11_41
Mg_11	1341371	1345182	42	Ma_Chr11_42
Mg_11	1341371	1345182	43	Ma_Chr11_43
Mg_11	1339648	1341227	40	Ma_Chr11_40
Mg_11	1339648	1341227	41	Ma_Chr11_41
Mg_11	1339648	1341227	42	Ma_Chr11_42
Mg_11	1339648	1341227	43	Ma_Chr11_43
Mg_11	1338362	1339239	40	Ma_Chr11_40
Mg_11	1338362	1339239	41	Ma_Chr11_41
Mg_11	1338362	1339239	42	Ma_Chr11_42
Mg_11	1338362	1339239	43	Ma_Chr11_43
Mg_11	1336141	1337383	40	Ma_Chr11_40
Mg_11	1336141	1337383	41	Ma_Chr11_41
Mg_11	1336141	1337383	42	Ma_Chr11_42
Mg_11	1336141	1337383	43	Ma_Chr11_43
Mg_11	1334839	1335829	40	Ma_Chr11_40
Mg_11	1334839	1335829	41	Ma_Chr11_41
Mg_11	1334839	1335829	42	Ma_Chr11_42
Mg_11	1334839	1335829	43	Ma_Chr11_43
Mg_11	1334087	1334736	40	Ma_Chr11_40
Mg_11	1334087	1334736	41	Ma_Chr11_41
Mg_11	1334087	1334736	42	Ma_Chr11_42
Mg_11	1334087	1334736	43	Ma_Chr11_43
Mg_11	1333054	1333963	40	Ma_Chr11_40
Mg_11	1333054	1333963	41	Ma_Chr11_41
Mg_11	1333054	1333963	42	Ma_Chr11_42
Mg_11	1333054	1333963	43	Ma_Chr11_43
Mg_11	1310186	1313210	40	Ma_Chr11_40
Mg_11	1310186	1313210	41	Ma_Chr11_41
Mg_11	1310186	1313210	43	Ma_Chr11_43
Mg_11	1299336	1300289	40	Ma_Chr11_40
Mg_11	1299336	1300289	41	Ma_Chr11_41
Mg_11	1299336	1300289	42	Ma_Chr11_42
Mg_11	1299336	1300289	43	Ma_Chr11_43
Mg_11	1295939	1298406	40	Ma_Chr11_40
Mg_11	1295939	1298406	41	Ma_Chr11_41
Mg_11	1295939	1298406	42	Ma_Chr11_42
Mg_11	1295939	1298406	43	Ma_Chr11_43
Mg_11	1293716	1295413	40	Ma_Chr11_40
Mg_11	1293716	1295413	41	Ma_Chr11_41
Mg_11	1293716	1295413	42	Ma_Chr11_42
Mg_11	1293716	1295413	43	Ma_Chr11_43
Mg_11	1275396	1289925	40	Ma_Chr11_40
Mg_11	1275396	1289925	41	Ma_Chr11_41
Mg_11	1275396	1289925	42	Ma_Chr11_42
Mg_11	1275396	1289925	43	Ma_Chr11_43
Mg_11	1273227	1274815	40	Ma_Chr11_40
Mg_11	1273227	1274815	41	Ma_Chr11_41
Mg_11	1273227	1274815	42	Ma_Chr11_42
Mg_11	1273227	1274815	43	Ma_Chr11_43
Mg_11	1268357	1271834	40	Ma_Chr11_40
Mg_11	1268357	1271834	41	Ma_Chr11_41
Mg_11	1268357	1271834	42	Ma_Chr11_42
Mg_11	1268357	1271834	43	Ma_Chr11_43
Mg_11	1266212	1267364	40	Ma_Chr11_40
Mg_11	1266212	1267364	41	Ma_Chr11_41
Mg_11	1266212	1267364	42	Ma_Chr11_42
Mg_11	1266212	1267364	43	Ma_Chr11_43
Mg_11	1265244	1266002	40	Ma_Chr11_40
Mg_11	1265244	1266002	41	Ma_Chr11_41
Mg_11	1265244	1266002	42	Ma_Chr11_42
Mg_11	1265244	1266002	43	Ma_Chr11_43
Mg_11	1263003	1265009	40	Ma_Chr11_40
Mg_11	1263003	1265009	41	Ma_Chr11_41
Mg_11	1263003	1265009	42	Ma_Chr11_42
Mg_11	1263003	1265009	43	Ma_Chr11_43
Mg_11	1244401	1261100	40	Ma_Chr11_40
Mg_11	1244401	1261100	41	Ma_Chr11_41
Mg_11	1244401	1261100	42	Ma_Chr11_42
Mg_11	1244401	1261100	43	Ma_Chr11_43
Mg_11	1237174	1238836	40	Ma_Chr11_40
Mg_11	1237174	1238836	41	Ma_Chr11_41
Mg_11	1237174	1238836	42	Ma_Chr11_42
Mg_11	1237174	1238836	43	Ma_Chr11_43
Mg_11	1235092	1236285	40	Ma_Chr11_40
Mg_11	1235092	1236285	41	Ma_Chr11_41
Mg_11	1235092	1236285	42	Ma_Chr11_42
Mg_11	1235092	1236285	43	Ma_Chr11_43
Mg_11	1232297	1234295	40	Ma_Chr11_40
[truncated: 24,254 more rows]
