# Supplementary material for: Unzipped chromosome-level genomes reveal allopolyploid nematode origin pattern as unreduced gamete hybridization
Source: Nat Commun. 2023 Nov 7;14:7156. doi: 10.1038/s41467-023-42700-w (PMC10630426; doi:10.1038/s41467-023-42700-w)
Supplement: Supplementary file 7 — Source Data [file 41467_2023_42700_MOESM7_ESM.zip › Source_Data/Figure1b_Mi.txt]

Mg_chr	start	end	Y	Mi_chr
Mg_03	1356654	1358593	24	Mi_Chr9_24
Mg_03	1356654	1358593	25	Mi_Chr9_25
Mg_03	1359409	1360218	24	Mi_Chr9_24
Mg_03	1359409	1360218	25	Mi_Chr9_25
Mg_03	1360619	1363394	24	Mi_Chr9_24
Mg_03	1360619	1363394	25	Mi_Chr9_25
Mg_03	1369795	1372946	24	Mi_Chr9_24
Mg_03	1369795	1372946	25	Mi_Chr9_25
Mg_03	1373130	1374402	24	Mi_Chr9_24
Mg_03	1373130	1374402	25	Mi_Chr9_25
Mg_03	1374533	1375345	24	Mi_Chr9_24
Mg_03	1374533	1375345	25	Mi_Chr9_25
Mg_03	1378600	1379257	24	Mi_Chr9_24
Mg_03	1379427	1379828	24	Mi_Chr9_24
Mg_03	1379427	1379828	25	Mi_Chr9_25
Mg_03	1380428	1381597	24	Mi_Chr9_24
Mg_03	1387010	1393046	24	Mi_Chr9_24
Mg_03	1414260	1423104	24	Mi_Chr9_24
Mg_03	1429262	1431370	24	Mi_Chr9_24
Mg_03	1435825	1437829	24	Mi_Chr9_24
Mg_03	1438157	1440957	24	Mi_Chr9_24
Mg_03	1441006	1442193	24	Mi_Chr9_24
Mg_03	1441006	1442193	25	Mi_Chr9_25
Mg_03	1442396	1443786	24	Mi_Chr9_24
Mg_03	1442396	1443786	25	Mi_Chr9_25
Mg_03	1443912	1446402	24	Mi_Chr9_24
Mg_03	1443912	1446402	25	Mi_Chr9_25
Mg_03	1446409	1449332	24	Mi_Chr9_24
Mg_03	1446409	1449332	25	Mi_Chr9_25
Mg_03	1459361	1461177	24	Mi_Chr9_24
Mg_03	1459361	1461177	25	Mi_Chr9_25
Mg_03	1461510	1462585	24	Mi_Chr9_24
Mg_03	1461510	1462585	25	Mi_Chr9_25
Mg_03	1464384	1465940	24	Mi_Chr9_24
Mg_03	1464384	1465940	25	Mi_Chr9_25
Mg_03	1466311	1468147	24	Mi_Chr9_24
Mg_03	1466311	1468147	25	Mi_Chr9_25
Mg_03	1468765	1472419	24	Mi_Chr9_24
Mg_03	1468765	1472419	25	Mi_Chr9_25
Mg_04	33158	34865	10	Mi_Chr4_10
Mg_04	33158	34865	11	Mi_Chr4_11
Mg_04	37408	38241	10	Mi_Chr4_10
Mg_04	38514	40139	10	Mi_Chr4_10
Mg_04	38514	40139	11	Mi_Chr4_11
Mg_04	40174	40811	10	Mi_Chr4_10
Mg_04	41244	43137	10	Mi_Chr4_10
Mg_04	41244	43137	11	Mi_Chr4_11
Mg_04	43203	50603	10	Mi_Chr4_10
Mg_04	43203	50603	11	Mi_Chr4_11
Mg_04	51043	55823	10	Mi_Chr4_10
Mg_04	51043	55823	11	Mi_Chr4_11
Mg_04	56383	60049	10	Mi_Chr4_10
Mg_04	56383	60049	11	Mi_Chr4_11
Mg_04	60359	61288	10	Mi_Chr4_10
Mg_04	60359	61288	11	Mi_Chr4_11
Mg_04	61765	62247	10	Mi_Chr4_10
Mg_04	61765	62247	11	Mi_Chr4_11
Mg_04	63094	66130	10	Mi_Chr4_10
Mg_04	63094	66130	11	Mi_Chr4_11
Mg_04	66288	68160	10	Mi_Chr4_10
Mg_04	66288	68160	11	Mi_Chr4_11
Mg_04	68426	69679	10	Mi_Chr4_10
Mg_04	68426	69679	11	Mi_Chr4_11
Mg_04	72297	74440	10	Mi_Chr4_10
Mg_04	72297	74440	11	Mi_Chr4_11
Mg_04	74648	79622	10	Mi_Chr4_10
Mg_04	74648	79622	11	Mi_Chr4_11
Mg_04	79640	81275	10	Mi_Chr4_10
Mg_04	79640	81275	11	Mi_Chr4_11
Mg_04	84022	89569	10	Mi_Chr4_10
Mg_04	84022	89569	11	Mi_Chr4_11
Mg_04	89837	90499	10	Mi_Chr4_10
Mg_04	89837	90499	11	Mi_Chr4_11
Mg_04	115463	116677	10	Mi_Chr4_10
Mg_04	115463	116677	11	Mi_Chr4_11
Mg_04	118577	119157	10	Mi_Chr4_10
Mg_04	118577	119157	11	Mi_Chr4_11
Mg_04	119540	125102	10	Mi_Chr4_10
Mg_04	119540	125102	11	Mi_Chr4_11
Mg_04	127158	129375	10	Mi_Chr4_10
Mg_04	127158	129375	11	Mi_Chr4_11
Mg_04	134441	135592	10	Mi_Chr4_10
Mg_04	134441	135592	11	Mi_Chr4_11
Mg_04	138346	139580	10	Mi_Chr4_10
Mg_04	138346	139580	11	Mi_Chr4_11
Mg_04	139874	143217	10	Mi_Chr4_10
Mg_04	139874	143217	11	Mi_Chr4_11
Mg_01	230924	235662	01	Mi_Chr1_01
Mg_01	230924	235662	02	Mi_Chr1_02
Mg_01	248022	248952	01	Mi_Chr1_01
Mg_01	248022	248952	02	Mi_Chr1_02
Mg_01	268808	272279	01	Mi_Chr1_01
Mg_01	288837	289743	01	Mi_Chr1_01
Mg_01	288837	289743	02	Mi_Chr1_02
Mg_01	299315	301514	01	Mi_Chr1_01
Mg_01	299315	301514	02	Mi_Chr1_02
Mg_01	302240	303416	01	Mi_Chr1_01
Mg_01	302240	303416	02	Mi_Chr1_02
Mg_01	304038	311822	01	Mi_Chr1_01
Mg_01	304038	311822	02	Mi_Chr1_02
Mg_01	313835	314682	01	Mi_Chr1_01
Mg_01	313835	314682	02	Mi_Chr1_02
Mg_01	317843	319607	01	Mi_Chr1_01
Mg_01	317843	319607	02	Mi_Chr1_02
Mg_01	320039	321268	01	Mi_Chr1_01
Mg_01	320039	321268	02	Mi_Chr1_02
Mg_01	321889	323405	01	Mi_Chr1_01
Mg_01	321889	323405	02	Mi_Chr1_02
Mg_01	323846	326626	01	Mi_Chr1_01
Mg_01	323846	326626	02	Mi_Chr1_02
Mg_01	323846	326626	03	Mi_Chr1_03
Mg_01	328830	341204	01	Mi_Chr1_01
Mg_01	328830	341204	02	Mi_Chr1_02
Mg_01	328830	341204	03	Mi_Chr1_03
Mg_01	349732	352274	01	Mi_Chr1_01
Mg_01	349732	352274	02	Mi_Chr1_02
Mg_01	349732	352274	03	Mi_Chr1_03
Mg_01	354479	355348	01	Mi_Chr1_01
Mg_01	354479	355348	02	Mi_Chr1_02
Mg_01	354479	355348	03	Mi_Chr1_03
Mg_01	355644	358660	01	Mi_Chr1_01
Mg_01	355644	358660	02	Mi_Chr1_02
Mg_01	355644	358660	03	Mi_Chr1_03
Mg_01	361845	363026	01	Mi_Chr1_01
Mg_01	361845	363026	02	Mi_Chr1_02
Mg_01	363282	367988	01	Mi_Chr1_01
Mg_01	363282	367988	02	Mi_Chr1_02
Mg_01	363282	367988	03	Mi_Chr1_03
Mg_01	368490	369669	01	Mi_Chr1_01
Mg_01	368490	369669	02	Mi_Chr1_02
Mg_01	368490	369669	03	Mi_Chr1_03
Mg_01	370332	372023	01	Mi_Chr1_01
Mg_01	370332	372023	02	Mi_Chr1_02
Mg_01	372335	373876	01	Mi_Chr1_01
Mg_01	372335	373876	02	Mi_Chr1_02
Mg_01	372335	373876	03	Mi_Chr1_03
Mg_01	374403	376795	01	Mi_Chr1_01
Mg_01	374403	376795	02	Mi_Chr1_02
Mg_01	374403	376795	03	Mi_Chr1_03
Mg_01	376990	382132	01	Mi_Chr1_01
Mg_01	376990	382132	02	Mi_Chr1_02
Mg_01	376990	382132	03	Mi_Chr1_03
Mg_01	383330	385871	01	Mi_Chr1_01
Mg_01	383330	385871	02	Mi_Chr1_02
Mg_01	383330	385871	03	Mi_Chr1_03
Mg_01	2939295	2944397	01	Mi_Chr1_01
Mg_01	2946515	2948962	01	Mi_Chr1_01
Mg_01	2951561	2952286	01	Mi_Chr1_01
Mg_01	2953826	2955054	01	Mi_Chr1_01
Mg_01	2955789	2956972	01	Mi_Chr1_01
Mg_01	2957103	2958306	01	Mi_Chr1_01
Mg_01	2958789	2964197	01	Mi_Chr1_01
Mg_01	2968490	2970183	01	Mi_Chr1_01
Mg_01	2973173	2974307	01	Mi_Chr1_01
Mg_01	2974669	2977965	01	Mi_Chr1_01
Mg_01	2981584	2983418	01	Mi_Chr1_01
Mg_01	2983713	2985341	01	Mi_Chr1_01
Mg_01	2985456	2988077	01	Mi_Chr1_01
Mg_01	2988213	2989856	01	Mi_Chr1_01
Mg_01	2992409	3001947	01	Mi_Chr1_01
Mg_01	3024204	3025624	01	Mi_Chr1_01
Mg_01	3027880	3033178	01	Mi_Chr1_01
Mg_01	3037022	3038230	01	Mi_Chr1_01
Mg_01	3041501	3048698	01	Mi_Chr1_01
Mg_01	3056002	3058561	01	Mi_Chr1_01
Mg_01	3068324	3078053	01	Mi_Chr1_01
Mg_01	3122653	3123884	01	Mi_Chr1_01
Mg_01	3124907	3127089	01	Mi_Chr1_01
Mg_01	823038	828719	01	Mi_Chr1_01
Mg_01	823038	828719	03	Mi_Chr1_03
Mg_01	828791	835623	01	Mi_Chr1_01
Mg_01	828791	835623	03	Mi_Chr1_03
Mg_01	835963	837207	01	Mi_Chr1_01
Mg_01	835963	837207	03	Mi_Chr1_03
Mg_01	839568	842609	01	Mi_Chr1_01
Mg_01	839568	842609	03	Mi_Chr1_03
Mg_01	842955	844005	01	Mi_Chr1_01
Mg_01	842955	844005	03	Mi_Chr1_03
Mg_01	844960	856479	01	Mi_Chr1_01
Mg_01	844960	856479	03	Mi_Chr1_03
Mg_01	857852	860325	01	Mi_Chr1_01
Mg_01	857852	860325	03	Mi_Chr1_03
Mg_01	866434	868267	01	Mi_Chr1_01
Mg_01	866434	868267	03	Mi_Chr1_03
Mg_01	868284	870918	01	Mi_Chr1_01
Mg_01	868284	870918	03	Mi_Chr1_03
Mg_01	874387	875932	01	Mi_Chr1_01
Mg_01	874387	875932	03	Mi_Chr1_03
Mg_01	876597	878228	01	Mi_Chr1_01
Mg_01	876597	878228	01	Mi_Chr1_01
Mg_01	876597	878228	02	Mi_Chr1_02
Mg_01	876597	878228	03	Mi_Chr1_03
Mg_01	876597	878228	03	Mi_Chr1_03
Mg_01	878379	879205	01	Mi_Chr1_01
Mg_01	878379	879205	03	Mi_Chr1_03
Mg_01	879303	880026	01	Mi_Chr1_01
Mg_01	879303	880026	03	Mi_Chr1_03
Mg_01	880300	881592	01	Mi_Chr1_01
Mg_01	880300	881592	03	Mi_Chr1_03
Mg_01	881994	885021	01	Mi_Chr1_01
Mg_01	881994	885021	03	Mi_Chr1_03
Mg_01	885673	888696	01	Mi_Chr1_01
Mg_01	885673	888696	03	Mi_Chr1_03
Mg_01	889654	892386	01	Mi_Chr1_01
Mg_01	889654	892386	03	Mi_Chr1_03
Mg_01	892852	894768	01	Mi_Chr1_01
Mg_01	892852	894768	01	Mi_Chr1_01
Mg_01	892852	894768	02	Mi_Chr1_02
Mg_01	892852	894768	03	Mi_Chr1_03
Mg_01	892852	894768	03	Mi_Chr1_03
Mg_01	899656	904614	01	Mi_Chr1_01
Mg_01	899656	904614	03	Mi_Chr1_03
Mg_01	905487	908567	01	Mi_Chr1_01
Mg_01	905487	908567	03	Mi_Chr1_03
Mg_01	16778	17648	01	Mi_Chr1_01
Mg_01	16778	17648	02	Mi_Chr1_02
Mg_01	16778	17648	03	Mi_Chr1_03
Mg_01	17797	18324	01	Mi_Chr1_01
Mg_01	17797	18324	02	Mi_Chr1_02
Mg_01	17797	18324	03	Mi_Chr1_03
Mg_01	18497	20558	01	Mi_Chr1_01
Mg_01	18497	20558	02	Mi_Chr1_02
Mg_01	18497	20558	03	Mi_Chr1_03
Mg_01	20567	26065	01	Mi_Chr1_01
Mg_01	20567	26065	02	Mi_Chr1_02
Mg_01	20567	26065	03	Mi_Chr1_03
Mg_01	26233	27824	01	Mi_Chr1_01
Mg_01	26233	27824	02	Mi_Chr1_02
Mg_01	26233	27824	03	Mi_Chr1_03
Mg_01	28001	29946	01	Mi_Chr1_01
Mg_01	28001	29946	02	Mi_Chr1_02
Mg_01	28001	29946	03	Mi_Chr1_03
Mg_01	30045	32190	01	Mi_Chr1_01
Mg_01	30045	32190	02	Mi_Chr1_02
Mg_01	30045	32190	03	Mi_Chr1_03
Mg_01	32619	33829	01	Mi_Chr1_01
Mg_01	32619	33829	02	Mi_Chr1_02
Mg_01	32619	33829	03	Mi_Chr1_03
Mg_01	37623	40443	01	Mi_Chr1_01
Mg_01	37623	40443	02	Mi_Chr1_02
Mg_01	37623	40443	03	Mi_Chr1_03
Mg_01	41554	47848	01	Mi_Chr1_01
Mg_01	41554	47848	02	Mi_Chr1_02
Mg_01	41554	47848	03	Mi_Chr1_03
Mg_01	48986	51142	01	Mi_Chr1_01
Mg_01	48986	51142	02	Mi_Chr1_02
Mg_01	48986	51142	03	Mi_Chr1_03
Mg_01	57085	58458	01	Mi_Chr1_01
Mg_01	57085	58458	02	Mi_Chr1_02
Mg_01	57085	58458	03	Mi_Chr1_03
Mg_01	58983	63199	01	Mi_Chr1_01
Mg_01	58983	63199	02	Mi_Chr1_02
Mg_01	58983	63199	03	Mi_Chr1_03
Mg_01	63978	66140	01	Mi_Chr1_01
Mg_01	63978	66140	02	Mi_Chr1_02
Mg_01	63978	66140	03	Mi_Chr1_03
Mg_01	66466	70236	01	Mi_Chr1_01
Mg_01	66466	70236	02	Mi_Chr1_02
Mg_01	66466	70236	03	Mi_Chr1_03
Mg_01	70489	72168	01	Mi_Chr1_01
Mg_01	70489	72168	02	Mi_Chr1_02
Mg_01	70489	72168	03	Mi_Chr1_03
Mg_01	72404	74105	01	Mi_Chr1_01
Mg_01	72404	74105	02	Mi_Chr1_02
Mg_01	72404	74105	03	Mi_Chr1_03
Mg_01	77244	78354	01	Mi_Chr1_01
Mg_01	77244	78354	02	Mi_Chr1_02
Mg_01	77244	78354	03	Mi_Chr1_03
Mg_01	79603	82886	01	Mi_Chr1_01
Mg_01	79603	82886	02	Mi_Chr1_02
Mg_01	79603	82886	03	Mi_Chr1_03
Mg_01	83443	97927	01	Mi_Chr1_01
Mg_01	83443	97927	02	Mi_Chr1_02
Mg_01	83443	97927	03	Mi_Chr1_03
Mg_01	98284	98699	01	Mi_Chr1_01
Mg_01	98284	98699	02	Mi_Chr1_02
Mg_01	98284	98699	03	Mi_Chr1_03
Mg_01	98890	104819	01	Mi_Chr1_01
Mg_01	98890	104819	02	Mi_Chr1_02
Mg_01	98890	104819	03	Mi_Chr1_03
Mg_01	106581	107041	01	Mi_Chr1_01
Mg_01	106581	107041	02	Mi_Chr1_02
Mg_01	106581	107041	03	Mi_Chr1_03
Mg_01	108947	110304	01	Mi_Chr1_01
Mg_01	108947	110304	02	Mi_Chr1_02
Mg_01	108947	110304	03	Mi_Chr1_03
Mg_01	110578	112077	01	Mi_Chr1_01
Mg_01	110578	112077	02	Mi_Chr1_02
Mg_01	110578	112077	03	Mi_Chr1_03
Mg_01	119782	121656	01	Mi_Chr1_01
Mg_01	119782	121656	02	Mi_Chr1_02
Mg_01	119782	121656	03	Mi_Chr1_03
Mg_01	122462	123788	01	Mi_Chr1_01
Mg_01	122462	123788	02	Mi_Chr1_02
Mg_01	122462	123788	03	Mi_Chr1_03
Mg_01	124013	125932	01	Mi_Chr1_01
Mg_01	124013	125932	02	Mi_Chr1_02
Mg_01	124013	125932	03	Mi_Chr1_03
Mg_01	126822	128059	01	Mi_Chr1_01
Mg_01	126822	128059	02	Mi_Chr1_02
Mg_01	126822	128059	03	Mi_Chr1_03
Mg_01	130287	130858	01	Mi_Chr1_01
Mg_01	130287	130858	02	Mi_Chr1_02
Mg_01	130287	130858	03	Mi_Chr1_03
Mg_01	131335	132672	01	Mi_Chr1_01
Mg_01	131335	132672	02	Mi_Chr1_02
Mg_01	131335	132672	03	Mi_Chr1_03
Mg_01	133847	134738	01	Mi_Chr1_01
Mg_01	133847	134738	02	Mi_Chr1_02
Mg_01	133847	134738	03	Mi_Chr1_03
Mg_01	135206	136580	01	Mi_Chr1_01
Mg_01	135206	136580	02	Mi_Chr1_02
Mg_01	135206	136580	03	Mi_Chr1_03
Mg_01	137239	138501	01	Mi_Chr1_01
Mg_01	137239	138501	02	Mi_Chr1_02
Mg_01	137239	138501	03	Mi_Chr1_03
Mg_01	140174	142669	01	Mi_Chr1_01
Mg_01	140174	142669	02	Mi_Chr1_02
Mg_01	140174	142669	03	Mi_Chr1_03
Mg_01	143140	143842	01	Mi_Chr1_01
Mg_01	143140	143842	02	Mi_Chr1_02
Mg_01	143140	143842	03	Mi_Chr1_03
Mg_01	143898	148631	01	Mi_Chr1_01
Mg_01	143898	148631	02	Mi_Chr1_02
Mg_01	143898	148631	03	Mi_Chr1_03
Mg_01	149456	150120	01	Mi_Chr1_01
Mg_01	149456	150120	02	Mi_Chr1_02
Mg_01	149456	150120	03	Mi_Chr1_03
Mg_01	153263	156588	01	Mi_Chr1_01
Mg_01	153263	156588	02	Mi_Chr1_02
Mg_01	153263	156588	03	Mi_Chr1_03
Mg_01	157312	159870	01	Mi_Chr1_01
Mg_01	157312	159870	02	Mi_Chr1_02
Mg_01	157312	159870	03	Mi_Chr1_03
Mg_01	161395	164771	01	Mi_Chr1_01
Mg_01	161395	164771	02	Mi_Chr1_02
Mg_01	161395	164771	03	Mi_Chr1_03
Mg_01	166351	169570	01	Mi_Chr1_01
Mg_01	166351	169570	02	Mi_Chr1_02
Mg_01	166351	169570	03	Mi_Chr1_03
Mg_01	170063	172464	01	Mi_Chr1_01
Mg_01	170063	172464	02	Mi_Chr1_02
Mg_01	170063	172464	03	Mi_Chr1_03
Mg_01	173519	176002	01	Mi_Chr1_01
Mg_01	173519	176002	02	Mi_Chr1_02
Mg_01	173519	176002	03	Mi_Chr1_03
Mg_01	176298	177738	01	Mi_Chr1_01
Mg_01	176298	177738	02	Mi_Chr1_02
Mg_01	176298	177738	03	Mi_Chr1_03
Mg_01	178010	179042	01	Mi_Chr1_01
Mg_01	178010	179042	02	Mi_Chr1_02
Mg_01	178010	179042	03	Mi_Chr1_03
Mg_01	180877	181389	01	Mi_Chr1_01
Mg_01	180877	181389	03	Mi_Chr1_03
Mg_01	183690	184233	01	Mi_Chr1_01
Mg_01	183690	184233	02	Mi_Chr1_02
Mg_01	183690	184233	03	Mi_Chr1_03
Mg_01	184550	187445	01	Mi_Chr1_01
Mg_01	184550	187445	02	Mi_Chr1_02
Mg_01	184550	187445	03	Mi_Chr1_03
Mg_01	188281	189267	01	Mi_Chr1_01
Mg_01	188281	189267	02	Mi_Chr1_02
Mg_01	188281	189267	03	Mi_Chr1_03
Mg_01	190372	196305	01	Mi_Chr1_01
Mg_01	190372	196305	02	Mi_Chr1_02
Mg_01	190372	196305	03	Mi_Chr1_03
Mg_01	198858	202445	01	Mi_Chr1_01
Mg_01	198858	202445	02	Mi_Chr1_02
Mg_01	198858	202445	03	Mi_Chr1_03
Mg_01	202633	205209	01	Mi_Chr1_01
Mg_01	202633	205209	02	Mi_Chr1_02
Mg_01	202633	205209	03	Mi_Chr1_03
Mg_01	205606	208795	01	Mi_Chr1_01
Mg_01	205606	208795	02	Mi_Chr1_02
Mg_01	205606	208795	03	Mi_Chr1_03
Mg_01	210726	216401	01	Mi_Chr1_01
Mg_01	210726	216401	02	Mi_Chr1_02
Mg_01	210726	216401	03	Mi_Chr1_03
Mg_01	217165	218953	01	Mi_Chr1_01
Mg_01	217165	218953	02	Mi_Chr1_02
Mg_01	217165	218953	03	Mi_Chr1_03
Mg_01	222306	224497	01	Mi_Chr1_01
Mg_01	222306	224497	02	Mi_Chr1_02
Mg_01	222306	224497	03	Mi_Chr1_03
Mg_01	224655	226085	01	Mi_Chr1_01
Mg_01	224655	226085	02	Mi_Chr1_02
Mg_01	224655	226085	03	Mi_Chr1_03
Mg_01	227603	230484	01	Mi_Chr1_01
Mg_01	227603	230484	02	Mi_Chr1_02
Mg_01	227603	230484	03	Mi_Chr1_03
Mg_01	263540	266350	01	Mi_Chr1_01
Mg_01	263540	266350	02	Mi_Chr1_02
Mg_01	266651	268339	01	Mi_Chr1_01
Mg_01	266651	268339	02	Mi_Chr1_02
Mg_01	272537	274120	01	Mi_Chr1_01
Mg_01	272537	274120	02	Mi_Chr1_02
Mg_01	274672	280462	01	Mi_Chr1_01
Mg_01	274672	280462	02	Mi_Chr1_02
Mg_01	281338	285405	01	Mi_Chr1_01
Mg_01	281338	285405	02	Mi_Chr1_02
Mg_01	347555	349535	01	Mi_Chr1_01
Mg_01	347555	349535	02	Mi_Chr1_02
Mg_01	394713	395598	01	Mi_Chr1_01
Mg_01	394713	395598	02	Mi_Chr1_02
Mg_01	394713	395598	03	Mi_Chr1_03
Mg_01	395877	397789	01	Mi_Chr1_01
Mg_01	395877	397789	02	Mi_Chr1_02
Mg_01	398680	400782	01	Mi_Chr1_01
Mg_01	398680	400782	02	Mi_Chr1_02
Mg_01	401256	406391	01	Mi_Chr1_01
Mg_01	401256	406391	02	Mi_Chr1_02
Mg_01	408187	410007	01	Mi_Chr1_01
Mg_01	408187	410007	02	Mi_Chr1_02
Mg_01	410098	410934	01	Mi_Chr1_01
Mg_01	410098	410934	02	Mi_Chr1_02
Mg_01	411324	414229	01	Mi_Chr1_01
Mg_01	411324	414229	02	Mi_Chr1_02
Mg_01	414999	417200	01	Mi_Chr1_01
Mg_01	414999	417200	02	Mi_Chr1_02
Mg_01	417288	417599	01	Mi_Chr1_01
Mg_01	418120	419719	01	Mi_Chr1_01
Mg_01	418120	419719	02	Mi_Chr1_02
Mg_01	427973	433645	01	Mi_Chr1_01
Mg_01	427973	433645	02	Mi_Chr1_02
Mg_01	437698	441004	01	Mi_Chr1_01
Mg_01	437698	441004	02	Mi_Chr1_02
Mg_01	442303	447645	01	Mi_Chr1_01
Mg_01	442303	447645	02	Mi_Chr1_02
Mg_01	442303	447645	03	Mi_Chr1_03
Mg_01	450994	462625	01	Mi_Chr1_01
Mg_01	450994	462625	02	Mi_Chr1_02
Mg_01	450994	462625	03	Mi_Chr1_03
Mg_01	464033	466741	01	Mi_Chr1_01
Mg_01	464033	466741	02	Mi_Chr1_02
Mg_01	464033	466741	03	Mi_Chr1_03
Mg_01	467355	470488	01	Mi_Chr1_01
Mg_01	467355	470488	02	Mi_Chr1_02
Mg_01	467355	470488	03	Mi_Chr1_03
Mg_01	470776	474263	01	Mi_Chr1_01
Mg_01	470776	474263	02	Mi_Chr1_02
Mg_01	470776	474263	03	Mi_Chr1_03
Mg_01	476246	476916	01	Mi_Chr1_01
Mg_01	476246	476916	03	Mi_Chr1_03
Mg_01	477210	478483	01	Mi_Chr1_01
Mg_01	477210	478483	02	Mi_Chr1_02
Mg_01	477210	478483	03	Mi_Chr1_03
Mg_01	478751	483346	01	Mi_Chr1_01
Mg_01	478751	483346	02	Mi_Chr1_02
Mg_01	478751	483346	03	Mi_Chr1_03
Mg_01	485999	489826	01	Mi_Chr1_01
Mg_01	485999	489826	02	Mi_Chr1_02
Mg_01	485999	489826	03	Mi_Chr1_03
Mg_01	490631	491432	01	Mi_Chr1_01
Mg_01	490631	491432	02	Mi_Chr1_02
Mg_01	490631	491432	03	Mi_Chr1_03
Mg_01	491859	504655	01	Mi_Chr1_01
Mg_01	491859	504655	02	Mi_Chr1_02
Mg_01	491859	504655	03	Mi_Chr1_03
Mg_01	505440	506330	01	Mi_Chr1_01
Mg_01	505440	506330	02	Mi_Chr1_02
Mg_01	505440	506330	03	Mi_Chr1_03
Mg_01	506838	508724	01	Mi_Chr1_01
Mg_01	506838	508724	02	Mi_Chr1_02
Mg_01	506838	508724	03	Mi_Chr1_03
Mg_01	508935	512797	01	Mi_Chr1_01
Mg_01	508935	512797	02	Mi_Chr1_02
Mg_01	508935	512797	03	Mi_Chr1_03
Mg_01	513203	514260	01	Mi_Chr1_01
Mg_01	513203	514260	02	Mi_Chr1_02
Mg_01	513203	514260	03	Mi_Chr1_03
Mg_01	519423	519979	01	Mi_Chr1_01
Mg_01	519423	519979	02	Mi_Chr1_02
Mg_01	519423	519979	03	Mi_Chr1_03
Mg_01	523001	528379	01	Mi_Chr1_01
Mg_01	523001	528379	02	Mi_Chr1_02
Mg_01	523001	528379	03	Mi_Chr1_03
Mg_01	529237	531691	01	Mi_Chr1_01
Mg_01	529237	531691	02	Mi_Chr1_02
Mg_01	529237	531691	03	Mi_Chr1_03
Mg_01	532018	534332	01	Mi_Chr1_01
Mg_01	532018	534332	02	Mi_Chr1_02
Mg_01	532018	534332	03	Mi_Chr1_03
Mg_01	541248	542074	01	Mi_Chr1_01
Mg_01	541248	542074	02	Mi_Chr1_02
Mg_01	541248	542074	03	Mi_Chr1_03
Mg_01	553956	554475	01	Mi_Chr1_01
Mg_01	553956	554475	02	Mi_Chr1_02
Mg_01	553956	554475	03	Mi_Chr1_03
Mg_01	557016	559769	01	Mi_Chr1_01
Mg_01	557016	559769	02	Mi_Chr1_02
Mg_01	557016	559769	03	Mi_Chr1_03
Mg_01	560200	564891	01	Mi_Chr1_01
Mg_01	560200	564891	02	Mi_Chr1_02
Mg_01	560200	564891	03	Mi_Chr1_03
Mg_01	565484	568696	01	Mi_Chr1_01
Mg_01	565484	568696	02	Mi_Chr1_02
Mg_01	565484	568696	03	Mi_Chr1_03
Mg_01	569149	570528	01	Mi_Chr1_01
Mg_01	569149	570528	03	Mi_Chr1_03
Mg_01	570745	573428	01	Mi_Chr1_01
Mg_01	570745	573428	02	Mi_Chr1_02
Mg_01	570745	573428	03	Mi_Chr1_03
Mg_01	574460	576956	01	Mi_Chr1_01
Mg_01	574460	576956	02	Mi_Chr1_02
Mg_01	574460	576956	03	Mi_Chr1_03
Mg_01	577627	578452	01	Mi_Chr1_01
Mg_01	577627	578452	02	Mi_Chr1_02
Mg_01	577627	578452	03	Mi_Chr1_03
Mg_01	579143	581753	01	Mi_Chr1_01
Mg_01	579143	581753	02	Mi_Chr1_02
Mg_01	579143	581753	03	Mi_Chr1_03
Mg_01	586733	588885	01	Mi_Chr1_01
Mg_01	586733	588885	02	Mi_Chr1_02
Mg_01	586733	588885	03	Mi_Chr1_03
Mg_01	589887	591952	01	Mi_Chr1_01
Mg_01	589887	591952	02	Mi_Chr1_02
Mg_01	589887	591952	03	Mi_Chr1_03
Mg_01	613743	615394	01	Mi_Chr1_01
Mg_01	613743	615394	02	Mi_Chr1_02
Mg_01	613743	615394	03	Mi_Chr1_03
Mg_01	620077	622370	01	Mi_Chr1_01
Mg_01	620077	622370	02	Mi_Chr1_02
Mg_01	620077	622370	03	Mi_Chr1_03
Mg_01	623084	623800	01	Mi_Chr1_01
Mg_01	623084	623800	02	Mi_Chr1_02
Mg_01	623084	623800	03	Mi_Chr1_03
Mg_01	623972	625600	01	Mi_Chr1_01
Mg_01	623972	625600	02	Mi_Chr1_02
Mg_01	623972	625600	03	Mi_Chr1_03
Mg_01	630251	633190	01	Mi_Chr1_01
Mg_01	630251	633190	02	Mi_Chr1_02
Mg_01	630251	633190	03	Mi_Chr1_03
Mg_01	633567	638499	01	Mi_Chr1_01
Mg_01	633567	638499	02	Mi_Chr1_02
Mg_01	633567	638499	03	Mi_Chr1_03
Mg_01	664802	668210	01	Mi_Chr1_01
Mg_01	664802	668210	02	Mi_Chr1_02
Mg_01	664802	668210	03	Mi_Chr1_03
Mg_01	669295	672315	01	Mi_Chr1_01
Mg_01	669295	672315	02	Mi_Chr1_02
Mg_01	672579	674130	01	Mi_Chr1_01
Mg_01	672579	674130	02	Mi_Chr1_02
Mg_01	672579	674130	03	Mi_Chr1_03
Mg_01	683445	683868	01	Mi_Chr1_01
Mg_01	683445	683868	02	Mi_Chr1_02
Mg_01	683445	683868	03	Mi_Chr1_03
Mg_01	684446	688206	01	Mi_Chr1_01
Mg_01	684446	688206	02	Mi_Chr1_02
Mg_01	684446	688206	03	Mi_Chr1_03
Mg_01	688435	689020	01	Mi_Chr1_01
Mg_01	688435	689020	02	Mi_Chr1_02
Mg_01	688435	689020	03	Mi_Chr1_03
Mg_01	689290	693171	01	Mi_Chr1_01
Mg_01	689290	693171	02	Mi_Chr1_02
Mg_01	689290	693171	03	Mi_Chr1_03
Mg_01	694489	696509	01	Mi_Chr1_01
Mg_01	694489	696509	02	Mi_Chr1_02
Mg_01	694489	696509	03	Mi_Chr1_03
Mg_01	696944	699908	01	Mi_Chr1_01
Mg_01	696944	699908	02	Mi_Chr1_02
Mg_01	696944	699908	03	Mi_Chr1_03
Mg_01	700467	716059	01	Mi_Chr1_01
Mg_01	700467	716059	02	Mi_Chr1_02
Mg_01	700467	716059	03	Mi_Chr1_03
Mg_01	720485	721052	01	Mi_Chr1_01
Mg_01	720485	721052	02	Mi_Chr1_02
Mg_01	720485	721052	03	Mi_Chr1_03
Mg_01	737051	738405	01	Mi_Chr1_01
Mg_01	737051	738405	02	Mi_Chr1_02
Mg_01	737051	738405	03	Mi_Chr1_03
Mg_01	739093	743146	01	Mi_Chr1_01
Mg_01	739093	743146	02	Mi_Chr1_02
Mg_01	739093	743146	03	Mi_Chr1_03
Mg_01	747054	749920	01	Mi_Chr1_01
Mg_01	747054	749920	02	Mi_Chr1_02
Mg_01	747054	749920	03	Mi_Chr1_03
Mg_01	754945	756689	01	Mi_Chr1_01
Mg_01	754945	756689	02	Mi_Chr1_02
Mg_01	754945	756689	03	Mi_Chr1_03
Mg_01	761879	762531	01	Mi_Chr1_01
Mg_01	761879	762531	02	Mi_Chr1_02
Mg_01	761879	762531	03	Mi_Chr1_03
Mg_01	762894	766376	01	Mi_Chr1_01
Mg_01	762894	766376	02	Mi_Chr1_02
Mg_01	762894	766376	03	Mi_Chr1_03
Mg_01	769008	770285	01	Mi_Chr1_01
Mg_01	769008	770285	02	Mi_Chr1_02
Mg_01	769008	770285	03	Mi_Chr1_03
Mg_01	770940	772734	01	Mi_Chr1_01
Mg_01	770940	772734	02	Mi_Chr1_02
Mg_01	770940	772734	03	Mi_Chr1_03
Mg_01	773083	774733	01	Mi_Chr1_01
Mg_01	773083	774733	02	Mi_Chr1_02
Mg_01	773083	774733	03	Mi_Chr1_03
Mg_01	775175	777881	01	Mi_Chr1_01
Mg_01	775175	777881	02	Mi_Chr1_02
Mg_01	775175	777881	03	Mi_Chr1_03
Mg_01	778428	782079	01	Mi_Chr1_01
Mg_01	778428	782079	02	Mi_Chr1_02
Mg_01	778428	782079	03	Mi_Chr1_03
Mg_01	783769	785987	01	Mi_Chr1_01
Mg_01	783769	785987	02	Mi_Chr1_02
Mg_01	783769	785987	03	Mi_Chr1_03
Mg_01	786746	790565	01	Mi_Chr1_01
Mg_01	786746	790565	02	Mi_Chr1_02
Mg_01	786746	790565	03	Mi_Chr1_03
Mg_01	792311	795939	01	Mi_Chr1_01
Mg_01	792311	795939	03	Mi_Chr1_03
Mg_01	920690	932064	01	Mi_Chr1_01
Mg_01	920690	932064	02	Mi_Chr1_02
Mg_01	920690	932064	03	Mi_Chr1_03
Mg_01	932782	933929	01	Mi_Chr1_01
Mg_01	932782	933929	02	Mi_Chr1_02
Mg_01	932782	933929	03	Mi_Chr1_03
Mg_01	934123	934673	01	Mi_Chr1_01
Mg_01	934123	934673	02	Mi_Chr1_02
Mg_01	934123	934673	03	Mi_Chr1_03
Mg_01	934818	936692	01	Mi_Chr1_01
Mg_01	934818	936692	02	Mi_Chr1_02
Mg_01	934818	936692	03	Mi_Chr1_03
Mg_01	937164	938662	01	Mi_Chr1_01
Mg_01	937164	938662	02	Mi_Chr1_02
Mg_01	937164	938662	03	Mi_Chr1_03
Mg_01	938826	941201	01	Mi_Chr1_01
Mg_01	938826	941201	02	Mi_Chr1_02
Mg_01	938826	941201	03	Mi_Chr1_03
Mg_01	946860	948257	01	Mi_Chr1_01
Mg_01	946860	948257	02	Mi_Chr1_02
Mg_01	946860	948257	03	Mi_Chr1_03
Mg_01	949602	957196	01	Mi_Chr1_01
Mg_01	949602	957196	02	Mi_Chr1_02
Mg_01	949602	957196	03	Mi_Chr1_03
Mg_01	957720	958977	01	Mi_Chr1_01
Mg_01	957720	958977	02	Mi_Chr1_02
Mg_01	957720	958977	03	Mi_Chr1_03
Mg_01	959056	961347	01	Mi_Chr1_01
Mg_01	959056	961347	02	Mi_Chr1_02
Mg_01	959056	961347	03	Mi_Chr1_03
Mg_01	961546	963103	01	Mi_Chr1_01
Mg_01	961546	963103	02	Mi_Chr1_02
Mg_01	961546	963103	03	Mi_Chr1_03
Mg_01	966710	968258	01	Mi_Chr1_01
Mg_01	966710	968258	02	Mi_Chr1_02
Mg_01	966710	968258	03	Mi_Chr1_03
Mg_01	968493	970378	01	Mi_Chr1_01
Mg_01	968493	970378	02	Mi_Chr1_02
Mg_01	968493	970378	03	Mi_Chr1_03
Mg_01	971226	972891	01	Mi_Chr1_01
Mg_01	971226	972891	02	Mi_Chr1_02
Mg_01	971226	972891	03	Mi_Chr1_03
Mg_01	973567	976585	01	Mi_Chr1_01
Mg_01	973567	976585	02	Mi_Chr1_02
Mg_01	973567	976585	03	Mi_Chr1_03
Mg_01	976891	978104	01	Mi_Chr1_01
Mg_01	976891	978104	02	Mi_Chr1_02
Mg_01	976891	978104	03	Mi_Chr1_03
Mg_01	978116	980469	01	Mi_Chr1_01
Mg_01	978116	980469	02	Mi_Chr1_02
Mg_01	978116	980469	03	Mi_Chr1_03
Mg_01	980732	982418	01	Mi_Chr1_01
Mg_01	980732	982418	02	Mi_Chr1_02
Mg_01	980732	982418	03	Mi_Chr1_03
Mg_01	983171	987103	01	Mi_Chr1_01
Mg_01	983171	987103	02	Mi_Chr1_02
Mg_01	983171	987103	03	Mi_Chr1_03
Mg_01	991196	992307	01	Mi_Chr1_01
Mg_01	991196	992307	02	Mi_Chr1_02
Mg_01	991196	992307	03	Mi_Chr1_03
Mg_01	992676	997862	01	Mi_Chr1_01
Mg_01	992676	997862	02	Mi_Chr1_02
Mg_01	992676	997862	03	Mi_Chr1_03
Mg_01	998377	1001498	01	Mi_Chr1_01
Mg_01	998377	1001498	02	Mi_Chr1_02
Mg_01	998377	1001498	03	Mi_Chr1_03
Mg_01	1001783	1003678	01	Mi_Chr1_01
Mg_01	1001783	1003678	02	Mi_Chr1_02
Mg_01	1001783	1003678	03	Mi_Chr1_03
Mg_01	1004056	1006973	01	Mi_Chr1_01
Mg_01	1004056	1006973	02	Mi_Chr1_02
Mg_01	1004056	1006973	03	Mi_Chr1_03
Mg_01	1007099	1008087	01	Mi_Chr1_01
Mg_01	1007099	1008087	02	Mi_Chr1_02
Mg_01	1007099	1008087	03	Mi_Chr1_03
Mg_01	1008246	1010212	01	Mi_Chr1_01
Mg_01	1008246	1010212	02	Mi_Chr1_02
Mg_01	1008246	1010212	03	Mi_Chr1_03
Mg_01	1010439	1011826	01	Mi_Chr1_01
Mg_01	1010439	1011826	02	Mi_Chr1_02
Mg_01	1010439	1011826	03	Mi_Chr1_03
Mg_01	1012049	1015054	01	Mi_Chr1_01
Mg_01	1012049	1015054	02	Mi_Chr1_02
Mg_01	1012049	1015054	03	Mi_Chr1_03
Mg_01	1050395	1053515	01	Mi_Chr1_01
Mg_01	1071882	1072515	01	Mi_Chr1_01
Mg_01	1071882	1072515	02	Mi_Chr1_02
Mg_01	1071882	1072515	03	Mi_Chr1_03
Mg_01	1076966	1080915	01	Mi_Chr1_01
Mg_01	1076966	1080915	02	Mi_Chr1_02
Mg_01	1076966	1080915	03	Mi_Chr1_03
Mg_01	1088351	1090473	01	Mi_Chr1_01
Mg_01	1088351	1090473	02	Mi_Chr1_02
Mg_01	1088351	1090473	03	Mi_Chr1_03
Mg_01	1092426	1096876	01	Mi_Chr1_01
Mg_01	1092426	1096876	02	Mi_Chr1_02
Mg_01	1092426	1096876	03	Mi_Chr1_03
Mg_01	1097600	1105272	01	Mi_Chr1_01
Mg_01	1097600	1105272	02	Mi_Chr1_02
Mg_01	1097600	1105272	03	Mi_Chr1_03
Mg_01	1107431	1119629	01	Mi_Chr1_01
Mg_01	1107431	1119629	02	Mi_Chr1_02
Mg_01	1107431	1119629	03	Mi_Chr1_03
Mg_01	1120901	1152393	01	Mi_Chr1_01
Mg_01	1120901	1152393	02	Mi_Chr1_02
Mg_01	1120901	1152393	03	Mi_Chr1_03
Mg_01	1153435	1158371	01	Mi_Chr1_01
Mg_01	1153435	1158371	02	Mi_Chr1_02
Mg_01	1153435	1158371	03	Mi_Chr1_03
Mg_01	1161509	1162821	01	Mi_Chr1_01
Mg_01	1161509	1162821	02	Mi_Chr1_02
Mg_01	1161509	1162821	03	Mi_Chr1_03
Mg_01	1163507	1167334	01	Mi_Chr1_01
Mg_01	1163507	1167334	02	Mi_Chr1_02
Mg_01	1163507	1167334	03	Mi_Chr1_03
Mg_01	1168924	1174131	01	Mi_Chr1_01
Mg_01	1168924	1174131	02	Mi_Chr1_02
Mg_01	1168924	1174131	03	Mi_Chr1_03
Mg_01	1174762	1182984	01	Mi_Chr1_01
Mg_01	1174762	1182984	02	Mi_Chr1_02
Mg_01	1174762	1182984	03	Mi_Chr1_03
Mg_01	1183406	1185566	01	Mi_Chr1_01
Mg_01	1183406	1185566	02	Mi_Chr1_02
Mg_01	1183406	1185566	03	Mi_Chr1_03
Mg_01	1185986	1186543	01	Mi_Chr1_01
Mg_01	1185986	1186543	02	Mi_Chr1_02
Mg_01	1185986	1186543	03	Mi_Chr1_03
Mg_01	1187718	1192719	01	Mi_Chr1_01
Mg_01	1187718	1192719	02	Mi_Chr1_02
Mg_01	1187718	1192719	03	Mi_Chr1_03
Mg_01	1193883	1195758	01	Mi_Chr1_01
Mg_01	1193883	1195758	02	Mi_Chr1_02
Mg_01	1193883	1195758	03	Mi_Chr1_03
Mg_01	1196707	1197364	01	Mi_Chr1_01
Mg_01	1196707	1197364	02	Mi_Chr1_02
Mg_01	1196707	1197364	03	Mi_Chr1_03
Mg_01	1197687	1199742	01	Mi_Chr1_01
Mg_01	1197687	1199742	02	Mi_Chr1_02
Mg_01	1197687	1199742	03	Mi_Chr1_03
Mg_01	1199944	1200598	01	Mi_Chr1_01
Mg_01	1199944	1200598	02	Mi_Chr1_02
Mg_01	1199944	1200598	03	Mi_Chr1_03
Mg_01	1201226	1201558	01	Mi_Chr1_01
Mg_01	1201226	1201558	02	Mi_Chr1_02
Mg_01	1204671	1207319	01	Mi_Chr1_01
Mg_01	1204671	1207319	02	Mi_Chr1_02
Mg_01	1204671	1207319	03	Mi_Chr1_03
Mg_01	1209153	1211704	01	Mi_Chr1_01
Mg_01	1209153	1211704	02	Mi_Chr1_02
Mg_01	1209153	1211704	03	Mi_Chr1_03
Mg_01	1214353	1216312	01	Mi_Chr1_01
Mg_01	1214353	1216312	02	Mi_Chr1_02
Mg_01	1214353	1216312	03	Mi_Chr1_03
Mg_01	1218143	1223274	01	Mi_Chr1_01
Mg_01	1218143	1223274	02	Mi_Chr1_02
Mg_01	1218143	1223274	03	Mi_Chr1_03
Mg_01	1224263	1226840	01	Mi_Chr1_01
Mg_01	1224263	1226840	02	Mi_Chr1_02
Mg_01	1224263	1226840	03	Mi_Chr1_03
Mg_01	1231533	1233407	01	Mi_Chr1_01
Mg_01	1231533	1233407	02	Mi_Chr1_02
Mg_01	1231533	1233407	03	Mi_Chr1_03
Mg_01	1234194	1236077	01	Mi_Chr1_01
Mg_01	1234194	1236077	02	Mi_Chr1_02
Mg_01	1234194	1236077	03	Mi_Chr1_03
Mg_01	1237539	1241488	01	Mi_Chr1_01
Mg_01	1237539	1241488	02	Mi_Chr1_02
Mg_01	1237539	1241488	03	Mi_Chr1_03
Mg_01	1244725	1248572	01	Mi_Chr1_01
Mg_01	1244725	1248572	02	Mi_Chr1_02
Mg_01	1244725	1248572	03	Mi_Chr1_03
Mg_01	1250838	1251405	01	Mi_Chr1_01
Mg_01	1250838	1251405	02	Mi_Chr1_02
Mg_01	1250838	1251405	03	Mi_Chr1_03
Mg_01	1251841	1253056	01	Mi_Chr1_01
Mg_01	1251841	1253056	02	Mi_Chr1_02
Mg_01	1251841	1253056	03	Mi_Chr1_03
Mg_01	1253268	1255631	01	Mi_Chr1_01
Mg_01	1253268	1255631	02	Mi_Chr1_02
Mg_01	1253268	1255631	03	Mi_Chr1_03
Mg_01	1256206	1256455	01	Mi_Chr1_01
Mg_01	1256206	1256455	02	Mi_Chr1_02
Mg_01	1256622	1258345	01	Mi_Chr1_01
Mg_01	1256622	1258345	02	Mi_Chr1_02
Mg_01	1256622	1258345	03	Mi_Chr1_03
Mg_01	1261972	1264253	01	Mi_Chr1_01
Mg_01	1261972	1264253	02	Mi_Chr1_02
Mg_01	1261972	1264253	03	Mi_Chr1_03
Mg_01	1264418	1267349	01	Mi_Chr1_01
Mg_01	1264418	1267349	02	Mi_Chr1_02
Mg_01	1264418	1267349	03	Mi_Chr1_03
Mg_01	1271756	1277542	01	Mi_Chr1_01
Mg_01	1271756	1277542	02	Mi_Chr1_02
Mg_01	1271756	1277542	03	Mi_Chr1_03
Mg_01	1278355	1278901	01	Mi_Chr1_01
Mg_01	1278355	1278901	02	Mi_Chr1_02
Mg_01	1278355	1278901	03	Mi_Chr1_03
Mg_01	1278990	1279742	01	Mi_Chr1_01
Mg_01	1278990	1279742	02	Mi_Chr1_02
Mg_01	1278990	1279742	03	Mi_Chr1_03
Mg_01	1280604	1282431	01	Mi_Chr1_01
Mg_01	1280604	1282431	02	Mi_Chr1_02
Mg_01	1280604	1282431	03	Mi_Chr1_03
Mg_01	1282875	1283678	01	Mi_Chr1_01
Mg_01	1282875	1283678	02	Mi_Chr1_02
Mg_01	1282875	1283678	03	Mi_Chr1_03
Mg_01	1292292	1294418	01	Mi_Chr1_01
Mg_01	1292292	1294418	02	Mi_Chr1_02
Mg_01	1292292	1294418	03	Mi_Chr1_03
Mg_01	1296081	1299675	01	Mi_Chr1_01
Mg_01	1296081	1299675	03	Mi_Chr1_03
Mg_01	1299715	1300668	01	Mi_Chr1_01
Mg_01	1299715	1300668	02	Mi_Chr1_02
Mg_01	1299715	1300668	03	Mi_Chr1_03
Mg_01	1302197	1304058	01	Mi_Chr1_01
Mg_01	1302197	1304058	02	Mi_Chr1_02
Mg_01	1302197	1304058	03	Mi_Chr1_03
Mg_01	1304879	1309584	01	Mi_Chr1_01
Mg_01	1304879	1309584	02	Mi_Chr1_02
Mg_01	1304879	1309584	03	Mi_Chr1_03
Mg_01	1313739	1314614	01	Mi_Chr1_01
Mg_01	1313739	1314614	02	Mi_Chr1_02
Mg_01	1313739	1314614	03	Mi_Chr1_03
Mg_01	1314877	1316896	01	Mi_Chr1_01
Mg_01	1314877	1316896	02	Mi_Chr1_02
Mg_01	1314877	1316896	03	Mi_Chr1_03
Mg_01	1323230	1324847	01	Mi_Chr1_01
Mg_01	1323230	1324847	02	Mi_Chr1_02
Mg_01	1323230	1324847	03	Mi_Chr1_03
Mg_01	1326453	1330485	01	Mi_Chr1_01
Mg_01	1326453	1330485	02	Mi_Chr1_02
Mg_01	1326453	1330485	03	Mi_Chr1_03
Mg_01	1331639	1332300	01	Mi_Chr1_01
Mg_01	1331639	1332300	02	Mi_Chr1_02
Mg_01	1331639	1332300	03	Mi_Chr1_03
Mg_01	1332592	1333822	01	Mi_Chr1_01
Mg_01	1332592	1333822	02	Mi_Chr1_02
Mg_01	1335384	1340440	01	Mi_Chr1_01
Mg_01	1335384	1340440	02	Mi_Chr1_02
Mg_01	1335384	1340440	03	Mi_Chr1_03
Mg_01	1340930	1349752	01	Mi_Chr1_01
Mg_01	1340930	1349752	02	Mi_Chr1_02
Mg_01	1340930	1349752	03	Mi_Chr1_03
Mg_01	1351580	1355319	01	Mi_Chr1_01
Mg_01	1351580	1355319	02	Mi_Chr1_02
Mg_01	1351580	1355319	03	Mi_Chr1_03
Mg_01	1356179	1359581	01	Mi_Chr1_01
Mg_01	1356179	1359581	02	Mi_Chr1_02
Mg_01	1356179	1359581	03	Mi_Chr1_03
Mg_01	1360474	1360879	01	Mi_Chr1_01
Mg_01	1360474	1360879	02	Mi_Chr1_02
Mg_01	1363469	1365084	01	Mi_Chr1_01
Mg_01	1363469	1365084	02	Mi_Chr1_02
Mg_01	1363469	1365084	03	Mi_Chr1_03
Mg_01	1365229	1366667	01	Mi_Chr1_01
Mg_01	1365229	1366667	02	Mi_Chr1_02
Mg_01	1365229	1366667	03	Mi_Chr1_03
Mg_01	1366858	1367455	01	Mi_Chr1_01
Mg_01	1366858	1367455	02	Mi_Chr1_02
Mg_01	1366858	1367455	03	Mi_Chr1_03
Mg_01	1367599	1368825	01	Mi_Chr1_01
Mg_01	1369080	1370664	01	Mi_Chr1_01
Mg_01	1369080	1370664	02	Mi_Chr1_02
Mg_01	1369080	1370664	03	Mi_Chr1_03
Mg_01	1371676	1372150	01	Mi_Chr1_01
Mg_01	1371676	1372150	02	Mi_Chr1_02
Mg_01	1372367	1376186	01	Mi_Chr1_01
Mg_01	1372367	1376186	02	Mi_Chr1_02
Mg_01	1372367	1376186	03	Mi_Chr1_03
Mg_01	1376308	1379814	01	Mi_Chr1_01
Mg_01	1376308	1379814	02	Mi_Chr1_02
Mg_01	1376308	1379814	03	Mi_Chr1_03
Mg_01	1380014	1380697	01	Mi_Chr1_01
Mg_01	1380014	1380697	02	Mi_Chr1_02
Mg_01	1380014	1380697	03	Mi_Chr1_03
Mg_01	1380901	1382496	01	Mi_Chr1_01
Mg_01	1380901	1382496	02	Mi_Chr1_02
Mg_01	1380901	1382496	03	Mi_Chr1_03
Mg_01	1384453	1388241	01	Mi_Chr1_01
Mg_01	1384453	1388241	02	Mi_Chr1_02
Mg_01	1384453	1388241	03	Mi_Chr1_03
Mg_01	1389106	1391501	01	Mi_Chr1_01
Mg_01	1389106	1391501	02	Mi_Chr1_02
Mg_01	1389106	1391501	03	Mi_Chr1_03
Mg_01	1392814	1394272	01	Mi_Chr1_01
Mg_01	1392814	1394272	03	Mi_Chr1_03
Mg_01	1398518	1400206	01	Mi_Chr1_01
Mg_01	1398518	1400206	02	Mi_Chr1_02
Mg_01	1398518	1400206	03	Mi_Chr1_03
Mg_01	1400738	1403069	01	Mi_Chr1_01
Mg_01	1400738	1403069	02	Mi_Chr1_02
Mg_01	1400738	1403069	03	Mi_Chr1_03
Mg_01	1403349	1403785	01	Mi_Chr1_01
Mg_01	1403349	1403785	02	Mi_Chr1_02
Mg_01	1403349	1403785	03	Mi_Chr1_03
Mg_01	1405521	1412667	01	Mi_Chr1_01
Mg_01	1405521	1412667	02	Mi_Chr1_02
Mg_01	1405521	1412667	03	Mi_Chr1_03
Mg_01	1413438	1416656	01	Mi_Chr1_01
Mg_01	1413438	1416656	02	Mi_Chr1_02
Mg_01	1413438	1416656	03	Mi_Chr1_03
Mg_01	1420262	1422499	01	Mi_Chr1_01
Mg_01	1420262	1422499	02	Mi_Chr1_02
Mg_01	1420262	1422499	03	Mi_Chr1_03
Mg_01	1422996	1425002	01	Mi_Chr1_01
Mg_01	1422996	1425002	02	Mi_Chr1_02
Mg_01	1422996	1425002	03	Mi_Chr1_03
Mg_01	1430543	1432763	01	Mi_Chr1_01
Mg_01	1430543	1432763	02	Mi_Chr1_02
Mg_01	1430543	1432763	03	Mi_Chr1_03
Mg_01	1435569	1441106	01	Mi_Chr1_01
Mg_01	1435569	1441106	02	Mi_Chr1_02
Mg_01	1435569	1441106	03	Mi_Chr1_03
Mg_01	1441686	1442468	01	Mi_Chr1_01
Mg_01	1441686	1442468	02	Mi_Chr1_02
Mg_01	1441686	1442468	03	Mi_Chr1_03
Mg_01	1446024	1449022	01	Mi_Chr1_01
Mg_01	1446024	1449022	02	Mi_Chr1_02
Mg_01	1446024	1449022	03	Mi_Chr1_03
Mg_01	1455594	1459050	01	Mi_Chr1_01
Mg_01	1455594	1459050	02	Mi_Chr1_02
Mg_01	1455594	1459050	03	Mi_Chr1_03
Mg_01	1461420	1463391	01	Mi_Chr1_01
Mg_01	1461420	1463391	02	Mi_Chr1_02
Mg_01	1461420	1463391	03	Mi_Chr1_03
Mg_01	1464075	1465578	01	Mi_Chr1_01
Mg_01	1464075	1465578	02	Mi_Chr1_02
Mg_01	1464075	1465578	03	Mi_Chr1_03
Mg_01	1466542	1473507	01	Mi_Chr1_01
Mg_01	1466542	1473507	03	Mi_Chr1_03
Mg_01	1474663	1475063	01	Mi_Chr1_01
Mg_01	1474663	1475063	03	Mi_Chr1_03
Mg_01	1475588	1476510	01	Mi_Chr1_01
Mg_01	1475588	1476510	03	Mi_Chr1_03
Mg_01	1476861	1479153	01	Mi_Chr1_01
Mg_01	1476861	1479153	03	Mi_Chr1_03
Mg_01	1479919	1485715	01	Mi_Chr1_01
Mg_01	1479919	1485715	03	Mi_Chr1_03
Mg_01	1485973	1491507	01	Mi_Chr1_01
Mg_01	1485973	1491507	03	Mi_Chr1_03
Mg_01	1493617	1498353	01	Mi_Chr1_01
Mg_01	1493617	1498353	03	Mi_Chr1_03
Mg_01	1504022	1505094	01	Mi_Chr1_01
Mg_01	1504022	1505094	03	Mi_Chr1_03
Mg_01	1505421	1507466	01	Mi_Chr1_01
Mg_01	1505421	1507466	03	Mi_Chr1_03
Mg_01	1507736	1512200	01	Mi_Chr1_01
Mg_01	1507736	1512200	03	Mi_Chr1_03
Mg_01	1516305	1517066	01	Mi_Chr1_01
Mg_01	1516305	1517066	03	Mi_Chr1_03
Mg_01	1520744	1522565	01	Mi_Chr1_01
Mg_01	1520744	1522565	03	Mi_Chr1_03
Mg_01	1523260	1526403	01	Mi_Chr1_01
Mg_01	1523260	1526403	03	Mi_Chr1_03
Mg_01	1526872	1534693	01	Mi_Chr1_01
Mg_01	1526872	1534693	03	Mi_Chr1_03
Mg_01	1534777	1535464	01	Mi_Chr1_01
Mg_01	1534777	1535464	03	Mi_Chr1_03
Mg_01	1536726	1538824	01	Mi_Chr1_01
Mg_01	1536726	1538824	03	Mi_Chr1_03
Mg_01	1540935	1542606	01	Mi_Chr1_01
Mg_01	1540935	1542606	03	Mi_Chr1_03
Mg_01	1543201	1543908	01	Mi_Chr1_01
Mg_01	1543201	1543908	03	Mi_Chr1_03
Mg_01	1544362	1547300	01	Mi_Chr1_01
Mg_01	1544362	1547300	03	Mi_Chr1_03
Mg_01	1549087	1553577	01	Mi_Chr1_01
Mg_01	1549087	1553577	03	Mi_Chr1_03
Mg_01	1553831	1554661	01	Mi_Chr1_01
Mg_01	1553831	1554661	03	Mi_Chr1_03
Mg_01	1555135	1557361	01	Mi_Chr1_01
Mg_01	1555135	1557361	03	Mi_Chr1_03
Mg_01	1562035	1563172	01	Mi_Chr1_01
Mg_01	1562035	1563172	02	Mi_Chr1_02
Mg_01	1562035	1563172	03	Mi_Chr1_03
Mg_01	1563552	1564000	01	Mi_Chr1_01
Mg_01	1563552	1564000	02	Mi_Chr1_02
Mg_01	1563552	1564000	03	Mi_Chr1_03
Mg_01	1564139	1566307	01	Mi_Chr1_01
Mg_01	1564139	1566307	02	Mi_Chr1_02
Mg_01	1564139	1566307	03	Mi_Chr1_03
Mg_01	1566823	1567348	01	Mi_Chr1_01
Mg_01	1566823	1567348	02	Mi_Chr1_02
Mg_01	1566823	1567348	03	Mi_Chr1_03
Mg_01	1572575	1575766	01	Mi_Chr1_01
Mg_01	1572575	1575766	02	Mi_Chr1_02
Mg_01	1572575	1575766	03	Mi_Chr1_03
Mg_01	1576883	1580152	01	Mi_Chr1_01
Mg_01	1576883	1580152	02	Mi_Chr1_02
Mg_01	1576883	1580152	03	Mi_Chr1_03
Mg_01	1580470	1581386	01	Mi_Chr1_01
Mg_01	1580470	1581386	02	Mi_Chr1_02
Mg_01	1580470	1581386	03	Mi_Chr1_03
Mg_01	1583261	1586707	01	Mi_Chr1_01
Mg_01	1583261	1586707	02	Mi_Chr1_02
Mg_01	1583261	1586707	03	Mi_Chr1_03
Mg_01	1589654	1597942	01	Mi_Chr1_01
Mg_01	1589654	1597942	02	Mi_Chr1_02
Mg_01	1589654	1597942	03	Mi_Chr1_03
Mg_01	1598719	1600386	01	Mi_Chr1_01
Mg_01	1598719	1600386	02	Mi_Chr1_02
Mg_01	1601408	1602256	01	Mi_Chr1_01
Mg_01	1601408	1602256	02	Mi_Chr1_02
Mg_01	1601408	1602256	03	Mi_Chr1_03
Mg_01	1602308	1602585	01	Mi_Chr1_01
Mg_01	1602308	1602585	02	Mi_Chr1_02
Mg_01	1602308	1602585	03	Mi_Chr1_03
Mg_01	1603197	1604512	01	Mi_Chr1_01
Mg_01	1603197	1604512	02	Mi_Chr1_02
Mg_01	1603197	1604512	03	Mi_Chr1_03
Mg_01	1605463	1607232	01	Mi_Chr1_01
Mg_01	1605463	1607232	02	Mi_Chr1_02
Mg_01	1605463	1607232	03	Mi_Chr1_03
Mg_01	1608309	1611634	01	Mi_Chr1_01
Mg_01	1608309	1611634	02	Mi_Chr1_02
Mg_01	1608309	1611634	03	Mi_Chr1_03
Mg_01	1611867	1616476	01	Mi_Chr1_01
Mg_01	1611867	1616476	02	Mi_Chr1_02
Mg_01	1611867	1616476	03	Mi_Chr1_03
Mg_01	1616945	1618174	01	Mi_Chr1_01
Mg_01	1616945	1618174	02	Mi_Chr1_02
Mg_01	1616945	1618174	03	Mi_Chr1_03
Mg_01	1618336	1620788	01	Mi_Chr1_01
Mg_01	1618336	1620788	02	Mi_Chr1_02
Mg_01	1618336	1620788	03	Mi_Chr1_03
Mg_01	1634310	1639146	01	Mi_Chr1_01
Mg_01	1634310	1639146	02	Mi_Chr1_02
Mg_01	1634310	1639146	03	Mi_Chr1_03
Mg_01	1639841	1643794	01	Mi_Chr1_01
Mg_01	1639841	1643794	02	Mi_Chr1_02
Mg_01	1639841	1643794	03	Mi_Chr1_03
Mg_01	1645029	1646866	01	Mi_Chr1_01
Mg_01	1645029	1646866	02	Mi_Chr1_02
Mg_01	1645029	1646866	03	Mi_Chr1_03
Mg_01	1647666	1649672	01	Mi_Chr1_01
Mg_01	1647666	1649672	02	Mi_Chr1_02
Mg_01	1647666	1649672	03	Mi_Chr1_03
Mg_01	1650353	1650882	01	Mi_Chr1_01
Mg_01	1650353	1650882	02	Mi_Chr1_02
Mg_01	1650353	1650882	03	Mi_Chr1_03
Mg_01	1652939	1661189	01	Mi_Chr1_01
Mg_01	1652939	1661189	02	Mi_Chr1_02
Mg_01	1652939	1661189	03	Mi_Chr1_03
Mg_01	1665312	1667548	01	Mi_Chr1_01
Mg_01	1665312	1667548	02	Mi_Chr1_02
Mg_01	1665312	1667548	03	Mi_Chr1_03
Mg_01	1669188	1670993	01	Mi_Chr1_01
Mg_01	1669188	1670993	02	Mi_Chr1_02
Mg_01	1669188	1670993	03	Mi_Chr1_03
Mg_01	1671317	1672615	01	Mi_Chr1_01
Mg_01	1671317	1672615	02	Mi_Chr1_02
Mg_01	1671317	1672615	03	Mi_Chr1_03
Mg_01	1673473	1680047	01	Mi_Chr1_01
Mg_01	1673473	1680047	02	Mi_Chr1_02
Mg_01	1673473	1680047	03	Mi_Chr1_03
Mg_01	1680624	1682917	01	Mi_Chr1_01
Mg_01	1680624	1682917	02	Mi_Chr1_02
Mg_01	1680624	1682917	03	Mi_Chr1_03
Mg_01	1683779	1685937	01	Mi_Chr1_01
Mg_01	1683779	1685937	02	Mi_Chr1_02
Mg_01	1683779	1685937	03	Mi_Chr1_03
Mg_01	1686176	1691926	01	Mi_Chr1_01
Mg_01	1686176	1691926	02	Mi_Chr1_02
Mg_01	1686176	1691926	03	Mi_Chr1_03
Mg_01	1694307	1694719	01	Mi_Chr1_01
Mg_01	1694307	1694719	02	Mi_Chr1_02
Mg_01	1694307	1694719	03	Mi_Chr1_03
Mg_01	1694980	1698581	01	Mi_Chr1_01
Mg_01	1694980	1698581	02	Mi_Chr1_02
Mg_01	1694980	1698581	03	Mi_Chr1_03
Mg_01	1715942	1719284	01	Mi_Chr1_01
Mg_01	1715942	1719284	02	Mi_Chr1_02
Mg_01	1715942	1719284	03	Mi_Chr1_03
Mg_01	1723756	1724193	01	Mi_Chr1_01
Mg_01	1723756	1724193	02	Mi_Chr1_02
Mg_01	1723756	1724193	03	Mi_Chr1_03
Mg_01	1726982	1728008	01	Mi_Chr1_01
Mg_01	1726982	1728008	02	Mi_Chr1_02
Mg_01	1726982	1728008	03	Mi_Chr1_03
Mg_01	1728760	1729582	01	Mi_Chr1_01
Mg_01	1728760	1729582	02	Mi_Chr1_02
Mg_01	1728760	1729582	03	Mi_Chr1_03
Mg_01	1729672	1733453	01	Mi_Chr1_01
Mg_01	1729672	1733453	02	Mi_Chr1_02
Mg_01	1729672	1733453	03	Mi_Chr1_03
Mg_01	1749803	1758730	01	Mi_Chr1_01
Mg_01	1749803	1758730	02	Mi_Chr1_02
Mg_01	1749803	1758730	03	Mi_Chr1_03
Mg_01	5806	10071	02	Mi_Chr1_02
Mg_01	5806	10071	03	Mi_Chr1_03
Mg_01	10569	12931	02	Mi_Chr1_02
Mg_01	13639	15800	02	Mi_Chr1_02
Mg_01	13639	15800	03	Mi_Chr1_03
Mg_01	128208	129998	02	Mi_Chr1_02
Mg_01	128208	129998	03	Mi_Chr1_03
Mg_01	483645	485221	02	Mi_Chr1_02
Mg_01	483645	485221	03	Mi_Chr1_03
Mg_01	1015541	1018094	02	Mi_Chr1_02
Mg_01	1015541	1018094	03	Mi_Chr1_03
Mg_01	1028557	1031264	02	Mi_Chr1_02
Mg_01	1028557	1031264	03	Mi_Chr1_03
Mg_01	1032152	1034678	02	Mi_Chr1_02
Mg_01	1032152	1034678	03	Mi_Chr1_03
Mg_01	1038520	1038858	02	Mi_Chr1_02
Mg_01	1038520	1038858	03	Mi_Chr1_03
Mg_01	1045944	1048318	02	Mi_Chr1_02
Mg_01	1045944	1048318	03	Mi_Chr1_03
Mg_01	1049162	1050033	02	Mi_Chr1_02
Mg_01	1049162	1050033	03	Mi_Chr1_03
Mg_01	1059042	1061298	02	Mi_Chr1_02
Mg_01	1059042	1061298	03	Mi_Chr1_03
Mg_01	1317297	1321998	02	Mi_Chr1_02
Mg_01	1317297	1321998	03	Mi_Chr1_03
Mg_01	1334026	1335144	02	Mi_Chr1_02
Mg_01	1391678	1392055	02	Mi_Chr1_02
Mg_01	1762700	1765335	02	Mi_Chr1_02
Mg_01	1762700	1765335	03	Mi_Chr1_03
Mg_01	1771834	1774843	02	Mi_Chr1_02
Mg_01	1771834	1774843	03	Mi_Chr1_03
Mg_01	1775030	1777267	02	Mi_Chr1_02
Mg_01	1775030	1777267	03	Mi_Chr1_03
Mg_01	1796201	1802625	02	Mi_Chr1_02
Mg_01	1796201	1802625	03	Mi_Chr1_03
Mg_01	1803194	1806316	02	Mi_Chr1_02
Mg_01	1803194	1806316	03	Mi_Chr1_03
Mg_01	1806724	1810144	02	Mi_Chr1_02
Mg_01	1806724	1810144	03	Mi_Chr1_03
Mg_01	1810644	1815646	02	Mi_Chr1_02
Mg_01	1810644	1815646	03	Mi_Chr1_03
Mg_01	1816149	1818436	02	Mi_Chr1_02
Mg_01	1816149	1818436	03	Mi_Chr1_03
Mg_01	1818789	1821807	02	Mi_Chr1_02
Mg_01	1818789	1821807	03	Mi_Chr1_03
Mg_01	1824853	1826390	02	Mi_Chr1_02
Mg_01	1824853	1826390	03	Mi_Chr1_03
Mg_01	1840083	1841951	02	Mi_Chr1_02
Mg_01	1840083	1841951	03	Mi_Chr1_03
Mg_01	1842707	1844524	02	Mi_Chr1_02
Mg_01	1842707	1844524	03	Mi_Chr1_03
Mg_01	1861014	1862103	02	Mi_Chr1_02
Mg_01	1861014	1862103	03	Mi_Chr1_03
Mg_01	1863108	1865695	02	Mi_Chr1_02
Mg_01	1863108	1865695	03	Mi_Chr1_03
Mg_01	1869268	1870048	02	Mi_Chr1_02
Mg_01	1869268	1870048	03	Mi_Chr1_03
Mg_01	1883497	1884137	02	Mi_Chr1_02
Mg_01	1883497	1884137	03	Mi_Chr1_03
Mg_01	1884275	1887224	02	Mi_Chr1_02
Mg_01	1884275	1887224	03	Mi_Chr1_03
Mg_01	1919580	1920855	02	Mi_Chr1_02
Mg_01	1919580	1920855	03	Mi_Chr1_03
Mg_01	1921892	1925045	02	Mi_Chr1_02
Mg_01	1921892	1925045	03	Mi_Chr1_03
Mg_01	1930201	1931762	02	Mi_Chr1_02
Mg_01	1930201	1931762	03	Mi_Chr1_03
Mg_01	1932174	1933914	02	Mi_Chr1_02
Mg_01	1932174	1933914	03	Mi_Chr1_03
Mg_01	1996495	1997544	02	Mi_Chr1_02
Mg_01	1996495	1997544	03	Mi_Chr1_03
Mg_01	2006011	2007216	02	Mi_Chr1_02
Mg_01	2006011	2007216	03	Mi_Chr1_03
Mg_01	2007911	2009138	02	Mi_Chr1_02
Mg_01	2007911	2009138	03	Mi_Chr1_03
Mg_01	344560	346430	03	Mi_Chr1_03
Mg_01	474617	475778	03	Mi_Chr1_03
Mg_01	1862244	1862856	03	Mi_Chr1_03
Mg_01	1890801	1905368	03	Mi_Chr1_03
Mg_01	2129694	2132845	03	Mi_Chr1_03
Mg_01	2132945	2134837	03	Mi_Chr1_03
Mg_01	2135243	2135845	03	Mi_Chr1_03
Mg_01	150236	153103	03	Mi_Chr1_03
Mg_02	1361051	1365568	04	Mi_Chr2_04
Mg_02	1361051	1365568	05	Mi_Chr2_05
Mg_02	1367940	1370772	04	Mi_Chr2_04
Mg_02	1367940	1370772	05	Mi_Chr2_05
Mg_02	1371660	1373945	04	Mi_Chr2_04
Mg_02	1371660	1373945	05	Mi_Chr2_05
Mg_02	1379049	1380482	04	Mi_Chr2_04
Mg_02	1379049	1380482	05	Mi_Chr2_05
Mg_02	1380669	1382197	04	Mi_Chr2_04
Mg_02	1380669	1382197	05	Mi_Chr2_05
Mg_02	1382554	1384157	04	Mi_Chr2_04
Mg_02	1382554	1384157	05	Mi_Chr2_05
Mg_02	1384560	1385889	04	Mi_Chr2_04
Mg_02	1384560	1385889	05	Mi_Chr2_05
Mg_02	1388565	1392217	04	Mi_Chr2_04
Mg_02	1388565	1392217	05	Mi_Chr2_05
Mg_02	1392431	1394540	04	Mi_Chr2_04
Mg_02	1392431	1394540	05	Mi_Chr2_05
Mg_02	1396077	1396707	04	Mi_Chr2_04
Mg_02	1396077	1396707	05	Mi_Chr2_05
Mg_02	1396778	1399241	04	Mi_Chr2_04
Mg_02	1396778	1399241	05	Mi_Chr2_05
Mg_02	1399534	1400182	04	Mi_Chr2_04
Mg_02	1399534	1400182	05	Mi_Chr2_05
Mg_02	1400354	1403562	04	Mi_Chr2_04
Mg_02	1400354	1403562	05	Mi_Chr2_05
Mg_02	1403738	1404167	04	Mi_Chr2_04
Mg_02	1404286	1405793	04	Mi_Chr2_04
Mg_02	1406189	1408309	04	Mi_Chr2_04
Mg_02	1406189	1408309	06	Mi_Chr2_06
Mg_02	1409417	1412970	04	Mi_Chr2_04
Mg_02	1409417	1412970	06	Mi_Chr2_06
Mg_02	1413473	1421273	04	Mi_Chr2_04
Mg_02	1413473	1421273	06	Mi_Chr2_06
Mg_02	1421335	1422896	04	Mi_Chr2_04
Mg_02	1421335	1422896	06	Mi_Chr2_06
Mg_02	1424969	1431372	04	Mi_Chr2_04
Mg_02	1424969	1431372	05	Mi_Chr2_05
Mg_02	1424969	1431372	06	Mi_Chr2_06
Mg_02	1433384	1434880	04	Mi_Chr2_04
Mg_02	1433384	1434880	05	Mi_Chr2_05
Mg_02	1433384	1434880	06	Mi_Chr2_06
Mg_02	1435473	1439248	04	Mi_Chr2_04
Mg_02	1435473	1439248	05	Mi_Chr2_05
Mg_02	1435473	1439248	06	Mi_Chr2_06
Mg_02	1473891	1474323	04	Mi_Chr2_04
Mg_02	1473891	1474323	05	Mi_Chr2_05
Mg_02	1506463	1508754	04	Mi_Chr2_04
Mg_02	1506463	1508754	05	Mi_Chr2_05
Mg_02	1506463	1508754	06	Mi_Chr2_06
Mg_02	1513895	1518010	04	Mi_Chr2_04
Mg_02	1513895	1518010	05	Mi_Chr2_05
Mg_02	1513895	1518010	06	Mi_Chr2_06
Mg_02	1521572	1522420	04	Mi_Chr2_04
Mg_02	1521572	1522420	05	Mi_Chr2_05
Mg_02	1521572	1522420	06	Mi_Chr2_06
Mg_02	1522531	1524334	04	Mi_Chr2_04
Mg_02	1522531	1524334	05	Mi_Chr2_05
Mg_02	1522531	1524334	06	Mi_Chr2_06
Mg_02	1525018	1527108	04	Mi_Chr2_04
Mg_02	1525018	1527108	05	Mi_Chr2_05
Mg_02	1525018	1527108	06	Mi_Chr2_06
Mg_02	1527456	1528225	04	Mi_Chr2_04
Mg_02	1527456	1528225	05	Mi_Chr2_05
Mg_02	1527456	1528225	06	Mi_Chr2_06
Mg_02	1529261	1532414	04	Mi_Chr2_04
Mg_02	1529261	1532414	05	Mi_Chr2_05
Mg_02	1529261	1532414	06	Mi_Chr2_06
Mg_02	1532468	1535426	04	Mi_Chr2_04
Mg_02	1532468	1535426	05	Mi_Chr2_05
Mg_02	1532468	1535426	06	Mi_Chr2_06
Mg_02	1535818	1537918	04	Mi_Chr2_04
Mg_02	1535818	1537918	05	Mi_Chr2_05
Mg_02	1535818	1537918	06	Mi_Chr2_06
Mg_02	1538597	1539565	04	Mi_Chr2_04
Mg_02	1538597	1539565	05	Mi_Chr2_05
Mg_02	1538597	1539565	06	Mi_Chr2_06
Mg_02	1539994	1543111	04	Mi_Chr2_04
Mg_02	1539994	1543111	05	Mi_Chr2_05
Mg_02	1539994	1543111	06	Mi_Chr2_06
Mg_02	1543497	1550616	04	Mi_Chr2_04
Mg_02	1543497	1550616	05	Mi_Chr2_05
Mg_02	1543497	1550616	06	Mi_Chr2_06
Mg_02	1550743	1554172	04	Mi_Chr2_04
Mg_02	1550743	1554172	06	Mi_Chr2_06
Mg_02	1554188	1555097	04	Mi_Chr2_04
Mg_02	1554188	1555097	05	Mi_Chr2_05
Mg_02	1554188	1555097	06	Mi_Chr2_06
Mg_02	1555850	1556825	04	Mi_Chr2_04
Mg_02	1555850	1556825	05	Mi_Chr2_05
Mg_02	1555850	1556825	06	Mi_Chr2_06
Mg_02	1558634	1560591	04	Mi_Chr2_04
Mg_02	1558634	1560591	05	Mi_Chr2_05
Mg_02	1558634	1560591	06	Mi_Chr2_06
Mg_02	1560800	1561935	04	Mi_Chr2_04
Mg_02	1560800	1561935	05	Mi_Chr2_05
Mg_02	1560800	1561935	06	Mi_Chr2_06
Mg_02	1562445	1567177	04	Mi_Chr2_04
Mg_02	1562445	1567177	05	Mi_Chr2_05
Mg_02	1567373	1569859	04	Mi_Chr2_04
Mg_02	1567373	1569859	05	Mi_Chr2_05
Mg_02	1567373	1569859	06	Mi_Chr2_06
Mg_02	1587801	1590963	04	Mi_Chr2_04
Mg_02	1587801	1590963	05	Mi_Chr2_05
Mg_02	1587801	1590963	06	Mi_Chr2_06
Mg_02	1596178	1598530	04	Mi_Chr2_04
Mg_02	1608325	1624672	04	Mi_Chr2_04
Mg_02	1608325	1624672	05	Mi_Chr2_05
Mg_02	1608325	1624672	06	Mi_Chr2_06
Mg_02	1630428	1634590	04	Mi_Chr2_04
Mg_02	1630428	1634590	05	Mi_Chr2_05
Mg_02	1630428	1634590	06	Mi_Chr2_06
Mg_02	1637397	1646096	04	Mi_Chr2_04
Mg_02	1637397	1646096	05	Mi_Chr2_05
Mg_02	1637397	1646096	06	Mi_Chr2_06
Mg_02	1646646	1648310	04	Mi_Chr2_04
Mg_02	1646646	1648310	05	Mi_Chr2_05
Mg_02	1646646	1648310	06	Mi_Chr2_06
Mg_02	1648829	1650956	04	Mi_Chr2_04
Mg_02	1648829	1650956	05	Mi_Chr2_05
Mg_02	1651506	1652308	04	Mi_Chr2_04
Mg_02	1651506	1652308	05	Mi_Chr2_05
Mg_02	1651506	1652308	06	Mi_Chr2_06
Mg_02	1653065	1653620	04	Mi_Chr2_04
Mg_02	1656538	1658252	04	Mi_Chr2_04
Mg_02	1656538	1658252	05	Mi_Chr2_05
Mg_02	1656538	1658252	06	Mi_Chr2_06
Mg_02	1658375	1659250	04	Mi_Chr2_04
Mg_02	1658375	1659250	05	Mi_Chr2_05
Mg_02	1660048	1661221	04	Mi_Chr2_04
Mg_02	1660048	1661221	06	Mi_Chr2_06
Mg_02	1661511	1662926	04	Mi_Chr2_04
Mg_02	1661511	1662926	05	Mi_Chr2_05
Mg_02	1661511	1662926	06	Mi_Chr2_06
Mg_02	1664458	1666782	04	Mi_Chr2_04
Mg_02	1664458	1666782	05	Mi_Chr2_05
Mg_02	1664458	1666782	06	Mi_Chr2_06
Mg_02	1666928	1667777	04	Mi_Chr2_04
Mg_02	1666928	1667777	05	Mi_Chr2_05
Mg_02	1666928	1667777	06	Mi_Chr2_06
Mg_02	1667961	1672535	04	Mi_Chr2_04
Mg_02	1667961	1672535	05	Mi_Chr2_05
Mg_02	1667961	1672535	06	Mi_Chr2_06
Mg_02	1672587	1674140	04	Mi_Chr2_04
Mg_02	1672587	1674140	05	Mi_Chr2_05
Mg_02	1674496	1675520	04	Mi_Chr2_04
Mg_02	1674496	1675520	05	Mi_Chr2_05
Mg_02	1674496	1675520	06	Mi_Chr2_06
Mg_02	1676938	1677977	04	Mi_Chr2_04
Mg_02	1676938	1677977	05	Mi_Chr2_05
Mg_02	1676938	1677977	06	Mi_Chr2_06
Mg_02	1678360	1680703	04	Mi_Chr2_04
Mg_02	1678360	1680703	05	Mi_Chr2_05
Mg_02	1678360	1680703	06	Mi_Chr2_06
Mg_02	1680958	1681654	04	Mi_Chr2_04
Mg_02	1680958	1681654	05	Mi_Chr2_05
Mg_02	1680958	1681654	06	Mi_Chr2_06
Mg_02	1682059	1684524	04	Mi_Chr2_04
Mg_02	1682059	1684524	05	Mi_Chr2_05
Mg_02	1682059	1684524	06	Mi_Chr2_06
Mg_02	1685626	1686419	04	Mi_Chr2_04
Mg_02	1685626	1686419	05	Mi_Chr2_05
Mg_02	1685626	1686419	06	Mi_Chr2_06
Mg_02	1689391	1694079	04	Mi_Chr2_04
Mg_02	1689391	1694079	05	Mi_Chr2_05
Mg_02	1689391	1694079	06	Mi_Chr2_06
Mg_02	1714374	1715851	04	Mi_Chr2_04
Mg_02	1714374	1715851	06	Mi_Chr2_06
Mg_02	1718778	1722849	04	Mi_Chr2_04
Mg_02	1718778	1722849	05	Mi_Chr2_05
Mg_02	1718778	1722849	06	Mi_Chr2_06
Mg_02	1745729	1750453	04	Mi_Chr2_04
Mg_02	1745729	1750453	06	Mi_Chr2_06
Mg_02	1778186	1779622	04	Mi_Chr2_04
Mg_02	1778186	1779622	05	Mi_Chr2_05
Mg_02	1789826	1791431	04	Mi_Chr2_04
Mg_02	1795445	1796705	04	Mi_Chr2_04
Mg_02	1795445	1796705	05	Mi_Chr2_05
Mg_02	1800858	1802101	04	Mi_Chr2_04
Mg_02	1810475	1811861	04	Mi_Chr2_04
Mg_02	1828354	1830311	04	Mi_Chr2_04
Mg_02	1832738	1833774	04	Mi_Chr2_04
Mg_02	1835855	1841681	04	Mi_Chr2_04
Mg_02	1835855	1841681	05	Mi_Chr2_05
Mg_02	1835855	1841681	06	Mi_Chr2_06
Mg_02	1842018	1843955	04	Mi_Chr2_04
Mg_02	1842018	1843955	05	Mi_Chr2_05
Mg_02	1842018	1843955	06	Mi_Chr2_06
Mg_02	1857776	1875464	04	Mi_Chr2_04
Mg_02	1857776	1875464	05	Mi_Chr2_05
Mg_02	1857776	1875464	06	Mi_Chr2_06
Mg_02	1877849	1878352	04	Mi_Chr2_04
Mg_02	1877849	1878352	05	Mi_Chr2_05
Mg_02	1877849	1878352	06	Mi_Chr2_06
Mg_02	1882315	1890931	04	Mi_Chr2_04
Mg_02	1882315	1890931	05	Mi_Chr2_05
Mg_02	1882315	1890931	06	Mi_Chr2_06
Mg_02	1894100	1894883	04	Mi_Chr2_04
Mg_02	1894100	1894883	05	Mi_Chr2_05
Mg_02	1894100	1894883	06	Mi_Chr2_06
Mg_02	1897838	1900485	04	Mi_Chr2_04
Mg_02	1897838	1900485	05	Mi_Chr2_05
Mg_02	1897838	1900485	06	Mi_Chr2_06
Mg_02	1900802	1909261	04	Mi_Chr2_04
Mg_02	1900802	1909261	05	Mi_Chr2_05
Mg_02	1900802	1909261	06	Mi_Chr2_06
Mg_02	1913898	1924201	04	Mi_Chr2_04
Mg_02	1913898	1924201	05	Mi_Chr2_05
Mg_02	1913898	1924201	06	Mi_Chr2_06
Mg_02	1928500	1929296	04	Mi_Chr2_04
Mg_02	1928500	1929296	05	Mi_Chr2_05
Mg_02	1928500	1929296	06	Mi_Chr2_06
Mg_02	1929481	1929773	04	Mi_Chr2_04
Mg_02	1929481	1929773	05	Mi_Chr2_05
Mg_02	1929481	1929773	06	Mi_Chr2_06
Mg_02	1943501	1948685	04	Mi_Chr2_04
Mg_02	1943501	1948685	05	Mi_Chr2_05
Mg_02	1943501	1948685	06	Mi_Chr2_06
Mg_02	1950857	1951962	04	Mi_Chr2_04
Mg_02	1950857	1951962	05	Mi_Chr2_05
Mg_02	1952355	1952712	04	Mi_Chr2_04
Mg_02	1952355	1952712	05	Mi_Chr2_05
Mg_02	1952355	1952712	06	Mi_Chr2_06
Mg_02	1957620	1960212	04	Mi_Chr2_04
Mg_02	1957620	1960212	05	Mi_Chr2_05
Mg_02	1957620	1960212	06	Mi_Chr2_06
Mg_02	1960560	1961069	04	Mi_Chr2_04
Mg_02	1960560	1961069	05	Mi_Chr2_05
Mg_02	1960560	1961069	06	Mi_Chr2_06
Mg_02	1963685	1965477	04	Mi_Chr2_04
Mg_02	1963685	1965477	05	Mi_Chr2_05
Mg_02	1963685	1965477	06	Mi_Chr2_06
Mg_02	1965925	1966855	04	Mi_Chr2_04
Mg_02	1965925	1966855	05	Mi_Chr2_05
Mg_02	1965925	1966855	06	Mi_Chr2_06
Mg_02	1967308	1968889	04	Mi_Chr2_04
Mg_02	1967308	1968889	05	Mi_Chr2_05
Mg_02	1967308	1968889	06	Mi_Chr2_06
Mg_02	1984612	1986965	04	Mi_Chr2_04
Mg_02	1984612	1986965	05	Mi_Chr2_05
Mg_02	1984612	1986965	06	Mi_Chr2_06
Mg_02	1987412	1988703	04	Mi_Chr2_04
Mg_02	1987412	1988703	05	Mi_Chr2_05
Mg_02	1987412	1988703	06	Mi_Chr2_06
Mg_02	1991499	1993487	04	Mi_Chr2_04
Mg_02	1991499	1993487	05	Mi_Chr2_05
Mg_02	1991499	1993487	06	Mi_Chr2_06
Mg_02	1993908	2004199	04	Mi_Chr2_04
Mg_02	1993908	2004199	05	Mi_Chr2_05
Mg_02	1993908	2004199	06	Mi_Chr2_06
Mg_02	2007114	2008607	04	Mi_Chr2_04
Mg_02	2007114	2008607	05	Mi_Chr2_05
Mg_02	2007114	2008607	06	Mi_Chr2_06
Mg_02	2008867	2010266	04	Mi_Chr2_04
Mg_02	2008867	2010266	05	Mi_Chr2_05
Mg_02	2011278	2013933	04	Mi_Chr2_04
Mg_02	2011278	2013933	05	Mi_Chr2_05
Mg_02	2011278	2013933	06	Mi_Chr2_06
Mg_02	2014101	2014658	04	Mi_Chr2_04
Mg_02	2014101	2014658	05	Mi_Chr2_05
Mg_02	2015880	2025492	04	Mi_Chr2_04
Mg_02	2015880	2025492	05	Mi_Chr2_05
Mg_02	2015880	2025492	06	Mi_Chr2_06
Mg_02	2027272	2028363	04	Mi_Chr2_04
Mg_02	2027272	2028363	05	Mi_Chr2_05
Mg_02	2027272	2028363	06	Mi_Chr2_06
Mg_02	2029116	2031436	04	Mi_Chr2_04
Mg_02	2029116	2031436	05	Mi_Chr2_05
Mg_02	2029116	2031436	06	Mi_Chr2_06
Mg_02	2031545	2031919	04	Mi_Chr2_04
Mg_02	2031545	2031919	05	Mi_Chr2_05
Mg_02	2031545	2031919	06	Mi_Chr2_06
Mg_02	2036462	2037310	04	Mi_Chr2_04
Mg_02	2036462	2037310	05	Mi_Chr2_05
Mg_02	2036462	2037310	06	Mi_Chr2_06
Mg_02	2048758	2053744	04	Mi_Chr2_04
Mg_02	2048758	2053744	05	Mi_Chr2_05
Mg_02	2048758	2053744	06	Mi_Chr2_06
Mg_02	2059299	2060135	04	Mi_Chr2_04
Mg_02	2059299	2060135	05	Mi_Chr2_05
Mg_02	2059299	2060135	06	Mi_Chr2_06
Mg_02	2062118	2063728	04	Mi_Chr2_04
Mg_02	2062118	2063728	05	Mi_Chr2_05
Mg_02	2062118	2063728	06	Mi_Chr2_06
Mg_02	2064121	2066633	04	Mi_Chr2_04
Mg_02	2064121	2066633	05	Mi_Chr2_05
Mg_02	2064121	2066633	06	Mi_Chr2_06
Mg_02	2069794	2074642	04	Mi_Chr2_04
Mg_02	2069794	2074642	05	Mi_Chr2_05
Mg_02	2078049	2084041	04	Mi_Chr2_04
Mg_02	2078049	2084041	05	Mi_Chr2_05
Mg_02	2078049	2084041	06	Mi_Chr2_06
Mg_02	2084351	2086030	04	Mi_Chr2_04
Mg_02	2084351	2086030	05	Mi_Chr2_05
Mg_02	2098965	2100722	04	Mi_Chr2_04
Mg_02	2098965	2100722	05	Mi_Chr2_05
Mg_02	2098965	2100722	06	Mi_Chr2_06
Mg_02	2107366	2109639	04	Mi_Chr2_04
Mg_02	2107366	2109639	05	Mi_Chr2_05
Mg_02	2107366	2109639	06	Mi_Chr2_06
Mg_02	2110584	2117318	04	Mi_Chr2_04
Mg_02	2110584	2117318	05	Mi_Chr2_05
Mg_02	2110584	2117318	06	Mi_Chr2_06
Mg_02	2121848	2122629	04	Mi_Chr2_04
Mg_02	2121848	2122629	05	Mi_Chr2_05
Mg_02	2121848	2122629	06	Mi_Chr2_06
Mg_02	2123947	2126312	04	Mi_Chr2_04
Mg_02	2123947	2126312	05	Mi_Chr2_05
Mg_02	2123947	2126312	06	Mi_Chr2_06
Mg_02	2126612	2127682	04	Mi_Chr2_04
Mg_02	2126612	2127682	05	Mi_Chr2_05
Mg_02	2126612	2127682	06	Mi_Chr2_06
Mg_02	2131826	2133928	04	Mi_Chr2_04
Mg_02	2131826	2133928	05	Mi_Chr2_05
Mg_02	2131826	2133928	06	Mi_Chr2_06
Mg_02	2135420	2138378	04	Mi_Chr2_04
Mg_02	2135420	2138378	05	Mi_Chr2_05
Mg_02	2135420	2138378	06	Mi_Chr2_06
Mg_02	2149240	2153494	04	Mi_Chr2_04
Mg_02	2149240	2153494	05	Mi_Chr2_05
Mg_02	2149240	2153494	06	Mi_Chr2_06
Mg_02	2156857	2158836	04	Mi_Chr2_04
Mg_02	2156857	2158836	05	Mi_Chr2_05
Mg_02	2156857	2158836	06	Mi_Chr2_06
Mg_02	2160258	2166571	04	Mi_Chr2_04
Mg_02	2160258	2166571	05	Mi_Chr2_05
Mg_02	2160258	2166571	06	Mi_Chr2_06
Mg_02	2166787	2169699	04	Mi_Chr2_04
Mg_02	2166787	2169699	05	Mi_Chr2_05
Mg_02	2169799	2171557	04	Mi_Chr2_04
Mg_02	2169799	2171557	05	Mi_Chr2_05
Mg_02	2183392	2201645	04	Mi_Chr2_04
Mg_02	2183392	2201645	05	Mi_Chr2_05
Mg_02	2183392	2201645	06	Mi_Chr2_06
Mg_02	2203467	2206260	04	Mi_Chr2_04
Mg_02	2203467	2206260	05	Mi_Chr2_05
Mg_02	2203467	2206260	06	Mi_Chr2_06
Mg_02	2206296	2207280	04	Mi_Chr2_04
Mg_02	2206296	2207280	05	Mi_Chr2_05
Mg_02	2206296	2207280	06	Mi_Chr2_06
Mg_02	2207458	2209176	04	Mi_Chr2_04
Mg_02	2207458	2209176	05	Mi_Chr2_05
Mg_02	2207458	2209176	06	Mi_Chr2_06
Mg_02	2209308	2210700	04	Mi_Chr2_04
Mg_02	2209308	2210700	05	Mi_Chr2_05
Mg_02	2209308	2210700	06	Mi_Chr2_06
Mg_02	2215413	2218460	04	Mi_Chr2_04
Mg_02	2215413	2218460	05	Mi_Chr2_05
Mg_02	2215413	2218460	06	Mi_Chr2_06
Mg_02	2219164	2225081	04	Mi_Chr2_04
Mg_02	2219164	2225081	05	Mi_Chr2_05
Mg_02	2219164	2225081	06	Mi_Chr2_06
Mg_02	2226367	2228680	04	Mi_Chr2_04
Mg_02	2226367	2228680	05	Mi_Chr2_05
Mg_02	2226367	2228680	06	Mi_Chr2_06
Mg_02	2228948	2231310	04	Mi_Chr2_04
Mg_02	2228948	2231310	05	Mi_Chr2_05
Mg_02	2228948	2231310	06	Mi_Chr2_06
Mg_02	2231586	2233863	04	Mi_Chr2_04
Mg_02	2231586	2233863	05	Mi_Chr2_05
Mg_02	2231586	2233863	06	Mi_Chr2_06
Mg_02	2235492	2237938	04	Mi_Chr2_04
Mg_02	2235492	2237938	05	Mi_Chr2_05
Mg_02	2235492	2237938	06	Mi_Chr2_06
Mg_02	2238385	2240844	04	Mi_Chr2_04
Mg_02	2238385	2240844	05	Mi_Chr2_05
Mg_02	2238385	2240844	06	Mi_Chr2_06
Mg_02	2246018	2248299	04	Mi_Chr2_04
Mg_02	2246018	2248299	05	Mi_Chr2_05
Mg_02	2246018	2248299	06	Mi_Chr2_06
Mg_02	2258412	2259996	04	Mi_Chr2_04
Mg_02	2258412	2259996	05	Mi_Chr2_05
Mg_02	2258412	2259996	06	Mi_Chr2_06
Mg_02	2260625	2262168	04	Mi_Chr2_04
Mg_02	2260625	2262168	05	Mi_Chr2_05
Mg_02	2260625	2262168	06	Mi_Chr2_06
Mg_02	2262725	2264642	04	Mi_Chr2_04
Mg_02	2262725	2264642	05	Mi_Chr2_05
Mg_02	2264895	2267732	04	Mi_Chr2_04
Mg_02	2264895	2267732	05	Mi_Chr2_05
Mg_02	2264895	2267732	06	Mi_Chr2_06
Mg_02	2267776	2270942	04	Mi_Chr2_04
Mg_02	2267776	2270942	05	Mi_Chr2_05
Mg_02	2267776	2270942	06	Mi_Chr2_06
Mg_02	2273148	2275131	04	Mi_Chr2_04
Mg_02	2273148	2275131	05	Mi_Chr2_05
Mg_02	2273148	2275131	06	Mi_Chr2_06
Mg_02	2276410	2280791	04	Mi_Chr2_04
Mg_02	2276410	2280791	05	Mi_Chr2_05
Mg_02	2276410	2280791	06	Mi_Chr2_06
Mg_02	2282040	2282918	04	Mi_Chr2_04
Mg_02	2282040	2282918	05	Mi_Chr2_05
Mg_02	2282040	2282918	06	Mi_Chr2_06
Mg_02	2290887	2291329	04	Mi_Chr2_04
Mg_02	2290887	2291329	05	Mi_Chr2_05
Mg_02	2290887	2291329	06	Mi_Chr2_06
Mg_02	2291990	2293355	04	Mi_Chr2_04
Mg_02	2291990	2293355	05	Mi_Chr2_05
Mg_02	2291990	2293355	06	Mi_Chr2_06
Mg_02	2293410	2298493	04	Mi_Chr2_04
Mg_02	2293410	2298493	05	Mi_Chr2_05
Mg_02	2293410	2298493	06	Mi_Chr2_06
Mg_02	2299042	2300707	04	Mi_Chr2_04
Mg_02	2299042	2300707	05	Mi_Chr2_05
Mg_02	2299042	2300707	06	Mi_Chr2_06
Mg_02	2301133	2301692	04	Mi_Chr2_04
Mg_02	2301133	2301692	05	Mi_Chr2_05
Mg_02	2301133	2301692	06	Mi_Chr2_06
Mg_02	2303351	2304827	04	Mi_Chr2_04
Mg_02	2303351	2304827	06	Mi_Chr2_06
Mg_02	2305409	2307548	04	Mi_Chr2_04
Mg_02	2305409	2307548	05	Mi_Chr2_05
Mg_02	2305409	2307548	06	Mi_Chr2_06
Mg_02	2310251	2313207	04	Mi_Chr2_04
Mg_02	2310251	2313207	05	Mi_Chr2_05
Mg_02	2310251	2313207	06	Mi_Chr2_06
Mg_02	2319970	2320364	04	Mi_Chr2_04
Mg_02	2319970	2320364	05	Mi_Chr2_05
Mg_02	2319970	2320364	06	Mi_Chr2_06
Mg_02	2322211	2327078	04	Mi_Chr2_04
Mg_02	2322211	2327078	05	Mi_Chr2_05
Mg_02	2322211	2327078	06	Mi_Chr2_06
Mg_02	2328394	2330632	04	Mi_Chr2_04
Mg_02	2328394	2330632	05	Mi_Chr2_05
Mg_02	2328394	2330632	06	Mi_Chr2_06
Mg_02	2330913	2332249	04	Mi_Chr2_04
Mg_02	2330913	2332249	05	Mi_Chr2_05
Mg_02	2330913	2332249	06	Mi_Chr2_06
Mg_02	2333386	2334965	04	Mi_Chr2_04
Mg_02	2333386	2334965	05	Mi_Chr2_05
Mg_02	2333386	2334965	06	Mi_Chr2_06
Mg_02	2335428	2338660	04	Mi_Chr2_04
Mg_02	2335428	2338660	05	Mi_Chr2_05
Mg_02	2335428	2338660	06	Mi_Chr2_06
Mg_02	2340342	2341864	04	Mi_Chr2_04
Mg_02	2340342	2341864	05	Mi_Chr2_05
Mg_02	2340342	2341864	06	Mi_Chr2_06
Mg_02	2342114	2344151	04	Mi_Chr2_04
Mg_02	2342114	2344151	05	Mi_Chr2_05
Mg_02	2342114	2344151	06	Mi_Chr2_06
Mg_02	2344449	2346012	04	Mi_Chr2_04
Mg_02	2344449	2346012	05	Mi_Chr2_05
Mg_02	2344449	2346012	06	Mi_Chr2_06
Mg_02	2346669	2350061	04	Mi_Chr2_04
Mg_02	2346669	2350061	05	Mi_Chr2_05
Mg_02	2346669	2350061	06	Mi_Chr2_06
Mg_02	2350081	2354238	04	Mi_Chr2_04
Mg_02	2350081	2354238	05	Mi_Chr2_05
Mg_02	2350081	2354238	06	Mi_Chr2_06
Mg_02	2356914	2358151	04	Mi_Chr2_04
Mg_02	2356914	2358151	05	Mi_Chr2_05
Mg_02	2356914	2358151	06	Mi_Chr2_06
Mg_02	2359667	2366558	04	Mi_Chr2_04
Mg_02	2359667	2366558	05	Mi_Chr2_05
Mg_02	2359667	2366558	06	Mi_Chr2_06
Mg_02	2367516	2368621	04	Mi_Chr2_04
Mg_02	2367516	2368621	05	Mi_Chr2_05
Mg_02	2367516	2368621	06	Mi_Chr2_06
Mg_02	2369135	2370408	04	Mi_Chr2_04
Mg_02	2369135	2370408	05	Mi_Chr2_05
Mg_02	2369135	2370408	06	Mi_Chr2_06
Mg_02	2371025	2371894	04	Mi_Chr2_04
Mg_02	2371025	2371894	05	Mi_Chr2_05
Mg_02	2371025	2371894	06	Mi_Chr2_06
Mg_02	2372406	2374219	04	Mi_Chr2_04
Mg_02	2372406	2374219	05	Mi_Chr2_05
Mg_02	2372406	2374219	06	Mi_Chr2_06
Mg_02	2374579	2378824	04	Mi_Chr2_04
Mg_02	2374579	2378824	05	Mi_Chr2_05
Mg_02	2374579	2378824	06	Mi_Chr2_06
Mg_02	2379992	2382103	04	Mi_Chr2_04
Mg_02	2379992	2382103	05	Mi_Chr2_05
Mg_02	2379992	2382103	06	Mi_Chr2_06
Mg_02	2382469	2383940	04	Mi_Chr2_04
Mg_02	2382469	2383940	05	Mi_Chr2_05
Mg_02	2382469	2383940	06	Mi_Chr2_06
Mg_02	2384101	2385555	04	Mi_Chr2_04
Mg_02	2384101	2385555	05	Mi_Chr2_05
Mg_02	2384101	2385555	06	Mi_Chr2_06
Mg_02	2386916	2387775	04	Mi_Chr2_04
Mg_02	2386916	2387775	05	Mi_Chr2_05
Mg_02	2386916	2387775	06	Mi_Chr2_06
Mg_02	2388460	2389306	04	Mi_Chr2_04
Mg_02	2388460	2389306	05	Mi_Chr2_05
Mg_02	2388460	2389306	06	Mi_Chr2_06
Mg_02	2389421	2393269	04	Mi_Chr2_04
Mg_02	2389421	2393269	05	Mi_Chr2_05
Mg_02	2389421	2393269	06	Mi_Chr2_06
Mg_02	2393996	2395354	04	Mi_Chr2_04
Mg_02	2393996	2395354	05	Mi_Chr2_05
Mg_02	2393996	2395354	06	Mi_Chr2_06
Mg_02	2399307	2402306	04	Mi_Chr2_04
Mg_02	2399307	2402306	05	Mi_Chr2_05
Mg_02	2399307	2402306	06	Mi_Chr2_06
Mg_02	2402543	2404388	04	Mi_Chr2_04
Mg_02	2402543	2404388	05	Mi_Chr2_05
Mg_02	2402543	2404388	06	Mi_Chr2_06
Mg_02	2404887	2406101	04	Mi_Chr2_04
Mg_02	2404887	2406101	05	Mi_Chr2_05
Mg_02	2404887	2406101	06	Mi_Chr2_06
Mg_02	2406755	2407574	04	Mi_Chr2_04
Mg_02	2406755	2407574	05	Mi_Chr2_05
Mg_02	2406755	2407574	06	Mi_Chr2_06
Mg_02	2411988	2412552	04	Mi_Chr2_04
Mg_02	2411988	2412552	05	Mi_Chr2_05
Mg_02	2411988	2412552	06	Mi_Chr2_06
Mg_02	2412559	2415545	04	Mi_Chr2_04
Mg_02	2412559	2415545	05	Mi_Chr2_05
Mg_02	2412559	2415545	06	Mi_Chr2_06
Mg_02	2416097	2417518	04	Mi_Chr2_04
Mg_02	2416097	2417518	05	Mi_Chr2_05
Mg_02	2416097	2417518	06	Mi_Chr2_06
Mg_02	2417790	2420024	04	Mi_Chr2_04
Mg_02	2417790	2420024	05	Mi_Chr2_05
Mg_02	2417790	2420024	06	Mi_Chr2_06
Mg_02	2429841	2430860	04	Mi_Chr2_04
Mg_02	2429841	2430860	05	Mi_Chr2_05
Mg_02	2429841	2430860	06	Mi_Chr2_06
Mg_02	2431130	2431589	04	Mi_Chr2_04
Mg_02	2431130	2431589	05	Mi_Chr2_05
Mg_02	2431130	2431589	06	Mi_Chr2_06
Mg_02	2432227	2432899	04	Mi_Chr2_04
Mg_02	2432227	2432899	05	Mi_Chr2_05
Mg_02	2432227	2432899	06	Mi_Chr2_06
Mg_02	2432995	2436551	04	Mi_Chr2_04
Mg_02	2432995	2436551	05	Mi_Chr2_05
Mg_02	2432995	2436551	06	Mi_Chr2_06
Mg_02	2436560	2437665	04	Mi_Chr2_04
Mg_02	2436560	2437665	05	Mi_Chr2_05
Mg_02	2436560	2437665	06	Mi_Chr2_06
Mg_02	2438280	2440546	04	Mi_Chr2_04
Mg_02	2438280	2440546	05	Mi_Chr2_05
Mg_02	2438280	2440546	06	Mi_Chr2_06
Mg_02	2440924	2443015	04	Mi_Chr2_04
Mg_02	2440924	2443015	05	Mi_Chr2_05
Mg_02	2440924	2443015	06	Mi_Chr2_06
Mg_02	2443511	2446034	04	Mi_Chr2_04
Mg_02	2443511	2446034	05	Mi_Chr2_05
Mg_02	2443511	2446034	06	Mi_Chr2_06
Mg_02	2446495	2449161	04	Mi_Chr2_04
Mg_02	2446495	2449161	05	Mi_Chr2_05
Mg_02	2446495	2449161	06	Mi_Chr2_06
Mg_02	2449510	2453152	04	Mi_Chr2_04
Mg_02	2449510	2453152	05	Mi_Chr2_05
Mg_02	2449510	2453152	06	Mi_Chr2_06
Mg_02	2454566	2455116	04	Mi_Chr2_04
Mg_02	2454566	2455116	05	Mi_Chr2_05
Mg_02	2454566	2455116	06	Mi_Chr2_06
Mg_02	2455319	2456655	04	Mi_Chr2_04
Mg_02	2455319	2456655	05	Mi_Chr2_05
Mg_02	2455319	2456655	06	Mi_Chr2_06
Mg_02	2461247	2465359	04	Mi_Chr2_04
Mg_02	2461247	2465359	05	Mi_Chr2_05
Mg_02	2461247	2465359	06	Mi_Chr2_06
Mg_02	2466600	2469919	04	Mi_Chr2_04
Mg_02	2466600	2469919	05	Mi_Chr2_05
Mg_02	2466600	2469919	06	Mi_Chr2_06
Mg_02	2476491	2479073	04	Mi_Chr2_04
Mg_02	2476491	2479073	05	Mi_Chr2_05
Mg_02	2476491	2479073	06	Mi_Chr2_06
Mg_02	2479355	2482508	04	Mi_Chr2_04
Mg_02	2479355	2482508	05	Mi_Chr2_05
Mg_02	2479355	2482508	06	Mi_Chr2_06
Mg_02	2485562	2487709	04	Mi_Chr2_04
Mg_02	2485562	2487709	05	Mi_Chr2_05
Mg_02	2485562	2487709	06	Mi_Chr2_06
Mg_02	2488153	2490558	04	Mi_Chr2_04
Mg_02	2488153	2490558	05	Mi_Chr2_05
Mg_02	2488153	2490558	06	Mi_Chr2_06
Mg_02	2491457	2492216	04	Mi_Chr2_04
Mg_02	2491457	2492216	05	Mi_Chr2_05
Mg_02	2491457	2492216	06	Mi_Chr2_06
Mg_02	2492443	2492983	04	Mi_Chr2_04
Mg_02	2492443	2492983	05	Mi_Chr2_05
Mg_02	2493126	2493768	04	Mi_Chr2_04
Mg_02	2493126	2493768	06	Mi_Chr2_06
Mg_02	2493889	2494557	04	Mi_Chr2_04
Mg_02	2493889	2494557	05	Mi_Chr2_05
Mg_02	2493889	2494557	06	Mi_Chr2_06
Mg_02	2494666	2495215	04	Mi_Chr2_04
Mg_02	2494666	2495215	05	Mi_Chr2_05
Mg_02	2494666	2495215	06	Mi_Chr2_06
Mg_02	2495586	2500475	04	Mi_Chr2_04
Mg_02	2495586	2500475	05	Mi_Chr2_05
Mg_02	2495586	2500475	06	Mi_Chr2_06
Mg_02	2501055	2501734	04	Mi_Chr2_04
Mg_02	2501055	2501734	05	Mi_Chr2_05
Mg_02	2501055	2501734	06	Mi_Chr2_06
Mg_02	2502088	2503068	04	Mi_Chr2_04
Mg_02	2502088	2503068	05	Mi_Chr2_05
Mg_02	2502088	2503068	06	Mi_Chr2_06
Mg_02	2503527	2519034	04	Mi_Chr2_04
Mg_02	2503527	2519034	05	Mi_Chr2_05
Mg_02	2503527	2519034	06	Mi_Chr2_06
Mg_02	2521576	2527441	04	Mi_Chr2_04
Mg_02	2521576	2527441	05	Mi_Chr2_05
Mg_02	2521576	2527441	06	Mi_Chr2_06
Mg_02	2532402	2534045	04	Mi_Chr2_04
Mg_02	2532402	2534045	05	Mi_Chr2_05
Mg_02	2532402	2534045	06	Mi_Chr2_06
Mg_02	2534174	2535473	04	Mi_Chr2_04
Mg_02	2534174	2535473	05	Mi_Chr2_05
Mg_02	2534174	2535473	06	Mi_Chr2_06
Mg_02	2535987	2538708	04	Mi_Chr2_04
Mg_02	2535987	2538708	05	Mi_Chr2_05
Mg_02	2535987	2538708	06	Mi_Chr2_06
Mg_02	2538917	2539707	04	Mi_Chr2_04
Mg_02	2538917	2539707	05	Mi_Chr2_05
Mg_02	2538917	2539707	06	Mi_Chr2_06
Mg_02	2540260	2543721	04	Mi_Chr2_04
Mg_02	2540260	2543721	05	Mi_Chr2_05
Mg_02	2540260	2543721	06	Mi_Chr2_06
Mg_02	2544105	2545589	04	Mi_Chr2_04
Mg_02	2544105	2545589	05	Mi_Chr2_05
Mg_02	2544105	2545589	06	Mi_Chr2_06
Mg_02	2546247	2550016	04	Mi_Chr2_04
Mg_02	2546247	2550016	05	Mi_Chr2_05
Mg_02	2546247	2550016	06	Mi_Chr2_06
Mg_02	2551259	2553096	04	Mi_Chr2_04
Mg_02	2551259	2553096	06	Mi_Chr2_06
Mg_02	2555189	2555883	04	Mi_Chr2_04
Mg_02	2555189	2555883	05	Mi_Chr2_05
Mg_02	2555189	2555883	06	Mi_Chr2_06
Mg_02	2556922	2558599	04	Mi_Chr2_04
Mg_02	2556922	2558599	05	Mi_Chr2_05
Mg_02	2556922	2558599	06	Mi_Chr2_06
Mg_02	2558902	2560535	04	Mi_Chr2_04
Mg_02	2558902	2560535	05	Mi_Chr2_05
Mg_02	2558902	2560535	06	Mi_Chr2_06
Mg_02	2562239	2563261	04	Mi_Chr2_04
Mg_02	2562239	2563261	05	Mi_Chr2_05
Mg_02	2562239	2563261	06	Mi_Chr2_06
Mg_02	2563491	2564400	04	Mi_Chr2_04
Mg_02	2563491	2564400	05	Mi_Chr2_05
Mg_02	2563491	2564400	06	Mi_Chr2_06
Mg_02	2565737	2573448	04	Mi_Chr2_04
Mg_02	2565737	2573448	05	Mi_Chr2_05
Mg_02	2565737	2573448	06	Mi_Chr2_06
Mg_02	2578615	2579711	04	Mi_Chr2_04
Mg_02	2578615	2579711	05	Mi_Chr2_05
Mg_02	2578615	2579711	06	Mi_Chr2_06
Mg_02	2579847	2581033	04	Mi_Chr2_04
Mg_02	2579847	2581033	05	Mi_Chr2_05
Mg_02	2579847	2581033	06	Mi_Chr2_06
Mg_02	2581356	2584921	04	Mi_Chr2_04
Mg_02	2581356	2584921	05	Mi_Chr2_05
Mg_02	2581356	2584921	06	Mi_Chr2_06
Mg_02	2585404	2587792	04	Mi_Chr2_04
Mg_02	2585404	2587792	05	Mi_Chr2_05
Mg_02	2585404	2587792	06	Mi_Chr2_06
Mg_02	2588982	2591704	04	Mi_Chr2_04
Mg_02	2588982	2591704	05	Mi_Chr2_05
Mg_02	2588982	2591704	06	Mi_Chr2_06
Mg_02	2592796	2593133	04	Mi_Chr2_04
Mg_02	2592796	2593133	05	Mi_Chr2_05
Mg_02	2592796	2593133	06	Mi_Chr2_06
Mg_02	2593451	2597227	04	Mi_Chr2_04
Mg_02	2593451	2597227	05	Mi_Chr2_05
Mg_02	2593451	2597227	06	Mi_Chr2_06
Mg_02	2598267	2599276	04	Mi_Chr2_04
Mg_02	2598267	2599276	05	Mi_Chr2_05
Mg_02	2598267	2599276	06	Mi_Chr2_06
Mg_02	2600747	2608848	04	Mi_Chr2_04
Mg_02	2600747	2608848	05	Mi_Chr2_05
Mg_02	2600747	2608848	06	Mi_Chr2_06
Mg_02	2611238	2611723	04	Mi_Chr2_04
Mg_02	2611238	2611723	05	Mi_Chr2_05
Mg_02	2611238	2611723	06	Mi_Chr2_06
Mg_02	2612660	2620530	04	Mi_Chr2_04
Mg_02	2612660	2620530	05	Mi_Chr2_05
Mg_02	2612660	2620530	06	Mi_Chr2_06
Mg_02	2622948	2624059	04	Mi_Chr2_04
Mg_02	2622948	2624059	05	Mi_Chr2_05
Mg_02	2622948	2624059	06	Mi_Chr2_06
Mg_02	2647047	2656764	04	Mi_Chr2_04
Mg_02	2647047	2656764	05	Mi_Chr2_05
Mg_02	2647047	2656764	06	Mi_Chr2_06
Mg_02	2674925	2676337	04	Mi_Chr2_04
Mg_02	2674925	2676337	05	Mi_Chr2_05
Mg_02	2678053	2681209	04	Mi_Chr2_04
Mg_02	2681582	2685116	04	Mi_Chr2_04
Mg_02	2681582	2685116	05	Mi_Chr2_05
Mg_02	2689775	2691341	04	Mi_Chr2_04
Mg_02	2689775	2691341	05	Mi_Chr2_05
Mg_02	2689775	2691341	06	Mi_Chr2_06
Mg_02	68402	70376	04	Mi_Chr2_04
Mg_02	68402	70376	05	Mi_Chr2_05
Mg_02	75392	77363	04	Mi_Chr2_04
Mg_02	75392	77363	05	Mi_Chr2_05
Mg_02	79360	82437	04	Mi_Chr2_04
Mg_02	79360	82437	05	Mi_Chr2_05
Mg_02	93562	105344	04	Mi_Chr2_04
Mg_02	93562	105344	05	Mi_Chr2_05
Mg_02	107220	109084	04	Mi_Chr2_04
Mg_02	107220	109084	05	Mi_Chr2_05
Mg_02	109352	112556	04	Mi_Chr2_04
Mg_02	109352	112556	05	Mi_Chr2_05
Mg_02	114152	115411	04	Mi_Chr2_04
Mg_02	114152	115411	05	Mi_Chr2_05
Mg_02	115759	117594	04	Mi_Chr2_04
Mg_02	115759	117594	05	Mi_Chr2_05
Mg_02	115759	117594	06	Mi_Chr2_06
Mg_02	118257	118791	04	Mi_Chr2_04
Mg_02	118257	118791	05	Mi_Chr2_05
Mg_02	118257	118791	06	Mi_Chr2_06
Mg_02	121743	123193	04	Mi_Chr2_04
Mg_02	121743	123193	05	Mi_Chr2_05
Mg_02	121743	123193	06	Mi_Chr2_06
Mg_02	124389	127657	04	Mi_Chr2_04
Mg_02	124389	127657	05	Mi_Chr2_05
Mg_02	124389	127657	06	Mi_Chr2_06
Mg_02	127874	131869	04	Mi_Chr2_04
Mg_02	127874	131869	05	Mi_Chr2_05
Mg_02	127874	131869	06	Mi_Chr2_06
Mg_02	133979	135002	04	Mi_Chr2_04
Mg_02	133979	135002	05	Mi_Chr2_05
Mg_02	133979	135002	06	Mi_Chr2_06
Mg_02	135170	136802	04	Mi_Chr2_04
Mg_02	135170	136802	05	Mi_Chr2_05
Mg_02	135170	136802	06	Mi_Chr2_06
Mg_02	137301	138849	04	Mi_Chr2_04
Mg_02	137301	138849	05	Mi_Chr2_05
Mg_02	137301	138849	06	Mi_Chr2_06
Mg_02	145849	146984	04	Mi_Chr2_04
Mg_02	145849	146984	05	Mi_Chr2_05
Mg_02	145849	146984	06	Mi_Chr2_06
Mg_02	147135	148125	04	Mi_Chr2_04
Mg_02	147135	148125	05	Mi_Chr2_05
Mg_02	147135	148125	06	Mi_Chr2_06
Mg_02	148260	149690	04	Mi_Chr2_04
Mg_02	148260	149690	05	Mi_Chr2_05
Mg_02	148260	149690	06	Mi_Chr2_06
Mg_02	150068	150452	04	Mi_Chr2_04
Mg_02	150068	150452	05	Mi_Chr2_05
Mg_02	150068	150452	06	Mi_Chr2_06
Mg_02	153452	158673	04	Mi_Chr2_04
Mg_02	153452	158673	05	Mi_Chr2_05
Mg_02	153452	158673	06	Mi_Chr2_06
Mg_02	158938	160307	04	Mi_Chr2_04
Mg_02	158938	160307	05	Mi_Chr2_05
Mg_02	158938	160307	06	Mi_Chr2_06
Mg_02	162170	163747	04	Mi_Chr2_04
Mg_02	162170	163747	05	Mi_Chr2_05
Mg_02	162170	163747	06	Mi_Chr2_06
Mg_02	164487	184579	04	Mi_Chr2_04
Mg_02	164487	184579	05	Mi_Chr2_05
Mg_02	164487	184579	06	Mi_Chr2_06
Mg_02	185154	191362	04	Mi_Chr2_04
Mg_02	185154	191362	05	Mi_Chr2_05
Mg_02	185154	191362	06	Mi_Chr2_06
Mg_02	194257	195902	04	Mi_Chr2_04
Mg_02	194257	195902	05	Mi_Chr2_05
Mg_02	194257	195902	06	Mi_Chr2_06
Mg_02	196704	197578	04	Mi_Chr2_04
Mg_02	196704	197578	05	Mi_Chr2_05
Mg_02	196704	197578	06	Mi_Chr2_06
Mg_02	197685	199246	04	Mi_Chr2_04
Mg_02	197685	199246	05	Mi_Chr2_05
Mg_02	197685	199246	06	Mi_Chr2_06
Mg_02	200172	201235	04	Mi_Chr2_04
Mg_02	200172	201235	05	Mi_Chr2_05
Mg_02	200172	201235	06	Mi_Chr2_06
Mg_02	206745	208176	04	Mi_Chr2_04
Mg_02	206745	208176	05	Mi_Chr2_05
Mg_02	206745	208176	06	Mi_Chr2_06
Mg_02	208530	210420	04	Mi_Chr2_04
Mg_02	208530	210420	05	Mi_Chr2_05
Mg_02	208530	210420	06	Mi_Chr2_06
Mg_02	217672	222178	04	Mi_Chr2_04
Mg_02	217672	222178	05	Mi_Chr2_05
Mg_02	217672	222178	06	Mi_Chr2_06
Mg_02	222761	228526	04	Mi_Chr2_04
Mg_02	222761	228526	05	Mi_Chr2_05
Mg_02	222761	228526	06	Mi_Chr2_06
Mg_02	230642	233122	04	Mi_Chr2_04
Mg_02	230642	233122	05	Mi_Chr2_05
Mg_02	230642	233122	06	Mi_Chr2_06
Mg_02	233825	235496	04	Mi_Chr2_04
Mg_02	251524	252514	04	Mi_Chr2_04
Mg_02	251524	252514	05	Mi_Chr2_05
Mg_02	251524	252514	06	Mi_Chr2_06
Mg_02	252945	254175	04	Mi_Chr2_04
Mg_02	252945	254175	05	Mi_Chr2_05
Mg_02	252945	254175	06	Mi_Chr2_06
Mg_02	254362	259696	04	Mi_Chr2_04
Mg_02	254362	259696	05	Mi_Chr2_05
Mg_02	254362	259696	06	Mi_Chr2_06
Mg_02	263308	267044	04	Mi_Chr2_04
Mg_02	263308	267044	05	Mi_Chr2_05
Mg_02	263308	267044	06	Mi_Chr2_06
Mg_02	269083	270477	04	Mi_Chr2_04
Mg_02	269083	270477	05	Mi_Chr2_05
Mg_02	269083	270477	06	Mi_Chr2_06
Mg_02	278278	279426	04	Mi_Chr2_04
Mg_02	278278	279426	05	Mi_Chr2_05
Mg_02	278278	279426	06	Mi_Chr2_06
Mg_02	280360	282636	04	Mi_Chr2_04
Mg_02	280360	282636	05	Mi_Chr2_05
Mg_02	280360	282636	06	Mi_Chr2_06
Mg_02	283182	289738	04	Mi_Chr2_04
Mg_02	283182	289738	05	Mi_Chr2_05
Mg_02	283182	289738	06	Mi_Chr2_06
Mg_02	292045	295643	04	Mi_Chr2_04
Mg_02	292045	295643	05	Mi_Chr2_05
Mg_02	292045	295643	06	Mi_Chr2_06
Mg_02	297715	298473	04	Mi_Chr2_04
Mg_02	297715	298473	05	Mi_Chr2_05
Mg_02	297715	298473	06	Mi_Chr2_06
Mg_02	298584	302224	04	Mi_Chr2_04
Mg_02	298584	302224	05	Mi_Chr2_05
Mg_02	298584	302224	06	Mi_Chr2_06
Mg_02	305053	306767	04	Mi_Chr2_04
Mg_02	305053	306767	06	Mi_Chr2_06
Mg_02	307348	308676	04	Mi_Chr2_04
Mg_02	307348	308676	06	Mi_Chr2_06
Mg_02	308885	313359	04	Mi_Chr2_04
Mg_02	308885	313359	06	Mi_Chr2_06
Mg_02	313697	314797	04	Mi_Chr2_04
Mg_02	313697	314797	06	Mi_Chr2_06
Mg_02	315397	317726	04	Mi_Chr2_04
[truncated: 16,817 more rows]
