# Supplementary material for: Unzipped chromosome-level genomes reveal allopolyploid nematode origin pattern as unreduced gamete hybridization
Source: Nat Commun. 2023 Nov 7;14:7156. doi: 10.1038/s41467-023-42700-w (PMC10630426; doi:10.1038/s41467-023-42700-w)
Supplement: Supplementary file 7 — Source Data [file 41467_2023_42700_MOESM7_ESM.zip › Source_Data/Supplementary_Figure41a.txt]

#### Ma3n_A1
Div CACTA Copia Gypsy unknow_LTR Mutator PIF_Harbinger Tc1_Mariner hAT helitron 
0 26586 7146 627646 242757 315640 18001 7398 480297 12955 
1 6541 0 105076 27501 59559 3530 1066 138999 1566 
2 1481 1302 103209 53778 53878 278 184 151337 14529 
3 4398 229 138166 51519 84934 2753 503 164527 4635 
4 6850 1570 47614 62033 77525 8379 3273 185561 1027 
5 5414 758 115069 64729 637123 4772 5010 205934 10749 
6 7486 1978 108923 81621 198830 1447 7237 222334 10034 
7 8151 3192 70904 76669 129871 2042 1081 248361 12758 
8 8582 144 98693 85995 157925 1546 5069 261981 8625 
9 12896 5789 34223 82998 174642 2204 748 294632 9165 
10 9391 606 68256 72914 183248 1855 2692 278681 6150 
11 12042 3341 28255 51848 191274 3926 2544 274340 2078 
12 18720 2944 23802 47727 195937 3136 2541 282653 3864 
13 11824 638 35214 45650 224201 2187 2386 266490 3639 
14 12667 494 25126 66087 231231 3302 3498 258200 4941 
15 15834 2162 28807 53901 236176 6327 1889 268463 8638 
16 18542 231 20453 51865 227101 2479 2592 263949 7809 
17 14397 1064 36340 67347 259833 2967 4328 266216 6597 
18 14703 0 25287 86630 258307 3672 3431 258450 9903 
19 18209 720 27177 65139 243090 2502 3253 243868 9172 
20 18339 4859 19273 49122 230341 2415 3365 241733 9026 
21 18949 2585 16208 58205 219525 2251 3079 241597 5861 
22 19684 2951 19866 48472 213524 2832 4511 218885 7258 
23 17373 1966 16220 35526 226699 2157 2931 194397 8771 
24 15418 2952 17091 34683 200382 1825 3385 184004 19875 
25 13503 1384 23752 30450 151194 2169 1929 183180 12758 
26 14219 380 17012 23211 182797 2703 2184 157060 9089 
27 11303 321 35253 21147 137804 2225 1830 135744 5479 
28 9769 931 40401 21568 111939 2634 959 111060 3384 
29 10906 187 37952 27383 107923 2022 1509 101950 3224 
30 10203 0 36503 20783 115529 1974 1334 78320 5753 
31 9658 0 127539 25569 97032 1343 695 67113 8935 
32 11006 394 98382 24090 90340 4446 640 57611 4891 
33 10858 0 31075 22070 87998 3380 1483 53583 21532 
34 9028 570 40336 17950 59799 3672 804 37427 7499 
35 6745 545 21090 12197 64213 3123 858 30872 1306 
36 7255 0 17817 8949 52145 4822 160 21413 2796 
37 5468 1083 45254 6884 48065 6125 0 23481 3171 
38 3187 0 49457 4332 40769 7059 1231 17161 4492 
39 1665 77 33518 6191 28965 3123 307 25923 1492 
40 869 0 19543 1828 26868 3886 217 21887 901 
41 446 0 12889 1799 17871 3362 0 22663 1753 
42 1989 0 14610 1317 29185 1311 0 6041 3928 
43 375 0 36909 1383 13980 288 0 4166 1828 
44 775 0 10603 465 11634 193 0 1022 4544 
45 0 0 14204 466 12025 1024 0 1553 2514 
46 497 0 3117 0 12394 623 0 429 1372 
47 0 0 2065 89 2340 0 0 867 0 
48 0 0 1828 0 2495 0 0 771 322 
49 0 0 448 137 52 832 0 529 0 
50 0 0 786 0 253 0 0 320 0 
51 0 0 3525 0 0 0 0 0 0 
52 0 0 0 0 0 0 0 0 0 
53 0 0 737 0 0 0 0 0 0 
54 0 0 0 0 0 0 0 0 0 
55 0 0 0 0 0 0 0 0 0 
56 0 0 0 34 0 0 0 0 0 
57 0 0 0 0 0 0 0 0 0 
58 0 0 0 0 0 0 0 0 0 
59 0 0 0 0 0 0 0 0 0 
60 0 0 0 0 0 0 0 0 0 
61 0 0 0 0 0 0 0 0 0 
62 0 0 0 0 0 0 0 0 0 
63 0 0 0 0 0 0 0 0 0 
64 0 0 0 0 0 0 0 0 0 
65 0 0 0 0 0 0 0 0 0 
66 0 0 0 0 0 0 0 0 0 
67 0 0 0 0 0 0 0 0 0 
68 0 0 0 0 0 0 0 0 0 
69 0 0 0 0 0 0 0 0 0 
70 0 0 0 0 0 0 0 0 0 
#### Ma3n_A2
Div CACTA Copia Gypsy unknow_LTR Mutator PIF_Harbinger Tc1_Mariner hAT helitron 
0 17824 5439 432536 166155 266874 2361 2152 360985 37104 
1 5576 0 48122 25358 47686 2197 610 99635 1009 
2 3884 853 91440 58653 55664 985 3356 112785 703 
3 2388 1053 59329 24327 84344 5726 1276 132875 3609 
4 4577 1187 28047 61730 61093 2948 1391 141493 5580 
5 5624 2090 123743 60259 141993 2881 6325 167995 13438 
6 8244 5399 60301 60183 106640 5487 3408 200910 6761 
7 8936 1984 41381 67234 99002 2498 519 220813 8665 
8 8869 120 48834 67187 133813 2225 2079 210454 6035 
9 8502 4762 29169 84984 144457 1992 3493 217842 35968 
10 9345 54 45783 55966 133259 1715 3596 228298 27014 
11 4189 3613 17043 39965 121926 3729 2551 227441 2477 
12 9639 250 23458 40372 140811 2186 1439 229170 5107 
13 8997 1783 24299 41512 168124 2532 2868 219202 7931 
14 12805 107 17535 45753 158240 2940 1856 238347 4344 
15 12723 941 15008 40035 158078 3043 1662 245066 8001 
16 15270 41 14670 38471 165510 3812 3911 234490 6347 
17 14304 256 32745 47366 177473 4271 1762 219392 9688 
18 14669 640 18720 64054 160717 4126 3974 214758 6238 
19 15408 652 26379 52838 173551 2385 2528 224942 9959 
20 15206 6972 17536 40648 145842 1952 2897 191399 7842 
21 17400 3415 13690 45523 146507 2676 3456 194134 8004 
22 16138 2968 16275 29871 155472 2115 3896 185867 7769 
23 16788 312 14065 28721 160458 2698 2411 167765 6096 
24 17120 1293 18262 27238 149053 2539 2562 157862 9261 
25 12692 907 17207 22488 131853 3802 1871 152716 12258 
26 13065 264 15671 24441 139915 1425 1840 124002 11871 
27 10725 982 21820 17795 109510 2537 1494 118863 6735 
28 10754 252 30194 21847 97174 2535 1192 107540 3186 
29 9892 79 25048 21008 101075 1987 1080 84079 3823 
30 8046 0 38618 16017 84913 1817 1086 63016 2883 
31 7516 0 108143 11369 72894 1906 1114 59382 1440 
32 11247 0 88318 16760 73357 1947 596 49670 6634 
33 9157 0 25003 12521 64173 2179 782 43919 16871 
34 9159 187 29547 12582 57923 2602 1035 31679 5378 
35 7129 81 13002 5555 61306 3338 526 22123 1247 
36 7831 0 18437 4624 41363 7452 500 16933 1332 
37 3142 210 17513 3713 41924 12004 756 18685 2948 
38 2490 172 21475 2860 25910 5622 1312 14384 2625 
39 1517 184 18550 2955 19840 3752 0 18680 473 
40 1398 0 14307 1431 15386 980 217 17662 2331 
41 301 0 14048 1940 15592 1386 0 15979 1239 
42 1407 0 3934 1623 20386 455 24 5452 2106 
43 289 0 18630 325 10855 1847 0 3673 1592 
44 0 0 8204 1014 8026 193 0 1593 4139 
45 0 0 10059 0 6822 674 0 665 1808 
46 207 0 2916 0 3471 209 0 663 163 
47 0 0 1387 0 1351 0 0 598 0 
48 0 0 2904 0 1831 0 0 940 0 
49 0 0 316 0 333 0 0 0 0 
50 0 0 626 119 17 0 0 0 954 
51 0 0 1798 0 0 0 0 0 0 
52 0 0 0 0 0 0 0 0 0 
53 0 0 0 0 0 0 0 0 0 
54 0 0 0 0 0 0 0 0 0 
55 0 0 0 34 0 0 0 0 0 
56 0 0 0 0 0 0 0 0 0 
57 0 0 0 0 0 0 0 0 0 
58 0 0 0 0 0 0 0 0 0 
59 0 0 0 0 0 0 0 0 0 
60 0 0 0 0 0 0 0 0 0 
61 0 0 0 0 0 0 0 0 0 
62 0 0 0 0 0 0 0 0 0 
63 0 0 0 0 0 0 0 0 0 
64 0 0 0 0 0 0 0 0 0 
65 0 0 0 0 0 0 0 0 0 
66 0 0 0 0 0 0 0 0 0 
67 0 0 0 0 0 0 0 0 0 
68 0 0 0 0 0 0 0 0 0 
69 0 0 0 0 0 0 0 0 0 
70 0 0 0 0 0 0 0 0 0 
#### Ma3n_B1
Div CACTA Copia Gypsy unknow_LTR Mutator PIF_Harbinger Tc1_Mariner hAT helitron 
0 25634 4075 586467 348935 409940 12629 21314 489217 25034 
1 1628 389 76062 41195 104757 804 9150 140688 128 
2 4048 0 153690 84027 83101 1939 1942 129881 203 
3 4372 0 155396 52165 92977 2097 3252 120397 60 
4 3357 0 204973 58168 71786 3707 4611 154385 4934 
5 3576 5933 112099 60311 262834 3430 3234 163502 8533 
6 6672 6403 85270 134915 154676 3017 1639 179815 4173 
7 5752 5065 55612 75286 146089 2989 1993 197253 4934 
8 5270 0 61394 46618 208740 1485 3068 214853 6057 
9 10901 3538 32030 59955 247387 1193 2444 232183 3400 
10 9812 785 38368 61103 286183 3158 2347 222516 7910 
11 9885 1117 32565 53166 285776 3488 1824 224988 5801 
12 12717 2019 43121 48039 247131 3025 1476 231439 4762 
13 11790 549 16870 51134 272521 1818 3118 226179 4028 
14 9599 147 21221 56497 228592 2319 1729 229055 4328 
15 14368 2747 15518 62679 243204 3361 1647 217937 4212 
16 13593 265 24362 52144 233325 2845 3344 223714 6146 
17 16703 0 28547 43728 232225 3150 2530 219138 7298 
18 16656 338 21464 59851 253138 3855 3317 223579 6981 
19 15131 244 21873 55913 217700 2325 3817 214406 11695 
20 16824 1580 18746 45450 233558 2958 2093 205032 7583 
21 14641 900 26457 72569 238248 2316 3757 199449 7745 
22 17602 1353 19078 42200 207944 2679 4592 183345 8808 
23 17178 1351 19058 30144 202931 2536 3092 174615 6003 
24 18120 285 32448 38565 162450 3040 1237 169412 6937 
25 14645 0 38055 37478 151908 2315 1802 154081 4512 
26 16895 222 26935 37134 162784 1710 1585 149282 3924 
27 14116 61 20794 20056 147257 2158 1567 127455 5869 
28 11142 445 13706 17099 110473 1603 3488 119381 4317 
29 11756 532 16979 17288 112993 2051 918 83848 2896 
30 10470 242 34330 24181 101127 4280 1671 81494 3321 
31 8169 694 115620 10594 83644 2867 975 53183 1902 
32 9776 101 119684 16689 80056 2883 715 50105 4910 
33 13515 0 20565 17775 69159 5144 524 44782 25359 
34 6719 0 19052 12019 68748 2903 328 35953 4412 
35 8123 0 11864 10747 79321 2996 888 28778 1096 
36 3913 0 17036 9026 57179 7904 255 23257 1529 
37 4991 752 12716 5010 58374 8532 379 18875 2399 
38 3817 0 34658 7130 42511 8172 551 27381 1710 
39 1594 77 19545 3085 46455 2105 0 61407 1268 
40 1879 0 21469 2032 35111 2391 261 24025 2019 
41 692 0 35610 2394 26352 2767 67 20558 1134 
42 1139 0 12433 868 27479 2233 98 9204 4532 
43 106 0 25330 1812 13895 2653 0 4857 6579 
44 88 0 5034 163 31035 2750 0 2411 3197 
45 231 0 15060 366 11852 527 0 1466 10391 
46 0 0 3078 1258 6308 163 0 692 3773 
47 0 0 3649 0 14584 0 0 180 0 
48 118 0 1260 0 401 0 0 299 0 
49 0 0 1050 0 0 63 0 0 477 
50 0 0 808 0 401 0 0 0 0 
51 0 0 0 0 135 0 0 188 0 
52 0 0 1301 0 0 0 0 0 0 
53 0 0 0 0 0 0 0 0 0 
54 0 0 0 0 0 0 0 0 0 
55 0 0 0 0 0 0 0 0 0 
56 0 0 0 0 0 0 0 0 0 
57 0 0 0 0 0 0 0 0 0 
58 0 0 0 0 0 0 0 0 0 
59 0 0 0 0 0 0 0 0 0 
60 0 0 0 0 0 0 0 0 0 
61 0 0 0 0 0 0 0 0 0 
62 0 0 0 0 0 0 0 0 0 
63 0 0 0 0 0 0 0 0 0 
64 0 0 0 0 0 0 0 0 0 
65 0 0 0 0 0 0 0 0 0 
66 0 0 0 0 0 0 0 0 0 
67 0 0 0 0 0 0 0 0 0 
68 0 0 0 0 0 0 0 0 0 
69 0 0 0 0 0 0 0 0 0 
70 0 0 0 0 0 0 0 0 0 
#### Ma3n
Div CACTA Copia Gypsy unknow_LTR Mutator PIF_Harbinger Tc1_Mariner hAT helitron 
0 74325 20276 1731456 805219 1196547 38451 31993 1389788 81019 
1 13745 548 259794 98123 244796 7710 11213 398261 2952 
2 9637 2155 380568 212366 215213 3202 5482 414874 18935 
3 11567 1791 351847 140477 302446 11241 5031 433299 9853 
4 14908 3160 281964 199532 233104 15341 9275 509316 12069 
5 14780 10791 371233 200510 1659241 12394 14569 560288 33268 
6 24569 13790 277565 308714 568315 10329 12360 627107 22908 
7 23063 10241 191010 230943 447905 7817 3593 699047 26579 
8 23597 264 237249 214158 572721 5621 10414 720915 21015 
9 34446 14089 110409 251292 694548 5489 6765 782080 48548 
10 29789 1445 162702 215198 709901 7834 8563 771292 41405 
11 28087 8948 82791 159903 695463 11327 7335 759485 10971 
12 42749 5213 105837 150275 714685 9328 5731 783516 15015 
13 34074 2970 81673 145765 776338 6794 8406 743798 16748 
14 35665 954 65092 173940 694289 9187 7359 764311 13894 
15 45054 5850 66463 173919 721977 13462 5706 758580 21435 
16 49246 537 64919 154306 712047 10384 10350 759744 22006 
17 48157 1320 103944 172284 750401 10386 9491 739783 24472 
18 47013 978 70229 218224 737934 12476 11551 733885 23508 
19 50615 1721 81801 186140 716546 8257 11415 718281 32742 
20 53453 14606 57901 149778 700669 7667 8994 665222 24458 
21 52932 8643 61214 215008 663952 7243 10924 672060 22300 
22 57130 7424 58739 133803 621665 8319 12915 618778 25112 
23 53568 3629 54378 96253 655487 7624 8998 567007 21612 
24 53054 4530 70811 112008 564435 7468 8560 532140 37054 
25 43531 2291 83221 100916 479392 8549 6671 517853 29851 
26 47089 866 60549 97047 564266 6266 5679 454632 25222 
27 37921 1364 102432 61465 434422 7006 4948 397127 18440 
28 33160 1802 81135 66458 356104 6945 5814 350714 11758 
29 34137 798 93323 69225 373825 6566 3811 285853 10049 
30 29534 242 117643 63905 341639 8443 4145 233879 15270 
31 27545 694 334293 48779 282374 6405 2913 188390 12412 
32 33652 596 350845 58902 266500 10258 1951 166047 20736 
33 34249 0 81809 52958 240156 10903 2714 152477 74028 
34 26314 757 101268 43829 198565 9306 2257 110283 17465 
35 22417 626 46622 28882 240741 9909 2268 86183 3729 
36 20053 0 53512 23752 165178 20831 1084 64790 5709 
37 13882 2045 76445 17311 161826 31340 1135 63705 8518 
38 9494 172 115908 14322 124456 22876 3094 63323 9115 
39 4776 338 73172 13580 104900 10574 307 110781 3233 
40 4589 0 59151 7260 84824 7613 695 69162 5615 
41 1439 0 64322 7943 69042 7625 67 62583 4845 
42 4911 0 27193 3920 87288 3999 122 21651 10858 
43 770 0 85969 3691 49991 5291 0 13262 11453 
44 863 0 27061 1642 58599 3592 0 5101 12339 
45 231 0 38624 832 35650 2225 0 4189 14713 
46 704 0 9456 1258 23493 995 0 1784 5308 
47 0 0 7101 89 25344 0 0 1967 0 
48 118 0 5992 0 4754 0 0 2010 322 
49 0 0 2506 137 385 895 0 529 477 
50 0 0 2220 119 771 0 0 320 954 
51 0 0 6225 0 135 0 0 188 0 
52 0 0 1301 0 0 0 0 0 0 
53 0 0 737 0 0 0 0 0 0 
54 0 0 0 0 0 0 0 0 0 
55 0 0 0 34 0 0 0 0 0 
56 0 0 0 34 0 0 0 0 0 
57 0 0 0 0 0 0 0 0 0 
58 0 0 0 0 0 0 0 0 0 
59 0 0 0 0 0 0 0 0 0 
60 0 0 0 0 0 0 0 0 0 
61 0 0 0 0 0 0 0 0 0 
62 0 0 0 0 0 0 0 0 0 
63 0 0 0 0 0 0 0 0 0 
64 0 0 0 0 0 0 0 0 0 
65 0 0 0 0 0 0 0 0 0 
66 0 0 0 0 0 0 0 0 0 
67 0 0 0 0 0 0 0 0 0 
68 0 0 0 0 0 0 0 0 0 
69 0 0 0 0 0 0 0 0 0 
70 0 0 0 0 0 0 0 0 0 
#### Ma4n_A1
Div CACTA Copia Gypsy unknow_LTR Mutator PIF_Harbinger Tc1_Mariner hAT helitron 
0 12820 3417 602040 380334 423214 3994 7514 380503 20739 
1 4663 1147 76193 73396 77460 962 1269 114031 5091 
2 3568 316 126932 76145 51331 745 2614 123431 2281 
3 8749 428 177938 81804 58430 0 2496 305756 7956 
4 11724 2409 222125 75096 70384 6626 5231 195935 7928 
5 3344 3470 103987 123635 99492 6248 2920 189077 7108 
6 10079 6738 125719 91225 96951 2149 5303 203671 17396 
7 11246 1335 121346 77416 139920 7562 4887 214960 25908 
8 21458 5745 111243 66575 163111 4743 4731 222032 12717 
9 15559 5032 71021 90247 224335 5175 7337 236933 22259 
10 11334 579 92980 60532 147351 7695 9026 230812 83674 
11 5059 3671 58114 52662 165018 4691 8591 225420 15530 
12 10592 695 37554 66324 187272 4012 6984 242815 7973 
13 11437 2213 111242 59116 196392 2563 9855 234337 7570 
14 18705 714 27782 53123 198408 2598 7214 234336 10229 
15 14713 240 27820 64306 196824 2103 7039 228541 6518 
16 18671 595 38274 75582 208819 2494 8859 229141 9326 
17 14020 1611 34745 41101 229000 3340 7217 207192 10509 
18 14071 183 26806 74379 196076 1842 6835 219143 10377 
19 12151 1405 21603 53122 200377 4721 6932 210232 10687 
20 11569 1019 23260 42970 215059 3633 9713 209252 10353 
21 13368 264 29919 42042 240048 3483 6875 199307 12287 
22 9643 1659 37606 39358 214240 2823 6171 186408 10362 
23 11672 1016 21695 31389 188069 5206 5943 187795 9410 
24 9287 2685 26112 27334 180863 7734 8665 181171 12208 
25 7494 1820 28175 29167 161140 3733 8181 169422 7150 
26 9149 289 40295 26893 140639 3380 8038 170263 8862 
27 5622 636 18866 22962 140635 3608 7375 155777 9642 
28 6710 1952 54629 21860 120268 4470 7745 118281 5764 
29 7382 187 24602 22821 113329 3061 7095 100223 5670 
30 5112 0 45234 15018 107662 4177 6713 82345 7192 
31 5252 0 115936 11265 91473 4043 6245 61280 5646 
32 4591 1745 50889 14595 79469 2932 5030 56623 5169 
33 4131 1754 41134 9275 59690 2901 4570 43880 15340 
34 3721 186 32388 6126 76760 3574 3231 35247 3433 
35 5693 81 36640 8470 62463 1175 3326 23878 1081 
36 2675 0 35646 3842 55711 4990 1775 18935 4318 
37 1831 0 30469 4817 44364 2393 2501 14193 2988 
38 1823 0 23948 2393 28200 3024 1186 17298 4806 
39 2265 1320 27755 1019 28242 3149 583 15006 591 
40 838 1248 21434 1417 24508 2496 654 6927 998 
41 945 0 23040 1407 30705 1082 0 9802 1442 
42 1887 0 11058 258 29931 1211 0 5999 3155 
43 700 0 24496 868 17462 834 0 4564 917 
44 588 0 20425 358 6081 1075 827 1487 427 
45 116 0 17575 0 8039 564 42 1624 974 
46 307 0 5344 0 7768 637 30 646 0 
47 0 0 2251 88 753 0 0 1080 0 
48 209 0 3763 0 2735 0 0 1893 0 
49 0 0 0 83 232 0 0 54 237 
50 0 0 384 0 346 0 0 158 0 
51 0 0 0 0 153 0 0 0 0 
52 0 0 0 0 0 0 0 0 0 
53 0 0 849 0 0 0 0 0 0 
54 0 0 0 0 0 0 0 0 0 
55 0 0 0 0 0 0 0 0 0 
56 0 0 0 229 0 0 0 0 0 
57 0 0 0 0 0 0 0 0 0 
58 0 0 0 0 0 0 0 0 0 
59 0 0 0 0 0 0 0 0 0 
60 0 0 0 0 0 0 0 0 0 
61 0 0 0 0 0 0 0 0 0 
62 0 0 0 0 0 0 0 0 0 
63 0 0 0 0 0 0 0 0 0 
64 0 0 0 0 0 0 0 0 0 
65 0 0 0 0 0 0 0 0 0 
66 0 0 0 0 0 0 0 0 0 
67 0 0 0 0 0 0 0 0 0 
68 0 0 0 0 0 0 0 0 0 
69 0 0 0 0 0 0 0 0 0 
70 0 0 0 0 0 0 0 0 0 
#### Ma4n_A2
Div CACTA Copia Gypsy unknow_LTR Mutator PIF_Harbinger Tc1_Mariner hAT helitron 
0 33466 6241 574199 513347 313523 5904 11615 392681 30921 
1 7661 897 117221 59086 62574 0 631 121639 3646 
2 1953 1651 73504 76205 71367 0 2741 188097 5107 
3 3853 732 113102 108335 82619 1245 4440 213356 9330 
4 3566 1301 121406 70326 71592 5692 3958 165438 6644 
5 7497 1464 87743 94295 83115 8042 2318 204164 13676 
6 7631 822 90578 86787 96658 5117 10343 212482 15140 
7 10843 1141 76892 80205 187581 4069 5267 243406 22086 
8 23182 3881 90834 68734 163849 2946 6312 241068 12189 
9 13213 1422 67088 87246 199573 5220 8248 243651 11101 
10 13088 1166 83408 52431 189236 10936 12900 317319 14062 
11 8477 199 81339 51726 183185 5030 7484 242719 6754 
12 10201 1441 27985 63416 209459 11070 8079 247836 7057 
13 11668 558 93208 62218 179595 3616 9843 249905 5579 
14 12989 320 38397 57280 200780 3147 7973 232983 6303 
15 15838 1133 30894 56134 194195 2634 7690 233742 7076 
16 13451 294 64776 57687 218701 3997 8012 245052 10586 
17 17011 1023 33094 46495 209075 2910 7618 226328 8709 
18 12103 474 36976 85314 187161 4137 8140 216494 9527 
19 13452 425 24566 64377 239143 3235 6793 212000 11688 
20 13550 1182 24021 53775 212175 3044 8086 225520 11677 
21 10991 16 26505 42304 209341 3123 7853 217481 10723 
22 12132 489 36852 38060 224771 2905 7620 212884 9219 
23 9783 1536 29956 33592 179621 3392 7701 199844 15789 
24 8195 103 34133 30985 174659 3864 9840 194430 8823 
25 7849 1532 28904 31995 153566 4439 7937 196442 8075 
26 7953 399 31927 30389 173417 4201 6720 183109 7901 
27 5807 218 22891 21156 134606 3724 8413 190030 7012 
28 5550 1176 25701 22937 120669 3407 6806 152944 8335 
29 5068 79 21600 14582 116232 4903 7473 143580 10011 
30 5171 0 30890 10346 122903 2967 7279 127418 6673 
31 5347 215 99166 11963 87669 5095 4125 70236 9690 
32 4020 0 47474 6542 75227 3396 5947 60798 7917 
33 3736 1754 24827 7055 60775 4983 3880 46350 14470 
34 5868 186 41759 7451 60321 4234 4004 54303 7412 
35 4375 0 25177 4362 77650 2164 2729 45789 1976 
36 3745 0 29324 3623 41952 3746 2228 46987 2807 
37 2130 210 28418 4465 45359 2115 2090 22195 2300 
38 2158 0 21430 2417 30253 4085 831 18869 2764 
39 2165 184 13658 1934 32665 3376 840 17790 86 
40 1061 1248 17247 1066 24936 1610 657 7205 1218 
41 1146 0 11988 1046 24649 622 0 9862 281 
42 294 0 9107 513 21704 1210 308 6644 2244 
43 644 0 25021 0 17678 802 234 3056 1925 
44 866 0 19648 408 15915 326 615 3996 615 
45 693 0 22927 251 11160 334 4 1928 464 
46 657 0 2867 134 6044 286 0 843 163 
47 175 0 3386 315 1927 205 0 351 0 
48 13 0 4134 0 455 0 0 546 0 
49 0 0 507 0 335 0 0 686 0 
50 0 0 0 0 306 96 0 232 0 
51 0 0 0 0 0 0 0 0 0 
52 0 0 0 0 0 0 0 0 0 
53 0 0 0 0 0 0 0 0 0 
54 0 0 0 0 100 0 0 0 0 
55 0 0 0 229 0 0 0 0 0 
56 0 0 0 0 0 0 0 0 0 
57 0 0 0 0 0 0 0 0 0 
58 0 0 0 0 0 0 0 0 0 
59 0 0 0 0 0 0 0 0 0 
60 0 0 0 0 0 0 0 0 0 
61 0 0 0 0 0 0 0 0 0 
62 0 0 0 0 0 0 0 0 0 
63 0 0 0 0 0 0 0 0 0 
64 0 0 0 0 0 0 0 0 0 
65 0 0 0 0 0 0 0 0 0 
66 0 0 0 0 0 0 0 0 0 
67 0 0 0 0 0 0 0 0 0 
68 0 0 0 0 0 0 0 0 0 
69 0 0 0 0 0 0 0 0 0 
70 0 0 0 0 0 0 0 0 0 
#### Ma4n_B1
Div CACTA Copia Gypsy unknow_LTR Mutator PIF_Harbinger Tc1_Mariner hAT helitron 
0 18621 11682 612626 719136 440389 5519 22193 458292 11965 
1 7646 3505 107975 142505 134663 436 2796 177742 733 
2 7775 955 79397 81962 97179 557 3001 179033 4172 
3 6809 770 217760 110243 89959 791 2434 340725 9628 
4 6306 775 249872 80018 107015 6990 5552 202799 6672 
5 5155 1034 142850 90708 139277 5140 5659 205240 14057 
6 7316 2110 118273 80597 165908 4069 3227 253926 10998 
7 7890 787 76868 65936 200291 4085 4345 272037 8471 
8 5491 464 83258 76037 268048 3486 8247 230706 9364 
9 9259 4870 56229 57394 302485 3118 7071 234429 6654 
10 7832 1846 50853 41874 276585 2233 8996 253504 7184 
11 9440 1254 37558 45672 274585 4146 5976 223648 9237 
12 10512 515 47423 74193 287494 3464 6370 239048 4083 
13 10871 798 76928 69149 244397 1535 7430 250671 4180 
14 10768 587 32464 54333 257938 2931 4231 254506 7376 
15 15575 518 33703 72154 208151 2981 6962 232303 9502 
16 13961 267 40630 74559 226647 3695 8061 221268 7062 
17 14296 103 35634 54015 237480 3518 8769 207321 9248 
18 13128 732 28026 107139 214832 3071 7840 217243 15149 
19 11618 585 24688 54609 223702 3645 8196 213285 17137 
20 15927 1269 21525 45258 241424 3697 6320 209961 11142 
21 12998 1128 30201 48715 264018 9518 6647 195249 10316 
22 12417 1057 27145 41494 229822 9963 8180 187563 12166 
23 10777 979 39829 35109 216684 5888 7422 182711 11948 
24 9321 499 23145 41405 209524 9485 7498 162446 9341 
25 11829 115 16098 33929 172816 3480 7786 149816 12254 
26 5905 546 22783 33589 156849 4180 7759 145879 9280 
27 7875 381 15854 28238 160518 2684 7258 142301 8389 
28 7529 342 61499 21811 122584 6482 7698 118227 7919 
29 5988 1653 34385 16592 117306 3232 7834 86673 6781 
30 5266 0 66593 17479 110597 2858 6264 82409 5937 
31 4326 0 170882 19343 86512 3892 7007 62637 6825 
32 5108 197 123175 15929 72792 3708 6561 61817 4985 
33 3542 0 37862 8916 82366 3698 4947 77587 24896 
34 4215 0 45839 6260 65097 3491 2301 43811 9823 
35 4596 108 33894 6307 57452 2475 2616 36661 3614 
36 2231 0 43515 3665 46307 2633 1968 25022 2791 
37 2101 0 40169 2428 46721 2148 1704 19899 2127 
38 3610 0 33863 6987 34371 2673 1454 12288 3356 
39 2670 77 27612 1515 35187 2667 1306 17005 1226 
40 1020 0 19728 1879 35776 916 907 45213 1388 
41 821 0 20113 1736 36289 1031 398 9889 216 
42 746 0 8183 308 25239 1073 413 6652 867 
43 266 0 16177 255 44766 753 563 5063 983 
44 721 0 8027 0 36196 1109 0 2902 815 
45 129 0 14330 115 13553 0 0 2455 426 
46 287 0 17904 0 9950 160 183 1078 256 
47 222 0 629 0 9697 150 0 0 25 
48 0 0 219 219 365 95 0 459 0 
49 0 0 1522 0 0 0 0 177 0 
50 0 385 0 0 148 0 0 51 236 
51 0 0 110 0 119 0 0 0 0 
52 307 0 0 0 30 0 0 0 0 
53 0 0 0 0 0 0 0 0 0 
54 0 0 0 0 0 0 0 0 0 
55 0 0 0 0 0 0 0 0 0 
56 0 0 0 0 0 0 0 0 0 
57 0 0 0 0 0 0 0 0 0 
58 0 0 0 0 0 0 0 0 0 
59 0 0 0 0 0 0 0 0 0 
60 0 0 0 0 0 0 0 0 0 
61 0 0 0 0 0 0 0 0 0 
62 0 0 0 0 0 0 0 0 0 
63 0 0 0 0 0 0 0 0 0 
64 0 0 0 0 0 0 0 0 0 
65 0 0 0 0 0 0 0 0 0 
66 0 0 0 0 0 0 0 0 0 
67 0 0 0 0 0 0 0 0 0 
68 0 0 0 0 0 0 0 0 0 
69 0 0 0 0 0 0 0 0 0 
70 0 0 0 0 0 0 0 0 0 
#### Ma4n_B2
Div CACTA Copia Gypsy unknow_LTR Mutator PIF_Harbinger Tc1_Mariner hAT helitron 
0 22688 10763 897918 475091 365763 7571 37963 519294 37982 
1 681 1653 209232 151800 123140 4195 2407 344423 4108 
2 1759 3273 158300 81718 155568 1364 10188 281834 5193 
3 5029 4742 162384 79309 101713 1403 3153 323632 14444 
4 5905 4576 239586 68866 92944 1476 11054 307166 15772 
5 4580 7115 201398 82351 84722 2981 5654 286652 10416 
6 8689 8398 131276 84956 104969 3064 3130 254847 5371 
7 12324 8293 154469 45553 115421 2831 7132 237962 8126 
8 11024 3302 92439 71153 189049 2659 6665 282064 4813 
9 14761 1075 68987 65800 283618 5180 9604 288233 8267 
10 6261 2535 68776 44413 310413 3033 11341 293169 5683 
11 6934 1824 42012 40968 277303 4025 7267 311972 5436 
12 9267 4184 39922 38676 209891 2776 7757 274393 4657 
13 9467 4565 38875 49991 161829 3823 6706 274206 9264 
14 13968 36 48649 50999 177809 1407 6125 278576 5280 
15 14203 184 36233 33178 164995 2954 6328 284200 5301 
16 22036 996 59110 41174 190421 3846 8940 284045 6739 
17 14023 1035 48084 55426 197093 4447 5822 272416 8388 
18 10964 348 54504 41690 196261 2728 8262 254445 20117 
19 11621 2897 29261 54271 206417 2949 9752 263025 19248 
20 13375 2242 33634 53795 201466 6183 9250 251853 12418 
21 11602 2707 34428 58204 195416 6304 6702 266828 17465 
22 9388 3949 21742 52106 253614 4782 6934 228729 10252 
23 9793 3582 52796 33121 205791 4463 5982 209052 8114 
24 10814 1897 26819 36337 192089 3164 7366 204055 16795 
25 10805 507 22230 28619 189946 5446 7900 203060 12252 
26 10009 2144 31600 26294 167902 3744 8222 167193 9566 
27 9673 1398 40944 19608 149875 4692 7672 168525 9430 
28 6810 1079 47762 20697 123627 5556 6931 139594 9963 
29 5361 502 39492 17031 112885 4828 5020 115215 19521 
30 5764 155 57240 11975 114002 2951 6980 123162 23127 
31 4881 0 79045 14472 82008 3647 6475 98943 28128 
32 5138 180 123468 7961 77259 3422 4450 82125 13583 
33 3709 121 83036 5989 74118 3083 5031 66587 10562 
34 3545 74 89130 7665 80455 3303 3452 69701 12753 
35 3306 0 50566 7371 79709 3919 3810 56098 4511 
36 3279 0 76178 4480 62993 2062 1616 41147 5236 
37 3453 210 29689 3173 43381 2570 3216 32326 4816 
38 2171 0 36933 2360 38988 4037 692 62120 2681 
39 1908 335 52583 2153 47993 1717 1600 62704 1351 
40 910 0 21839 1685 48191 1065 814 25841 1077 
41 1489 0 19858 1095 38392 733 641 15891 67 
42 288 0 13054 733 36802 925 734 7583 740 
43 687 0 10691 117 37224 1273 91 4748 4363 
44 535 0 17065 66 36080 0 180 9991 4495 
45 178 0 9378 0 23397 0 0 954 98 
46 61 0 30264 0 5621 66 0 1620 472 
47 29 0 3416 586 2353 175 0 241 236 
48 14 0 108 110 590 0 0 1041 0 
49 0 0 3831 0 2946 0 0 0 0 
50 306 0 214 0 193 265 0 0 0 
51 0 0 0 0 119 0 0 0 0 
52 0 0 0 0 0 0 0 242 0 
53 0 0 191 0 0 0 0 0 0 
54 0 0 0 0 0 0 0 0 0 
55 0 0 0 0 0 0 0 0 0 
56 0 0 0 0 0 0 0 0 0 
57 0 0 0 0 0 0 0 0 0 
58 0 0 0 0 0 0 0 0 0 
59 0 0 0 0 0 0 0 0 0 
60 0 0 0 0 0 0 0 0 0 
61 0 0 0 0 0 0 0 0 0 
62 0 0 0 0 0 0 0 0 0 
63 0 0 0 0 0 0 0 0 0 
64 0 0 0 0 0 0 0 0 0 
65 0 0 0 0 0 0 0 0 0 
66 0 0 0 0 0 0 0 0 0 
67 0 0 0 0 0 0 0 0 0 
68 0 0 0 0 0 0 0 0 0 
69 0 0 0 0 0 0 0 0 0 
70 0 0 0 0 0 0 0 0 0 
#### Ma4n
Div CACTA Copia Gypsy unknow_LTR Mutator PIF_Harbinger Tc1_Mariner hAT helitron 
0 89882 33518 2990423 3555655 1819957 23193 80412 1803490 119108 
1 22575 7618 540741 752515 462961 5593 7103 816243 14245 
2 17257 6518 456605 400048 414733 2666 18544 1234866 16904 
3 24757 6833 698435 432843 391067 3439 12523 1530437 41358 
4 28409 9061 866024 341825 417711 20784 25795 1044202 37125 
5 22162 13156 577553 434964 464369 22865 17419 947058 45257 
6 34031 18449 495717 364707 553313 15198 22003 1015160 50558 
7 45816 11556 470451 290154 776639 19284 22758 1086285 66443 
8 63287 13540 405437 306964 2186234 16451 26203 1013017 40978 
9 55810 12399 276374 327642 1816027 24715 33866 1100906 50563 
10 43447 6126 316783 212892 1402704 26052 44040 1705999 111571 
11 33325 6948 226422 210226 1236763 24248 30228 1105932 37274 
12 41346 6835 171831 281507 1117572 22763 29930 1069434 24439 
13 46243 8134 336001 279816 1051272 13941 35882 1056522 27872 
14 58833 1657 153681 247598 1062997 12934 26161 1044353 29782 
15 61940 2075 133612 258068 941300 14636 29427 1015275 29022 
16 70951 2152 210089 280024 1002350 16420 35677 1012098 34459 
17 61654 3772 164797 222729 970567 15405 31190 946316 37175 
18 51714 1737 154449 338820 902082 17022 32315 940338 56682 
19 54050 5417 110774 247402 982013 16610 32262 930851 59740 
20 60077 6027 106477 219936 1014764 19240 34543 928333 47518 
21 51129 4198 126684 216976 1128523 24853 28769 911487 52003 
22 45683 7154 128643 182521 1143074 24451 30128 857591 43812 
23 43856 7113 147805 140693 912826 26432 27394 811958 45710 
24 37823 5323 114256 145501 865745 32826 34336 784777 47963 
25 39568 4166 100833 137782 743340 21577 32361 794541 40274 
26 34182 3378 133012 149984 697580 16194 31291 765924 36788 
27 30066 2633 102135 101950 634276 15119 31547 751319 35326 
28 27721 4638 201114 93373 524326 20285 29964 601535 33324 
29 24978 2421 126976 77437 497831 17069 27666 576236 42740 
30 21535 155 231181 62767 479015 12953 27661 490721 50329 
31 21455 215 476756 60059 367024 17449 24255 316912 52131 
32 19002 2122 361801 46588 323879 13785 22077 332842 35288 
33 15800 3629 190390 34478 289570 14981 18439 253488 71099 
34 18254 446 218821 28762 302552 14602 13648 223396 33693 
35 18427 189 149837 30974 285895 10012 12520 191940 11391 
36 12570 0 196903 16346 216441 13707 7947 174491 16328 
37 9936 420 133299 15263 186750 9436 10482 116725 12743 
38 9827 0 120333 14006 138382 13819 4301 146450 13752 
39 9032 1916 132569 6621 146986 11137 5942 404138 3254 
40 3829 2496 86196 6306 139511 6087 3466 109011 4681 
41 4487 0 79571 5284 133696 3764 1039 95626 2077 
42 3215 0 40782 1812 121103 4709 1455 33070 8253 
43 2297 0 80101 1240 120920 3683 888 18626 8385 
44 2710 0 69406 832 97933 2510 1622 21537 6588 
45 1116 0 65814 616 59839 898 46 7503 1962 
46 1312 0 57506 134 30322 1149 213 4187 3683 
47 426 0 10349 989 15120 530 0 1672 261 
48 236 0 8557 329 4489 95 0 3939 0 
49 0 0 5860 83 3513 0 0 917 237 
50 306 385 598 0 993 361 0 544 474 
51 0 0 110 0 391 0 0 0 0 
52 307 0 0 0 30 0 0 242 0 
53 0 0 1040 0 0 0 0 0 0 
54 0 0 0 0 100 0 0 0 0 
55 0 0 0 229 0 0 0 0 0 
56 0 0 0 229 0 0 0 0 0 
57 0 0 0 0 0 0 0 0 0 
58 0 0 0 0 0 0 0 0 0 
59 0 0 0 0 0 0 0 0 0 
60 0 0 0 0 0 0 0 0 0 
61 0 0 0 0 0 0 0 0 0 
62 0 0 0 0 0 0 0 0 0 
63 0 0 0 0 0 0 0 0 0 
64 0 0 0 0 0 0 0 0 0 
65 0 0 0 0 0 0 0 0 0 
66 0 0 0 0 0 0 0 0 0 
67 0 0 0 0 0 0 0 0 0 
68 0 0 0 0 0 0 0 0 0 
69 0 0 0 0 0 0 0 0 0 
70 0 0 0 0 0 0 0 0 0 
#### Mg
Div CACTA Gypsy unknow_LTR Mutator Tc1_Mariner hAT helitron 
0 2527 92658 9863 32655 2638 48298 23736 
1 0 5208 0 1065 0 8919 370 
2 0 2085 0 814 0 12504 0 
3 0 2869 0 1862 0 3912 0 
4 0 1693 0 3257 0 2916 0 
5 0 4244 0 5239 0 1679 78 
6 0 440 0 2955 0 1941 469 
7 43 0 0 919 0 4613 0 
8 498 1169 0 303 0 4113 54 
9 413 371 0 1961 0 3002 0 
10 126 292 0 3150 0 3464 85 
11 1813 1229 0 1939 0 3288 85 
12 1433 459 0 1647 0 1898 0 
13 1001 332 0 3800 0 3559 0 
14 720 473 0 2947 0 3538 0 
15 1249 1478 0 2422 0 4850 221 
16 101 1595 0 3254 0 2658 222 
17 807 785 0 1607 0 4033 460 
18 377 1732 0 4432 0 3976 514 
19 107 1525 0 1817 0 2142 282 
20 71 1354 0 500 0 2541 152 
21 580 1811 0 1852 0 3191 0 
22 0 1394 0 1429 0 2721 0 
23 208 1598 0 2575 0 3431 0 
24 379 420 0 1663 0 1937 56 
25 205 638 0 3134 0 2695 198 
26 401 814 0 5161 0 3010 0 
27 663 760 0 4689 0 1952 0 
28 80 460 0 6980 0 1694 0 
29 1216 74 0 4279 0 801 0 
30 131 652 102 2781 0 1891 0 
31 401 75 0 2180 0 917 275 
32 468 213 0 5094 0 602 490 
33 0 0 0 3041 0 996 1389 
34 86 0 0 2448 0 1041 0 
35 116 0 0 3992 0 298 261 
36 209 0 0 4944 0 118 396 
37 0 275 0 6523 0 131 0 
38 18 0 0 549 0 471 0 
39 0 0 0 628 0 361 0 
40 0 4093 0 2093 0 148 0 
41 0 2695 0 2741 0 29 0 
42 0 580 0 841 0 487 251 
43 0 0 0 0 0 163 0 
44 0 0 0 0 0 0 0 
45 0 0 0 0 0 0 0 
46 0 0 0 0 0 0 0 
47 0 0 0 0 0 0 0 
48 0 0 0 0 0 0 0 
49 0 0 0 0 0 57 0 
50 0 0 0 0 0 0 0 
51 0 0 0 0 0 0 0 
52 0 0 0 0 0 0 0 
53 0 0 0 0 0 0 0 
54 0 0 0 0 0 0 0 
55 0 0 0 0 0 0 0 
56 0 0 0 0 0 0 0 
57 0 0 0 0 0 0 0 
58 0 0 0 0 0 0 0 
59 0 0 0 0 0 0 0 
60 0 0 0 0 0 0 0 
61 0 0 0 0 0 0 0 
62 0 0 0 0 0 0 0 
63 0 0 0 0 0 0 0 
64 0 0 0 0 0 0 0 
65 0 0 0 0 0 0 0 
66 0 0 0 0 0 0 0 
67 0 0 0 0 0 0 0 
68 0 0 0 0 0 0 0 
69 0 0 0 0 0 0 0 
70 0 0 0 0 0 0 0 
#### Mi_A1
Div CACTA Copia Gypsy unknow_LTR Mutator PIF_Harbinger Tc1_Mariner hAT helitron 
0 17114 0 618922 303810 506360 15332 7902 421396 39283 
1 7464 58 102415 45019 107297 1272 2077 158675 15877 
2 2511 0 65368 101162 209971 5071 7421 160524 5072 
3 2789 250 60768 48221 284041 4068 508 175148 17356 
4 2533 389 73254 47527 113834 1798 1239 161448 16121 
5 3352 1031 92799 89922 92021 2342 37 162775 39397 
6 6362 0 66977 76643 91593 840 453 197172 15365 
7 11110 0 61470 63703 100185 462 186 232889 23499 
8 8031 37 40260 92135 117288 1906 654 194149 15096 
9 14431 359 76019 75846 115783 724 274 231182 11009 
10 24158 0 32448 90074 223174 2691 244 250960 13107 
11 14633 0 28763 149801 181930 1759 769 238966 14641 
12 25625 0 40699 64932 214736 4327 691 234735 15385 
13 20719 0 41059 56629 185232 3072 1175 257198 19640 
14 15052 0 39836 44104 348494 3211 985 250302 20620 
15 12668 433 41982 70185 209466 3753 940 249695 23562 
16 10542 0 47853 89362 231802 3747 841 244976 28036 
17 12492 0 37740 92538 214492 2875 2055 229400 26900 
18 14734 0 44608 69871 224522 3698 470 235407 24003 
19 12676 0 32125 59740 253201 3311 1700 211211 25417 
20 13055 135 28326 37055 200015 5165 2365 208907 22041 
21 14081 0 29137 134334 209891 4401 1925 190654 21949 
22 13771 489 22895 60484 178248 4874 1620 183009 18899 
23 14581 0 30758 67419 172112 4317 1410 200821 17007 
24 13443 0 39210 55661 178029 3185 522 175146 26540 
25 14771 0 17518 47066 191776 4891 1286 153975 15142 
26 14889 0 14238 31271 191271 3202 1697 136220 12107 
27 16010 0 12412 33325 145220 4301 315 126354 17454 
28 14115 0 12791 30725 157240 4813 994 114196 20535 
29 13812 0 11207 24906 139886 3453 467 94782 15847 
30 12037 0 37195 48447 119435 2903 777 82954 12799 
31 9155 0 26269 16770 113637 3463 412 59836 8849 
32 13143 0 25622 11317 88927 3722 874 48905 6479 
33 13488 0 18191 14963 84120 2486 665 49493 6320 
34 13805 0 7555 11941 92196 3541 166 24453 3685 
35 10044 0 5579 24255 134767 3940 162 29503 3640 
36 5905 0 13993 43527 202893 4116 201 19489 3585 
37 5943 0 19670 12112 323950 2594 353 15531 2386 
38 4025 0 11143 32501 160437 2598 28 15983 2091 
39 2052 0 14375 23616 104618 1932 362 10402 1500 
40 1283 0 16546 19704 71859 2457 26 10396 817 
41 897 0 21258 53203 41880 1720 0 4016 514 
42 922 0 7360 38609 37148 927 0 5783 163 
43 1068 0 5966 23076 21829 485 0 2336 151 
44 871 0 7670 22725 4555 762 0 3683 405 
45 0 0 1750 12533 2387 0 0 3003 0 
46 0 0 4426 12606 501 251 0 902 0 
47 0 0 2029 892 154 0 0 168 0 
48 178 0 1817 0 1040 0 0 288 95 
49 0 0 983 383 328 0 0 371 0 
50 0 0 700 310 452 0 0 209 0 
51 0 0 0 566 122 0 0 0 0 
52 0 0 0 149 0 0 0 0 0 
53 0 0 0 0 0 0 0 0 0 
54 0 0 0 0 0 0 0 0 0 
55 0 0 0 0 0 0 0 0 0 
56 0 0 0 0 0 0 0 0 0 
57 0 0 0 0 0 0 0 0 0 
58 0 0 0 0 0 0 0 0 0 
59 0 0 0 0 0 0 0 0 0 
60 0 0 0 0 0 0 0 0 0 
61 0 0 0 0 0 0 0 0 0 
62 0 0 0 0 0 0 0 0 0 
63 0 0 0 0 0 0 0 0 0 
64 0 0 0 0 0 0 0 0 0 
65 0 0 0 0 0 0 0 0 0 
66 0 0 0 0 0 0 0 0 0 
67 0 0 0 0 0 0 0 0 0 
68 0 0 0 0 0 0 0 0 0 
69 0 0 0 0 0 0 0 0 0 
70 0 0 0 0 0 0 0 0 0 
#### Mi_A2
Div CACTA Copia Gypsy unknow_LTR Mutator PIF_Harbinger Tc1_Mariner hAT helitron 
0 30636 3074 477302 314990 342284 15130 6322 387596 23741 
1 1626 0 54601 31313 90458 823 1441 130485 11141 
2 1434 0 54562 67023 89046 8429 2368 144042 4689 
3 2018 162 57192 40826 85987 2713 2499 158904 18787 
4 3695 389 68360 40184 67627 2063 1033 134922 22237 
5 4148 0 83403 95980 75804 1717 741 155195 26675 
6 3738 0 63636 78780 82584 929 339 178271 17425 
7 10119 0 42007 57651 81856 1568 1101 191084 18534 
8 7364 422 56198 93322 116225 1651 1749 191110 15202 
9 12179 189 20934 103736 104845 3377 1314 201990 12640 
10 11158 0 24250 59940 185063 2808 314 222787 12853 
11 10942 0 22142 112747 160182 2214 701 215055 12893 
12 16211 0 33653 56535 169398 2849 817 213581 17591 
13 14604 0 34713 46293 184962 1899 811 236123 16182 
14 12002 270 36138 37576 256959 3570 820 254581 19225 
15 10359 433 34778 60906 182048 2705 679 237743 22538 
16 10977 0 40310 53292 184477 3582 1237 230170 21232 
17 12628 0 31162 74156 179082 3024 979 214966 29314 
18 12883 0 36261 54790 191563 4093 1577 225992 26979 
19 8817 0 28555 47806 216899 3493 1925 200001 26426 
20 11409 135 28273 34042 175989 5752 1432 194297 26924 
21 12766 0 25444 92965 165593 3280 1388 191668 20431 
22 12210 489 24308 53411 165592 3753 1770 186317 20587 
23 13401 0 26028 68256 146957 3209 2368 179120 14915 
24 11919 0 30841 42675 155382 3608 952 162983 19887 
25 15174 0 24063 34974 154494 5180 1800 153819 33638 
26 14889 0 12756 26598 152574 3451 1725 124958 35638 
27 13186 0 10218 33878 134774 3043 842 123150 34491 
28 13297 0 16982 25599 135556 5170 686 95335 16119 
29 12306 0 14427 20605 131364 3694 758 88553 10231 
30 11690 0 28925 24819 102259 3438 216 75547 9592 
31 9735 0 19605 11866 104808 3669 705 73712 7470 
32 7129 0 35642 12524 74116 3460 713 56559 6076 
33 10860 0 20985 9500 63353 2986 570 59828 3776 
34 9953 0 8513 10186 49821 2875 287 43552 3853 
35 5601 0 4473 9988 56713 4837 115 34360 2745 
36 3607 0 5346 20355 62508 5335 32 19717 3371 
37 3485 0 9667 10497 106586 2354 538 14757 1751 
38 2538 0 3913 18637 65846 2855 0 17007 1352 
39 1781 0 6863 21627 61061 1565 239 10285 1626 
40 1475 0 8343 15120 42213 1228 26 11194 1110 
41 594 0 10245 38647 37091 1680 0 4961 501 
42 680 0 7660 28922 29655 411 0 3338 95 
43 242 0 1583 20208 27534 729 0 3119 98 
44 223 0 7442 13711 2882 618 0 3631 18 
45 0 0 2689 13420 1285 0 0 1188 0 
46 0 0 2612 3866 161 0 0 334 0 
47 0 0 831 562 0 130 0 594 0 
48 0 0 0 237 4510 196 0 775 0 
49 0 0 802 392 760 0 0 21 0 
50 179 0 0 0 396 0 0 47 0 
51 0 0 0 566 0 0 0 70 0 
52 0 0 0 0 0 0 0 0 0 
53 0 0 0 0 0 0 0 0 0 
54 0 0 0 0 99 0 0 265 0 
55 0 0 0 383 0 0 0 0 0 
56 0 0 0 0 0 0 0 0 0 
57 0 0 0 0 0 0 0 0 0 
58 0 0 0 0 0 0 0 0 0 
59 0 0 0 0 0 0 0 0 0 
60 0 0 0 0 0 0 0 0 0 
61 0 0 0 0 0 0 0 0 0 
62 0 0 0 0 0 0 0 0 0 
63 0 0 0 0 0 0 0 0 0 
64 0 0 0 0 0 0 0 0 0 
65 0 0 0 0 0 0 0 0 0 
66 0 0 0 0 0 0 0 0 0 
67 0 0 0 0 0 0 0 0 0 
68 0 0 0 0 0 0 0 0 0 
69 0 0 0 0 0 0 0 0 0 
70 0 0 0 0 0 0 0 0 0 
#### Mi_B1
Div CACTA Copia Gypsy unknow_LTR Mutator PIF_Harbinger Tc1_Mariner hAT helitron 
0 19036 0 593572 287953 384142 4693 4318 396594 64440 
1 2076 0 125239 29775 72430 1134 2306 151995 15227 
2 1637 0 121966 118926 64066 5067 3410 115633 3431 
3 2010 0 84211 65419 70638 4386 32 141670 8339 
4 3205 0 104347 69770 61660 2680 735 107500 12966 
5 3847 0 38449 67222 79927 1349 1637 122361 14532 
6 3074 247 44537 62375 67293 3556 441 149536 11135 
7 6310 18 27782 69605 82061 1426 2911 158018 16176 
8 7616 0 81076 52371 91702 1413 3996 204999 12120 
9 16837 572 42350 70041 100280 1079 412 204828 13874 
10 4193 761 46464 49190 176231 3707 998 221821 9993 
11 7770 0 24597 67165 123341 2950 1250 188357 20769 
12 13129 0 35984 60474 152144 2322 561 204905 9739 
13 13742 0 34842 35126 148654 3403 887 217207 19185 
14 15747 225 33931 41557 228040 4447 446 216260 30320 
15 14726 0 35254 58191 152595 3068 927 210972 33827 
16 11498 0 31455 38308 162044 3559 1012 213580 30835 
17 14308 0 37060 48430 166350 3488 2220 211885 28460 
18 8494 0 38010 28042 182032 4824 1895 221607 29445 
19 11197 0 28224 30346 201988 4115 1533 199247 26644 
20 12246 0 25943 30019 176525 3506 2506 178382 51277 
21 12619 0 23966 87536 161896 3835 1931 176242 20422 
22 10811 0 23907 39286 159501 3471 2498 164419 14225 
23 15180 0 23799 45116 160242 3846 1989 155417 16098 
24 14648 0 28283 38974 145968 4653 1490 144381 13038 
25 14112 0 14370 32096 158057 3405 824 127718 16119 
26 10175 0 12395 29227 126420 4087 1132 122054 24498 
27 13716 0 13117 35323 123630 3696 773 119961 10602 
28 12067 0 11808 28205 123448 2695 633 100934 14359 
29 12355 0 10896 13623 122012 2636 333 129652 9385 
30 10409 0 10110 19363 103919 2238 385 73191 11189 
31 7648 0 16584 11489 92064 2844 548 58489 8084 
32 17484 0 14629 18907 69740 3845 175 46040 9303 
33 7683 0 19191 11322 83112 2394 681 50800 5938 
34 9881 0 18881 20130 101506 3525 364 47900 4748 
35 8344 196 21046 9115 125143 4639 129 33482 3676 
36 4606 0 15639 15195 135811 3349 144 26192 2250 
37 2368 0 12798 15670 467519 1726 0 24154 2165 
38 1822 0 13494 8895 105296 2065 176 19130 1303 
39 4429 0 22262 9967 108714 1417 139 13919 1146 
40 570 0 12054 23333 51344 3076 0 9341 1559 
41 679 0 12031 20530 31469 1250 0 5845 446 
42 923 0 6763 9673 12027 1037 0 4780 255 
43 0 0 13544 9239 7005 913 0 8201 347 
44 323 0 5275 16059 3681 935 0 2027 24 
45 170 0 1049 8123 763 55 0 888 241 
46 0 0 1319 525 193 0 0 460 0 
47 0 0 206 2178 52 234 0 319 86 
48 0 0 603 1777 2170 436 0 71 0 
49 0 0 0 29 535 0 0 121 0 
50 0 0 0 0 241 0 0 0 0 
51 0 0 86 0 0 0 0 0 0 
52 0 0 0 382 0 0 0 0 0 
53 0 0 0 0 0 0 0 0 0 
54 0 0 0 0 0 0 0 0 0 
55 0 0 0 0 0 0 0 0 0 
56 0 0 0 0 0 0 0 0 0 
57 0 0 0 0 0 0 0 0 0 
58 0 0 0 0 0 0 0 0 0 
59 0 0 0 0 0 0 0 0 0 
60 0 0 0 0 0 0 0 0 0 
61 0 0 0 0 0 0 0 0 0 
62 0 0 0 0 0 0 0 0 0 
63 0 0 0 0 0 0 0 0 0 
64 0 0 0 0 0 0 0 0 0 
65 0 0 0 0 0 0 0 0 0 
66 0 0 0 0 0 0 0 0 0 
67 0 0 0 0 0 0 0 0 0 
68 0 0 0 0 0 0 0 0 0 
69 0 0 0 0 0 0 0 0 0 
70 0 0 0 0 0 0 0 0 0 
#### Mi
Div CACTA Copia Gypsy unknow_LTR Mutator PIF_Harbinger Tc1_Mariner hAT helitron 
0 66786 3074 1774214 909151 1247747 35155 18542 1219460 127667 
1 11247 58 280189 108353 274272 3229 5824 445117 42454 
2 5582 0 257196 293266 371709 18567 13199 424142 13299 
3 6817 412 210973 159302 442455 11167 3039 479146 44745 
4 9477 778 241579 159587 245231 7226 3007 408198 51475 
5 11391 1031 220356 260093 250586 5408 2455 443521 80701 
6 13174 247 175904 218127 244426 5325 1233 528054 43925 
7 27539 18 142846 191538 265455 3456 4198 587363 58299 
8 23011 459 189847 238087 328187 4970 6399 598767 42418 
9 43447 1120 136308 258460 322876 5180 2000 642939 37784 
10 39509 761 103528 200700 587397 9206 1556 705417 36057 
11 33707 0 76644 336320 471300 6935 2720 647342 48751 
12 57472 0 111321 188144 533887 9758 2069 659271 43029 
13 49265 0 111118 142916 525502 8374 2873 718218 56158 
14 43064 495 110857 122898 832384 11228 2251 731056 71068 
15 38334 866 113256 194648 539062 9944 2546 704921 80151 
16 33440 0 121444 176701 583030 10970 3090 696498 80568 
17 39583 0 107971 214835 572598 9641 5254 661676 85437 
18 37578 0 122645 158347 602823 12856 3942 690039 81161 
19 33190 0 91398 139248 668433 11246 5252 617465 79640 
20 37567 270 83866 101003 558349 14423 6345 584896 102915 
21 39839 0 79456 320940 545541 11609 5267 563126 63866 
22 37529 978 72389 155508 507759 12214 5888 537812 55034 
23 43655 0 87880 182537 475372 11623 5780 538102 48365 
24 39899 0 99996 139141 474376 11481 2964 487433 59884 
25 44150 0 56964 115874 524458 13815 3910 439856 64793 
26 40177 0 39663 87043 464653 10740 4554 385115 73453 
27 43697 0 36161 104467 410136 11224 1930 376883 62750 
28 40022 0 40015 94010 418112 12678 2313 311480 51165 
29 39233 0 34759 60332 395429 9783 1558 315030 35598 
30 34444 0 78414 95115 326441 8579 1378 233753 33799 
31 26673 0 62590 38143 306579 9976 1665 193641 24887 
32 38209 0 76946 44566 237298 11348 1762 153539 21954 
33 32187 0 58554 33429 232142 8037 1916 161028 16344 
34 34168 0 35032 46568 243709 9846 817 116322 12293 
35 23989 196 31250 43431 318208 13635 406 97714 10104 
36 14130 0 34978 81588 401791 13067 377 65911 9298 
37 10592 0 42190 38995 898740 6895 891 54756 6302 
38 8070 0 28550 60000 331752 7518 204 52601 4988 
39 7106 0 43578 56540 275528 4914 848 34704 4272 
40 4070 0 36959 58157 166002 6936 52 31514 3396 
41 2170 0 43534 113998 110945 4650 0 14822 1461 
42 2525 0 21783 77204 78985 2375 0 13901 513 
43 1310 0 21261 52523 56351 2127 0 13779 596 
44 1417 0 20387 56467 11332 2315 0 9341 447 
45 170 0 5488 33170 4435 55 0 5079 241 
46 0 0 8357 17319 855 251 0 1696 0 
47 0 0 3066 3632 206 364 0 1219 86 
48 178 0 2420 2014 7980 632 0 1134 95 
49 0 0 1785 804 1464 0 0 513 0 
50 179 0 700 310 1089 0 0 256 0 
51 0 0 86 1132 122 0 0 70 0 
52 0 0 0 531 0 0 0 0 0 
53 0 0 0 0 0 0 0 0 0 
54 0 0 0 0 99 0 0 265 0 
55 0 0 0 383 0 0 0 0 0 
56 0 0 0 0 0 0 0 0 0 
57 0 0 0 0 0 0 0 0 0 
58 0 0 0 0 0 0 0 0 0 
59 0 0 0 0 0 0 0 0 0 
60 0 0 0 0 0 0 0 0 0 
61 0 0 0 0 0 0 0 0 0 
62 0 0 0 0 0 0 0 0 0 
63 0 0 0 0 0 0 0 0 0 
64 0 0 0 0 0 0 0 0 0 
65 0 0 0 0 0 0 0 0 0 
66 0 0 0 0 0 0 0 0 0 
67 0 0 0 0 0 0 0 0 0 
68 0 0 0 0 0 0 0 0 0 
69 0 0 0 0 0 0 0 0 0 
70 0 0 0 0 0 0 0 0 0 
#### Mj_A1
Div CACTA Copia Gypsy unknow_LTR Mutator PIF_Harbinger Tc1_Mariner hAT helitron 
0 17491 3760 639781 521943 270470 13485 7340 400017 10226 
1 5110 0 136937 218145 41465 908 548 165728 14276 
2 1010 1628 99070 78217 87175 1701 1019 149114 8357 
3 1037 726 132718 224446 92935 5475 1615 161658 16640 
4 14264 3053 150058 176996 94624 3015 2250 202264 31122 
5 9507 2720 156185 123554 154485 4533 5770 216330 20925 
6 9312 1959 62768 86628 412742 877 4562 243585 19558 
7 9764 7307 50706 81153 235207 618 1331 240486 26034 
8 9506 2088 75498 58941 158693 1771 6790 277261 27792 
9 8178 410 50032 61363 166091 2474 16581 264345 22684 
10 10571 220 57356 60475 181487 5454 8279 264509 22170 
11 9821 1512 86588 47064 183919 3306 3463 263659 19999 
12 11275 1646 83329 38341 214729 3976 3399 247333 17305 
13 13523 795 54414 40618 244664 3507 4123 238476 27891 
14 12640 423 48360 41616 290649 8560 2781 241242 22709 
15 17089 0 61678 41435 335946 3963 2445 241298 20844 
16 22992 1008 45840 37992 301454 4972 3089 238187 33445 
17 22130 259 41715 44690 281088 5468 2478 218519 27813 
18 19180 229 40421 32527 308415 4049 2240 242810 20724 
19 16370 606 32983 32520 275461 4099 2383 216594 20569 
20 18174 410 29528 30807 215666 8028 3303 225778 23010 
21 21273 1794 30817 29918 226154 5229 3322 222614 18115 
22 23084 1894 37449 25089 191370 5687 2388 202738 23770 
23 25460 66 34203 22514 218922 7025 1354 182085 29463 
24 18606 1544 32562 24590 203371 5816 1904 179633 24655 
25 17066 836 39523 20882 176847 7618 2574 166868 23174 
26 18784 181 48946 22642 225667 8784 1497 144423 15026 
27 19104 61 30142 16056 161791 6753 1482 136363 14680 
28 15359 241 77350 10929 169936 2867 788 105455 9329 
29 12026 187 39123 12736 159816 4608 1878 93315 8031 
30 11868 0 40349 12229 124323 3209 918 76788 6344 
31 18371 404 101567 9732 156024 2761 856 66436 8064 
32 12089 394 52573 11014 117680 2002 422 51496 12561 
33 8792 0 26076 4159 78245 2730 242 48661 25759 
34 18582 83 32528 6553 86555 1418 427 28181 8469 
35 5822 81 27314 4531 54357 1106 112 37115 19193 
36 5764 0 28216 1944 54151 1508 0 20682 6024 
37 1708 0 26174 4055 38902 2162 85 17206 2285 
38 1569 0 17505 1872 37362 1043 253 12457 1809 
39 1556 77 13060 1870 29770 1173 364 14255 1702 
40 776 591 16600 857 26560 1496 0 9617 946 
41 1368 0 15191 1896 17417 881 0 6034 376 
42 541 0 14324 1774 25454 428 65 3675 528 
43 80 0 18301 142 24158 620 0 2683 338 
44 0 0 9258 2603 42860 375 0 1994 188 
45 33 0 1864 411 15740 153 0 1911 26 
46 392 0 1107 0 10875 60 0 1168 0 
47 258 0 470 0 10651 0 0 233 133 
48 0 0 1932 0 4827 0 0 1443 0 
49 179 0 2698 0 1365 0 0 0 237 
50 0 0 223 68 358 0 0 0 239 
51 0 0 221 0 0 0 0 0 0 
52 0 0 2770 0 0 0 0 0 0 
53 110 0 0 0 0 0 0 23 0 
54 0 0 0 0 0 0 155 0 0 
55 0 0 0 0 0 0 0 0 0 
56 0 0 0 34 0 0 0 0 0 
57 0 0 0 0 0 0 0 0 0 
58 0 0 0 0 0 0 0 0 0 
59 0 0 0 0 0 0 0 0 0 
60 0 0 0 0 0 0 0 0 0 
61 0 0 0 0 0 0 0 0 0 
62 0 0 0 0 0 0 0 0 0 
63 0 0 0 0 0 0 0 0 0 
64 0 0 0 0 0 0 0 0 0 
65 0 0 0 0 0 0 0 0 0 
66 0 0 0 0 0 0 0 0 0 
67 0 0 0 0 0 0 0 0 0 
68 0 0 0 0 0 0 0 0 0 
69 0 0 0 0 0 0 0 0 0 
70 0 0 0 0 0 0 0 0 0 
#### Mj_A2
Div CACTA Copia Gypsy unknow_LTR Mutator PIF_Harbinger Tc1_Mariner hAT helitron 
0 22405 4787 550843 245596 193179 6340 14400 401500 11358 
1 6623 0 77899 107009 41271 1317 248 135568 3724 
2 4204 285 71062 73550 55212 1444 3324 127018 4346 
3 4292 728 125657 174941 60954 4823 576 168386 22320 
4 4017 1499 124825 111170 71074 5812 2654 196289 33392 
5 10778 1391 156653 55670 116658 3203 1956 213259 23428 
6 11271 5856 72654 52526 153299 3981 4215 211962 24739 
7 12619 4028 45557 47853 156585 2718 2545 226074 39113 
8 13757 1492 80683 52182 140777 5211 12209 266535 67395 
9 7008 4191 41646 63926 150611 2166 12455 245365 36576 
10 8365 133 33099 50703 129697 5249 9591 258275 33440 
11 7572 1334 56817 39655 142460 4643 3247 242839 42149 
12 8617 438 38660 43169 180947 3134 4737 239698 19037 
13 11859 489 21260 36656 213197 4936 2555 227409 18374 
14 12113 226 33207 32933 225509 5417 4117 237386 14304 
15 14757 1543 32802 40414 223191 4575 2629 228593 19852 
16 18567 231 26226 34240 221854 5383 2493 224925 27125 
17 16970 922 27317 37996 219000 6273 3352 221172 23004 
18 16868 542 34573 32216 241356 5230 2222 231434 20569 
19 15649 521 25988 29495 186813 4703 2656 232939 18059 
20 21773 1862 23954 28462 189769 6861 2751 221763 20169 
21 17206 119 25414 28627 187454 6690 2223 224406 21383 
22 19053 3747 33067 21805 175022 7102 1934 193697 18161 
23 21559 1353 25831 25276 186895 7825 2073 180207 23542 
24 20386 2443 28548 23541 195177 6020 3407 177857 19574 
25 16046 1379 37606 19979 168942 4393 1205 158720 22367 
26 17814 656 26473 19011 157175 7541 1815 141016 17221 
27 14760 821 23573 15861 142386 5720 1531 132924 14109 
28 16075 335 71115 12872 144991 5245 1447 106858 11101 
29 10661 79 26889 11227 140141 3204 1343 99704 9110 
30 11654 77 42016 8124 122434 1872 644 79361 7851 
31 14128 0 77608 9806 116728 1656 407 59255 6807 
32 5585 0 42315 8615 124491 3704 270 52817 4012 
33 5431 0 17345 4752 96615 2817 433 39573 3515 
34 12080 0 36179 4302 86882 1699 143 32352 3269 
35 3513 81 24634 2788 58966 3258 153 33181 3722 
36 5724 0 22644 6300 51729 1851 0 17980 1531 
37 3008 0 24052 3373 43871 2379 85 19453 1813 
38 1570 0 26527 1712 29135 2414 0 16910 877 
39 1328 775 20971 2195 30717 1428 326 12217 1886 
40 974 591 21521 1436 24200 753 358 8122 422 
41 531 0 20946 448 18271 536 0 4377 24 
42 913 0 15432 1057 25013 150 404 4699 326 
43 496 0 13186 1337 18604 371 155 2623 108 
44 156 0 10856 3149 33306 160 0 2226 6 
45 10 0 4807 685 17819 161 0 165 1 
46 51 0 953 0 11441 175 0 1466 0 
47 138 0 3673 34 7460 0 0 550 0 
48 0 0 765 0 6895 0 0 564 0 
49 494 0 2904 112 1136 0 0 664 0 
50 17 0 223 0 270 0 0 0 473 
51 0 0 303 0 511 0 0 83 0 
52 0 0 1380 0 0 0 0 303 0 
53 0 0 1031 0 0 0 0 0 0 
54 0 0 0 0 0 0 0 0 0 
55 0 0 0 34 0 0 0 0 0 
56 0 0 0 0 0 0 0 0 0 
57 0 0 0 0 0 0 0 0 0 
58 0 0 0 0 0 0 0 0 0 
59 0 0 0 0 0 0 0 0 0 
60 0 0 0 0 0 0 0 0 0 
61 0 0 0 0 0 0 0 0 0 
62 0 0 0 0 0 0 0 0 0 
63 0 0 0 0 0 0 0 0 0 
64 0 0 0 0 0 0 0 0 0 
65 0 0 0 0 0 0 0 0 0 
66 0 0 0 0 0 0 0 0 0 
67 0 0 0 0 0 0 0 0 0 
68 0 0 0 0 0 0 0 0 0 
69 0 0 0 0 0 0 0 0 0 
70 0 0 0 0 0 0 0 0 0 
#### Mj_B1
Div CACTA Copia Gypsy unknow_LTR Mutator PIF_Harbinger Tc1_Mariner hAT helitron 
0 12174 423 684340 151855 340023 15968 10885 418581 84564 
1 9231 111 153363 59933 103890 3574 1487 214403 10411 
2 6667 521 223110 83123 82527 4217 4086 152398 13984 
3 3057 921 164545 71233 70570 3909 2581 147777 22561 
4 6791 0 237212 64726 95783 3123 6066 175040 21220 
5 6360 1749 106545 74139 123190 6234 5604 202481 24173 
6 4352 2378 99332 80218 215058 3643 2827 182908 36212 
7 6190 0 76833 53816 160729 5642 4079 183095 22414 
8 4138 802 60638 45719 124859 3843 5633 206274 31148 
9 9571 1969 54515 26547 130780 4269 13162 196574 26886 
10 6862 609 37811 38530 166428 3025 5191 211214 39989 
11 6681 2492 45132 26953 163231 2300 2348 217113 13545 
12 9737 515 49088 33472 215927 4288 1858 218908 13537 
13 8720 247 34493 32627 272713 5354 1209 204216 15395 
14 10686 147 34259 26526 281683 5721 1340 231599 18422 
15 11888 1174 25016 37411 283700 4353 2002 212087 15074 
16 15672 191 34351 38931 225193 5416 1495 196866 23618 
17 13632 0 26127 30133 263774 4358 2482 211966 20294 
18 15989 544 33707 27125 265924 3667 3028 195648 19080 
19 15539 493 28389 31297 214697 5836 3626 193290 19860 
20 19237 1099 23490 22044 205486 5828 2831 191258 17743 
21 18636 643 30560 25518 186813 5029 3993 185543 29723 
22 17138 825 22142 21170 178061 6473 2835 172997 17808 
23 16833 663 23312 19282 180271 8559 1280 159177 12918 
24 14372 285 47391 16538 160687 6309 2750 150600 16086 
25 16013 0 62197 21846 169077 6112 1689 153523 15004 
26 12345 323 42696 17702 176564 6707 1149 147981 14210 
27 18017 61 39962 17696 147488 4415 1392 116114 12580 
28 9819 707 62185 11018 145347 5157 1010 100400 9928 
29 13500 708 26875 7793 125950 5257 790 86906 7190 
30 6162 170 11606 11490 109359 3751 799 76075 7052 
31 10451 694 89494 4861 154345 3507 656 63494 7098 
32 8499 0 61630 5752 90488 2029 682 54045 39889 
33 10847 0 21282 3476 77982 2472 75 43887 4380 
34 15790 0 19203 3642 71997 2485 694 38103 4358 
35 3089 0 13523 2216 65910 1682 268 28180 3359 
36 3371 0 32363 2323 64321 2055 239 22139 2917 
37 3734 0 36402 3544 45353 1049 14 18372 1557 
38 1748 0 17058 2354 35006 1965 306 8988 2559 
39 1125 77 17218 2230 44991 2322 23 8605 867 
40 968 0 14467 1241 23307 1051 397 12366 66 
41 782 0 17092 1338 27205 565 0 10855 344 
42 466 0 3680 637 28253 338 0 5200 187 
43 77 0 17451 533 23708 168 0 3057 0 
44 458 0 6148 25 32373 177 0 2858 0 
45 366 0 2931 0 18033 0 0 4770 0 
46 157 0 3301 83 24986 0 0 727 0 
47 27 0 5695 0 13784 48 0 2754 0 
48 119 0 677 106 4929 0 0 2415 0 
49 0 0 909 1137 332 0 0 0 471 
50 535 0 0 0 1219 0 0 0 471 
51 0 0 418 0 458 0 0 0 0 
52 0 0 958 0 0 0 0 0 0 
53 0 0 0 0 0 0 0 0 0 
54 0 0 0 0 0 0 0 0 0 
55 0 0 0 0 0 0 0 0 0 
56 0 0 0 0 0 0 0 0 0 
57 0 0 0 0 0 0 0 0 0 
58 0 0 0 0 0 0 0 0 0 
59 0 0 0 0 0 0 0 0 0 
60 0 0 0 0 0 0 0 0 0 
61 0 0 0 0 0 0 0 0 0 
62 0 0 0 0 0 0 0 0 0 
63 0 0 0 0 0 0 0 0 0 
64 0 0 0 0 0 0 0 0 0 
65 0 0 0 0 0 0 0 0 0 
66 0 0 0 0 0 0 0 0 0 
67 0 0 0 0 0 0 0 0 0 
68 0 0 0 0 0 0 0 0 0 
69 0 0 0 0 0 0 0 0 0 
70 0 0 0 0 0 0 0 0 0 
#### Mj_B2
Div CACTA Copia Gypsy unknow_LTR Mutator PIF_Harbinger Tc1_Mariner hAT helitron 
0 18475 6020 666206 246864 320636 18986 25835 577688 106274 
1 10249 1484 157727 331804 120848 2677 3213 287133 19708 
2 10258 3009 176410 72395 84113 2395 7622 180454 32531 
3 7205 949 191587 195118 73627 4543 4490 169957 21613 
4 7553 382 211296 151130 83041 5180 5389 180607 16010 
5 5076 386 163861 214534 121165 2579 5873 223756 19292 
6 3350 1784 67209 66259 371713 3559 4553 180695 24751 
7 4909 765 141956 85409 138410 4380 2800 214888 25239 
8 5818 243 82591 44372 128563 3674 4496 210869 13862 
9 9548 691 59383 46123 119513 2209 13201 220473 39655 
10 7340 352 49860 33444 118584 1818 10733 224324 44594 
11 8927 1024 42068 42100 135626 3880 2954 213429 19085 
12 7708 1185 48721 33237 161838 4153 1961 223852 15584 
13 9078 240 38836 31522 166056 6146 2479 216369 17319 
14 15667 143 36920 50023 184269 5497 1611 222951 16547 
15 15807 190 37100 35571 180494 4553 1687 219791 16726 
16 19571 770 39635 37733 156562 4613 2169 212820 17291 
17 22246 720 36550 44603 159969 7371 1750 198312 23203 
18 15943 721 34573 29642 162066 3968 2636 212190 17407 
19 18324 326 30504 23155 167051 7208 2571 194386 19777 
20 16109 1097 23841 32419 167195 7184 5390 197528 20703 
21 21395 395 25821 23001 170036 5628 3770 196863 16602 
22 20291 687 23855 23201 168990 5906 3730 182671 16067 
23 12782 1337 53799 18518 158556 6448 2082 166670 19391 
24 17301 1140 36397 23962 161623 5918 2687 166473 15081 
25 17758 927 37964 13586 168971 6907 1197 139506 13827 
26 14555 288 29903 19381 148602 6525 1404 127184 12218 
27 18364 527 62596 19526 129276 4152 1117 123021 11768 
28 14646 333 50252 20557 121127 4905 1440 93524 10874 
29 9168 0 48274 11534 103609 4064 1005 87018 7945 
30 7538 0 17076 7080 102943 3456 680 83036 6278 
31 6180 0 38447 6471 82441 2753 500 60903 4259 
32 8578 0 20664 7196 74137 3019 1285 53128 4266 
33 8085 258 33672 3799 52955 3126 511 42585 4249 
34 6062 0 37621 2468 71191 2756 461 31493 3900 
35 3872 352 21533 3241 47935 1352 409 28534 2863 
36 3790 0 19772 1662 44249 1790 125 18655 1350 
37 2525 0 52110 2762 33742 2260 802 15394 1184 
38 2342 0 19472 2386 18611 2934 135 11103 1322 
39 549 77 31233 3270 24389 973 120 12360 811 
40 365 591 19836 1827 18472 635 348 5426 196 
41 841 0 18017 1776 13704 162 24 7522 276 
42 164 0 15923 1088 18072 226 103 3805 137 
43 161 0 1651 0 9800 184 336 6938 281 
44 13 0 9902 495 39368 327 0 1723 16 
45 161 0 6965 153 26151 0 0 1043 0 
46 0 0 1769 0 5711 0 0 910 31 
47 0 0 2231 0 2134 0 0 1109 0 
48 119 0 6200 204 1614 0 0 960 0 
49 0 0 161 0 332 0 0 488 0 
50 0 0 878 0 1799 0 0 0 0 
51 0 0 0 0 2519 0 0 0 0 
52 106 0 384 0 0 0 0 143 0 
53 0 0 0 0 0 0 0 0 0 
54 0 0 0 0 0 0 0 0 0 
55 0 0 0 0 0 0 0 0 0 
56 0 0 0 0 0 0 0 0 0 
57 0 0 0 0 0 0 0 0 0 
58 0 0 0 0 0 0 0 0 0 
59 0 0 0 0 0 0 0 0 0 
60 0 0 0 0 0 0 0 0 0 
61 0 0 0 0 0 0 0 0 0 
62 0 0 0 0 0 0 0 0 0 
63 0 0 0 0 0 0 0 0 0 
64 0 0 0 0 0 0 0 0 0 
65 0 0 0 0 0 0 0 0 0 
66 0 0 0 0 0 0 0 0 0 
67 0 0 0 0 0 0 0 0 0 
68 0 0 0 0 0 0 0 0 0 
69 0 0 0 0 0 0 0 0 0 
70 0 0 0 0 0 0 0 0 0 
#### Mj
Div CACTA Copia Gypsy unknow_LTR Mutator PIF_Harbinger Tc1_Mariner hAT helitron 
0 73781 14990 2645226 1252268 1188744 57334 62049 1870078 229851 
1 34312 1595 604457 1080449 330013 8821 5496 840730 52992 
2 22736 5408 624592 349090 336722 10050 16051 638012 61972 
3 15854 3324 622369 915012 343412 19196 9585 671616 98217 
4 33000 5302 778474 674147 397843 18497 19559 788475 116322 
5 33204 6650 617761 721475 785713 18022 19366 887641 94808 
6 28777 12241 315422 329002 4769820 12401 17728 857949 116229 
7 38409 12886 323616 305474 1143222 13874 11683 897884 119998 
8 34776 5111 325628 216311 714358 17032 29717 997770 151188 
9 39939 8053 212009 221480 697310 11771 56220 966895 139041 
10 34817 1314 195403 194592 713879 15730 36052 1001327 159998 
11 35151 6437 249976 165990 710348 14640 12172 981285 102721 
12 39142 3861 233627 153319 880333 17441 14495 977267 76163 
13 44105 1852 152679 148991 1017746 21273 10366 923575 89775 
14 54465 939 158022 161677 1099298 26496 10250 965812 80082 
15 62235 2907 161393 159873 1210243 18153 10457 942741 80367 
16 79589 2282 147767 157850 1027056 20989 10283 906566 112341 
17 77751 1901 137569 165855 1083507 23951 10086 885425 103116 
18 71787 2036 146672 125653 1121315 17206 10682 915278 83453 
19 67603 2126 122711 122218 955930 22684 11349 867702 85477 
20 77969 4468 104769 120592 864200 28404 14598 877437 88925 
21 82774 3143 119248 112819 839921 24616 13649 867615 92969 
22 81286 7868 124692 96600 762764 26007 11861 785878 79969 
23 78344 3697 141632 88634 799688 31153 6970 716839 102509 
24 73014 5604 148088 90171 755750 24981 10748 705201 77035 
25 68367 3522 181546 81587 736058 25688 6863 654393 77010 
26 66241 1539 156440 81737 813192 30260 6266 588011 61690 
27 77283 1470 159058 73942 623349 22210 5878 533278 54767 
28 57011 1716 251021 59777 618571 19192 4788 426472 44663 
29 49837 974 143199 45941 562675 17700 5442 394506 33048 
30 40031 247 127467 37833 502329 12436 3041 327420 28497 
31 65176 1098 302689 30969 530691 10911 3117 261619 27920 
32 36967 394 178316 33467 456724 11439 2760 221191 61806 
33 34698 258 106092 16515 344641 11367 1283 183516 38849 
34 56867 83 131569 17487 346218 8452 1725 136808 25942 
35 16201 514 90836 13297 242454 7398 1070 132790 74625 
36 18442 0 108507 12608 228303 7514 364 82979 12732 
37 11294 0 139078 15002 178983 7850 986 72068 6839 
38 7273 0 81277 8866 120903 8384 792 52492 6585 
39 4558 1006 85864 11448 143141 5919 833 48089 5266 
40 3083 1773 74214 5650 104028 3935 1103 35618 1630 
41 3522 0 71128 5639 80334 2144 24 30047 1020 
42 2211 0 50256 6241 116914 1142 572 17550 1178 
43 1164 0 51671 2325 84801 1343 491 16514 727 
44 850 0 39090 6272 149055 1039 0 8415 210 
45 749 0 16677 1249 81108 314 0 8298 27 
46 778 0 6621 83 56618 235 0 4355 31 
47 423 0 12170 34 39168 48 0 4646 133 
48 238 0 9574 310 19337 0 0 5427 0 
49 673 0 6672 1249 3326 0 0 1152 708 
50 552 0 1324 68 3875 0 0 0 1419 
51 0 0 942 0 3259 0 0 83 0 
52 106 0 4857 0 0 0 0 446 0 
53 110 0 1031 0 0 0 0 23 0 
54 0 0 0 0 0 0 155 0 0 
55 0 0 0 34 0 0 0 0 0 
56 0 0 0 34 0 0 0 0 0 
57 0 0 0 0 0 0 0 0 0 
58 0 0 0 0 0 0 0 0 0 
59 0 0 0 0 0 0 0 0 0 
60 0 0 0 0 0 0 0 0 0 
61 0 0 0 0 0 0 0 0 0 
62 0 0 0 0 0 0 0 0 0 
63 0 0 0 0 0 0 0 0 0 
64 0 0 0 0 0 0 0 0 0 
65 0 0 0 0 0 0 0 0 0 
66 0 0 0 0 0 0 0 0 0 
67 0 0 0 0 0 0 0 0 0 
68 0 0 0 0 0 0 0 0 0 
69 0 0 0 0 0 0 0 0 0 
70 0 0 0 0 0 0 0 0 0 
