# Supplementary material for: Unzipped chromosome-level genomes reveal allopolyploid nematode origin pattern as unreduced gamete hybridization
Source: Nat Commun. 2023 Nov 7;14:7156. doi: 10.1038/s41467-023-42700-w (PMC10630426; doi:10.1038/s41467-023-42700-w)
Supplement: Supplementary file 7 — Source Data [file 41467_2023_42700_MOESM7_ESM.zip › Source_Data/Supplementary_Figure44.txt]

Gene_pair	Type	Subgenome	Y		X
Ma3n_03765.1_vs_Ma3n_42180.1	othergene	Ma3n_A1vsMa3n_A2	1.0699999999999932	A1A2
Ma3n_03766.1_vs_Ma3n_42179.1	othergene	Ma3n_A1vsMa3n_A2	0.46999999999999886	A1A2
Ma3n_03767.1_vs_Ma3n_42178.1	othergene	Ma3n_A1vsMa3n_A2	0.7600000000000051	A1A2
Ma3n_03768.1_vs_Ma3n_42177.1	othergene	Ma3n_A1vsMa3n_A2	5.219999999999999	A1A2
Ma3n_03769.1_vs_Ma3n_42176.1	othergene	Ma3n_A1vsMa3n_A2	1.2199999999999989	A1A2
Ma3n_03771.1_vs_Ma3n_42175.1	Effector	Ma3n_A1vsMa3n_A2	2.260000000000005	A1A2
Ma3n_03772.1_vs_Ma3n_42174.1	othergene	Ma3n_A1vsMa3n_A2	0.0	A1A2
Ma3n_03776.1_vs_Ma3n_42072.1	othergene	Ma3n_A1vsMa3n_A2	0.9000000000000057	A1A2
Ma3n_03777.1_vs_Ma3n_42071.1	othergene	Ma3n_A1vsMa3n_A2	0.2600000000000051	A1A2
Ma3n_03778.1_vs_Ma3n_42069.1	othergene	Ma3n_A1vsMa3n_A2	0.09999999999999432	A1A2
Ma3n_03780.1_vs_Ma3n_42068.1	othergene	Ma3n_A1vsMa3n_A2	0.0	A1A2
Ma3n_03781.1_vs_Ma3n_42067.1	othergene	Ma3n_A1vsMa3n_A2	0.5499999999999972	A1A2
Ma3n_03782.1_vs_Ma3n_42066.1	othergene	Ma3n_A1vsMa3n_A2	0.2600000000000051	A1A2
Ma3n_03783.1_vs_Ma3n_42065.1	othergene	Ma3n_A1vsMa3n_A2	0.15000000000000568	A1A2
Ma3n_03784.1_vs_Ma3n_42064.1	othergene	Ma3n_A1vsMa3n_A2	2.700000000000003	A1A2
Ma3n_03785.1_vs_Ma3n_42063.1	othergene	Ma3n_A1vsMa3n_A2	0.1599999999999966	A1A2
Ma3n_03786.1_vs_Ma3n_42062.1	othergene	Ma3n_A1vsMa3n_A2	0.5400000000000063	A1A2
Ma3n_03787.1_vs_Ma3n_42061.1	othergene	Ma3n_A1vsMa3n_A2	0.09999999999999432	A1A2
Ma3n_03788.1_vs_Ma3n_42060.1	othergene	Ma3n_A1vsMa3n_A2	0.1599999999999966	A1A2
Ma3n_03789.1_vs_Ma3n_42059.1	othergene	Ma3n_A1vsMa3n_A2	2.0600000000000023	A1A2
Ma3n_03790.1_vs_Ma3n_42058.1	othergene	Ma3n_A1vsMa3n_A2	1.6800000000000068	A1A2
Ma3n_03792.1_vs_Ma3n_42057.1	othergene	Ma3n_A1vsMa3n_A2	3.239999999999995	A1A2
Ma3n_03793.1_vs_Ma3n_42056.1	othergene	Ma3n_A1vsMa3n_A2	0.3100000000000023	A1A2
Ma3n_03794.1_vs_Ma3n_42055.1	Effector	Ma3n_A1vsMa3n_A2	1.9000000000000057	A1A2
Ma3n_03795.1_vs_Ma3n_42054.1	othergene	Ma3n_A1vsMa3n_A2	1.230000000000004	A1A2
Ma3n_03796.1_vs_Ma3n_42053.1	othergene	Ma3n_A1vsMa3n_A2	1.8799999999999955	A1A2
Ma3n_03797.1_vs_Ma3n_42052.1	othergene	Ma3n_A1vsMa3n_A2	1.4599999999999937	A1A2
Ma3n_03798.1_vs_Ma3n_42051.1	othergene	Ma3n_A1vsMa3n_A2	4.269999999999996	A1A2
Ma3n_03799.1_vs_Ma3n_42050.1	othergene	Ma3n_A1vsMa3n_A2	0.9000000000000057	A1A2
Ma3n_03800.1_vs_Ma3n_42049.1	othergene	Ma3n_A1vsMa3n_A2	0.730000000000004	A1A2
Ma3n_03801.1_vs_Ma3n_42048.1	othergene	Ma3n_A1vsMa3n_A2	0.9399999999999977	A1A2
Ma3n_03802.1_vs_Ma3n_42047.1	othergene	Ma3n_A1vsMa3n_A2	0.5900000000000034	A1A2
Ma3n_03803.1_vs_Ma3n_42046.1	othergene	Ma3n_A1vsMa3n_A2	0.9899999999999949	A1A2
Ma3n_03805.1_vs_Ma3n_42045.1	othergene	Ma3n_A1vsMa3n_A2	0.6500000000000057	A1A2
Ma3n_03806.1_vs_Ma3n_42044.1	othergene	Ma3n_A1vsMa3n_A2	0.12999999999999545	A1A2
Ma3n_03807.1_vs_Ma3n_42043.1	othergene	Ma3n_A1vsMa3n_A2	1.7000000000000028	A1A2
Ma3n_03808.1_vs_Ma3n_42042.1	othergene	Ma3n_A1vsMa3n_A2	0.29000000000000625	A1A2
Ma3n_03809.1_vs_Ma3n_42041.1	othergene	Ma3n_A1vsMa3n_A2	0.04000000000000625	A1A2
Ma3n_03810.1_vs_Ma3n_42040.1	othergene	Ma3n_A1vsMa3n_A2	0.3499999999999943	A1A2
Ma3n_03811.1_vs_Ma3n_42039.1	othergene	Ma3n_A1vsMa3n_A2	2.2099999999999937	A1A2
Ma3n_03812.1_vs_Ma3n_42038.1	othergene	Ma3n_A1vsMa3n_A2	1.0	A1A2
Ma3n_03813.1_vs_Ma3n_42037.1	othergene	Ma3n_A1vsMa3n_A2	1.25	A1A2
Ma3n_03814.1_vs_Ma3n_42036.1	othergene	Ma3n_A1vsMa3n_A2	1.5999999999999943	A1A2
Ma3n_03815.1_vs_Ma3n_42035.1	othergene	Ma3n_A1vsMa3n_A2	1.6200000000000045	A1A2
Ma3n_03816.1_vs_Ma3n_42034.1	othergene	Ma3n_A1vsMa3n_A2	0.5699999999999932	A1A2
Ma3n_03817.1_vs_Ma3n_42033.1	othergene	Ma3n_A1vsMa3n_A2	0.0	A1A2
Ma3n_03818.1_vs_Ma3n_42032.1	othergene	Ma3n_A1vsMa3n_A2	0.5799999999999983	A1A2
Ma3n_03819.1_vs_Ma3n_42031.1	othergene	Ma3n_A1vsMa3n_A2	1.269999999999996	A1A2
Ma3n_03820.1_vs_Ma3n_42030.1	othergene	Ma3n_A1vsMa3n_A2	1.3900000000000006	A1A2
Ma3n_03821.1_vs_Ma3n_42029.1	othergene	Ma3n_A1vsMa3n_A2	1.8799999999999955	A1A2
Ma3n_03822.1_vs_Ma3n_42028.1	othergene	Ma3n_A1vsMa3n_A2	1.980000000000004	A1A2
Ma3n_03823.1_vs_Ma3n_42027.1	othergene	Ma3n_A1vsMa3n_A2	1.7099999999999937	A1A2
Ma3n_03824.1_vs_Ma3n_42026.1	othergene	Ma3n_A1vsMa3n_A2	0.3199999999999932	A1A2
Ma3n_03826.1_vs_Ma3n_42025.1	othergene	Ma3n_A1vsMa3n_A2	0.37000000000000455	A1A2
Ma3n_03827.1_vs_Ma3n_42024.1	othergene	Ma3n_A1vsMa3n_A2	0.14000000000000057	A1A2
Ma3n_03838.1_vs_Ma3n_42023.1	othergene	Ma3n_A1vsMa3n_A2	2.6299999999999955	A1A2
Ma3n_03839.1_vs_Ma3n_42022.1	othergene	Ma3n_A1vsMa3n_A2	3.25	A1A2
Ma3n_03841.1_vs_Ma3n_42021.1	othergene	Ma3n_A1vsMa3n_A2	0.20999999999999375	A1A2
Ma3n_03842.1_vs_Ma3n_42020.1	othergene	Ma3n_A1vsMa3n_A2	0.0	A1A2
Ma3n_03843.1_vs_Ma3n_42019.1	othergene	Ma3n_A1vsMa3n_A2	2.8599999999999994	A1A2
Ma3n_03844.1_vs_Ma3n_42018.1	othergene	Ma3n_A1vsMa3n_A2	2.25	A1A2
Ma3n_03845.1_vs_Ma3n_42017.1	othergene	Ma3n_A1vsMa3n_A2	3.1200000000000045	A1A2
Ma3n_03846.1_vs_Ma3n_42015.1	othergene	Ma3n_A1vsMa3n_A2	2.269999999999996	A1A2
Ma3n_03849.1_vs_Ma3n_42014.1	othergene	Ma3n_A1vsMa3n_A2	0.269999999999996	A1A2
Ma3n_03850.1_vs_Ma3n_42013.1	othergene	Ma3n_A1vsMa3n_A2	0.060000000000002274	A1A2
Ma3n_03851.1_vs_Ma3n_42012.1	othergene	Ma3n_A1vsMa3n_A2	0.04999999999999716	A1A2
Ma3n_03852.1_vs_Ma3n_42011.1	othergene	Ma3n_A1vsMa3n_A2	0.0	A1A2
Ma3n_03853.1_vs_Ma3n_42010.1	othergene	Ma3n_A1vsMa3n_A2	1.5999999999999943	A1A2
Ma3n_03854.1_vs_Ma3n_42009.1	othergene	Ma3n_A1vsMa3n_A2	0.8599999999999994	A1A2
Ma3n_03855.1_vs_Ma3n_41916.1	othergene	Ma3n_A1vsMa3n_A2	0.0	A1A2
Ma3n_03857.1_vs_Ma3n_41914.1	othergene	Ma3n_A1vsMa3n_A2	0.0	A1A2
Ma3n_03858.1_vs_Ma3n_41913.1	othergene	Ma3n_A1vsMa3n_A2	0.0	A1A2
Ma3n_03859.1_vs_Ma3n_41912.1	othergene	Ma3n_A1vsMa3n_A2	0.0	A1A2
Ma3n_03861.1_vs_Ma3n_41910.1	othergene	Ma3n_A1vsMa3n_A2	0.0	A1A2
Ma3n_03862.1_vs_Ma3n_41909.1	othergene	Ma3n_A1vsMa3n_A2	0.0	A1A2
Ma3n_03863.1_vs_Ma3n_41908.1	othergene	Ma3n_A1vsMa3n_A2	0.0	A1A2
Ma3n_03864.1_vs_Ma3n_41907.1	othergene	Ma3n_A1vsMa3n_A2	0.0	A1A2
Ma3n_03865.1_vs_Ma3n_42008.1	othergene	Ma3n_A1vsMa3n_A2	1.6700000000000017	A1A2
Ma3n_03866.1_vs_Ma3n_42007.1	othergene	Ma3n_A1vsMa3n_A2	1.5799999999999983	A1A2
Ma3n_03867.1_vs_Ma3n_42006.1	othergene	Ma3n_A1vsMa3n_A2	0.10999999999999943	A1A2
Ma3n_03868.1_vs_Ma3n_42004.1	othergene	Ma3n_A1vsMa3n_A2	0.730000000000004	A1A2
Ma3n_03869.1_vs_Ma3n_42003.1	othergene	Ma3n_A1vsMa3n_A2	2.5	A1A2
Ma3n_03870.1_vs_Ma3n_42002.1	othergene	Ma3n_A1vsMa3n_A2	0.0799999999999983	A1A2
Ma3n_03871.1_vs_Ma3n_42001.1	othergene	Ma3n_A1vsMa3n_A2	0.12000000000000455	A1A2
Ma3n_03872.1_vs_Ma3n_42000.1	othergene	Ma3n_A1vsMa3n_A2	1.2000000000000028	A1A2
Ma3n_03873.1_vs_Ma3n_41999.1	othergene	Ma3n_A1vsMa3n_A2	1.5400000000000063	A1A2
Ma3n_03874.1_vs_Ma3n_41998.1	othergene	Ma3n_A1vsMa3n_A2	3.4599999999999937	A1A2
Ma3n_03877.1_vs_Ma3n_41997.1	othergene	Ma3n_A1vsMa3n_A2	0.0	A1A2
Ma3n_03879.1_vs_Ma3n_41996.1	othergene	Ma3n_A1vsMa3n_A2	0.0	A1A2
Ma3n_03880.1_vs_Ma3n_41995.1	othergene	Ma3n_A1vsMa3n_A2	0.18000000000000682	A1A2
Ma3n_03881.1_vs_Ma3n_41994.1	othergene	Ma3n_A1vsMa3n_A2	0.29999999999999716	A1A2
Ma3n_03882.1_vs_Ma3n_41993.1	othergene	Ma3n_A1vsMa3n_A2	0.10999999999999943	A1A2
Ma3n_03883.1_vs_Ma3n_41992.1	othergene	Ma3n_A1vsMa3n_A2	0.8299999999999983	A1A2
Ma3n_03884.1_vs_Ma3n_41991.1	othergene	Ma3n_A1vsMa3n_A2	0.21999999999999886	A1A2
Ma3n_03885.1_vs_Ma3n_41988.1	othergene	Ma3n_A1vsMa3n_A2	0.8599999999999994	A1A2
Ma3n_03887.1_vs_Ma3n_41987.1	othergene	Ma3n_A1vsMa3n_A2	6.299999999999997	A1A2
Ma3n_03888.1_vs_Ma3n_41986.1	othergene	Ma3n_A1vsMa3n_A2	1.0999999999999943	A1A2
Ma3n_03889.1_vs_Ma3n_41985.1	othergene	Ma3n_A1vsMa3n_A2	3.0400000000000063	A1A2
Ma3n_03890.1_vs_Ma3n_41983.1	othergene	Ma3n_A1vsMa3n_A2	0.09000000000000341	A1A2
Ma3n_03892.1_vs_Ma3n_41982.1	othergene	Ma3n_A1vsMa3n_A2	0.46999999999999886	A1A2
Ma3n_03895.1_vs_Ma3n_41981.1	Effector	Ma3n_A1vsMa3n_A2	0.8400000000000034	A1A2
Ma3n_03896.1_vs_Ma3n_41979.1	othergene	Ma3n_A1vsMa3n_A2	2.569999999999993	A1A2
Ma3n_03898.1_vs_Ma3n_41978.1	othergene	Ma3n_A1vsMa3n_A2	2.9399999999999977	A1A2
Ma3n_03899.1_vs_Ma3n_41977.1	othergene	Ma3n_A1vsMa3n_A2	0.0	A1A2
Ma3n_03900.1_vs_Ma3n_41976.1	othergene	Ma3n_A1vsMa3n_A2	4.189999999999998	A1A2
Ma3n_03901.1_vs_Ma3n_41975.1	othergene	Ma3n_A1vsMa3n_A2	1.1200000000000045	A1A2
Ma3n_03902.1_vs_Ma3n_41974.1	othergene	Ma3n_A1vsMa3n_A2	1.4000000000000057	A1A2
Ma3n_03903.1_vs_Ma3n_41973.1	othergene	Ma3n_A1vsMa3n_A2	3.8100000000000023	A1A2
Ma3n_03904.1_vs_Ma3n_41972.1	othergene	Ma3n_A1vsMa3n_A2	4.040000000000006	A1A2
Ma3n_03905.1_vs_Ma3n_41971.1	othergene	Ma3n_A1vsMa3n_A2	2.819999999999993	A1A2
Ma3n_03906.1_vs_Ma3n_41970.1	othergene	Ma3n_A1vsMa3n_A2	2.6500000000000057	A1A2
Ma3n_03907.1_vs_Ma3n_41969.1	othergene	Ma3n_A1vsMa3n_A2	1.8900000000000006	A1A2
Ma3n_03908.1_vs_Ma3n_41968.1	othergene	Ma3n_A1vsMa3n_A2	2.8599999999999994	A1A2
Ma3n_03909.1_vs_Ma3n_41967.1	othergene	Ma3n_A1vsMa3n_A2	2.469999999999999	A1A2
Ma3n_03910.1_vs_Ma3n_41966.1	othergene	Ma3n_A1vsMa3n_A2	1.8100000000000023	A1A2
Ma3n_03911.1_vs_Ma3n_41965.1	Effector	Ma3n_A1vsMa3n_A2	6.060000000000002	A1A2
Ma3n_03912.1_vs_Ma3n_41964.1	Effector	Ma3n_A1vsMa3n_A2	18.629999999999995	A1A2
Ma3n_03913.1_vs_Ma3n_41963.1	othergene	Ma3n_A1vsMa3n_A2	1.4699999999999989	A1A2
Ma3n_03914.1_vs_Ma3n_41962.1	othergene	Ma3n_A1vsMa3n_A2	2.430000000000007	A1A2
Ma3n_03915.1_vs_Ma3n_41961.1	othergene	Ma3n_A1vsMa3n_A2	0.37999999999999545	A1A2
Ma3n_03916.1_vs_Ma3n_41960.1	othergene	Ma3n_A1vsMa3n_A2	0.45999999999999375	A1A2
Ma3n_03917.1_vs_Ma3n_41959.1	othergene	Ma3n_A1vsMa3n_A2	2.269999999999996	A1A2
Ma3n_03918.1_vs_Ma3n_41957.1	othergene	Ma3n_A1vsMa3n_A2	3.6200000000000045	A1A2
Ma3n_03919.1_vs_Ma3n_41956.1	othergene	Ma3n_A1vsMa3n_A2	0.0	A1A2
Ma3n_03920.1_vs_Ma3n_41954.1	othergene	Ma3n_A1vsMa3n_A2	3.469999999999999	A1A2
Ma3n_03921.1_vs_Ma3n_41953.1	othergene	Ma3n_A1vsMa3n_A2	0.0	A1A2
Ma3n_03922.1_vs_Ma3n_41952.1	othergene	Ma3n_A1vsMa3n_A2	0.0	A1A2
Ma3n_03923.1_vs_Ma3n_41951.1	othergene	Ma3n_A1vsMa3n_A2	2.9599999999999937	A1A2
Ma3n_03924.1_vs_Ma3n_41950.1	othergene	Ma3n_A1vsMa3n_A2	3.760000000000005	A1A2
Ma3n_03925.1_vs_Ma3n_41949.1	othergene	Ma3n_A1vsMa3n_A2	4.5	A1A2
Ma3n_03928.1_vs_Ma3n_41948.1	othergene	Ma3n_A1vsMa3n_A2	2.680000000000007	A1A2
Ma3n_03929.1_vs_Ma3n_41947.1	othergene	Ma3n_A1vsMa3n_A2	0.20999999999999375	A1A2
Ma3n_03930.1_vs_Ma3n_41946.1	othergene	Ma3n_A1vsMa3n_A2	6.560000000000002	A1A2
Ma3n_03931.1_vs_Ma3n_41945.1	othergene	Ma3n_A1vsMa3n_A2	0.0	A1A2
Ma3n_03932.1_vs_Ma3n_41944.1	othergene	Ma3n_A1vsMa3n_A2	0.6200000000000045	A1A2
Ma3n_03934.1_vs_Ma3n_41943.1	othergene	Ma3n_A1vsMa3n_A2	2.549999999999997	A1A2
Ma3n_03935.1_vs_Ma3n_41929.1	othergene	Ma3n_A1vsMa3n_A2	2.4099999999999966	A1A2
Ma3n_03937.1_vs_Ma3n_41927.1	othergene	Ma3n_A1vsMa3n_A2	2.1200000000000045	A1A2
Ma3n_03938.1_vs_Ma3n_41926.1	othergene	Ma3n_A1vsMa3n_A2	2.4399999999999977	A1A2
Ma3n_03940.1_vs_Ma3n_41924.1	othergene	Ma3n_A1vsMa3n_A2	0.8799999999999955	A1A2
Ma3n_03941.1_vs_Ma3n_41923.1	othergene	Ma3n_A1vsMa3n_A2	3.3700000000000045	A1A2
Ma3n_03942.1_vs_Ma3n_41921.1	othergene	Ma3n_A1vsMa3n_A2	4.8799999999999955	A1A2
Ma3n_03943.1_vs_Ma3n_41920.1	othergene	Ma3n_A1vsMa3n_A2	3.6400000000000006	A1A2
Ma3n_03945.1_vs_Ma3n_41919.1	othergene	Ma3n_A1vsMa3n_A2	0.0	A1A2
Ma3n_03947.1_vs_Ma3n_41905.1	othergene	Ma3n_A1vsMa3n_A2	3.299999999999997	A1A2
Ma3n_03951.1_vs_Ma3n_41904.1	othergene	Ma3n_A1vsMa3n_A2	3.5600000000000023	A1A2
Ma3n_03952.1_vs_Ma3n_41903.1	othergene	Ma3n_A1vsMa3n_A2	0.7099999999999937	A1A2
Ma3n_03953.1_vs_Ma3n_41902.1	othergene	Ma3n_A1vsMa3n_A2	2.2900000000000063	A1A2
Ma3n_03954.1_vs_Ma3n_41901.1	othergene	Ma3n_A1vsMa3n_A2	2.3499999999999943	A1A2
Ma3n_03956.1_vs_Ma3n_41899.1	othergene	Ma3n_A1vsMa3n_A2	2.6200000000000045	A1A2
Ma3n_03957.1_vs_Ma3n_41898.1	othergene	Ma3n_A1vsMa3n_A2	2.569999999999993	A1A2
Ma3n_03959.1_vs_Ma3n_41895.1	othergene	Ma3n_A1vsMa3n_A2	2.049999999999997	A1A2
Ma3n_03961.1_vs_Ma3n_41893.1	othergene	Ma3n_A1vsMa3n_A2	2.260000000000005	A1A2
Ma3n_03962.1_vs_Ma3n_41892.1	othergene	Ma3n_A1vsMa3n_A2	1.3499999999999943	A1A2
Ma3n_03963.1_vs_Ma3n_41891.1	othergene	Ma3n_A1vsMa3n_A2	1.9899999999999949	A1A2
Ma3n_03964.1_vs_Ma3n_41890.1	othergene	Ma3n_A1vsMa3n_A2	2.239999999999995	A1A2
Ma3n_03965.1_vs_Ma3n_41889.1	othergene	Ma3n_A1vsMa3n_A2	3.1200000000000045	A1A2
Ma3n_03966.1_vs_Ma3n_41888.1	othergene	Ma3n_A1vsMa3n_A2	0.480000000000004	A1A2
Ma3n_03967.1_vs_Ma3n_41884.1	othergene	Ma3n_A1vsMa3n_A2	1.980000000000004	A1A2
Ma3n_03968.1_vs_Ma3n_41883.1	othergene	Ma3n_A1vsMa3n_A2	4.310000000000002	A1A2
Ma3n_03970.1_vs_Ma3n_41881.1	othergene	Ma3n_A1vsMa3n_A2	10.810000000000002	A1A2
Ma3n_03971.1_vs_Ma3n_41879.1	othergene	Ma3n_A1vsMa3n_A2	2.0	A1A2
Ma3n_03972.1_vs_Ma3n_41878.1	Effector	Ma3n_A1vsMa3n_A2	1.8400000000000034	A1A2
Ma3n_03973.1_vs_Ma3n_41877.1	othergene	Ma3n_A1vsMa3n_A2	2.75	A1A2
Ma3n_03974.1_vs_Ma3n_41876.1	othergene	Ma3n_A1vsMa3n_A2	1.1299999999999955	A1A2
Ma3n_03975.1_vs_Ma3n_41875.1	othergene	Ma3n_A1vsMa3n_A2	9.670000000000002	A1A2
Ma3n_03978.1_vs_Ma3n_41873.1	othergene	Ma3n_A1vsMa3n_A2	2.780000000000001	A1A2
Ma3n_03979.1_vs_Ma3n_41872.1	othergene	Ma3n_A1vsMa3n_A2	0.0	A1A2
Ma3n_03981.1_vs_Ma3n_41867.1	othergene	Ma3n_A1vsMa3n_A2	2.519999999999996	A1A2
Ma3n_03982.1_vs_Ma3n_41866.1	othergene	Ma3n_A1vsMa3n_A2	2.6599999999999966	A1A2
Ma3n_03984.1_vs_Ma3n_41865.1	othergene	Ma3n_A1vsMa3n_A2	3.299999999999997	A1A2
Ma3n_03985.1_vs_Ma3n_41864.1	othergene	Ma3n_A1vsMa3n_A2	6.069999999999993	A1A2
Ma3n_03995.1_vs_Ma3n_41862.1	othergene	Ma3n_A1vsMa3n_A2	6.489999999999995	A1A2
Ma3n_03996.1_vs_Ma3n_41861.1	othergene	Ma3n_A1vsMa3n_A2	2.9399999999999977	A1A2
Ma3n_03997.1_vs_Ma3n_41860.1	othergene	Ma3n_A1vsMa3n_A2	2.549999999999997	A1A2
Ma3n_03998.1_vs_Ma3n_41859.1	Effector	Ma3n_A1vsMa3n_A2	1.1400000000000006	A1A2
Ma3n_04000.1_vs_Ma3n_41857.1	Effector	Ma3n_A1vsMa3n_A2	4.670000000000002	A1A2
Ma3n_04001.1_vs_Ma3n_41856.1	othergene	Ma3n_A1vsMa3n_A2	0.519999999999996	A1A2
Ma3n_04002.1_vs_Ma3n_41855.1	othergene	Ma3n_A1vsMa3n_A2	1.9200000000000017	A1A2
Ma3n_04003.1_vs_Ma3n_41854.1	othergene	Ma3n_A1vsMa3n_A2	6.549999999999997	A1A2
Ma3n_04004.1_vs_Ma3n_41853.1	othergene	Ma3n_A1vsMa3n_A2	2.719999999999999	A1A2
Ma3n_04005.1_vs_Ma3n_41852.1	othergene	Ma3n_A1vsMa3n_A2	2.6899999999999977	A1A2
Ma3n_04006.1_vs_Ma3n_41851.1	othergene	Ma3n_A1vsMa3n_A2	3.239999999999995	A1A2
Ma3n_04007.1_vs_Ma3n_41850.1	othergene	Ma3n_A1vsMa3n_A2	18.849999999999994	A1A2
Ma3n_04008.1_vs_Ma3n_41849.1	othergene	Ma3n_A1vsMa3n_A2	1.5	A1A2
Ma3n_04009.1_vs_Ma3n_41848.1	othergene	Ma3n_A1vsMa3n_A2	1.9000000000000057	A1A2
Ma3n_04010.1_vs_Ma3n_41846.1	Effector	Ma3n_A1vsMa3n_A2	17.819999999999993	A1A2
Ma3n_04011.1_vs_Ma3n_41845.1	Effector	Ma3n_A1vsMa3n_A2	4.099999999999994	A1A2
Ma3n_04012.1_vs_Ma3n_41844.1	othergene	Ma3n_A1vsMa3n_A2	2.230000000000004	A1A2
Ma3n_04014.1_vs_Ma3n_41842.1	othergene	Ma3n_A1vsMa3n_A2	4.040000000000006	A1A2
Ma3n_04015.1_vs_Ma3n_41841.1	othergene	Ma3n_A1vsMa3n_A2	1.7600000000000051	A1A2
Ma3n_04016.1_vs_Ma3n_41839.1	othergene	Ma3n_A1vsMa3n_A2	1.75	A1A2
Ma3n_04017.1_vs_Ma3n_41838.1	othergene	Ma3n_A1vsMa3n_A2	3.75	A1A2
Ma3n_04018.1_vs_Ma3n_41837.1	othergene	Ma3n_A1vsMa3n_A2	1.5900000000000034	A1A2
Ma3n_04019.1_vs_Ma3n_41836.1	othergene	Ma3n_A1vsMa3n_A2	2.6599999999999966	A1A2
Ma3n_04020.1_vs_Ma3n_41835.1	othergene	Ma3n_A1vsMa3n_A2	1.75	A1A2
Ma3n_04021.1_vs_Ma3n_41834.1	othergene	Ma3n_A1vsMa3n_A2	1.4399999999999977	A1A2
Ma3n_04022.1_vs_Ma3n_41833.1	othergene	Ma3n_A1vsMa3n_A2	2.1700000000000017	A1A2
Ma3n_04023.1_vs_Ma3n_41832.1	othergene	Ma3n_A1vsMa3n_A2	2.430000000000007	A1A2
Ma3n_04024.1_vs_Ma3n_41831.1	othergene	Ma3n_A1vsMa3n_A2	2.3499999999999943	A1A2
Ma3n_04025.1_vs_Ma3n_41830.1	othergene	Ma3n_A1vsMa3n_A2	1.4500000000000028	A1A2
Ma3n_04026.1_vs_Ma3n_41828.1	othergene	Ma3n_A1vsMa3n_A2	1.2000000000000028	A1A2
Ma3n_04027.1_vs_Ma3n_41827.1	othergene	Ma3n_A1vsMa3n_A2	0.8799999999999955	A1A2
Ma3n_04028.1_vs_Ma3n_41826.1	othergene	Ma3n_A1vsMa3n_A2	0.5600000000000023	A1A2
Ma3n_04029.1_vs_Ma3n_41825.1	othergene	Ma3n_A1vsMa3n_A2	3.930000000000007	A1A2
Ma3n_04030.1_vs_Ma3n_41824.1	othergene	Ma3n_A1vsMa3n_A2	2.3299999999999983	A1A2
Ma3n_04031.1_vs_Ma3n_41823.1	othergene	Ma3n_A1vsMa3n_A2	1.480000000000004	A1A2
Ma3n_04033.1_vs_Ma3n_41822.1	othergene	Ma3n_A1vsMa3n_A2	1.1500000000000057	A1A2
Ma3n_04034.1_vs_Ma3n_41821.1	othergene	Ma3n_A1vsMa3n_A2	3.030000000000001	A1A2
Ma3n_04035.1_vs_Ma3n_41820.1	othergene	Ma3n_A1vsMa3n_A2	3.8799999999999955	A1A2
Ma3n_04036.1_vs_Ma3n_41819.1	othergene	Ma3n_A1vsMa3n_A2	2.680000000000007	A1A2
Ma3n_04037.1_vs_Ma3n_41818.1	othergene	Ma3n_A1vsMa3n_A2	0.0	A1A2
Ma3n_04038.1_vs_Ma3n_41817.1	othergene	Ma3n_A1vsMa3n_A2	9.040000000000006	A1A2
Ma3n_04039.1_vs_Ma3n_41816.1	othergene	Ma3n_A1vsMa3n_A2	2.2099999999999937	A1A2
Ma3n_04040.1_vs_Ma3n_41815.1	othergene	Ma3n_A1vsMa3n_A2	4.25	A1A2
Ma3n_04041.1_vs_Ma3n_41814.1	othergene	Ma3n_A1vsMa3n_A2	3.219999999999999	A1A2
Ma3n_04042.1_vs_Ma3n_41813.1	othergene	Ma3n_A1vsMa3n_A2	3.200000000000003	A1A2
Ma3n_04043.1_vs_Ma3n_41812.1	Effector	Ma3n_A1vsMa3n_A2	3.950000000000003	A1A2
Ma3n_04045.1_vs_Ma3n_41810.1	othergene	Ma3n_A1vsMa3n_A2	3.530000000000001	A1A2
Ma3n_04046.1_vs_Ma3n_41809.1	othergene	Ma3n_A1vsMa3n_A2	4.209999999999994	A1A2
Ma3n_04047.1_vs_Ma3n_41808.1	othergene	Ma3n_A1vsMa3n_A2	3.9200000000000017	A1A2
Ma3n_04048.1_vs_Ma3n_41807.1	othergene	Ma3n_A1vsMa3n_A2	3.0999999999999943	A1A2
Ma3n_04049.1_vs_Ma3n_41806.1	Effector	Ma3n_A1vsMa3n_A2	5.0	A1A2
Ma3n_04050.1_vs_Ma3n_41805.1	Effector	Ma3n_A1vsMa3n_A2	6.579999999999998	A1A2
Ma3n_04051.1_vs_Ma3n_41804.1	othergene	Ma3n_A1vsMa3n_A2	1.5400000000000063	A1A2
Ma3n_04052.1_vs_Ma3n_41803.1	Effector	Ma3n_A1vsMa3n_A2	3.6899999999999977	A1A2
Ma3n_04053.1_vs_Ma3n_41802.1	othergene	Ma3n_A1vsMa3n_A2	4.1299999999999955	A1A2
Ma3n_04054.1_vs_Ma3n_41801.1	othergene	Ma3n_A1vsMa3n_A2	5.430000000000007	A1A2
Ma3n_04056.1_vs_Ma3n_41798.1	othergene	Ma3n_A1vsMa3n_A2	2.760000000000005	A1A2
Ma3n_04057.1_vs_Ma3n_41796.1	othergene	Ma3n_A1vsMa3n_A2	1.4599999999999937	A1A2
Ma3n_04058.1_vs_Ma3n_41795.1	othergene	Ma3n_A1vsMa3n_A2	0.0	A1A2
Ma3n_04059.1_vs_Ma3n_41794.1	othergene	Ma3n_A1vsMa3n_A2	5.859999999999999	A1A2
Ma3n_04060.1_vs_Ma3n_41793.1	othergene	Ma3n_A1vsMa3n_A2	3.4000000000000057	A1A2
Ma3n_04061.1_vs_Ma3n_41792.1	othergene	Ma3n_A1vsMa3n_A2	4.3700000000000045	A1A2
Ma3n_04062.1_vs_Ma3n_41791.1	othergene	Ma3n_A1vsMa3n_A2	3.219999999999999	A1A2
Ma3n_04063.1_vs_Ma3n_41790.1	othergene	Ma3n_A1vsMa3n_A2	1.3700000000000045	A1A2
Ma3n_04064.1_vs_Ma3n_41789.1	othergene	Ma3n_A1vsMa3n_A2	1.5	A1A2
Ma3n_04065.1_vs_Ma3n_41788.1	Effector	Ma3n_A1vsMa3n_A2	3.1500000000000057	A1A2
Ma3n_04066.1_vs_Ma3n_41787.1	othergene	Ma3n_A1vsMa3n_A2	4.519999999999996	A1A2
Ma3n_04068.1_vs_Ma3n_41785.1	othergene	Ma3n_A1vsMa3n_A2	2.4200000000000017	A1A2
Ma3n_04069.1_vs_Ma3n_41784.1	othergene	Ma3n_A1vsMa3n_A2	3.1400000000000006	A1A2
Ma3n_04070.1_vs_Ma3n_41783.1	othergene	Ma3n_A1vsMa3n_A2	2.5	A1A2
Ma3n_04074.1_vs_Ma3n_41779.1	othergene	Ma3n_A1vsMa3n_A2	5.310000000000002	A1A2
Ma3n_04075.1_vs_Ma3n_41778.1	othergene	Ma3n_A1vsMa3n_A2	4.950000000000003	A1A2
Ma3n_04076.1_vs_Ma3n_41777.1	othergene	Ma3n_A1vsMa3n_A2	0.4200000000000017	A1A2
Ma3n_04077.1_vs_Ma3n_41776.1	othergene	Ma3n_A1vsMa3n_A2	0.0	A1A2
Ma3n_04078.1_vs_Ma3n_41775.1	othergene	Ma3n_A1vsMa3n_A2	0.0	A1A2
Ma3n_04079.1_vs_Ma3n_41774.1	othergene	Ma3n_A1vsMa3n_A2	0.0	A1A2
Ma3n_04080.1_vs_Ma3n_41773.1	othergene	Ma3n_A1vsMa3n_A2	0.0	A1A2
Ma3n_04081.1_vs_Ma3n_41772.1	othergene	Ma3n_A1vsMa3n_A2	0.0	A1A2
Ma3n_04082.1_vs_Ma3n_41771.1	othergene	Ma3n_A1vsMa3n_A2	0.1599999999999966	A1A2
Ma3n_04083.1_vs_Ma3n_41768.1	othergene	Ma3n_A1vsMa3n_A2	0.0	A1A2
Ma3n_04084.1_vs_Ma3n_41767.1	othergene	Ma3n_A1vsMa3n_A2	3.5900000000000034	A1A2
Ma3n_04085.1_vs_Ma3n_41766.1	othergene	Ma3n_A1vsMa3n_A2	0.0	A1A2
Ma3n_04086.1_vs_Ma3n_41765.1	othergene	Ma3n_A1vsMa3n_A2	0.0	A1A2
Ma3n_04087.1_vs_Ma3n_41764.1	othergene	Ma3n_A1vsMa3n_A2	0.0	A1A2
Ma3n_04088.1_vs_Ma3n_41763.1	Effector	Ma3n_A1vsMa3n_A2	0.20000000000000284	A1A2
Ma3n_04089.1_vs_Ma3n_41762.1	othergene	Ma3n_A1vsMa3n_A2	0.0	A1A2
Ma3n_14678.1_vs_Ma3n_42512.1	othergene	Ma3n_A1vsMa3n_A2	0.0	A1A2
Ma3n_14679.1_vs_Ma3n_42510.1	othergene	Ma3n_A1vsMa3n_A2	3.049999999999997	A1A2
Ma3n_14680.1_vs_Ma3n_42509.1	othergene	Ma3n_A1vsMa3n_A2	0.20000000000000284	A1A2
Ma3n_14681.1_vs_Ma3n_42508.1	othergene	Ma3n_A1vsMa3n_A2	2.1299999999999955	A1A2
Ma3n_14682.1_vs_Ma3n_42507.1	othergene	Ma3n_A1vsMa3n_A2	0.75	A1A2
Ma3n_14683.1_vs_Ma3n_42506.1	othergene	Ma3n_A1vsMa3n_A2	4.170000000000002	A1A2
Ma3n_14684.1_vs_Ma3n_42505.1	othergene	Ma3n_A1vsMa3n_A2	2.239999999999995	A1A2
Ma3n_14685.1_vs_Ma3n_42504.1	othergene	Ma3n_A1vsMa3n_A2	1.4300000000000068	A1A2
Ma3n_14686.1_vs_Ma3n_42503.1	othergene	Ma3n_A1vsMa3n_A2	3.8100000000000023	A1A2
Ma3n_14688.1_vs_Ma3n_42502.1	othergene	Ma3n_A1vsMa3n_A2	0.0	A1A2
Ma3n_14689.1_vs_Ma3n_42501.1	othergene	Ma3n_A1vsMa3n_A2	1.4399999999999977	A1A2
Ma3n_14690.1_vs_Ma3n_42500.1	othergene	Ma3n_A1vsMa3n_A2	2.6500000000000057	A1A2
Ma3n_14691.1_vs_Ma3n_42499.1	othergene	Ma3n_A1vsMa3n_A2	4.920000000000002	A1A2
Ma3n_14692.1_vs_Ma3n_42498.1	othergene	Ma3n_A1vsMa3n_A2	0.3299999999999983	A1A2
Ma3n_14693.1_vs_Ma3n_42497.1	othergene	Ma3n_A1vsMa3n_A2	0.0	A1A2
Ma3n_14694.1_vs_Ma3n_42496.1	othergene	Ma3n_A1vsMa3n_A2	0.14000000000000057	A1A2
Ma3n_14695.1_vs_Ma3n_42495.1	othergene	Ma3n_A1vsMa3n_A2	1.2099999999999937	A1A2
Ma3n_14696.1_vs_Ma3n_42493.1	othergene	Ma3n_A1vsMa3n_A2	2.4200000000000017	A1A2
Ma3n_14697.1_vs_Ma3n_42492.1	othergene	Ma3n_A1vsMa3n_A2	3.8299999999999983	A1A2
Ma3n_14698.1_vs_Ma3n_42491.1	othergene	Ma3n_A1vsMa3n_A2	3.180000000000007	A1A2
Ma3n_14699.1_vs_Ma3n_42490.1	othergene	Ma3n_A1vsMa3n_A2	0.9699999999999989	A1A2
Ma3n_14700.1_vs_Ma3n_42489.1	othergene	Ma3n_A1vsMa3n_A2	1.2399999999999949	A1A2
Ma3n_14701.1_vs_Ma3n_42488.1	othergene	Ma3n_A1vsMa3n_A2	0.6599999999999966	A1A2
Ma3n_14702.1_vs_Ma3n_42487.1	othergene	Ma3n_A1vsMa3n_A2	0.0	A1A2
Ma3n_14703.1_vs_Ma3n_42486.1	othergene	Ma3n_A1vsMa3n_A2	0.14000000000000057	A1A2
Ma3n_14705.1_vs_Ma3n_42485.1	othergene	Ma3n_A1vsMa3n_A2	0.3299999999999983	A1A2
Ma3n_14706.1_vs_Ma3n_42484.1	othergene	Ma3n_A1vsMa3n_A2	0.0	A1A2
Ma3n_14707.1_vs_Ma3n_42483.1	othergene	Ma3n_A1vsMa3n_A2	0.0	A1A2
Ma3n_14709.1_vs_Ma3n_42481.1	othergene	Ma3n_A1vsMa3n_A2	2.8599999999999994	A1A2
Ma3n_14712.1_vs_Ma3n_42480.1	othergene	Ma3n_A1vsMa3n_A2	3.1700000000000017	A1A2
Ma3n_14713.1_vs_Ma3n_42446.1	othergene	Ma3n_A1vsMa3n_A2	2.8700000000000045	A1A2
Ma3n_14714.1_vs_Ma3n_42445.1	othergene	Ma3n_A1vsMa3n_A2	3.780000000000001	A1A2
Ma3n_14715.1_vs_Ma3n_42444.1	othergene	Ma3n_A1vsMa3n_A2	2.049999999999997	A1A2
Ma3n_14716.1_vs_Ma3n_42443.1	othergene	Ma3n_A1vsMa3n_A2	5.359999999999999	A1A2
Ma3n_14717.1_vs_Ma3n_42442.1	othergene	Ma3n_A1vsMa3n_A2	0.7900000000000063	A1A2
Ma3n_14718.1_vs_Ma3n_42441.1	othergene	Ma3n_A1vsMa3n_A2	5.359999999999999	A1A2
Ma3n_14719.1_vs_Ma3n_42440.1	othergene	Ma3n_A1vsMa3n_A2	0.5300000000000011	A1A2
Ma3n_14720.1_vs_Ma3n_42438.1	othergene	Ma3n_A1vsMa3n_A2	2.049999999999997	A1A2
Ma3n_14722.1_vs_Ma3n_42435.1	Effector	Ma3n_A1vsMa3n_A2	1.6099999999999994	A1A2
Ma3n_14723.1_vs_Ma3n_42434.1	Effector	Ma3n_A1vsMa3n_A2	7.260000000000005	A1A2
Ma3n_14724.1_vs_Ma3n_42433.1	Effector	Ma3n_A1vsMa3n_A2	3.8700000000000045	A1A2
Ma3n_14728.1_vs_Ma3n_42429.1	othergene	Ma3n_A1vsMa3n_A2	3.930000000000007	A1A2
Ma3n_14729.1_vs_Ma3n_42423.1	othergene	Ma3n_A1vsMa3n_A2	1.1400000000000006	A1A2
Ma3n_14730.1_vs_Ma3n_42422.1	othergene	Ma3n_A1vsMa3n_A2	0.0	A1A2
Ma3n_14732.1_vs_Ma3n_42419.1	othergene	Ma3n_A1vsMa3n_A2	1.4200000000000017	A1A2
Ma3n_14733.1_vs_Ma3n_42418.1	othergene	Ma3n_A1vsMa3n_A2	26.090000000000003	A1A2
Ma3n_14735.1_vs_Ma3n_42417.1	othergene	Ma3n_A1vsMa3n_A2	4.420000000000002	A1A2
Ma3n_14736.1_vs_Ma3n_42416.1	othergene	Ma3n_A1vsMa3n_A2	1.0900000000000034	A1A2
Ma3n_14738.1_vs_Ma3n_42415.1	othergene	Ma3n_A1vsMa3n_A2	0.9699999999999989	A1A2
Ma3n_14749.1_vs_Ma3n_42414.1	othergene	Ma3n_A1vsMa3n_A2	4.109999999999999	A1A2
Ma3n_14750.1_vs_Ma3n_42413.1	othergene	Ma3n_A1vsMa3n_A2	3.950000000000003	A1A2
Ma3n_14754.1_vs_Ma3n_42411.1	othergene	Ma3n_A1vsMa3n_A2	3.6299999999999955	A1A2
Ma3n_14755.1_vs_Ma3n_42410.1	othergene	Ma3n_A1vsMa3n_A2	1.6500000000000057	A1A2
Ma3n_14758.1_vs_Ma3n_42407.1	othergene	Ma3n_A1vsMa3n_A2	0.25	A1A2
Ma3n_14759.1_vs_Ma3n_42406.1	othergene	Ma3n_A1vsMa3n_A2	3.6299999999999955	A1A2
Ma3n_14760.1_vs_Ma3n_42404.1	othergene	Ma3n_A1vsMa3n_A2	1.7399999999999949	A1A2
Ma3n_14761.1_vs_Ma3n_42403.1	othergene	Ma3n_A1vsMa3n_A2	3.0799999999999983	A1A2
Ma3n_14762.1_vs_Ma3n_42402.1	othergene	Ma3n_A1vsMa3n_A2	3.760000000000005	A1A2
Ma3n_14763.1_vs_Ma3n_42401.1	Effector	Ma3n_A1vsMa3n_A2	3.4099999999999966	A1A2
Ma3n_14764.1_vs_Ma3n_42400.1	Effector	Ma3n_A1vsMa3n_A2	0.0799999999999983	A1A2
Ma3n_14765.1_vs_Ma3n_42399.1	othergene	Ma3n_A1vsMa3n_A2	0.0799999999999983	A1A2
Ma3n_14768.1_vs_Ma3n_42394.1	othergene	Ma3n_A1vsMa3n_A2	2.1599999999999966	A1A2
Ma3n_14770.1_vs_Ma3n_42392.1	Effector	Ma3n_A1vsMa3n_A2	6.180000000000007	A1A2
Ma3n_14772.1_vs_Ma3n_42391.1	othergene	Ma3n_A1vsMa3n_A2	1.7900000000000063	A1A2
Ma3n_14773.1_vs_Ma3n_42390.1	othergene	Ma3n_A1vsMa3n_A2	0.0	A1A2
Ma3n_14774.1_vs_Ma3n_42389.1	othergene	Ma3n_A1vsMa3n_A2	0.2600000000000051	A1A2
Ma3n_14775.1_vs_Ma3n_42388.1	othergene	Ma3n_A1vsMa3n_A2	0.7199999999999989	A1A2
Ma3n_14776.1_vs_Ma3n_42387.1	othergene	Ma3n_A1vsMa3n_A2	1.6299999999999955	A1A2
Ma3n_14777.1_vs_Ma3n_42385.1	othergene	Ma3n_A1vsMa3n_A2	2.819999999999993	A1A2
Ma3n_14778.1_vs_Ma3n_42383.1	Effector	Ma3n_A1vsMa3n_A2	11.469999999999999	A1A2
Ma3n_14784.1_vs_Ma3n_42381.1	othergene	Ma3n_A1vsMa3n_A2	2.1500000000000057	A1A2
Ma3n_14785.1_vs_Ma3n_42380.1	othergene	Ma3n_A1vsMa3n_A2	2.1099999999999994	A1A2
Ma3n_14786.1_vs_Ma3n_42379.1	othergene	Ma3n_A1vsMa3n_A2	5.150000000000006	A1A2
Ma3n_14800.1_vs_Ma3n_42376.1	Effector	Ma3n_A1vsMa3n_A2	0.0	A1A2
Ma3n_14801.1_vs_Ma3n_42375.1	othergene	Ma3n_A1vsMa3n_A2	3.260000000000005	A1A2
Ma3n_14803.1_vs_Ma3n_42372.1	othergene	Ma3n_A1vsMa3n_A2	2.069999999999993	A1A2
Ma3n_14805.1_vs_Ma3n_42368.1	othergene	Ma3n_A1vsMa3n_A2	2.3499999999999943	A1A2
Ma3n_14806.1_vs_Ma3n_42367.1	othergene	Ma3n_A1vsMa3n_A2	1.3900000000000006	A1A2
Ma3n_14807.1_vs_Ma3n_42365.1	othergene	Ma3n_A1vsMa3n_A2	2.3599999999999994	A1A2
Ma3n_14810.1_vs_Ma3n_42362.1	othergene	Ma3n_A1vsMa3n_A2	0.0	A1A2
Ma3n_14811.1_vs_Ma3n_42361.1	othergene	Ma3n_A1vsMa3n_A2	0.0	A1A2
Ma3n_14812.1_vs_Ma3n_42360.1	othergene	Ma3n_A1vsMa3n_A2	1.0699999999999932	A1A2
Ma3n_14813.1_vs_Ma3n_42359.1	othergene	Ma3n_A1vsMa3n_A2	1.7399999999999949	A1A2
Ma3n_14814.1_vs_Ma3n_42358.1	othergene	Ma3n_A1vsMa3n_A2	3.8400000000000034	A1A2
Ma3n_14815.1_vs_Ma3n_42355.1	othergene	Ma3n_A1vsMa3n_A2	3.019999999999996	A1A2
Ma3n_14817.1_vs_Ma3n_41932.1	Effector	Ma3n_A1vsMa3n_A2	11.560000000000002	A1A2
Ma3n_14818.1_vs_Ma3n_41933.1	othergene	Ma3n_A1vsMa3n_A2	14.310000000000002	A1A2
Ma3n_14820.1_vs_Ma3n_41936.1	othergene	Ma3n_A1vsMa3n_A2	7.75	A1A2
Ma3n_14827.1_vs_Ma3n_42353.1	Effector	Ma3n_A1vsMa3n_A2	2.8599999999999994	A1A2
Ma3n_14828.1_vs_Ma3n_42352.1	othergene	Ma3n_A1vsMa3n_A2	1.6800000000000068	A1A2
Ma3n_14834.1_vs_Ma3n_42349.1	othergene	Ma3n_A1vsMa3n_A2	1.4399999999999977	A1A2
Ma3n_14835.1_vs_Ma3n_42348.1	othergene	Ma3n_A1vsMa3n_A2	3.8499999999999943	A1A2
Ma3n_14837.1_vs_Ma3n_42343.1	othergene	Ma3n_A1vsMa3n_A2	1.5	A1A2
Ma3n_14841.1_vs_Ma3n_42178.1	othergene	Ma3n_A1vsMa3n_A2	0.28000000000000114	A1A2
Ma3n_14842.1_vs_Ma3n_42177.1	othergene	Ma3n_A1vsMa3n_A2	0.45000000000000284	A1A2
Ma3n_14843.1_vs_Ma3n_42176.1	othergene	Ma3n_A1vsMa3n_A2	1.0100000000000051	A1A2
Ma3n_14844.1_vs_Ma3n_42175.1	Effector	Ma3n_A1vsMa3n_A2	1.1299999999999955	A1A2
Ma3n_14845.1_vs_Ma3n_42174.1	othergene	Ma3n_A1vsMa3n_A2	0.0799999999999983	A1A2
Ma3n_14846.1_vs_Ma3n_42131.1	othergene	Ma3n_A1vsMa3n_A2	0.0	A1A2
Ma3n_14849.1_vs_Ma3n_42172.1	othergene	Ma3n_A1vsMa3n_A2	1.3100000000000023	A1A2
Ma3n_14850.1_vs_Ma3n_42129.1	othergene	Ma3n_A1vsMa3n_A2	0.0	A1A2
Ma3n_14851.1_vs_Ma3n_42128.1	othergene	Ma3n_A1vsMa3n_A2	0.0	A1A2
Ma3n_14852.1_vs_Ma3n_42127.1	othergene	Ma3n_A1vsMa3n_A2	0.0	A1A2
Ma3n_14853.1_vs_Ma3n_42126.1	Effector	Ma3n_A1vsMa3n_A2	0.0	A1A2
Ma3n_14854.1_vs_Ma3n_42125.1	othergene	Ma3n_A1vsMa3n_A2	0.4099999999999966	A1A2
Ma3n_14855.1_vs_Ma3n_42124.1	othergene	Ma3n_A1vsMa3n_A2	0.0	A1A2
Ma3n_14856.1_vs_Ma3n_42123.1	othergene	Ma3n_A1vsMa3n_A2	0.14000000000000057	A1A2
Ma3n_14857.1_vs_Ma3n_42122.1	othergene	Ma3n_A1vsMa3n_A2	0.0	A1A2
Ma3n_14858.1_vs_Ma3n_42163.1	othergene	Ma3n_A1vsMa3n_A2	0.8299999999999983	A1A2
Ma3n_14859.1_vs_Ma3n_42121.1	othergene	Ma3n_A1vsMa3n_A2	0.0	A1A2
Ma3n_14860.1_vs_Ma3n_42120.1	othergene	Ma3n_A1vsMa3n_A2	0.0	A1A2
Ma3n_14861.1_vs_Ma3n_42340.1	othergene	Ma3n_A1vsMa3n_A2	4.359999999999999	A1A2
Ma3n_14863.1_vs_Ma3n_42339.1	Effector	Ma3n_A1vsMa3n_A2	10.310000000000002	A1A2
Ma3n_14864.1_vs_Ma3n_42338.1	othergene	Ma3n_A1vsMa3n_A2	3.0400000000000063	A1A2
Ma3n_14865.1_vs_Ma3n_42337.1	othergene	Ma3n_A1vsMa3n_A2	0.980000000000004	A1A2
Ma3n_14868.1_vs_Ma3n_42335.1	othergene	Ma3n_A1vsMa3n_A2	3.9200000000000017	A1A2
Ma3n_14869.1_vs_Ma3n_42334.1	othergene	Ma3n_A1vsMa3n_A2	1.9399999999999977	A1A2
Ma3n_14871.1_vs_Ma3n_42333.1	othergene	Ma3n_A1vsMa3n_A2	2.6200000000000045	A1A2
Ma3n_14872.1_vs_Ma3n_42332.1	othergene	Ma3n_A1vsMa3n_A2	1.8100000000000023	A1A2
Ma3n_14873.1_vs_Ma3n_42329.1	othergene	Ma3n_A1vsMa3n_A2	1.9699999999999989	A1A2
Ma3n_14874.1_vs_Ma3n_42328.1	othergene	Ma3n_A1vsMa3n_A2	1.3700000000000045	A1A2
Ma3n_14878.1_vs_Ma3n_42327.1	othergene	Ma3n_A1vsMa3n_A2	2.0999999999999943	A1A2
Ma3n_14879.1_vs_Ma3n_42326.1	Effector	Ma3n_A1vsMa3n_A2	16.569999999999993	A1A2
Ma3n_14881.1_vs_Ma3n_42325.1	Effector	Ma3n_A1vsMa3n_A2	1.730000000000004	A1A2
Ma3n_14882.1_vs_Ma3n_42324.1	othergene	Ma3n_A1vsMa3n_A2	2.969999999999999	A1A2
Ma3n_14883.1_vs_Ma3n_42323.1	othergene	Ma3n_A1vsMa3n_A2	3.0799999999999983	A1A2
Ma3n_14884.1_vs_Ma3n_42322.1	othergene	Ma3n_A1vsMa3n_A2	5.810000000000002	A1A2
Ma3n_14892.1_vs_Ma3n_42321.1	othergene	Ma3n_A1vsMa3n_A2	3.1200000000000045	A1A2
Ma3n_14893.1_vs_Ma3n_42320.1	othergene	Ma3n_A1vsMa3n_A2	3.1299999999999955	A1A2
Ma3n_14895.1_vs_Ma3n_42319.1	othergene	Ma3n_A1vsMa3n_A2	1.5100000000000051	A1A2
Ma3n_14896.1_vs_Ma3n_42318.1	othergene	Ma3n_A1vsMa3n_A2	2.519999999999996	A1A2
Ma3n_14901.1_vs_Ma3n_42317.1	Effector	Ma3n_A1vsMa3n_A2	2.1299999999999955	A1A2
Ma3n_14902.1_vs_Ma3n_42316.1	othergene	Ma3n_A1vsMa3n_A2	7.140000000000001	A1A2
Ma3n_14908.1_vs_Ma3n_42315.1	othergene	Ma3n_A1vsMa3n_A2	3.519999999999996	A1A2
Ma3n_14909.1_vs_Ma3n_42314.1	othergene	Ma3n_A1vsMa3n_A2	3.1500000000000057	A1A2
Ma3n_14910.1_vs_Ma3n_42313.1	othergene	Ma3n_A1vsMa3n_A2	4.930000000000007	A1A2
Ma3n_14911.1_vs_Ma3n_42312.1	othergene	Ma3n_A1vsMa3n_A2	4.25	A1A2
Ma3n_14912.1_vs_Ma3n_42311.1	othergene	Ma3n_A1vsMa3n_A2	2.200000000000003	A1A2
Ma3n_14913.1_vs_Ma3n_42310.1	othergene	Ma3n_A1vsMa3n_A2	1.8299999999999983	A1A2
Ma3n_14914.1_vs_Ma3n_42309.1	othergene	Ma3n_A1vsMa3n_A2	2.219999999999999	A1A2
Ma3n_14915.1_vs_Ma3n_42308.1	othergene	Ma3n_A1vsMa3n_A2	2.489999999999995	A1A2
Ma3n_14916.1_vs_Ma3n_42307.1	othergene	Ma3n_A1vsMa3n_A2	2.8499999999999943	A1A2
Ma3n_14917.1_vs_Ma3n_42306.1	othergene	Ma3n_A1vsMa3n_A2	0.0	A1A2
Ma3n_14918.1_vs_Ma3n_42305.1	othergene	Ma3n_A1vsMa3n_A2	2.510000000000005	A1A2
Ma3n_14919.1_vs_Ma3n_42304.1	othergene	Ma3n_A1vsMa3n_A2	2.3700000000000045	A1A2
Ma3n_14920.1_vs_Ma3n_42303.1	othergene	Ma3n_A1vsMa3n_A2	2.4200000000000017	A1A2
Ma3n_14921.1_vs_Ma3n_42302.1	othergene	Ma3n_A1vsMa3n_A2	3.1200000000000045	A1A2
Ma3n_14922.1_vs_Ma3n_42299.1	othergene	Ma3n_A1vsMa3n_A2	5.920000000000002	A1A2
Ma3n_14925.1_vs_Ma3n_42298.1	othergene	Ma3n_A1vsMa3n_A2	2.010000000000005	A1A2
Ma3n_14926.1_vs_Ma3n_42297.1	othergene	Ma3n_A1vsMa3n_A2	2.9599999999999937	A1A2
Ma3n_14927.1_vs_Ma3n_42266.1	othergene	Ma3n_A1vsMa3n_A2	4.590000000000003	A1A2
Ma3n_14930.1_vs_Ma3n_42295.1	othergene	Ma3n_A1vsMa3n_A2	3.769999999999996	A1A2
Ma3n_14933.1_vs_Ma3n_42294.1	othergene	Ma3n_A1vsMa3n_A2	3.3599999999999994	A1A2
Ma3n_14934.1_vs_Ma3n_42293.1	othergene	Ma3n_A1vsMa3n_A2	2.5900000000000034	A1A2
Ma3n_14935.1_vs_Ma3n_42292.1	othergene	Ma3n_A1vsMa3n_A2	2.319999999999993	A1A2
Ma3n_14936.1_vs_Ma3n_42291.1	othergene	Ma3n_A1vsMa3n_A2	3.260000000000005	A1A2
Ma3n_14937.1_vs_Ma3n_42275.1	othergene	Ma3n_A1vsMa3n_A2	3.0400000000000063	A1A2
Ma3n_14938.1_vs_Ma3n_42287.1	othergene	Ma3n_A1vsMa3n_A2	2.3299999999999983	A1A2
Ma3n_14941.1_vs_Ma3n_42292.1	othergene	Ma3n_A1vsMa3n_A2	3.2099999999999937	A1A2
Ma3n_14942.1_vs_Ma3n_42293.1	othergene	Ma3n_A1vsMa3n_A2	4.019999999999996	A1A2
Ma3n_14943.1_vs_Ma3n_42294.1	othergene	Ma3n_A1vsMa3n_A2	3.3599999999999994	A1A2
Ma3n_14945.1_vs_Ma3n_42295.1	othergene	Ma3n_A1vsMa3n_A2	2.4000000000000057	A1A2
Ma3n_14948.1_vs_Ma3n_42297.1	othergene	Ma3n_A1vsMa3n_A2	2.75	A1A2
Ma3n_14949.1_vs_Ma3n_42298.1	othergene	Ma3n_A1vsMa3n_A2	2.3599999999999994	A1A2
Ma3n_14952.1_vs_Ma3n_42299.1	othergene	Ma3n_A1vsMa3n_A2	5.8799999999999955	A1A2
Ma3n_14953.1_vs_Ma3n_42283.1	othergene	Ma3n_A1vsMa3n_A2	1.6899999999999977	A1A2
Ma3n_14955.1_vs_Ma3n_42282.1	othergene	Ma3n_A1vsMa3n_A2	3.5799999999999983	A1A2
Ma3n_14956.1_vs_Ma3n_42281.1	Effector	Ma3n_A1vsMa3n_A2	10.239999999999995	A1A2
Ma3n_14957.1_vs_Ma3n_42280.1	Effector	Ma3n_A1vsMa3n_A2	20.930000000000007	A1A2
Ma3n_14958.1_vs_Ma3n_42279.1	othergene	Ma3n_A1vsMa3n_A2	2.9599999999999937	A1A2
Ma3n_14959.1_vs_Ma3n_42278.1	othergene	Ma3n_A1vsMa3n_A2	0.0	A1A2
Ma3n_14960.1_vs_Ma3n_42277.1	Effector	Ma3n_A1vsMa3n_A2	2.569999999999993	A1A2
Ma3n_14963.1_vs_Ma3n_42274.1	othergene	Ma3n_A1vsMa3n_A2	1.2399999999999949	A1A2
Ma3n_14964.1_vs_Ma3n_42273.1	othergene	Ma3n_A1vsMa3n_A2	1.0	A1A2
Ma3n_14965.1_vs_Ma3n_42272.1	othergene	Ma3n_A1vsMa3n_A2	1.5	A1A2
Ma3n_14966.1_vs_Ma3n_42271.1	othergene	Ma3n_A1vsMa3n_A2	0.9699999999999989	A1A2
Ma3n_14967.1_vs_Ma3n_42270.1	othergene	Ma3n_A1vsMa3n_A2	5.140000000000001	A1A2
Ma3n_14968.1_vs_Ma3n_42269.1	othergene	Ma3n_A1vsMa3n_A2	1.7600000000000051	A1A2
Ma3n_14969.1_vs_Ma3n_42268.1	Effector	Ma3n_A1vsMa3n_A2	0.29999999999999716	A1A2
Ma3n_14970.1_vs_Ma3n_42267.1	othergene	Ma3n_A1vsMa3n_A2	3.799999999999997	A1A2
Ma3n_14971.1_vs_Ma3n_42265.1	othergene	Ma3n_A1vsMa3n_A2	2.4200000000000017	A1A2
Ma3n_14972.1_vs_Ma3n_42264.1	othergene	Ma3n_A1vsMa3n_A2	0.0	A1A2
Ma3n_14973.1_vs_Ma3n_42263.1	othergene	Ma3n_A1vsMa3n_A2	0.29999999999999716	A1A2
Ma3n_14974.1_vs_Ma3n_42262.1	othergene	Ma3n_A1vsMa3n_A2	0.519999999999996	A1A2
Ma3n_14975.1_vs_Ma3n_42261.1	othergene	Ma3n_A1vsMa3n_A2	1.6599999999999966	A1A2
Ma3n_14977.1_vs_Ma3n_42260.1	othergene	Ma3n_A1vsMa3n_A2	0.10999999999999943	A1A2
Ma3n_14978.1_vs_Ma3n_42259.1	othergene	Ma3n_A1vsMa3n_A2	1.9899999999999949	A1A2
Ma3n_14979.1_vs_Ma3n_42257.1	othergene	Ma3n_A1vsMa3n_A2	1.7900000000000063	A1A2
Ma3n_14980.1_vs_Ma3n_42256.1	othergene	Ma3n_A1vsMa3n_A2	1.9300000000000068	A1A2
Ma3n_14982.1_vs_Ma3n_42255.1	othergene	Ma3n_A1vsMa3n_A2	2.3900000000000006	A1A2
Ma3n_14983.1_vs_Ma3n_42254.1	othergene	Ma3n_A1vsMa3n_A2	0.5100000000000051	A1A2
Ma3n_14984.1_vs_Ma3n_42253.1	othergene	Ma3n_A1vsMa3n_A2	2.25	A1A2
Ma3n_14985.1_vs_Ma3n_42252.1	othergene	Ma3n_A1vsMa3n_A2	2.5999999999999943	A1A2
Ma3n_14986.1_vs_Ma3n_42251.1	othergene	Ma3n_A1vsMa3n_A2	0.8499999999999943	A1A2
Ma3n_14987.1_vs_Ma3n_42250.1	othergene	Ma3n_A1vsMa3n_A2	2.0	A1A2
Ma3n_14988.1_vs_Ma3n_42249.1	othergene	Ma3n_A1vsMa3n_A2	0.8299999999999983	A1A2
Ma3n_14989.1_vs_Ma3n_42247.1	othergene	Ma3n_A1vsMa3n_A2	0.6599999999999966	A1A2
Ma3n_14990.1_vs_Ma3n_42246.1	othergene	Ma3n_A1vsMa3n_A2	2.1899999999999977	A1A2
Ma3n_14991.1_vs_Ma3n_42245.1	othergene	Ma3n_A1vsMa3n_A2	0.23999999999999488	A1A2
Ma3n_14992.1_vs_Ma3n_42244.1	othergene	Ma3n_A1vsMa3n_A2	2.950000000000003	A1A2
Ma3n_26281.1_vs_Ma3n_14678.1	othergene	Ma3n_A1vsMa3n_B1	2.9099999999999966	A1B1
Ma3n_26282.1_vs_Ma3n_14680.1	othergene	Ma3n_A1vsMa3n_B1	3.969999999999999	A1B1
Ma3n_26283.1_vs_Ma3n_14681.1	othergene	Ma3n_A1vsMa3n_B1	3.1200000000000045	A1B1
Ma3n_26284.1_vs_Ma3n_14682.1	othergene	Ma3n_A1vsMa3n_B1	3.1200000000000045	A1B1
Ma3n_26285.1_vs_Ma3n_14683.1	othergene	Ma3n_A1vsMa3n_B1	4.329999999999998	A1B1
Ma3n_26286.1_vs_Ma3n_14684.1	othergene	Ma3n_A1vsMa3n_B1	2.450000000000003	A1B1
Ma3n_26288.1_vs_Ma3n_14685.1	othergene	Ma3n_A1vsMa3n_B1	5.109999999999999	A1B1
Ma3n_26289.1_vs_Ma3n_14686.1	othergene	Ma3n_A1vsMa3n_B1	4.150000000000006	A1B1
Ma3n_26290.1_vs_Ma3n_14687.1	othergene	Ma3n_A1vsMa3n_B1	5.310000000000002	A1B1
Ma3n_26291.1_vs_Ma3n_14690.1	othergene	Ma3n_A1vsMa3n_B1	3.3100000000000023	A1B1
Ma3n_26292.1_vs_Ma3n_14691.1	othergene	Ma3n_A1vsMa3n_B1	5.930000000000007	A1B1
Ma3n_26293.1_vs_Ma3n_14692.1	othergene	Ma3n_A1vsMa3n_B1	7.939999999999998	A1B1
Ma3n_26299.1_vs_Ma3n_14694.1	othergene	Ma3n_A1vsMa3n_B1	6.849999999999994	A1B1
Ma3n_26300.1_vs_Ma3n_14695.1	othergene	Ma3n_A1vsMa3n_B1	3.3400000000000034	A1B1
Ma3n_26303.1_vs_Ma3n_14693.1	othergene	Ma3n_A1vsMa3n_B1	4.409999999999997	A1B1
Ma3n_26307.1_vs_Ma3n_14696.1	othergene	Ma3n_A1vsMa3n_B1	2.9000000000000057	A1B1
Ma3n_26308.1_vs_Ma3n_14701.1	othergene	Ma3n_A1vsMa3n_B1	10.290000000000006	A1B1
Ma3n_26309.1_vs_Ma3n_14702.1	othergene	Ma3n_A1vsMa3n_B1	1.8499999999999943	A1B1
Ma3n_26312.1_vs_Ma3n_14705.1	othergene	Ma3n_A1vsMa3n_B1	6.069999999999993	A1B1
Ma3n_26313.1_vs_Ma3n_14706.1	othergene	Ma3n_A1vsMa3n_B1	2.9399999999999977	A1B1
Ma3n_26314.1_vs_Ma3n_14707.1	othergene	Ma3n_A1vsMa3n_B1	5.739999999999995	A1B1
Ma3n_26317.1_vs_Ma3n_14709.1	othergene	Ma3n_A1vsMa3n_B1	4.760000000000005	A1B1
Ma3n_26318.1_vs_Ma3n_14712.1	othergene	Ma3n_A1vsMa3n_B1	2.260000000000005	A1B1
Ma3n_26346.1_vs_Ma3n_14713.1	othergene	Ma3n_A1vsMa3n_B1	3.3799999999999955	A1B1
Ma3n_26347.1_vs_Ma3n_14714.1	othergene	Ma3n_A1vsMa3n_B1	17.049999999999997	A1B1
Ma3n_26349.1_vs_Ma3n_14715.1	othergene	Ma3n_A1vsMa3n_B1	2.730000000000004	A1B1
Ma3n_26350.1_vs_Ma3n_14716.1	othergene	Ma3n_A1vsMa3n_B1	4.530000000000001	A1B1
Ma3n_26351.1_vs_Ma3n_14717.1	othergene	Ma3n_A1vsMa3n_B1	3.1599999999999966	A1B1
Ma3n_26353.1_vs_Ma3n_14718.1	othergene	Ma3n_A1vsMa3n_B1	5.359999999999999	A1B1
Ma3n_26354.1_vs_Ma3n_14719.1	othergene	Ma3n_A1vsMa3n_B1	2.3299999999999983	A1B1
Ma3n_26356.1_vs_Ma3n_14720.1	othergene	Ma3n_A1vsMa3n_B1	2.260000000000005	A1B1
Ma3n_26358.1_vs_Ma3n_14723.1	Effector	Ma3n_A1vsMa3n_B1	14.790000000000006	A1B1
Ma3n_26360.1_vs_Ma3n_14726.1	Effector	Ma3n_A1vsMa3n_B1	4.609999999999999	A1B1
Ma3n_26361.1_vs_Ma3n_14727.1	Effector	Ma3n_A1vsMa3n_B1	4.140000000000001	A1B1
Ma3n_26362.1_vs_Ma3n_14728.1	othergene	Ma3n_A1vsMa3n_B1	5.079999999999998	A1B1
Ma3n_26363.1_vs_Ma3n_14732.1	othergene	Ma3n_A1vsMa3n_B1	3.4000000000000057	A1B1
Ma3n_26364.1_vs_Ma3n_14733.1	othergene	Ma3n_A1vsMa3n_B1	26.150000000000006	A1B1
Ma3n_26365.1_vs_Ma3n_14735.1	othergene	Ma3n_A1vsMa3n_B1	6.469999999999999	A1B1
Ma3n_26366.1_vs_Ma3n_14738.1	othergene	Ma3n_A1vsMa3n_B1	1.519999999999996	A1B1
Ma3n_26367.1_vs_Ma3n_14749.1	othergene	Ma3n_A1vsMa3n_B1	5.510000000000005	A1B1
Ma3n_26368.1_vs_Ma3n_14750.1	othergene	Ma3n_A1vsMa3n_B1	5.260000000000005	A1B1
Ma3n_26370.1_vs_Ma3n_14753.1	othergene	Ma3n_A1vsMa3n_B1	4.6200000000000045	A1B1
Ma3n_26371.1_vs_Ma3n_14755.1	othergene	Ma3n_A1vsMa3n_B1	2.3599999999999994	A1B1
Ma3n_26372.1_vs_Ma3n_14758.1	othergene	Ma3n_A1vsMa3n_B1	2.7099999999999937	A1B1
Ma3n_26373.1_vs_Ma3n_14759.1	othergene	Ma3n_A1vsMa3n_B1	4.540000000000006	A1B1
Ma3n_26378.1_vs_Ma3n_14760.1	othergene	Ma3n_A1vsMa3n_B1	3.3799999999999955	A1B1
Ma3n_26379.1_vs_Ma3n_14761.1	othergene	Ma3n_A1vsMa3n_B1	2.9399999999999977	A1B1
Ma3n_26380.1_vs_Ma3n_14762.1	othergene	Ma3n_A1vsMa3n_B1	7.640000000000001	A1B1
Ma3n_26383.1_vs_Ma3n_14767.1	Effector	Ma3n_A1vsMa3n_B1	4.510000000000005	A1B1
Ma3n_26386.1_vs_Ma3n_14768.1	othergene	Ma3n_A1vsMa3n_B1	3.280000000000001	A1B1
Ma3n_26388.1_vs_Ma3n_14770.1	Effector	Ma3n_A1vsMa3n_B1	8.040000000000006	A1B1
Ma3n_26389.1_vs_Ma3n_14772.1	othergene	Ma3n_A1vsMa3n_B1	2.180000000000007	A1B1
Ma3n_26390.1_vs_Ma3n_14773.1	othergene	Ma3n_A1vsMa3n_B1	7.079999999999998	A1B1
Ma3n_26391.1_vs_Ma3n_14774.1	othergene	Ma3n_A1vsMa3n_B1	1.5100000000000051	A1B1
Ma3n_26392.1_vs_Ma3n_14775.1	othergene	Ma3n_A1vsMa3n_B1	3.0799999999999983	A1B1
Ma3n_26393.1_vs_Ma3n_14776.1	othergene	Ma3n_A1vsMa3n_B1	2.719999999999999	A1B1
Ma3n_26394.1_vs_Ma3n_14777.1	othergene	Ma3n_A1vsMa3n_B1	3.799999999999997	A1B1
Ma3n_26399.1_vs_Ma3n_14784.1	othergene	Ma3n_A1vsMa3n_B1	4.540000000000006	A1B1
Ma3n_26401.1_vs_Ma3n_14785.1	othergene	Ma3n_A1vsMa3n_B1	3.8799999999999955	A1B1
Ma3n_26402.1_vs_Ma3n_14786.1	othergene	Ma3n_A1vsMa3n_B1	5.829999999999998	A1B1
Ma3n_26403.1_vs_Ma3n_14801.1	othergene	Ma3n_A1vsMa3n_B1	5.849999999999994	A1B1
Ma3n_26404.1_vs_Ma3n_14802.1	Effector	Ma3n_A1vsMa3n_B1	5.650000000000006	A1B1
Ma3n_26407.1_vs_Ma3n_14803.1	othergene	Ma3n_A1vsMa3n_B1	3.0999999999999943	A1B1
Ma3n_26410.1_vs_Ma3n_14805.1	othergene	Ma3n_A1vsMa3n_B1	10.099999999999994	A1B1
Ma3n_26412.1_vs_Ma3n_14806.1	othergene	Ma3n_A1vsMa3n_B1	3.049999999999997	A1B1
Ma3n_26413.1_vs_Ma3n_14807.1	othergene	Ma3n_A1vsMa3n_B1	2.930000000000007	A1B1
Ma3n_26416.1_vs_Ma3n_14811.1	othergene	Ma3n_A1vsMa3n_B1	6.25	A1B1
Ma3n_26417.1_vs_Ma3n_14813.1	othergene	Ma3n_A1vsMa3n_B1	3.1899999999999977	A1B1
Ma3n_26418.1_vs_Ma3n_14814.1	othergene	Ma3n_A1vsMa3n_B1	4.739999999999995	A1B1
Ma3n_26419.1_vs_Ma3n_14815.1	othergene	Ma3n_A1vsMa3n_B1	4.310000000000002	A1B1
Ma3n_26421.1_vs_Ma3n_14828.1	othergene	Ma3n_A1vsMa3n_B1	4.010000000000005	A1B1
Ma3n_26425.1_vs_Ma3n_14833.1	Effector	Ma3n_A1vsMa3n_B1	4.969999999999999	A1B1
Ma3n_26428.1_vs_Ma3n_14834.1	othergene	Ma3n_A1vsMa3n_B1	3.1400000000000006	A1B1
Ma3n_26429.1_vs_Ma3n_14835.1	othergene	Ma3n_A1vsMa3n_B1	4.900000000000006	A1B1
Ma3n_26432.1_vs_Ma3n_14837.1	othergene	Ma3n_A1vsMa3n_B1	1.9300000000000068	A1B1
Ma3n_26433.1_vs_Ma3n_14838.1	othergene	Ma3n_A1vsMa3n_B1	2.760000000000005	A1B1
Ma3n_26434.1_vs_Ma3n_14839.1	Effector	Ma3n_A1vsMa3n_B1	22.489999999999995	A1B1
Ma3n_26436.1_vs_Ma3n_14861.1	othergene	Ma3n_A1vsMa3n_B1	3.0900000000000034	A1B1
Ma3n_26443.1_vs_Ma3n_14863.1	Effector	Ma3n_A1vsMa3n_B1	15.239999999999995	A1B1
Ma3n_26444.1_vs_Ma3n_14864.1	othergene	Ma3n_A1vsMa3n_B1	3.519999999999996	A1B1
Ma3n_26445.1_vs_Ma3n_14865.1	othergene	Ma3n_A1vsMa3n_B1	1.2999999999999972	A1B1
Ma3n_26446.1_vs_Ma3n_14866.1	othergene	Ma3n_A1vsMa3n_B1	2.819999999999993	A1B1
Ma3n_26448.1_vs_Ma3n_14867.1	othergene	Ma3n_A1vsMa3n_B1	3.700000000000003	A1B1
Ma3n_26449.1_vs_Ma3n_14868.1	othergene	Ma3n_A1vsMa3n_B1	3.8400000000000034	A1B1
Ma3n_26450.1_vs_Ma3n_14869.1	othergene	Ma3n_A1vsMa3n_B1	2.5600000000000023	A1B1
Ma3n_26451.1_vs_Ma3n_14871.1	othergene	Ma3n_A1vsMa3n_B1	3.0799999999999983	A1B1
Ma3n_26452.1_vs_Ma3n_14873.1	othergene	Ma3n_A1vsMa3n_B1	3.3900000000000006	A1B1
Ma3n_26453.1_vs_Ma3n_14874.1	othergene	Ma3n_A1vsMa3n_B1	2.0400000000000063	A1B1
Ma3n_26454.1_vs_Ma3n_14878.1	othergene	Ma3n_A1vsMa3n_B1	2.489999999999995	A1B1
Ma3n_26455.1_vs_Ma3n_14881.1	Effector	Ma3n_A1vsMa3n_B1	2.0900000000000034	A1B1
Ma3n_26456.1_vs_Ma3n_14882.1	othergene	Ma3n_A1vsMa3n_B1	2.2099999999999937	A1B1
Ma3n_26457.1_vs_Ma3n_14883.1	othergene	Ma3n_A1vsMa3n_B1	2.3400000000000034	A1B1
Ma3n_26461.1_vs_Ma3n_14884.1	othergene	Ma3n_A1vsMa3n_B1	6.150000000000006	A1B1
Ma3n_26463.1_vs_Ma3n_14919.1	othergene	Ma3n_A1vsMa3n_B1	3.799999999999997	A1B1
Ma3n_26464.1_vs_Ma3n_14918.1	othergene	Ma3n_A1vsMa3n_B1	2.680000000000007	A1B1
Ma3n_26465.1_vs_Ma3n_14917.1	othergene	Ma3n_A1vsMa3n_B1	3.8499999999999943	A1B1
Ma3n_26466.1_vs_Ma3n_14916.1	othergene	Ma3n_A1vsMa3n_B1	2.319999999999993	A1B1
Ma3n_26468.1_vs_Ma3n_14915.1	othergene	Ma3n_A1vsMa3n_B1	3.1200000000000045	A1B1
Ma3n_26469.1_vs_Ma3n_14914.1	othergene	Ma3n_A1vsMa3n_B1	2.469999999999999	A1B1
Ma3n_26496.1_vs_Ma3n_14926.1	othergene	Ma3n_A1vsMa3n_B1	2.7099999999999937	A1B1
Ma3n_26496.1_vs_Ma3n_14948.1	othergene	Ma3n_A1vsMa3n_B1	2.7099999999999937	A1B1
Ma3n_26497.1_vs_Ma3n_14930.1	othergene	Ma3n_A1vsMa3n_B1	4.280000000000001	A1B1
Ma3n_26497.1_vs_Ma3n_14946.1	othergene	Ma3n_A1vsMa3n_B1	4.019999999999996	A1B1
Ma3n_26498.1_vs_Ma3n_14933.1	othergene	Ma3n_A1vsMa3n_B1	3.069999999999993	A1B1
Ma3n_26498.1_vs_Ma3n_14943.1	othergene	Ma3n_A1vsMa3n_B1	3.069999999999993	A1B1
Ma3n_26499.1_vs_Ma3n_14934.1	othergene	Ma3n_A1vsMa3n_B1	4.019999999999996	A1B1
Ma3n_26499.1_vs_Ma3n_14941.1	othergene	Ma3n_A1vsMa3n_B1	3.1500000000000057	A1B1
Ma3n_26500.1_vs_Ma3n_14935.1	othergene	Ma3n_A1vsMa3n_B1	2.8400000000000034	A1B1
Ma3n_26504.1_vs_Ma3n_14936.1	othergene	Ma3n_A1vsMa3n_B1	7.8700000000000045	A1B1
Ma3n_26505.1_vs_Ma3n_14937.1	othergene	Ma3n_A1vsMa3n_B1	1.9300000000000068	A1B1
Ma3n_26510.1_vs_Ma3n_14929.1	othergene	Ma3n_A1vsMa3n_B1	7.099999999999994	A1B1
Ma3n_26511.1_vs_Ma3n_14928.1	othergene	Ma3n_A1vsMa3n_B1	2.2900000000000063	A1B1
Ma3n_26511.1_vs_Ma3n_14938.1	othergene	Ma3n_A1vsMa3n_B1	1.7900000000000063	A1B1
Ma3n_26521.1_vs_Ma3n_14953.1	othergene	Ma3n_A1vsMa3n_B1	2.819999999999993	A1B1
Ma3n_26522.1_vs_Ma3n_14955.1	othergene	Ma3n_A1vsMa3n_B1	1.9200000000000017	A1B1
Ma3n_26523.1_vs_Ma3n_14956.1	Effector	Ma3n_A1vsMa3n_B1	6.950000000000003	A1B1
Ma3n_26524.1_vs_Ma3n_14957.1	Effector	Ma3n_A1vsMa3n_B1	8.569999999999993	A1B1
Ma3n_26525.1_vs_Ma3n_14903.1	othergene	Ma3n_A1vsMa3n_B1	2.9200000000000017	A1B1
Ma3n_26525.1_vs_Ma3n_14958.1	othergene	Ma3n_A1vsMa3n_B1	3.049999999999997	A1B1
Ma3n_26526.1_vs_Ma3n_14959.1	othergene	Ma3n_A1vsMa3n_B1	5.209999999999994	A1B1
Ma3n_26527.1_vs_Ma3n_14965.1	othergene	Ma3n_A1vsMa3n_B1	3.2099999999999937	A1B1
Ma3n_26539.1_vs_Ma3n_14966.1	othergene	Ma3n_A1vsMa3n_B1	3.219999999999999	A1B1
Ma3n_26540.1_vs_Ma3n_14967.1	othergene	Ma3n_A1vsMa3n_B1	4.400000000000006	A1B1
Ma3n_26541.1_vs_Ma3n_14968.1	othergene	Ma3n_A1vsMa3n_B1	4.769999999999996	A1B1
Ma3n_26544.1_vs_Ma3n_14971.1	othergene	Ma3n_A1vsMa3n_B1	3.6299999999999955	A1B1
Ma3n_26545.1_vs_Ma3n_14972.1	othergene	Ma3n_A1vsMa3n_B1	3.989999999999995	A1B1
Ma3n_26546.1_vs_Ma3n_14973.1	othergene	Ma3n_A1vsMa3n_B1	3.069999999999993	A1B1
Ma3n_26547.1_vs_Ma3n_14974.1	othergene	Ma3n_A1vsMa3n_B1	3.730000000000004	A1B1
Ma3n_26548.1_vs_Ma3n_14975.1	othergene	Ma3n_A1vsMa3n_B1	3.1599999999999966	A1B1
Ma3n_26550.1_vs_Ma3n_14978.1	othergene	Ma3n_A1vsMa3n_B1	2.4200000000000017	A1B1
Ma3n_26551.1_vs_Ma3n_14979.1	othergene	Ma3n_A1vsMa3n_B1	2.219999999999999	A1B1
Ma3n_26552.1_vs_Ma3n_14980.1	othergene	Ma3n_A1vsMa3n_B1	3.25	A1B1
Ma3n_26553.1_vs_Ma3n_14982.1	othergene	Ma3n_A1vsMa3n_B1	2.680000000000007	A1B1
Ma3n_26554.1_vs_Ma3n_14983.1	othergene	Ma3n_A1vsMa3n_B1	1.4000000000000057	A1B1
Ma3n_26555.1_vs_Ma3n_14984.1	othergene	Ma3n_A1vsMa3n_B1	3.9399999999999977	A1B1
Ma3n_26556.1_vs_Ma3n_14985.1	othergene	Ma3n_A1vsMa3n_B1	1.8499999999999943	A1B1
Ma3n_26557.1_vs_Ma3n_14986.1	othergene	Ma3n_A1vsMa3n_B1	2.8100000000000023	A1B1
Ma3n_26559.1_vs_Ma3n_14987.1	othergene	Ma3n_A1vsMa3n_B1	3.3499999999999943	A1B1
Ma3n_26560.1_vs_Ma3n_14989.1	othergene	Ma3n_A1vsMa3n_B1	2.6700000000000017	A1B1
Ma3n_26561.1_vs_Ma3n_14990.1	othergene	Ma3n_A1vsMa3n_B1	3.200000000000003	A1B1
Ma3n_26562.1_vs_Ma3n_14992.1	othergene	Ma3n_A1vsMa3n_B1	6.239999999999995	A1B1
Ma3n_26563.1_vs_Ma3n_14993.1	othergene	Ma3n_A1vsMa3n_B1	0.8799999999999955	A1B1
Ma3n_26630.1_vs_Ma3n_03765.1	othergene	Ma3n_A1vsMa3n_B1	1.8799999999999955	A1B1
Ma3n_26631.1_vs_Ma3n_03766.1	othergene	Ma3n_A1vsMa3n_B1	2.9200000000000017	A1B1
Ma3n_26632.1_vs_Ma3n_03767.1	othergene	Ma3n_A1vsMa3n_B1	2.069999999999993	A1B1
Ma3n_26632.1_vs_Ma3n_14841.1	othergene	Ma3n_A1vsMa3n_B1	1.7999999999999972	A1B1
Ma3n_26633.1_vs_Ma3n_03769.1	othergene	Ma3n_A1vsMa3n_B1	2.75	A1B1
Ma3n_26633.1_vs_Ma3n_14843.1	othergene	Ma3n_A1vsMa3n_B1	2.680000000000007	A1B1
Ma3n_26634.1_vs_Ma3n_03771.1	Effector	Ma3n_A1vsMa3n_B1	3.739999999999995	A1B1
Ma3n_26634.1_vs_Ma3n_14844.1	Effector	Ma3n_A1vsMa3n_B1	2.5900000000000034	A1B1
Ma3n_26635.1_vs_Ma3n_03772.1	othergene	Ma3n_A1vsMa3n_B1	0.0	A1B1
Ma3n_26635.1_vs_Ma3n_14845.1	othergene	Ma3n_A1vsMa3n_B1	2.0900000000000034	A1B1
Ma3n_26636.1_vs_Ma3n_14846.1	othergene	Ma3n_A1vsMa3n_B1	2.1599999999999966	A1B1
Ma3n_26637.1_vs_Ma3n_14847.1	othergene	Ma3n_A1vsMa3n_B1	2.6599999999999966	A1B1
Ma3n_26639.1_vs_Ma3n_14849.1	othergene	Ma3n_A1vsMa3n_B1	1.8400000000000034	A1B1
Ma3n_26640.1_vs_Ma3n_14850.1	othergene	Ma3n_A1vsMa3n_B1	1.5699999999999932	A1B1
Ma3n_26642.1_vs_Ma3n_14851.1	othergene	Ma3n_A1vsMa3n_B1	3.730000000000004	A1B1
Ma3n_26643.1_vs_Ma3n_14852.1	othergene	Ma3n_A1vsMa3n_B1	3.5400000000000063	A1B1
Ma3n_26644.1_vs_Ma3n_14853.1	Effector	Ma3n_A1vsMa3n_B1	4.069999999999993	A1B1
Ma3n_26645.1_vs_Ma3n_14854.1	othergene	Ma3n_A1vsMa3n_B1	2.469999999999999	A1B1
Ma3n_26646.1_vs_Ma3n_14855.1	othergene	Ma3n_A1vsMa3n_B1	1.75	A1B1
Ma3n_26647.1_vs_Ma3n_14856.1	othergene	Ma3n_A1vsMa3n_B1	2.5400000000000063	A1B1
Ma3n_26658.1_vs_Ma3n_14857.1	othergene	Ma3n_A1vsMa3n_B1	1.5400000000000063	A1B1
Ma3n_26659.1_vs_Ma3n_14859.1	othergene	Ma3n_A1vsMa3n_B1	2.680000000000007	A1B1
Ma3n_26660.1_vs_Ma3n_14860.1	othergene	Ma3n_A1vsMa3n_B1	2.6599999999999966	A1B1
Ma3n_26707.1_vs_Ma3n_03776.1	othergene	Ma3n_A1vsMa3n_B1	3.200000000000003	A1B1
Ma3n_26708.1_vs_Ma3n_03777.1	othergene	Ma3n_A1vsMa3n_B1	2.1400000000000006	A1B1
Ma3n_26711.1_vs_Ma3n_03780.1	othergene	Ma3n_A1vsMa3n_B1	5.319999999999993	A1B1
Ma3n_26712.1_vs_Ma3n_03781.1	othergene	Ma3n_A1vsMa3n_B1	4.0	A1B1
Ma3n_26713.1_vs_Ma3n_03782.1	othergene	Ma3n_A1vsMa3n_B1	2.530000000000001	A1B1
Ma3n_26715.1_vs_Ma3n_03783.1	othergene	Ma3n_A1vsMa3n_B1	2.549999999999997	A1B1
Ma3n_26716.1_vs_Ma3n_03784.1	othergene	Ma3n_A1vsMa3n_B1	4.349999999999994	A1B1
Ma3n_26717.1_vs_Ma3n_03785.1	othergene	Ma3n_A1vsMa3n_B1	2.25	A1B1
Ma3n_26718.1_vs_Ma3n_03786.1	othergene	Ma3n_A1vsMa3n_B1	2.5600000000000023	A1B1
Ma3n_26719.1_vs_Ma3n_03787.1	othergene	Ma3n_A1vsMa3n_B1	2.299999999999997	A1B1
Ma3n_26720.1_vs_Ma3n_03788.1	othergene	Ma3n_A1vsMa3n_B1	5.349999999999994	A1B1
Ma3n_26721.1_vs_Ma3n_03789.1	othergene	Ma3n_A1vsMa3n_B1	2.530000000000001	A1B1
Ma3n_26722.1_vs_Ma3n_03790.1	othergene	Ma3n_A1vsMa3n_B1	3.9599999999999937	A1B1
Ma3n_26724.1_vs_Ma3n_03792.1	othergene	Ma3n_A1vsMa3n_B1	4.609999999999999	A1B1
Ma3n_26725.1_vs_Ma3n_03793.1	othergene	Ma3n_A1vsMa3n_B1	2.0600000000000023	A1B1
Ma3n_26728.1_vs_Ma3n_03795.1	othergene	Ma3n_A1vsMa3n_B1	3.3599999999999994	A1B1
Ma3n_26729.1_vs_Ma3n_03796.1	othergene	Ma3n_A1vsMa3n_B1	4.640000000000001	A1B1
Ma3n_26731.1_vs_Ma3n_03797.1	othergene	Ma3n_A1vsMa3n_B1	2.6400000000000006	A1B1
Ma3n_26732.1_vs_Ma3n_03798.1	othergene	Ma3n_A1vsMa3n_B1	4.269999999999996	A1B1
Ma3n_26733.1_vs_Ma3n_03799.1	othergene	Ma3n_A1vsMa3n_B1	3.1500000000000057	A1B1
Ma3n_26734.1_vs_Ma3n_03800.1	othergene	Ma3n_A1vsMa3n_B1	3.1599999999999966	A1B1
Ma3n_26735.1_vs_Ma3n_03801.1	othergene	Ma3n_A1vsMa3n_B1	3.6899999999999977	A1B1
Ma3n_26736.1_vs_Ma3n_03802.1	othergene	Ma3n_A1vsMa3n_B1	4.420000000000002	A1B1
Ma3n_26737.1_vs_Ma3n_03803.1	othergene	Ma3n_A1vsMa3n_B1	3.0999999999999943	A1B1
Ma3n_26738.1_vs_Ma3n_03805.1	othergene	Ma3n_A1vsMa3n_B1	3.3100000000000023	A1B1
Ma3n_26739.1_vs_Ma3n_03806.1	othergene	Ma3n_A1vsMa3n_B1	3.8700000000000045	A1B1
Ma3n_26740.1_vs_Ma3n_03807.1	othergene	Ma3n_A1vsMa3n_B1	2.680000000000007	A1B1
Ma3n_26745.1_vs_Ma3n_03808.1	othergene	Ma3n_A1vsMa3n_B1	3.1500000000000057	A1B1
Ma3n_26746.1_vs_Ma3n_03809.1	othergene	Ma3n_A1vsMa3n_B1	3.480000000000004	A1B1
Ma3n_26747.1_vs_Ma3n_03810.1	othergene	Ma3n_A1vsMa3n_B1	3.25	A1B1
Ma3n_26748.1_vs_Ma3n_03811.1	othergene	Ma3n_A1vsMa3n_B1	3.489999999999995	A1B1
Ma3n_26749.1_vs_Ma3n_03812.1	othergene	Ma3n_A1vsMa3n_B1	1.9000000000000057	A1B1
Ma3n_26750.1_vs_Ma3n_03813.1	othergene	Ma3n_A1vsMa3n_B1	5.189999999999998	A1B1
Ma3n_26751.1_vs_Ma3n_03814.1	othergene	Ma3n_A1vsMa3n_B1	3.299999999999997	A1B1
Ma3n_26752.1_vs_Ma3n_03815.1	othergene	Ma3n_A1vsMa3n_B1	2.5900000000000034	A1B1
Ma3n_26753.1_vs_Ma3n_03816.1	othergene	Ma3n_A1vsMa3n_B1	5.400000000000006	A1B1
Ma3n_26754.1_vs_Ma3n_03817.1	othergene	Ma3n_A1vsMa3n_B1	1.7199999999999989	A1B1
Ma3n_26755.1_vs_Ma3n_03819.1	othergene	Ma3n_A1vsMa3n_B1	3.7099999999999937	A1B1
Ma3n_26756.1_vs_Ma3n_03820.1	othergene	Ma3n_A1vsMa3n_B1	2.510000000000005	A1B1
Ma3n_26757.1_vs_Ma3n_03821.1	othergene	Ma3n_A1vsMa3n_B1	1.9399999999999977	A1B1
Ma3n_26758.1_vs_Ma3n_03822.1	othergene	Ma3n_A1vsMa3n_B1	2.819999999999993	A1B1
Ma3n_26759.1_vs_Ma3n_03823.1	othergene	Ma3n_A1vsMa3n_B1	2.0999999999999943	A1B1
Ma3n_26760.1_vs_Ma3n_03824.1	othergene	Ma3n_A1vsMa3n_B1	1.4300000000000068	A1B1
Ma3n_26761.1_vs_Ma3n_03826.1	othergene	Ma3n_A1vsMa3n_B1	2.950000000000003	A1B1
Ma3n_26762.1_vs_Ma3n_03827.1	othergene	Ma3n_A1vsMa3n_B1	0.4399999999999977	A1B1
Ma3n_26763.1_vs_Ma3n_03838.1	othergene	Ma3n_A1vsMa3n_B1	3.2900000000000063	A1B1
Ma3n_26764.1_vs_Ma3n_03839.1	othergene	Ma3n_A1vsMa3n_B1	3.3700000000000045	A1B1
Ma3n_26769.1_vs_Ma3n_03841.1	othergene	Ma3n_A1vsMa3n_B1	2.489999999999995	A1B1
Ma3n_26770.1_vs_Ma3n_03842.1	othergene	Ma3n_A1vsMa3n_B1	1.9500000000000028	A1B1
Ma3n_26772.1_vs_Ma3n_03844.1	othergene	Ma3n_A1vsMa3n_B1	2.8100000000000023	A1B1
Ma3n_26773.1_vs_Ma3n_03845.1	othergene	Ma3n_A1vsMa3n_B1	4.170000000000002	A1B1
Ma3n_26775.1_vs_Ma3n_03846.1	othergene	Ma3n_A1vsMa3n_B1	2.930000000000007	A1B1
Ma3n_26776.1_vs_Ma3n_03849.1	othergene	Ma3n_A1vsMa3n_B1	3.030000000000001	A1B1
Ma3n_26777.1_vs_Ma3n_03850.1	othergene	Ma3n_A1vsMa3n_B1	4.010000000000005	A1B1
Ma3n_26778.1_vs_Ma3n_03851.1	othergene	Ma3n_A1vsMa3n_B1	3.1500000000000057	A1B1
Ma3n_26779.1_vs_Ma3n_03852.1	othergene	Ma3n_A1vsMa3n_B1	4.0	A1B1
Ma3n_26780.1_vs_Ma3n_03853.1	othergene	Ma3n_A1vsMa3n_B1	2.4000000000000057	A1B1
Ma3n_26781.1_vs_Ma3n_03854.1	othergene	Ma3n_A1vsMa3n_B1	4.010000000000005	A1B1
Ma3n_26784.1_vs_Ma3n_03865.1	othergene	Ma3n_A1vsMa3n_B1	3.2099999999999937	A1B1
Ma3n_26785.1_vs_Ma3n_03866.1	othergene	Ma3n_A1vsMa3n_B1	2.9399999999999977	A1B1
Ma3n_26786.1_vs_Ma3n_03867.1	othergene	Ma3n_A1vsMa3n_B1	1.8599999999999994	A1B1
Ma3n_26787.1_vs_Ma3n_03868.1	othergene	Ma3n_A1vsMa3n_B1	2.930000000000007	A1B1
Ma3n_26788.1_vs_Ma3n_03869.1	othergene	Ma3n_A1vsMa3n_B1	4.959999999999994	A1B1
Ma3n_26789.1_vs_Ma3n_03870.1	othergene	Ma3n_A1vsMa3n_B1	2.5799999999999983	A1B1
Ma3n_26791.1_vs_Ma3n_03872.1	othergene	Ma3n_A1vsMa3n_B1	7.200000000000003	A1B1
Ma3n_26796.1_vs_Ma3n_03873.1	othergene	Ma3n_A1vsMa3n_B1	6.010000000000005	A1B1
Ma3n_26797.1_vs_Ma3n_03874.1	othergene	Ma3n_A1vsMa3n_B1	2.8100000000000023	A1B1
Ma3n_26798.1_vs_Ma3n_03877.1	othergene	Ma3n_A1vsMa3n_B1	1.8900000000000006	A1B1
Ma3n_26799.1_vs_Ma3n_03878.1	othergene	Ma3n_A1vsMa3n_B1	1.75	A1B1
Ma3n_26800.1_vs_Ma3n_03879.1	othergene	Ma3n_A1vsMa3n_B1	5.1200000000000045	A1B1
Ma3n_26801.1_vs_Ma3n_03880.1	othergene	Ma3n_A1vsMa3n_B1	2.3900000000000006	A1B1
Ma3n_26804.1_vs_Ma3n_03881.1	othergene	Ma3n_A1vsMa3n_B1	1.8100000000000023	A1B1
Ma3n_26805.1_vs_Ma3n_03882.1	othergene	Ma3n_A1vsMa3n_B1	2.180000000000007	A1B1
Ma3n_26806.1_vs_Ma3n_03884.1	othergene	Ma3n_A1vsMa3n_B1	2.3700000000000045	A1B1
Ma3n_26807.1_vs_Ma3n_03885.1	othergene	Ma3n_A1vsMa3n_B1	5.269999999999996	A1B1
Ma3n_26808.1_vs_Ma3n_03888.1	othergene	Ma3n_A1vsMa3n_B1	2.549999999999997	A1B1
Ma3n_26809.1_vs_Ma3n_03889.1	othergene	Ma3n_A1vsMa3n_B1	4.260000000000005	A1B1
Ma3n_26810.1_vs_Ma3n_03890.1	othergene	Ma3n_A1vsMa3n_B1	3.6099999999999994	A1B1
Ma3n_26812.1_vs_Ma3n_03892.1	othergene	Ma3n_A1vsMa3n_B1	2.200000000000003	A1B1
Ma3n_26813.1_vs_Ma3n_03893.1	othergene	Ma3n_A1vsMa3n_B1	2.819999999999993	A1B1
Ma3n_26814.1_vs_Ma3n_03894.1	othergene	Ma3n_A1vsMa3n_B1	4.349999999999994	A1B1
Ma3n_26815.1_vs_Ma3n_03895.1	Effector	Ma3n_A1vsMa3n_B1	1.9099999999999966	A1B1
Ma3n_26817.1_vs_Ma3n_03896.1	othergene	Ma3n_A1vsMa3n_B1	3.469999999999999	A1B1
Ma3n_26819.1_vs_Ma3n_03897.1	othergene	Ma3n_A1vsMa3n_B1	6.450000000000003	A1B1
Ma3n_26820.1_vs_Ma3n_03898.1	othergene	Ma3n_A1vsMa3n_B1	3.8400000000000034	A1B1
Ma3n_26821.1_vs_Ma3n_03899.1	othergene	Ma3n_A1vsMa3n_B1	1.8499999999999943	A1B1
Ma3n_26822.1_vs_Ma3n_03901.1	othergene	Ma3n_A1vsMa3n_B1	3.989999999999995	A1B1
Ma3n_26823.1_vs_Ma3n_03902.1	othergene	Ma3n_A1vsMa3n_B1	2.3900000000000006	A1B1
Ma3n_26824.1_vs_Ma3n_03904.1	othergene	Ma3n_A1vsMa3n_B1	0.8400000000000034	A1B1
Ma3n_26825.1_vs_Ma3n_03905.1	othergene	Ma3n_A1vsMa3n_B1	3.969999999999999	A1B1
Ma3n_26826.1_vs_Ma3n_03906.1	othergene	Ma3n_A1vsMa3n_B1	5.6200000000000045	A1B1
Ma3n_26827.1_vs_Ma3n_03907.1	othergene	Ma3n_A1vsMa3n_B1	3.5600000000000023	A1B1
Ma3n_26830.1_vs_Ma3n_03908.1	othergene	Ma3n_A1vsMa3n_B1	5.540000000000006	A1B1
Ma3n_26831.1_vs_Ma3n_03909.1	othergene	Ma3n_A1vsMa3n_B1	3.8100000000000023	A1B1
Ma3n_26832.1_vs_Ma3n_03910.1	othergene	Ma3n_A1vsMa3n_B1	2.8400000000000034	A1B1
Ma3n_26833.1_vs_Ma3n_03911.1	Effector	Ma3n_A1vsMa3n_B1	6.670000000000002	A1B1
Ma3n_26834.1_vs_Ma3n_03912.1	Effector	Ma3n_A1vsMa3n_B1	16.159999999999997	A1B1
Ma3n_26835.1_vs_Ma3n_03913.1	othergene	Ma3n_A1vsMa3n_B1	5.099999999999994	A1B1
Ma3n_26837.1_vs_Ma3n_03914.1	othergene	Ma3n_A1vsMa3n_B1	1.8700000000000045	A1B1
Ma3n_26838.1_vs_Ma3n_03915.1	othergene	Ma3n_A1vsMa3n_B1	4.319999999999993	A1B1
Ma3n_26839.1_vs_Ma3n_03916.1	othergene	Ma3n_A1vsMa3n_B1	3.480000000000004	A1B1
Ma3n_26840.1_vs_Ma3n_03917.1	othergene	Ma3n_A1vsMa3n_B1	4.040000000000006	A1B1
Ma3n_26841.1_vs_Ma3n_03918.1	othergene	Ma3n_A1vsMa3n_B1	4.239999999999995	A1B1
Ma3n_26842.1_vs_Ma3n_03919.1	othergene	Ma3n_A1vsMa3n_B1	3.700000000000003	A1B1
Ma3n_26844.1_vs_Ma3n_03920.1	othergene	Ma3n_A1vsMa3n_B1	4.230000000000004	A1B1
Ma3n_26845.1_vs_Ma3n_03921.1	othergene	Ma3n_A1vsMa3n_B1	2.950000000000003	A1B1
Ma3n_26848.1_vs_Ma3n_03922.1	othergene	Ma3n_A1vsMa3n_B1	3.730000000000004	A1B1
Ma3n_26849.1_vs_Ma3n_03923.1	othergene	Ma3n_A1vsMa3n_B1	4.049999999999997	A1B1
Ma3n_26850.1_vs_Ma3n_03924.1	othergene	Ma3n_A1vsMa3n_B1	3.519999999999996	A1B1
Ma3n_26851.1_vs_Ma3n_03925.1	othergene	Ma3n_A1vsMa3n_B1	4.950000000000003	A1B1
Ma3n_26852.1_vs_Ma3n_03928.1	othergene	Ma3n_A1vsMa3n_B1	2.0799999999999983	A1B1
Ma3n_26853.1_vs_Ma3n_03929.1	othergene	Ma3n_A1vsMa3n_B1	3.980000000000004	A1B1
Ma3n_26854.1_vs_Ma3n_03930.1	othergene	Ma3n_A1vsMa3n_B1	5.079999999999998	A1B1
Ma3n_26857.1_vs_Ma3n_03932.1	othergene	Ma3n_A1vsMa3n_B1	1.9200000000000017	A1B1
Ma3n_26860.1_vs_Ma3n_03934.1	othergene	Ma3n_A1vsMa3n_B1	2.6500000000000057	A1B1
Ma3n_26863.1_vs_Ma3n_03937.1	othergene	Ma3n_A1vsMa3n_B1	3.5900000000000034	A1B1
Ma3n_26868.1_vs_Ma3n_03941.1	othergene	Ma3n_A1vsMa3n_B1	4.769999999999996	A1B1
Ma3n_26870.1_vs_Ma3n_03942.1	othergene	Ma3n_A1vsMa3n_B1	3.730000000000004	A1B1
Ma3n_26871.1_vs_Ma3n_03943.1	othergene	Ma3n_A1vsMa3n_B1	6.030000000000001	A1B1
Ma3n_26872.1_vs_Ma3n_03945.1	othergene	Ma3n_A1vsMa3n_B1	16.870000000000005	A1B1
Ma3n_26874.1_vs_Ma3n_03947.1	othergene	Ma3n_A1vsMa3n_B1	5.390000000000001	A1B1
Ma3n_26875.1_vs_Ma3n_03951.1	othergene	Ma3n_A1vsMa3n_B1	0.0	A1B1
Ma3n_26877.1_vs_Ma3n_03855.1	othergene	Ma3n_A1vsMa3n_B1	0.0	A1B1
Ma3n_26878.1_vs_Ma3n_03856.1	othergene	Ma3n_A1vsMa3n_B1	0.0	A1B1
Ma3n_26883.1_vs_Ma3n_03861.1	othergene	Ma3n_A1vsMa3n_B1	0.0	A1B1
Ma3n_26889.1_vs_Ma3n_03953.1	othergene	Ma3n_A1vsMa3n_B1	3.510000000000005	A1B1
Ma3n_26890.1_vs_Ma3n_03954.1	othergene	Ma3n_A1vsMa3n_B1	2.549999999999997	A1B1
Ma3n_26892.1_vs_Ma3n_03956.1	othergene	Ma3n_A1vsMa3n_B1	4.409999999999997	A1B1
Ma3n_26894.1_vs_Ma3n_03957.1	othergene	Ma3n_A1vsMa3n_B1	7.980000000000004	A1B1
Ma3n_26895.1_vs_Ma3n_03958.1	othergene	Ma3n_A1vsMa3n_B1	19.200000000000003	A1B1
Ma3n_26896.1_vs_Ma3n_03959.1	othergene	Ma3n_A1vsMa3n_B1	3.260000000000005	A1B1
Ma3n_26897.1_vs_Ma3n_03960.1	othergene	Ma3n_A1vsMa3n_B1	3.9399999999999977	A1B1
Ma3n_26901.1_vs_Ma3n_03961.1	othergene	Ma3n_A1vsMa3n_B1	4.079999999999998	A1B1
Ma3n_26902.1_vs_Ma3n_03962.1	othergene	Ma3n_A1vsMa3n_B1	1.0499999999999972	A1B1
Ma3n_26903.1_vs_Ma3n_03963.1	othergene	Ma3n_A1vsMa3n_B1	2.280000000000001	A1B1
Ma3n_26904.1_vs_Ma3n_03964.1	othergene	Ma3n_A1vsMa3n_B1	5.0	A1B1
Ma3n_26905.1_vs_Ma3n_03965.1	othergene	Ma3n_A1vsMa3n_B1	7.790000000000006	A1B1
Ma3n_26906.1_vs_Ma3n_03966.1	othergene	Ma3n_A1vsMa3n_B1	3.3299999999999983	A1B1
Ma3n_26907.1_vs_Ma3n_03967.1	othergene	Ma3n_A1vsMa3n_B1	6.849999999999994	A1B1
Ma3n_26916.1_vs_Ma3n_03972.1	Effector	Ma3n_A1vsMa3n_B1	5.489999999999995	A1B1
Ma3n_26917.1_vs_Ma3n_03974.1	othergene	Ma3n_A1vsMa3n_B1	10.980000000000004	A1B1
Ma3n_26918.1_vs_Ma3n_03975.1	othergene	Ma3n_A1vsMa3n_B1	10.439999999999998	A1B1
Ma3n_26920.1_vs_Ma3n_03976.1	othergene	Ma3n_A1vsMa3n_B1	5.340000000000003	A1B1
Ma3n_26921.1_vs_Ma3n_03977.1	othergene	Ma3n_A1vsMa3n_B1	2.319999999999993	A1B1
Ma3n_26924.1_vs_Ma3n_03978.1	othergene	Ma3n_A1vsMa3n_B1	5.049999999999997	A1B1
Ma3n_26925.1_vs_Ma3n_03979.1	othergene	Ma3n_A1vsMa3n_B1	2.1599999999999966	A1B1
Ma3n_26927.1_vs_Ma3n_03984.1	othergene	Ma3n_A1vsMa3n_B1	4.6299999999999955	A1B1
Ma3n_26928.1_vs_Ma3n_03985.1	othergene	Ma3n_A1vsMa3n_B1	6.150000000000006	A1B1
Ma3n_26929.1_vs_Ma3n_03993.1	othergene	Ma3n_A1vsMa3n_B1	7.180000000000007	A1B1
Ma3n_26932.1_vs_Ma3n_03995.1	othergene	Ma3n_A1vsMa3n_B1	4.590000000000003	A1B1
Ma3n_26933.1_vs_Ma3n_03996.1	othergene	Ma3n_A1vsMa3n_B1	4.670000000000002	A1B1
Ma3n_26934.1_vs_Ma3n_03997.1	othergene	Ma3n_A1vsMa3n_B1	5.280000000000001	A1B1
Ma3n_26937.1_vs_Ma3n_03999.1	Effector	Ma3n_A1vsMa3n_B1	4.189999999999998	A1B1
Ma3n_26938.1_vs_Ma3n_04000.1	Effector	Ma3n_A1vsMa3n_B1	4.049999999999997	A1B1
Ma3n_26939.1_vs_Ma3n_04001.1	othergene	Ma3n_A1vsMa3n_B1	16.39	A1B1
Ma3n_26940.1_vs_Ma3n_04002.1	othergene	Ma3n_A1vsMa3n_B1	1.9200000000000017	A1B1
Ma3n_26941.1_vs_Ma3n_04003.1	othergene	Ma3n_A1vsMa3n_B1	6.909999999999997	A1B1
Ma3n_26942.1_vs_Ma3n_04004.1	othergene	Ma3n_A1vsMa3n_B1	5.540000000000006	A1B1
Ma3n_26943.1_vs_Ma3n_04005.1	othergene	Ma3n_A1vsMa3n_B1	4.849999999999994	A1B1
Ma3n_26944.1_vs_Ma3n_04007.1	othergene	Ma3n_A1vsMa3n_B1	7.549999999999997	A1B1
Ma3n_26945.1_vs_Ma3n_04008.1	othergene	Ma3n_A1vsMa3n_B1	2.8700000000000045	A1B1
Ma3n_26950.1_vs_Ma3n_04009.1	othergene	Ma3n_A1vsMa3n_B1	2.0400000000000063	A1B1
Ma3n_26951.1_vs_Ma3n_04010.1	Effector	Ma3n_A1vsMa3n_B1	20.090000000000003	A1B1
Ma3n_26952.1_vs_Ma3n_04011.1	Effector	Ma3n_A1vsMa3n_B1	9.230000000000004	A1B1
Ma3n_26953.1_vs_Ma3n_04012.1	othergene	Ma3n_A1vsMa3n_B1	2.4099999999999966	A1B1
Ma3n_26954.1_vs_Ma3n_04013.1	othergene	Ma3n_A1vsMa3n_B1	15.180000000000007	A1B1
Ma3n_26955.1_vs_Ma3n_04014.1	othergene	Ma3n_A1vsMa3n_B1	3.299999999999997	A1B1
Ma3n_26956.1_vs_Ma3n_04015.1	othergene	Ma3n_A1vsMa3n_B1	4.900000000000006	A1B1
Ma3n_26957.1_vs_Ma3n_04016.1	othergene	Ma3n_A1vsMa3n_B1	3.219999999999999	A1B1
Ma3n_26958.1_vs_Ma3n_04017.1	othergene	Ma3n_A1vsMa3n_B1	5.359999999999999	A1B1
Ma3n_26960.1_vs_Ma3n_04018.1	othergene	Ma3n_A1vsMa3n_B1	1.269999999999996	A1B1
Ma3n_26961.1_vs_Ma3n_04019.1	othergene	Ma3n_A1vsMa3n_B1	3.549999999999997	A1B1
Ma3n_26962.1_vs_Ma3n_04020.1	othergene	Ma3n_A1vsMa3n_B1	5.3700000000000045	A1B1
Ma3n_26963.1_vs_Ma3n_04021.1	othergene	Ma3n_A1vsMa3n_B1	4.430000000000007	A1B1
Ma3n_26964.1_vs_Ma3n_04022.1	othergene	Ma3n_A1vsMa3n_B1	3.6500000000000057	A1B1
Ma3n_26965.1_vs_Ma3n_04023.1	othergene	Ma3n_A1vsMa3n_B1	3.019999999999996	A1B1
Ma3n_26967.1_vs_Ma3n_04024.1	othergene	Ma3n_A1vsMa3n_B1	3.0999999999999943	A1B1
Ma3n_26969.1_vs_Ma3n_04029.1	othergene	Ma3n_A1vsMa3n_B1	4.739999999999995	A1B1
Ma3n_26975.1_vs_Ma3n_04036.1	othergene	Ma3n_A1vsMa3n_B1	3.730000000000004	A1B1
Ma3n_26976.1_vs_Ma3n_04037.1	othergene	Ma3n_A1vsMa3n_B1	7.819999999999993	A1B1
Ma3n_26978.1_vs_Ma3n_04038.1	othergene	Ma3n_A1vsMa3n_B1	12.819999999999993	A1B1
Ma3n_26979.1_vs_Ma3n_04039.1	othergene	Ma3n_A1vsMa3n_B1	2.549999999999997	A1B1
Ma3n_26980.1_vs_Ma3n_04040.1	othergene	Ma3n_A1vsMa3n_B1	5.640000000000001	A1B1
Ma3n_26981.1_vs_Ma3n_04041.1	othergene	Ma3n_A1vsMa3n_B1	5.799999999999997	A1B1
Ma3n_26982.1_vs_Ma3n_04042.1	othergene	Ma3n_A1vsMa3n_B1	4.0	A1B1
Ma3n_26983.1_vs_Ma3n_04043.1	Effector	Ma3n_A1vsMa3n_B1	3.510000000000005	A1B1
Ma3n_26984.1_vs_Ma3n_04044.1	othergene	Ma3n_A1vsMa3n_B1	8.099999999999994	A1B1
Ma3n_26985.1_vs_Ma3n_04046.1	othergene	Ma3n_A1vsMa3n_B1	5.959999999999994	A1B1
Ma3n_26987.1_vs_Ma3n_04047.1	othergene	Ma3n_A1vsMa3n_B1	3.5600000000000023	A1B1
Ma3n_26988.1_vs_Ma3n_04048.1	othergene	Ma3n_A1vsMa3n_B1	2.9000000000000057	A1B1
Ma3n_26989.1_vs_Ma3n_04049.1	Effector	Ma3n_A1vsMa3n_B1	4.930000000000007	A1B1
Ma3n_26990.1_vs_Ma3n_04050.1	Effector	Ma3n_A1vsMa3n_B1	2.680000000000007	A1B1
Ma3n_26991.1_vs_Ma3n_04051.1	othergene	Ma3n_A1vsMa3n_B1	3.0799999999999983	A1B1
Ma3n_26993.1_vs_Ma3n_04053.1	othergene	Ma3n_A1vsMa3n_B1	6.010000000000005	A1B1
Ma3n_26994.1_vs_Ma3n_04054.1	othergene	Ma3n_A1vsMa3n_B1	4.519999999999996	A1B1
Ma3n_26995.1_vs_Ma3n_04056.1	othergene	Ma3n_A1vsMa3n_B1	4.780000000000001	A1B1
Ma3n_26999.1_vs_Ma3n_04057.1	othergene	Ma3n_A1vsMa3n_B1	3.9200000000000017	A1B1
Ma3n_27000.1_vs_Ma3n_04059.1	othergene	Ma3n_A1vsMa3n_B1	6.829999999999998	A1B1
Ma3n_27001.1_vs_Ma3n_04060.1	othergene	Ma3n_A1vsMa3n_B1	4.969999999999999	A1B1
Ma3n_27002.1_vs_Ma3n_04061.1	othergene	Ma3n_A1vsMa3n_B1	5.849999999999994	A1B1
Ma3n_27003.1_vs_Ma3n_04062.1	othergene	Ma3n_A1vsMa3n_B1	5.519999999999996	A1B1
Ma3n_27004.1_vs_Ma3n_04063.1	othergene	Ma3n_A1vsMa3n_B1	3.260000000000005	A1B1
Ma3n_27006.1_vs_Ma3n_04066.1	othergene	Ma3n_A1vsMa3n_B1	5.209999999999994	A1B1
Ma3n_27008.1_vs_Ma3n_04068.1	othergene	Ma3n_A1vsMa3n_B1	2.3299999999999983	A1B1
Ma3n_27009.1_vs_Ma3n_04069.1	othergene	Ma3n_A1vsMa3n_B1	5.1299999999999955	A1B1
Ma3n_27010.1_vs_Ma3n_04070.1	othergene	Ma3n_A1vsMa3n_B1	2.3799999999999955	A1B1
Ma3n_27015.1_vs_Ma3n_04072.1	othergene	Ma3n_A1vsMa3n_B1	4.260000000000005	A1B1
Ma3n_27016.1_vs_Ma3n_04073.1	othergene	Ma3n_A1vsMa3n_B1	4.760000000000005	A1B1
Ma3n_27017.1_vs_Ma3n_04075.1	othergene	Ma3n_A1vsMa3n_B1	4.0	A1B1
Ma3n_27018.1_vs_Ma3n_04076.1	othergene	Ma3n_A1vsMa3n_B1	4.920000000000002	A1B1
Ma3n_27019.1_vs_Ma3n_04077.1	othergene	Ma3n_A1vsMa3n_B1	2.6700000000000017	A1B1
Ma3n_27020.1_vs_Ma3n_04078.1	othergene	Ma3n_A1vsMa3n_B1	3.9200000000000017	A1B1
Ma3n_27021.1_vs_Ma3n_04080.1	othergene	Ma3n_A1vsMa3n_B1	2.980000000000004	A1B1
Ma3n_27022.1_vs_Ma3n_04081.1	othergene	Ma3n_A1vsMa3n_B1	5.890000000000001	A1B1
Ma3n_27023.1_vs_Ma3n_04082.1	othergene	Ma3n_A1vsMa3n_B1	4.969999999999999	A1B1
Ma3n_27025.1_vs_Ma3n_04083.1	othergene	Ma3n_A1vsMa3n_B1	1.8100000000000023	A1B1
Ma3n_27026.1_vs_Ma3n_04084.1	othergene	Ma3n_A1vsMa3n_B1	9.650000000000006	A1B1
Ma3n_27027.1_vs_Ma3n_04085.1	othergene	Ma3n_A1vsMa3n_B1	4.359999999999999	A1B1
Ma3n_27028.1_vs_Ma3n_04086.1	othergene	Ma3n_A1vsMa3n_B1	4.329999999999998	A1B1
Ma3n_27029.1_vs_Ma3n_04087.1	othergene	Ma3n_A1vsMa3n_B1	2.8700000000000045	A1B1
Ma3n_27031.1_vs_Ma3n_04089.1	othergene	Ma3n_A1vsMa3n_B1	2.760000000000005	A1B1
Ma3n_26248.1_vs_Ma3n_42540.1	othergene	Ma3n_A2vsMa3n_B1	3.0400000000000063	A2B1
Ma3n_26249.1_vs_Ma3n_42539.1	othergene	Ma3n_A2vsMa3n_B1	1.769999999999996	A2B1
Ma3n_26250.1_vs_Ma3n_42538.1	othergene	Ma3n_A2vsMa3n_B1	2.2099999999999937	A2B1
Ma3n_26251.1_vs_Ma3n_42537.1	othergene	Ma3n_A2vsMa3n_B1	1.75	A2B1
Ma3n_26252.1_vs_Ma3n_42536.1	othergene	Ma3n_A2vsMa3n_B1	3.980000000000004	A2B1
Ma3n_26253.1_vs_Ma3n_42535.1	othergene	Ma3n_A2vsMa3n_B1	4.5	A2B1
Ma3n_26256.1_vs_Ma3n_42534.1	othergene	Ma3n_A2vsMa3n_B1	2.180000000000007	A2B1
Ma3n_26257.1_vs_Ma3n_42533.1	othergene	Ma3n_A2vsMa3n_B1	5.359999999999999	A2B1
Ma3n_26259.1_vs_Ma3n_42531.1	othergene	Ma3n_A2vsMa3n_B1	3.3599999999999994	A2B1
Ma3n_26260.1_vs_Ma3n_42529.1	othergene	Ma3n_A2vsMa3n_B1	4.739999999999995	A2B1
Ma3n_26261.1_vs_Ma3n_42528.1	othergene	Ma3n_A2vsMa3n_B1	4.0	A2B1
Ma3n_26262.1_vs_Ma3n_42527.1	othergene	Ma3n_A2vsMa3n_B1	6.420000000000002	A2B1
Ma3n_26264.1_vs_Ma3n_42526.1	othergene	Ma3n_A2vsMa3n_B1	3.6400000000000006	A2B1
Ma3n_26265.1_vs_Ma3n_42525.1	othergene	Ma3n_A2vsMa3n_B1	4.010000000000005	A2B1
Ma3n_26267.1_vs_Ma3n_42524.1	othergene	Ma3n_A2vsMa3n_B1	2.319999999999993	A2B1
Ma3n_26268.1_vs_Ma3n_42523.1	othergene	Ma3n_A2vsMa3n_B1	4.599999999999994	A2B1
Ma3n_26270.1_vs_Ma3n_42522.1	othergene	Ma3n_A2vsMa3n_B1	3.5400000000000063	A2B1
Ma3n_26271.1_vs_Ma3n_42521.1	othergene	Ma3n_A2vsMa3n_B1	2.6599999999999966	A2B1
Ma3n_26272.1_vs_Ma3n_42520.1	othergene	Ma3n_A2vsMa3n_B1	7.019999999999996	A2B1
Ma3n_26274.1_vs_Ma3n_42519.1	othergene	Ma3n_A2vsMa3n_B1	3.489999999999995	A2B1
Ma3n_26275.1_vs_Ma3n_42518.1	othergene	Ma3n_A2vsMa3n_B1	3.6200000000000045	A2B1
Ma3n_26276.1_vs_Ma3n_42517.1	othergene	Ma3n_A2vsMa3n_B1	4.239999999999995	A2B1
Ma3n_26277.1_vs_Ma3n_42516.1	othergene	Ma3n_A2vsMa3n_B1	3.8100000000000023	A2B1
Ma3n_26278.1_vs_Ma3n_42515.1	othergene	Ma3n_A2vsMa3n_B1	9.760000000000005	A2B1
Ma3n_26279.1_vs_Ma3n_42514.1	othergene	Ma3n_A2vsMa3n_B1	2.980000000000004	A2B1
Ma3n_26280.1_vs_Ma3n_42513.1	othergene	Ma3n_A2vsMa3n_B1	3.0400000000000063	A2B1
Ma3n_26281.1_vs_Ma3n_42510.1	othergene	Ma3n_A2vsMa3n_B1	4.469999999999999	A2B1
Ma3n_26282.1_vs_Ma3n_42509.1	othergene	Ma3n_A2vsMa3n_B1	3.769999999999996	A2B1
Ma3n_26283.1_vs_Ma3n_42508.1	othergene	Ma3n_A2vsMa3n_B1	2.299999999999997	A2B1
Ma3n_26284.1_vs_Ma3n_42507.1	othergene	Ma3n_A2vsMa3n_B1	3.8700000000000045	A2B1
Ma3n_26285.1_vs_Ma3n_42506.1	othergene	Ma3n_A2vsMa3n_B1	4.170000000000002	A2B1
Ma3n_26286.1_vs_Ma3n_42505.1	othergene	Ma3n_A2vsMa3n_B1	2.4000000000000057	A2B1
Ma3n_26288.1_vs_Ma3n_42504.1	othergene	Ma3n_A2vsMa3n_B1	4.829999999999998	A2B1
Ma3n_26290.1_vs_Ma3n_42503.1	othergene	Ma3n_A2vsMa3n_B1	5.299999999999997	A2B1
Ma3n_26291.1_vs_Ma3n_42500.1	othergene	Ma3n_A2vsMa3n_B1	2.8700000000000045	A2B1
Ma3n_26292.1_vs_Ma3n_42499.1	othergene	Ma3n_A2vsMa3n_B1	7.530000000000001	A2B1
Ma3n_26293.1_vs_Ma3n_42498.1	othergene	Ma3n_A2vsMa3n_B1	6.680000000000007	A2B1
Ma3n_26299.1_vs_Ma3n_42496.1	othergene	Ma3n_A2vsMa3n_B1	6.790000000000006	A2B1
Ma3n_26300.1_vs_Ma3n_42495.1	othergene	Ma3n_A2vsMa3n_B1	3.0600000000000023	A2B1
Ma3n_26306.1_vs_Ma3n_42494.1	othergene	Ma3n_A2vsMa3n_B1	0.0	A2B1
Ma3n_26307.1_vs_Ma3n_42493.1	othergene	Ma3n_A2vsMa3n_B1	1.1299999999999955	A2B1
Ma3n_26308.1_vs_Ma3n_42488.1	othergene	Ma3n_A2vsMa3n_B1	10.14	A2B1
Ma3n_26309.1_vs_Ma3n_42487.1	othergene	Ma3n_A2vsMa3n_B1	1.8499999999999943	A2B1
Ma3n_26311.1_vs_Ma3n_42486.1	othergene	Ma3n_A2vsMa3n_B1	3.7099999999999937	A2B1
Ma3n_26312.1_vs_Ma3n_42485.1	othergene	Ma3n_A2vsMa3n_B1	5.959999999999994	A2B1
Ma3n_26313.1_vs_Ma3n_42484.1	othergene	Ma3n_A2vsMa3n_B1	2.9399999999999977	A2B1
Ma3n_26314.1_vs_Ma3n_42483.1	othergene	Ma3n_A2vsMa3n_B1	5.739999999999995	A2B1
Ma3n_26317.1_vs_Ma3n_42481.1	othergene	Ma3n_A2vsMa3n_B1	5.519999999999996	A2B1
Ma3n_26318.1_vs_Ma3n_42480.1	othergene	Ma3n_A2vsMa3n_B1	3.1700000000000017	A2B1
Ma3n_26319.1_vs_Ma3n_42479.1	othergene	Ma3n_A2vsMa3n_B1	6.950000000000003	A2B1
Ma3n_26320.1_vs_Ma3n_42478.1	othergene	Ma3n_A2vsMa3n_B1	4.5	A2B1
Ma3n_26321.1_vs_Ma3n_42476.1	othergene	Ma3n_A2vsMa3n_B1	4.480000000000004	A2B1
Ma3n_26324.1_vs_Ma3n_42472.1	othergene	Ma3n_A2vsMa3n_B1	3.3900000000000006	A2B1
Ma3n_26325.1_vs_Ma3n_42471.1	othergene	Ma3n_A2vsMa3n_B1	7.480000000000004	A2B1
Ma3n_26326.1_vs_Ma3n_42470.1	othergene	Ma3n_A2vsMa3n_B1	7.799999999999997	A2B1
Ma3n_26327.1_vs_Ma3n_42469.1	othergene	Ma3n_A2vsMa3n_B1	15.939999999999998	A2B1
Ma3n_26329.1_vs_Ma3n_42463.1	Effector	Ma3n_A2vsMa3n_B1	5.920000000000002	A2B1
Ma3n_26332.1_vs_Ma3n_42460.1	othergene	Ma3n_A2vsMa3n_B1	4.6299999999999955	A2B1
Ma3n_26333.1_vs_Ma3n_42458.1	othergene	Ma3n_A2vsMa3n_B1	4.590000000000003	A2B1
Ma3n_26334.1_vs_Ma3n_42457.1	othergene	Ma3n_A2vsMa3n_B1	6.829999999999998	A2B1
Ma3n_26336.1_vs_Ma3n_42456.1	othergene	Ma3n_A2vsMa3n_B1	9.89	A2B1
Ma3n_26337.1_vs_Ma3n_42455.1	othergene	Ma3n_A2vsMa3n_B1	4.6299999999999955	A2B1
Ma3n_26338.1_vs_Ma3n_42454.1	othergene	Ma3n_A2vsMa3n_B1	5.3799999999999955	A2B1
Ma3n_26339.1_vs_Ma3n_42453.1	othergene	Ma3n_A2vsMa3n_B1	3.4599999999999937	A2B1
Ma3n_26340.1_vs_Ma3n_42452.1	othergene	Ma3n_A2vsMa3n_B1	5.189999999999998	A2B1
Ma3n_26341.1_vs_Ma3n_42450.1	othergene	Ma3n_A2vsMa3n_B1	2.9099999999999966	A2B1
Ma3n_26342.1_vs_Ma3n_42449.1	othergene	Ma3n_A2vsMa3n_B1	2.680000000000007	A2B1
Ma3n_26343.1_vs_Ma3n_42448.1	othergene	Ma3n_A2vsMa3n_B1	3.1500000000000057	A2B1
Ma3n_26344.1_vs_Ma3n_42447.1	othergene	Ma3n_A2vsMa3n_B1	2.25	A2B1
Ma3n_26346.1_vs_Ma3n_42446.1	othergene	Ma3n_A2vsMa3n_B1	4.099999999999994	A2B1
Ma3n_26347.1_vs_Ma3n_42445.1	othergene	Ma3n_A2vsMa3n_B1	14.5	A2B1
Ma3n_26349.1_vs_Ma3n_42444.1	othergene	Ma3n_A2vsMa3n_B1	2.0999999999999943	A2B1
Ma3n_26350.1_vs_Ma3n_42443.1	othergene	Ma3n_A2vsMa3n_B1	6.3700000000000045	A2B1
Ma3n_26351.1_vs_Ma3n_42442.1	othergene	Ma3n_A2vsMa3n_B1	2.819999999999993	A2B1
Ma3n_26353.1_vs_Ma3n_42441.1	othergene	Ma3n_A2vsMa3n_B1	7.140000000000001	A2B1
Ma3n_26354.1_vs_Ma3n_42440.1	othergene	Ma3n_A2vsMa3n_B1	2.280000000000001	A2B1
Ma3n_26355.1_vs_Ma3n_42439.1	othergene	Ma3n_A2vsMa3n_B1	4.189999999999998	A2B1
Ma3n_26356.1_vs_Ma3n_42438.1	othergene	Ma3n_A2vsMa3n_B1	2.730000000000004	A2B1
Ma3n_26357.1_vs_Ma3n_42435.1	Effector	Ma3n_A2vsMa3n_B1	10.510000000000005	A2B1
Ma3n_26358.1_vs_Ma3n_42434.1	Effector	Ma3n_A2vsMa3n_B1	14.299999999999997	A2B1
Ma3n_26359.1_vs_Ma3n_42433.1	Effector	Ma3n_A2vsMa3n_B1	19.700000000000003	A2B1
Ma3n_26362.1_vs_Ma3n_42421.1	othergene	Ma3n_A2vsMa3n_B1	9.299999999999997	A2B1
Ma3n_26363.1_vs_Ma3n_42419.1	othergene	Ma3n_A2vsMa3n_B1	3.1899999999999977	A2B1
Ma3n_26364.1_vs_Ma3n_42418.1	othergene	Ma3n_A2vsMa3n_B1	9.400000000000006	A2B1
Ma3n_26365.1_vs_Ma3n_42417.1	othergene	Ma3n_A2vsMa3n_B1	5.719999999999999	A2B1
Ma3n_26366.1_vs_Ma3n_42415.1	othergene	Ma3n_A2vsMa3n_B1	1.269999999999996	A2B1
Ma3n_26367.1_vs_Ma3n_42414.1	othergene	Ma3n_A2vsMa3n_B1	5.459999999999994	A2B1
Ma3n_26368.1_vs_Ma3n_42413.1	othergene	Ma3n_A2vsMa3n_B1	4.609999999999999	A2B1
Ma3n_26371.1_vs_Ma3n_42410.1	othergene	Ma3n_A2vsMa3n_B1	2.9099999999999966	A2B1
Ma3n_26372.1_vs_Ma3n_42407.1	othergene	Ma3n_A2vsMa3n_B1	2.760000000000005	A2B1
Ma3n_26373.1_vs_Ma3n_42406.1	othergene	Ma3n_A2vsMa3n_B1	5.189999999999998	A2B1
Ma3n_26377.1_vs_Ma3n_42405.1	othergene	Ma3n_A2vsMa3n_B1	5.319999999999993	A2B1
Ma3n_26378.1_vs_Ma3n_42404.1	othergene	Ma3n_A2vsMa3n_B1	8.430000000000007	A2B1
Ma3n_26379.1_vs_Ma3n_42403.1	othergene	Ma3n_A2vsMa3n_B1	3.1899999999999977	A2B1
Ma3n_26380.1_vs_Ma3n_42402.1	othergene	Ma3n_A2vsMa3n_B1	6.280000000000001	A2B1
Ma3n_26385.1_vs_Ma3n_42395.1	othergene	Ma3n_A2vsMa3n_B1	2.4399999999999977	A2B1
Ma3n_26386.1_vs_Ma3n_42394.1	othergene	Ma3n_A2vsMa3n_B1	3.5600000000000023	A2B1
Ma3n_26388.1_vs_Ma3n_42392.1	Effector	Ma3n_A2vsMa3n_B1	4.019999999999996	A2B1
Ma3n_26389.1_vs_Ma3n_42391.1	othergene	Ma3n_A2vsMa3n_B1	2.799999999999997	A2B1
Ma3n_26390.1_vs_Ma3n_42390.1	othergene	Ma3n_A2vsMa3n_B1	7.079999999999998	A2B1
Ma3n_26391.1_vs_Ma3n_42389.1	othergene	Ma3n_A2vsMa3n_B1	1.7999999999999972	A2B1
Ma3n_26392.1_vs_Ma3n_42388.1	othergene	Ma3n_A2vsMa3n_B1	3.0799999999999983	A2B1
Ma3n_26393.1_vs_Ma3n_42387.1	othergene	Ma3n_A2vsMa3n_B1	1.8100000000000023	A2B1
Ma3n_26394.1_vs_Ma3n_42385.1	othergene	Ma3n_A2vsMa3n_B1	3.6700000000000017	A2B1
Ma3n_26398.1_vs_Ma3n_42382.1	Effector	Ma3n_A2vsMa3n_B1	3.230000000000004	A2B1
Ma3n_26399.1_vs_Ma3n_42381.1	othergene	Ma3n_A2vsMa3n_B1	4.469999999999999	A2B1
Ma3n_26401.1_vs_Ma3n_42380.1	othergene	Ma3n_A2vsMa3n_B1	3.6400000000000006	A2B1
Ma3n_26402.1_vs_Ma3n_42379.1	othergene	Ma3n_A2vsMa3n_B1	7.3799999999999955	A2B1
Ma3n_26403.1_vs_Ma3n_42375.1	othergene	Ma3n_A2vsMa3n_B1	6.260000000000005	A2B1
Ma3n_26404.1_vs_Ma3n_42373.1	Effector	Ma3n_A2vsMa3n_B1	5.170000000000002	A2B1
Ma3n_26407.1_vs_Ma3n_42372.1	othergene	Ma3n_A2vsMa3n_B1	3.569999999999993	A2B1
Ma3n_26408.1_vs_Ma3n_42371.1	Effector	Ma3n_A2vsMa3n_B1	5.019999999999996	A2B1
Ma3n_26410.1_vs_Ma3n_42369.1	othergene	Ma3n_A2vsMa3n_B1	5.950000000000003	A2B1
Ma3n_26411.1_vs_Ma3n_42368.1	othergene	Ma3n_A2vsMa3n_B1	3.6200000000000045	A2B1
Ma3n_26412.1_vs_Ma3n_42366.1	othergene	Ma3n_A2vsMa3n_B1	3.569999999999993	A2B1
Ma3n_26413.1_vs_Ma3n_42365.1	othergene	Ma3n_A2vsMa3n_B1	2.819999999999993	A2B1
Ma3n_26414.1_vs_Ma3n_42364.1	Effector	Ma3n_A2vsMa3n_B1	4.459999999999994	A2B1
Ma3n_26416.1_vs_Ma3n_42360.1	othergene	Ma3n_A2vsMa3n_B1	3.010000000000005	A2B1
Ma3n_26417.1_vs_Ma3n_42359.1	othergene	Ma3n_A2vsMa3n_B1	3.1899999999999977	A2B1
Ma3n_26418.1_vs_Ma3n_42358.1	othergene	Ma3n_A2vsMa3n_B1	4.019999999999996	A2B1
Ma3n_26419.1_vs_Ma3n_42355.1	othergene	Ma3n_A2vsMa3n_B1	3.989999999999995	A2B1
Ma3n_26421.1_vs_Ma3n_42352.1	othergene	Ma3n_A2vsMa3n_B1	1.6800000000000068	A2B1
Ma3n_26422.1_vs_Ma3n_42351.1	Effector	Ma3n_A2vsMa3n_B1	10.469999999999999	A2B1
Ma3n_26428.1_vs_Ma3n_42346.1	othergene	Ma3n_A2vsMa3n_B1	0.0	A2B1
Ma3n_26429.1_vs_Ma3n_42345.1	othergene	Ma3n_A2vsMa3n_B1	4.650000000000006	A2B1
Ma3n_26430.1_vs_Ma3n_42344.1	othergene	Ma3n_A2vsMa3n_B1	2.6299999999999955	A2B1
Ma3n_26432.1_vs_Ma3n_42343.1	othergene	Ma3n_A2vsMa3n_B1	1.7600000000000051	A2B1
Ma3n_26436.1_vs_Ma3n_42340.1	othergene	Ma3n_A2vsMa3n_B1	3.319999999999993	A2B1
Ma3n_26443.1_vs_Ma3n_42339.1	Effector	Ma3n_A2vsMa3n_B1	11.260000000000005	A2B1
Ma3n_26444.1_vs_Ma3n_42338.1	othergene	Ma3n_A2vsMa3n_B1	3.3400000000000034	A2B1
Ma3n_26446.1_vs_Ma3n_42337.1	othergene	Ma3n_A2vsMa3n_B1	3.6500000000000057	A2B1
Ma3n_26449.1_vs_Ma3n_42335.1	othergene	Ma3n_A2vsMa3n_B1	4.290000000000006	A2B1
Ma3n_26450.1_vs_Ma3n_42334.1	othergene	Ma3n_A2vsMa3n_B1	2.8700000000000045	A2B1
Ma3n_26451.1_vs_Ma3n_42333.1	othergene	Ma3n_A2vsMa3n_B1	2.8900000000000006	A2B1
Ma3n_26452.1_vs_Ma3n_42329.1	othergene	Ma3n_A2vsMa3n_B1	3.1500000000000057	A2B1
Ma3n_26453.1_vs_Ma3n_42328.1	othergene	Ma3n_A2vsMa3n_B1	2.1899999999999977	A2B1
Ma3n_26454.1_vs_Ma3n_42327.1	othergene	Ma3n_A2vsMa3n_B1	2.8900000000000006	A2B1
Ma3n_26455.1_vs_Ma3n_42325.1	Effector	Ma3n_A2vsMa3n_B1	2.7099999999999937	A2B1
Ma3n_26456.1_vs_Ma3n_42324.1	othergene	Ma3n_A2vsMa3n_B1	2.799999999999997	A2B1
Ma3n_26457.1_vs_Ma3n_42323.1	othergene	Ma3n_A2vsMa3n_B1	3.7900000000000063	A2B1
Ma3n_26461.1_vs_Ma3n_42322.1	othergene	Ma3n_A2vsMa3n_B1	5.290000000000006	A2B1
Ma3n_26463.1_vs_Ma3n_42304.1	othergene	Ma3n_A2vsMa3n_B1	3.4599999999999937	A2B1
Ma3n_26464.1_vs_Ma3n_42305.1	othergene	Ma3n_A2vsMa3n_B1	2.510000000000005	A2B1
Ma3n_26465.1_vs_Ma3n_42306.1	othergene	Ma3n_A2vsMa3n_B1	1.1700000000000017	A2B1
Ma3n_26466.1_vs_Ma3n_42307.1	othergene	Ma3n_A2vsMa3n_B1	3.2099999999999937	A2B1
Ma3n_26468.1_vs_Ma3n_42308.1	othergene	Ma3n_A2vsMa3n_B1	2.0799999999999983	A2B1
Ma3n_26469.1_vs_Ma3n_42309.1	othergene	Ma3n_A2vsMa3n_B1	2.6299999999999955	A2B1
Ma3n_26496.1_vs_Ma3n_42297.1	othergene	Ma3n_A2vsMa3n_B1	2.430000000000007	A2B1
Ma3n_26497.1_vs_Ma3n_42295.1	othergene	Ma3n_A2vsMa3n_B1	4.239999999999995	A2B1
Ma3n_26498.1_vs_Ma3n_42294.1	othergene	Ma3n_A2vsMa3n_B1	3.319999999999993	A2B1
Ma3n_26499.1_vs_Ma3n_42293.1	othergene	Ma3n_A2vsMa3n_B1	4.819999999999993	A2B1
Ma3n_26500.1_vs_Ma3n_42292.1	othergene	Ma3n_A2vsMa3n_B1	2.8400000000000034	A2B1
Ma3n_26504.1_vs_Ma3n_42291.1	othergene	Ma3n_A2vsMa3n_B1	2.25	A2B1
Ma3n_26505.1_vs_Ma3n_42290.1	othergene	Ma3n_A2vsMa3n_B1	1.6099999999999994	A2B1
Ma3n_26510.1_vs_Ma3n_42288.1	othergene	Ma3n_A2vsMa3n_B1	6.510000000000005	A2B1
Ma3n_26511.1_vs_Ma3n_42287.1	othergene	Ma3n_A2vsMa3n_B1	2.3799999999999955	A2B1
Ma3n_26513.1_vs_Ma3n_42286.1	othergene	Ma3n_A2vsMa3n_B1	3.5999999999999943	A2B1
Ma3n_26514.1_vs_Ma3n_42285.1	othergene	Ma3n_A2vsMa3n_B1	3.8400000000000034	A2B1
Ma3n_26520.1_vs_Ma3n_42284.1	othergene	Ma3n_A2vsMa3n_B1	5.689999999999998	A2B1
Ma3n_26521.1_vs_Ma3n_42283.1	othergene	Ma3n_A2vsMa3n_B1	3.030000000000001	A2B1
Ma3n_26522.1_vs_Ma3n_42282.1	othergene	Ma3n_A2vsMa3n_B1	4.480000000000004	A2B1
Ma3n_26523.1_vs_Ma3n_42281.1	Effector	Ma3n_A2vsMa3n_B1	9.510000000000005	A2B1
Ma3n_26524.1_vs_Ma3n_42280.1	Effector	Ma3n_A2vsMa3n_B1	16.36	A2B1
Ma3n_26525.1_vs_Ma3n_42279.1	othergene	Ma3n_A2vsMa3n_B1	2.980000000000004	A2B1
Ma3n_26526.1_vs_Ma3n_42278.1	othergene	Ma3n_A2vsMa3n_B1	5.189999999999998	A2B1
Ma3n_26527.1_vs_Ma3n_42272.1	othergene	Ma3n_A2vsMa3n_B1	3.3499999999999943	A2B1
Ma3n_26539.1_vs_Ma3n_42271.1	othergene	Ma3n_A2vsMa3n_B1	2.930000000000007	A2B1
Ma3n_26540.1_vs_Ma3n_42270.1	othergene	Ma3n_A2vsMa3n_B1	2.1700000000000017	A2B1
Ma3n_26541.1_vs_Ma3n_42269.1	othergene	Ma3n_A2vsMa3n_B1	4.549999999999997	A2B1
Ma3n_26544.1_vs_Ma3n_42265.1	othergene	Ma3n_A2vsMa3n_B1	3.480000000000004	A2B1
Ma3n_26545.1_vs_Ma3n_42264.1	othergene	Ma3n_A2vsMa3n_B1	3.730000000000004	A2B1
Ma3n_26546.1_vs_Ma3n_42263.1	othergene	Ma3n_A2vsMa3n_B1	2.9200000000000017	A2B1
Ma3n_26547.1_vs_Ma3n_42262.1	othergene	Ma3n_A2vsMa3n_B1	3.730000000000004	A2B1
Ma3n_26548.1_vs_Ma3n_42261.1	othergene	Ma3n_A2vsMa3n_B1	2.680000000000007	A2B1
Ma3n_26550.1_vs_Ma3n_42259.1	othergene	Ma3n_A2vsMa3n_B1	3.549999999999997	A2B1
Ma3n_26551.1_vs_Ma3n_42257.1	othergene	Ma3n_A2vsMa3n_B1	2.680000000000007	A2B1
Ma3n_26552.1_vs_Ma3n_42256.1	othergene	Ma3n_A2vsMa3n_B1	2.950000000000003	A2B1
Ma3n_26553.1_vs_Ma3n_42255.1	othergene	Ma3n_A2vsMa3n_B1	2.730000000000004	A2B1
Ma3n_26554.1_vs_Ma3n_42254.1	othergene	Ma3n_A2vsMa3n_B1	1.6500000000000057	A2B1
Ma3n_26555.1_vs_Ma3n_42253.1	othergene	Ma3n_A2vsMa3n_B1	3.6299999999999955	A2B1
Ma3n_26556.1_vs_Ma3n_42252.1	othergene	Ma3n_A2vsMa3n_B1	6.280000000000001	A2B1
Ma3n_26557.1_vs_Ma3n_42251.1	othergene	Ma3n_A2vsMa3n_B1	3.1500000000000057	A2B1
Ma3n_26559.1_vs_Ma3n_42250.1	othergene	Ma3n_A2vsMa3n_B1	1.6800000000000068	A2B1
Ma3n_26560.1_vs_Ma3n_42247.1	othergene	Ma3n_A2vsMa3n_B1	2.5600000000000023	A2B1
Ma3n_26561.1_vs_Ma3n_42245.1	othergene	Ma3n_A2vsMa3n_B1	1.4300000000000068	A2B1
Ma3n_26562.1_vs_Ma3n_42244.1	othergene	Ma3n_A2vsMa3n_B1	7.920000000000002	A2B1
Ma3n_26563.1_vs_Ma3n_42242.1	othergene	Ma3n_A2vsMa3n_B1	0.8799999999999955	A2B1
Ma3n_26565.1_vs_Ma3n_42241.1	othergene	Ma3n_A2vsMa3n_B1	1.7999999999999972	A2B1
Ma3n_26566.1_vs_Ma3n_42240.1	othergene	Ma3n_A2vsMa3n_B1	2.2099999999999937	A2B1
Ma3n_26567.1_vs_Ma3n_42239.1	othergene	Ma3n_A2vsMa3n_B1	4.010000000000005	A2B1
Ma3n_26568.1_vs_Ma3n_42238.1	othergene	Ma3n_A2vsMa3n_B1	2.4200000000000017	A2B1
Ma3n_26569.1_vs_Ma3n_42237.1	othergene	Ma3n_A2vsMa3n_B1	2.930000000000007	A2B1
Ma3n_26570.1_vs_Ma3n_42236.1	othergene	Ma3n_A2vsMa3n_B1	3.780000000000001	A2B1
Ma3n_26571.1_vs_Ma3n_42235.1	othergene	Ma3n_A2vsMa3n_B1	3.0900000000000034	A2B1
Ma3n_26572.1_vs_Ma3n_42234.1	othergene	Ma3n_A2vsMa3n_B1	2.6700000000000017	A2B1
Ma3n_26574.1_vs_Ma3n_42233.1	othergene	Ma3n_A2vsMa3n_B1	3.569999999999993	A2B1
Ma3n_26575.1_vs_Ma3n_42232.1	Effector	Ma3n_A2vsMa3n_B1	2.8599999999999994	A2B1
Ma3n_26577.1_vs_Ma3n_42231.1	Effector	Ma3n_A2vsMa3n_B1	0.0	A2B1
Ma3n_26578.1_vs_Ma3n_42230.1	othergene	Ma3n_A2vsMa3n_B1	3.6899999999999977	A2B1
Ma3n_26579.1_vs_Ma3n_42229.1	othergene	Ma3n_A2vsMa3n_B1	2.6299999999999955	A2B1
Ma3n_26580.1_vs_Ma3n_42228.1	othergene	Ma3n_A2vsMa3n_B1	1.769999999999996	A2B1
Ma3n_26581.1_vs_Ma3n_42227.1	othergene	Ma3n_A2vsMa3n_B1	3.7099999999999937	A2B1
Ma3n_26582.1_vs_Ma3n_42225.1	othergene	Ma3n_A2vsMa3n_B1	3.9200000000000017	A2B1
Ma3n_26584.1_vs_Ma3n_42224.1	othergene	Ma3n_A2vsMa3n_B1	1.7999999999999972	A2B1
Ma3n_26585.1_vs_Ma3n_42223.1	othergene	Ma3n_A2vsMa3n_B1	2.4599999999999937	A2B1
Ma3n_26586.1_vs_Ma3n_42222.1	othergene	Ma3n_A2vsMa3n_B1	2.6500000000000057	A2B1
Ma3n_26587.1_vs_Ma3n_42221.1	othergene	Ma3n_A2vsMa3n_B1	1.9300000000000068	A2B1
Ma3n_26591.1_vs_Ma3n_42219.1	Effector	Ma3n_A2vsMa3n_B1	4.900000000000006	A2B1
Ma3n_26592.1_vs_Ma3n_42218.1	othergene	Ma3n_A2vsMa3n_B1	4.060000000000002	A2B1
Ma3n_26593.1_vs_Ma3n_42217.1	othergene	Ma3n_A2vsMa3n_B1	2.4099999999999966	A2B1
Ma3n_26594.1_vs_Ma3n_42216.1	othergene	Ma3n_A2vsMa3n_B1	2.6899999999999977	A2B1
Ma3n_26595.1_vs_Ma3n_42215.1	othergene	Ma3n_A2vsMa3n_B1	2.1599999999999966	A2B1
Ma3n_26596.1_vs_Ma3n_42214.1	othergene	Ma3n_A2vsMa3n_B1	1.8599999999999994	A2B1
Ma3n_26597.1_vs_Ma3n_42213.1	othergene	Ma3n_A2vsMa3n_B1	3.430000000000007	A2B1
Ma3n_26598.1_vs_Ma3n_42212.1	othergene	Ma3n_A2vsMa3n_B1	3.6500000000000057	A2B1
Ma3n_26600.1_vs_Ma3n_42211.1	othergene	Ma3n_A2vsMa3n_B1	4.010000000000005	A2B1
Ma3n_26601.1_vs_Ma3n_42210.1	othergene	Ma3n_A2vsMa3n_B1	2.780000000000001	A2B1
Ma3n_26602.1_vs_Ma3n_42209.1	othergene	Ma3n_A2vsMa3n_B1	2.739999999999995	A2B1
Ma3n_26603.1_vs_Ma3n_42208.1	othergene	Ma3n_A2vsMa3n_B1	0.9599999999999937	A2B1
Ma3n_26604.1_vs_Ma3n_42207.1	othergene	Ma3n_A2vsMa3n_B1	3.0900000000000034	A2B1
Ma3n_26605.1_vs_Ma3n_42206.1	othergene	Ma3n_A2vsMa3n_B1	2.450000000000003	A2B1
Ma3n_26606.1_vs_Ma3n_42205.1	othergene	Ma3n_A2vsMa3n_B1	1.6500000000000057	A2B1
Ma3n_26608.1_vs_Ma3n_42203.1	othergene	Ma3n_A2vsMa3n_B1	1.4399999999999977	A2B1
Ma3n_26609.1_vs_Ma3n_42202.1	othergene	Ma3n_A2vsMa3n_B1	1.2000000000000028	A2B1
Ma3n_26610.1_vs_Ma3n_42201.1	othergene	Ma3n_A2vsMa3n_B1	3.3599999999999994	A2B1
Ma3n_26611.1_vs_Ma3n_42200.1	othergene	Ma3n_A2vsMa3n_B1	11.5	A2B1
Ma3n_26612.1_vs_Ma3n_42199.1	othergene	Ma3n_A2vsMa3n_B1	3.3599999999999994	A2B1
Ma3n_26613.1_vs_Ma3n_42198.1	Effector	Ma3n_A2vsMa3n_B1	4.280000000000001	A2B1
Ma3n_26614.1_vs_Ma3n_42197.1	othergene	Ma3n_A2vsMa3n_B1	5.829999999999998	A2B1
Ma3n_26615.1_vs_Ma3n_42196.1	othergene	Ma3n_A2vsMa3n_B1	2.0799999999999983	A2B1
Ma3n_26616.1_vs_Ma3n_42195.1	Effector	Ma3n_A2vsMa3n_B1	2.7900000000000063	A2B1
Ma3n_26617.1_vs_Ma3n_42194.1	othergene	Ma3n_A2vsMa3n_B1	5.579999999999998	A2B1
Ma3n_26618.1_vs_Ma3n_42193.1	othergene	Ma3n_A2vsMa3n_B1	2.0600000000000023	A2B1
Ma3n_26619.1_vs_Ma3n_42192.1	othergene	Ma3n_A2vsMa3n_B1	2.3400000000000034	A2B1
Ma3n_26620.1_vs_Ma3n_42191.1	othergene	Ma3n_A2vsMa3n_B1	1.0	A2B1
Ma3n_26621.1_vs_Ma3n_42190.1	othergene	Ma3n_A2vsMa3n_B1	2.0900000000000034	A2B1
Ma3n_26622.1_vs_Ma3n_42189.1	othergene	Ma3n_A2vsMa3n_B1	4.040000000000006	A2B1
Ma3n_26623.1_vs_Ma3n_42188.1	othergene	Ma3n_A2vsMa3n_B1	2.480000000000004	A2B1
Ma3n_26624.1_vs_Ma3n_42187.1	othergene	Ma3n_A2vsMa3n_B1	1.6099999999999994	A2B1
Ma3n_26625.1_vs_Ma3n_42186.1	othergene	Ma3n_A2vsMa3n_B1	1.9899999999999949	A2B1
Ma3n_26626.1_vs_Ma3n_42185.1	Effector	Ma3n_A2vsMa3n_B1	3.319999999999993	A2B1
Ma3n_26627.1_vs_Ma3n_42184.1	othergene	Ma3n_A2vsMa3n_B1	5.180000000000007	A2B1
Ma3n_26628.1_vs_Ma3n_42183.1	othergene	Ma3n_A2vsMa3n_B1	2.8599999999999994	A2B1
Ma3n_26629.1_vs_Ma3n_42182.1	othergene	Ma3n_A2vsMa3n_B1	1.9099999999999966	A2B1
Ma3n_26630.1_vs_Ma3n_42180.1	othergene	Ma3n_A2vsMa3n_B1	2.4200000000000017	A2B1
Ma3n_26631.1_vs_Ma3n_42179.1	othergene	Ma3n_A2vsMa3n_B1	3.0	A2B1
Ma3n_26632.1_vs_Ma3n_42177.1	othergene	Ma3n_A2vsMa3n_B1	2.0799999999999983	A2B1
Ma3n_26633.1_vs_Ma3n_42176.1	othergene	Ma3n_A2vsMa3n_B1	3.1599999999999966	A2B1
Ma3n_26634.1_vs_Ma3n_42175.1	Effector	Ma3n_A2vsMa3n_B1	2.5900000000000034	A2B1
Ma3n_26635.1_vs_Ma3n_42132.1	othergene	Ma3n_A2vsMa3n_B1	1.6700000000000017	A2B1
Ma3n_26635.1_vs_Ma3n_42174.1	othergene	Ma3n_A2vsMa3n_B1	2.1200000000000045	A2B1
Ma3n_26636.1_vs_Ma3n_42131.1	othergene	Ma3n_A2vsMa3n_B1	2.1599999999999966	A2B1
Ma3n_26636.1_vs_Ma3n_42173.1	othergene	Ma3n_A2vsMa3n_B1	2.1599999999999966	A2B1
Ma3n_26639.1_vs_Ma3n_42130.1	othergene	Ma3n_A2vsMa3n_B1	2.0900000000000034	A2B1
Ma3n_26639.1_vs_Ma3n_42172.1	othergene	Ma3n_A2vsMa3n_B1	1.8400000000000034	A2B1
Ma3n_26640.1_vs_Ma3n_42129.1	othergene	Ma3n_A2vsMa3n_B1	1.5699999999999932	A2B1
Ma3n_26640.1_vs_Ma3n_42171.1	othergene	Ma3n_A2vsMa3n_B1	1.9599999999999937	A2B1
Ma3n_26642.1_vs_Ma3n_42128.1	othergene	Ma3n_A2vsMa3n_B1	3.730000000000004	A2B1
Ma3n_26642.1_vs_Ma3n_42170.1	othergene	Ma3n_A2vsMa3n_B1	3.8599999999999994	A2B1
Ma3n_26643.1_vs_Ma3n_42127.1	othergene	Ma3n_A2vsMa3n_B1	3.5400000000000063	A2B1
Ma3n_26643.1_vs_Ma3n_42169.1	othergene	Ma3n_A2vsMa3n_B1	3.6500000000000057	A2B1
Ma3n_26644.1_vs_Ma3n_42126.1	Effector	Ma3n_A2vsMa3n_B1	4.069999999999993	A2B1
Ma3n_26644.1_vs_Ma3n_42168.1	Effector	Ma3n_A2vsMa3n_B1	4.439999999999998	A2B1
Ma3n_26645.1_vs_Ma3n_42125.1	othergene	Ma3n_A2vsMa3n_B1	3.269999999999996	A2B1
Ma3n_26645.1_vs_Ma3n_42167.1	othergene	Ma3n_A2vsMa3n_B1	2.769999999999996	A2B1
Ma3n_26646.1_vs_Ma3n_42124.1	othergene	Ma3n_A2vsMa3n_B1	1.75	A2B1
Ma3n_26646.1_vs_Ma3n_42166.1	othergene	Ma3n_A2vsMa3n_B1	1.8299999999999983	A2B1
Ma3n_26647.1_vs_Ma3n_42123.1	othergene	Ma3n_A2vsMa3n_B1	2.4000000000000057	A2B1
Ma3n_26647.1_vs_Ma3n_42165.1	othergene	Ma3n_A2vsMa3n_B1	2.4000000000000057	A2B1
Ma3n_26658.1_vs_Ma3n_42122.1	othergene	Ma3n_A2vsMa3n_B1	1.5400000000000063	A2B1
Ma3n_26658.1_vs_Ma3n_42164.1	othergene	Ma3n_A2vsMa3n_B1	0.6800000000000068	A2B1
Ma3n_26659.1_vs_Ma3n_42121.1	othergene	Ma3n_A2vsMa3n_B1	2.680000000000007	A2B1
Ma3n_26659.1_vs_Ma3n_42162.1	othergene	Ma3n_A2vsMa3n_B1	2.8599999999999994	A2B1
Ma3n_26660.1_vs_Ma3n_42120.1	othergene	Ma3n_A2vsMa3n_B1	3.230000000000004	A2B1
Ma3n_26660.1_vs_Ma3n_42161.1	othergene	Ma3n_A2vsMa3n_B1	3.0900000000000034	A2B1
Ma3n_26662.1_vs_Ma3n_42119.1	othergene	Ma3n_A2vsMa3n_B1	3.6599999999999966	A2B1
Ma3n_26662.1_vs_Ma3n_42160.1	othergene	Ma3n_A2vsMa3n_B1	8.61	A2B1
Ma3n_26663.1_vs_Ma3n_42117.1	othergene	Ma3n_A2vsMa3n_B1	2.3599999999999994	A2B1
Ma3n_26663.1_vs_Ma3n_42159.1	othergene	Ma3n_A2vsMa3n_B1	2.4599999999999937	A2B1
Ma3n_26664.1_vs_Ma3n_42115.1	othergene	Ma3n_A2vsMa3n_B1	3.430000000000007	A2B1
Ma3n_26664.1_vs_Ma3n_42157.1	othergene	Ma3n_A2vsMa3n_B1	3.430000000000007	A2B1
Ma3n_26665.1_vs_Ma3n_42114.1	othergene	Ma3n_A2vsMa3n_B1	2.6200000000000045	A2B1
Ma3n_26665.1_vs_Ma3n_42156.1	othergene	Ma3n_A2vsMa3n_B1	2.5900000000000034	A2B1
Ma3n_26666.1_vs_Ma3n_42113.1	othergene	Ma3n_A2vsMa3n_B1	1.6700000000000017	A2B1
Ma3n_26666.1_vs_Ma3n_42155.1	othergene	Ma3n_A2vsMa3n_B1	1.6700000000000017	A2B1
Ma3n_26667.1_vs_Ma3n_42112.1	othergene	Ma3n_A2vsMa3n_B1	3.3799999999999955	A2B1
Ma3n_26667.1_vs_Ma3n_42154.1	othergene	Ma3n_A2vsMa3n_B1	3.739999999999995	A2B1
Ma3n_26668.1_vs_Ma3n_42153.1	othergene	Ma3n_A2vsMa3n_B1	3.6700000000000017	A2B1
Ma3n_26670.1_vs_Ma3n_42111.1	othergene	Ma3n_A2vsMa3n_B1	2.5799999999999983	A2B1
Ma3n_26671.1_vs_Ma3n_42110.1	othergene	Ma3n_A2vsMa3n_B1	3.1200000000000045	A2B1
Ma3n_26671.1_vs_Ma3n_42152.1	othergene	Ma3n_A2vsMa3n_B1	3.1200000000000045	A2B1
Ma3n_26672.1_vs_Ma3n_42109.1	othergene	Ma3n_A2vsMa3n_B1	3.8900000000000006	A2B1
Ma3n_26672.1_vs_Ma3n_42151.1	othergene	Ma3n_A2vsMa3n_B1	5.140000000000001	A2B1
Ma3n_26673.1_vs_Ma3n_42108.1	othergene	Ma3n_A2vsMa3n_B1	0.0	A2B1
Ma3n_26673.1_vs_Ma3n_42150.1	othergene	Ma3n_A2vsMa3n_B1	0.0	A2B1
Ma3n_26674.1_vs_Ma3n_42107.1	othergene	Ma3n_A2vsMa3n_B1	5.170000000000002	A2B1
Ma3n_26674.1_vs_Ma3n_42149.1	othergene	Ma3n_A2vsMa3n_B1	5.099999999999994	A2B1
Ma3n_26675.1_vs_Ma3n_42106.1	othergene	Ma3n_A2vsMa3n_B1	6.290000000000006	A2B1
Ma3n_26675.1_vs_Ma3n_42148.1	othergene	Ma3n_A2vsMa3n_B1	6.290000000000006	A2B1
Ma3n_26676.1_vs_Ma3n_42105.1	othergene	Ma3n_A2vsMa3n_B1	4.019999999999996	A2B1
Ma3n_26676.1_vs_Ma3n_42147.1	othergene	Ma3n_A2vsMa3n_B1	4.170000000000002	A2B1
Ma3n_26677.1_vs_Ma3n_42104.1	othergene	Ma3n_A2vsMa3n_B1	1.6400000000000006	A2B1
Ma3n_26677.1_vs_Ma3n_42146.1	othergene	Ma3n_A2vsMa3n_B1	1.7600000000000051	A2B1
Ma3n_26678.1_vs_Ma3n_42102.1	othergene	Ma3n_A2vsMa3n_B1	2.8700000000000045	A2B1
Ma3n_26678.1_vs_Ma3n_42144.1	othergene	Ma3n_A2vsMa3n_B1	2.3599999999999994	A2B1
Ma3n_26679.1_vs_Ma3n_42101.1	othergene	Ma3n_A2vsMa3n_B1	3.6899999999999977	A2B1
Ma3n_26679.1_vs_Ma3n_42143.1	othergene	Ma3n_A2vsMa3n_B1	3.9000000000000057	A2B1
Ma3n_26680.1_vs_Ma3n_42100.1	othergene	Ma3n_A2vsMa3n_B1	2.9599999999999937	A2B1
Ma3n_26680.1_vs_Ma3n_42142.1	othergene	Ma3n_A2vsMa3n_B1	2.7099999999999937	A2B1
Ma3n_26681.1_vs_Ma3n_42099.1	othergene	Ma3n_A2vsMa3n_B1	2.9399999999999977	A2B1
Ma3n_26681.1_vs_Ma3n_42141.1	othergene	Ma3n_A2vsMa3n_B1	2.9399999999999977	A2B1
Ma3n_26682.1_vs_Ma3n_42139.1	othergene	Ma3n_A2vsMa3n_B1	5.069999999999993	A2B1
Ma3n_26683.1_vs_Ma3n_42097.1	Effector	Ma3n_A2vsMa3n_B1	1.2900000000000063	A2B1
Ma3n_26683.1_vs_Ma3n_42138.1	Effector	Ma3n_A2vsMa3n_B1	1.2900000000000063	A2B1
Ma3n_26684.1_vs_Ma3n_42096.1	othergene	Ma3n_A2vsMa3n_B1	2.510000000000005	A2B1
Ma3n_26684.1_vs_Ma3n_42137.1	othergene	Ma3n_A2vsMa3n_B1	2.510000000000005	A2B1
Ma3n_26685.1_vs_Ma3n_42095.1	othergene	Ma3n_A2vsMa3n_B1	2.8700000000000045	A2B1
Ma3n_26685.1_vs_Ma3n_42135.1	othergene	Ma3n_A2vsMa3n_B1	4.650000000000006	A2B1
Ma3n_26686.1_vs_Ma3n_42094.1	othergene	Ma3n_A2vsMa3n_B1	0.0	A2B1
Ma3n_26686.1_vs_Ma3n_42133.1	othergene	Ma3n_A2vsMa3n_B1	3.480000000000004	A2B1
Ma3n_26687.1_vs_Ma3n_42093.1	othergene	Ma3n_A2vsMa3n_B1	4.25	A2B1
Ma3n_26688.1_vs_Ma3n_42091.1	othergene	Ma3n_A2vsMa3n_B1	2.450000000000003	A2B1
Ma3n_26689.1_vs_Ma3n_42090.1	othergene	Ma3n_A2vsMa3n_B1	2.1299999999999955	A2B1
Ma3n_26690.1_vs_Ma3n_42089.1	othergene	Ma3n_A2vsMa3n_B1	3.6500000000000057	A2B1
Ma3n_26692.1_vs_Ma3n_42088.1	othergene	Ma3n_A2vsMa3n_B1	3.8299999999999983	A2B1
Ma3n_26693.1_vs_Ma3n_42087.1	othergene	Ma3n_A2vsMa3n_B1	4.459999999999994	A2B1
Ma3n_26694.1_vs_Ma3n_42086.1	othergene	Ma3n_A2vsMa3n_B1	2.7900000000000063	A2B1
Ma3n_26695.1_vs_Ma3n_42085.1	othergene	Ma3n_A2vsMa3n_B1	2.6200000000000045	A2B1
Ma3n_26696.1_vs_Ma3n_42084.1	othergene	Ma3n_A2vsMa3n_B1	2.2900000000000063	A2B1
Ma3n_26697.1_vs_Ma3n_42083.1	othergene	Ma3n_A2vsMa3n_B1	2.1200000000000045	A2B1
Ma3n_26698.1_vs_Ma3n_42082.1	othergene	Ma3n_A2vsMa3n_B1	2.2099999999999937	A2B1
Ma3n_26699.1_vs_Ma3n_42080.1	othergene	Ma3n_A2vsMa3n_B1	3.510000000000005	A2B1
Ma3n_26700.1_vs_Ma3n_42078.1	othergene	Ma3n_A2vsMa3n_B1	3.2099999999999937	A2B1
Ma3n_26701.1_vs_Ma3n_42077.1	othergene	Ma3n_A2vsMa3n_B1	5.680000000000007	A2B1
Ma3n_26702.1_vs_Ma3n_42076.1	othergene	Ma3n_A2vsMa3n_B1	3.6099999999999994	A2B1
Ma3n_26703.1_vs_Ma3n_42075.1	othergene	Ma3n_A2vsMa3n_B1	2.230000000000004	A2B1
Ma3n_26704.1_vs_Ma3n_42074.1	Effector	Ma3n_A2vsMa3n_B1	3.989999999999995	A2B1
Ma3n_26706.1_vs_Ma3n_42073.1	othergene	Ma3n_A2vsMa3n_B1	2.549999999999997	A2B1
Ma3n_26707.1_vs_Ma3n_42072.1	othergene	Ma3n_A2vsMa3n_B1	5.6200000000000045	A2B1
Ma3n_26708.1_vs_Ma3n_42071.1	othergene	Ma3n_A2vsMa3n_B1	2.1700000000000017	A2B1
Ma3n_26711.1_vs_Ma3n_42068.1	othergene	Ma3n_A2vsMa3n_B1	0.0	A2B1
Ma3n_26712.1_vs_Ma3n_42067.1	othergene	Ma3n_A2vsMa3n_B1	4.150000000000006	A2B1
Ma3n_26713.1_vs_Ma3n_42066.1	othergene	Ma3n_A2vsMa3n_B1	2.799999999999997	A2B1
Ma3n_26715.1_vs_Ma3n_42065.1	othergene	Ma3n_A2vsMa3n_B1	2.700000000000003	A2B1
Ma3n_26716.1_vs_Ma3n_42064.1	othergene	Ma3n_A2vsMa3n_B1	4.5	A2B1
Ma3n_26717.1_vs_Ma3n_42063.1	othergene	Ma3n_A2vsMa3n_B1	2.0900000000000034	A2B1
Ma3n_26718.1_vs_Ma3n_42062.1	othergene	Ma3n_A2vsMa3n_B1	2.5600000000000023	A2B1
Ma3n_26719.1_vs_Ma3n_42061.1	othergene	Ma3n_A2vsMa3n_B1	2.1899999999999977	A2B1
Ma3n_26720.1_vs_Ma3n_42060.1	othergene	Ma3n_A2vsMa3n_B1	5.5	A2B1
Ma3n_26721.1_vs_Ma3n_42059.1	othergene	Ma3n_A2vsMa3n_B1	2.510000000000005	A2B1
Ma3n_26722.1_vs_Ma3n_42058.1	othergene	Ma3n_A2vsMa3n_B1	3.6299999999999955	A2B1
Ma3n_26724.1_vs_Ma3n_42057.1	othergene	Ma3n_A2vsMa3n_B1	4.719999999999999	A2B1
Ma3n_26725.1_vs_Ma3n_42056.1	othergene	Ma3n_A2vsMa3n_B1	2.3400000000000034	A2B1
Ma3n_26728.1_vs_Ma3n_42054.1	othergene	Ma3n_A2vsMa3n_B1	3.4399999999999977	A2B1
Ma3n_26729.1_vs_Ma3n_42053.1	othergene	Ma3n_A2vsMa3n_B1	4.359999999999999	A2B1
Ma3n_26731.1_vs_Ma3n_42052.1	othergene	Ma3n_A2vsMa3n_B1	2.8499999999999943	A2B1
Ma3n_26732.1_vs_Ma3n_42051.1	othergene	Ma3n_A2vsMa3n_B1	2.280000000000001	A2B1
Ma3n_26733.1_vs_Ma3n_42050.1	othergene	Ma3n_A2vsMa3n_B1	3.1500000000000057	A2B1
Ma3n_26734.1_vs_Ma3n_42049.1	othergene	Ma3n_A2vsMa3n_B1	3.1599999999999966	A2B1
Ma3n_26735.1_vs_Ma3n_42048.1	othergene	Ma3n_A2vsMa3n_B1	3.3700000000000045	A2B1
Ma3n_26736.1_vs_Ma3n_42047.1	othergene	Ma3n_A2vsMa3n_B1	4.230000000000004	A2B1
Ma3n_26737.1_vs_Ma3n_42046.1	othergene	Ma3n_A2vsMa3n_B1	2.4599999999999937	A2B1
Ma3n_26738.1_vs_Ma3n_42045.1	othergene	Ma3n_A2vsMa3n_B1	3.569999999999993	A2B1
Ma3n_26739.1_vs_Ma3n_42044.1	othergene	Ma3n_A2vsMa3n_B1	3.8700000000000045	A2B1
Ma3n_26740.1_vs_Ma3n_42043.1	othergene	Ma3n_A2vsMa3n_B1	2.5	A2B1
Ma3n_26745.1_vs_Ma3n_42042.1	othergene	Ma3n_A2vsMa3n_B1	3.260000000000005	A2B1
Ma3n_26746.1_vs_Ma3n_42041.1	othergene	Ma3n_A2vsMa3n_B1	3.4399999999999977	A2B1
Ma3n_26747.1_vs_Ma3n_42040.1	othergene	Ma3n_A2vsMa3n_B1	3.3599999999999994	A2B1
Ma3n_26748.1_vs_Ma3n_42039.1	othergene	Ma3n_A2vsMa3n_B1	4.239999999999995	A2B1
Ma3n_26749.1_vs_Ma3n_42038.1	othergene	Ma3n_A2vsMa3n_B1	2.1200000000000045	A2B1
Ma3n_26750.1_vs_Ma3n_42037.1	othergene	Ma3n_A2vsMa3n_B1	4.930000000000007	A2B1
Ma3n_26751.1_vs_Ma3n_42036.1	othergene	Ma3n_A2vsMa3n_B1	0.0	A2B1
Ma3n_26752.1_vs_Ma3n_42035.1	othergene	Ma3n_A2vsMa3n_B1	1.8299999999999983	A2B1
Ma3n_26753.1_vs_Ma3n_42034.1	othergene	Ma3n_A2vsMa3n_B1	3.5400000000000063	A2B1
Ma3n_26754.1_vs_Ma3n_42032.1	othergene	Ma3n_A2vsMa3n_B1	4.280000000000001	A2B1
Ma3n_26755.1_vs_Ma3n_42031.1	othergene	Ma3n_A2vsMa3n_B1	4.109999999999999	A2B1
Ma3n_26756.1_vs_Ma3n_42030.1	othergene	Ma3n_A2vsMa3n_B1	3.489999999999995	A2B1
Ma3n_26757.1_vs_Ma3n_42029.1	othergene	Ma3n_A2vsMa3n_B1	2.9399999999999977	A2B1
Ma3n_26758.1_vs_Ma3n_42028.1	othergene	Ma3n_A2vsMa3n_B1	1.980000000000004	A2B1
Ma3n_26759.1_vs_Ma3n_42027.1	othergene	Ma3n_A2vsMa3n_B1	1.7900000000000063	A2B1
Ma3n_26760.1_vs_Ma3n_42026.1	othergene	Ma3n_A2vsMa3n_B1	1.269999999999996	A2B1
Ma3n_26761.1_vs_Ma3n_42025.1	othergene	Ma3n_A2vsMa3n_B1	3.0799999999999983	A2B1
Ma3n_26762.1_vs_Ma3n_42024.1	othergene	Ma3n_A2vsMa3n_B1	0.6700000000000017	A2B1
Ma3n_26763.1_vs_Ma3n_42023.1	othergene	Ma3n_A2vsMa3n_B1	2.969999999999999	A2B1
Ma3n_26764.1_vs_Ma3n_42022.1	othergene	Ma3n_A2vsMa3n_B1	2.989999999999995	A2B1
Ma3n_26769.1_vs_Ma3n_42021.1	othergene	Ma3n_A2vsMa3n_B1	2.430000000000007	A2B1
Ma3n_26770.1_vs_Ma3n_42020.1	othergene	Ma3n_A2vsMa3n_B1	1.9500000000000028	A2B1
Ma3n_26772.1_vs_Ma3n_42018.1	othergene	Ma3n_A2vsMa3n_B1	3.519999999999996	A2B1
Ma3n_26773.1_vs_Ma3n_42017.1	othergene	Ma3n_A2vsMa3n_B1	4.219999999999999	A2B1
Ma3n_26774.1_vs_Ma3n_42016.1	othergene	Ma3n_A2vsMa3n_B1	3.75	A2B1
Ma3n_26775.1_vs_Ma3n_42015.1	othergene	Ma3n_A2vsMa3n_B1	2.8900000000000006	A2B1
Ma3n_26776.1_vs_Ma3n_42014.1	othergene	Ma3n_A2vsMa3n_B1	2.9399999999999977	A2B1
Ma3n_26777.1_vs_Ma3n_42013.1	othergene	Ma3n_A2vsMa3n_B1	3.950000000000003	A2B1
Ma3n_26778.1_vs_Ma3n_42012.1	othergene	Ma3n_A2vsMa3n_B1	3.1500000000000057	A2B1
Ma3n_26779.1_vs_Ma3n_42011.1	othergene	Ma3n_A2vsMa3n_B1	5.420000000000002	A2B1
Ma3n_26780.1_vs_Ma3n_42010.1	othergene	Ma3n_A2vsMa3n_B1	2.8400000000000034	A2B1
Ma3n_26781.1_vs_Ma3n_42009.1	othergene	Ma3n_A2vsMa3n_B1	3.3700000000000045	A2B1
Ma3n_26784.1_vs_Ma3n_42008.1	othergene	Ma3n_A2vsMa3n_B1	2.969999999999999	A2B1
Ma3n_26785.1_vs_Ma3n_42007.1	othergene	Ma3n_A2vsMa3n_B1	2.9399999999999977	A2B1
Ma3n_26786.1_vs_Ma3n_42006.1	othergene	Ma3n_A2vsMa3n_B1	1.8599999999999994	A2B1
Ma3n_26787.1_vs_Ma3n_42004.1	othergene	Ma3n_A2vsMa3n_B1	3.5400000000000063	A2B1
Ma3n_26788.1_vs_Ma3n_42003.1	othergene	Ma3n_A2vsMa3n_B1	4.549999999999997	A2B1
Ma3n_26789.1_vs_Ma3n_42002.1	othergene	Ma3n_A2vsMa3n_B1	2.6599999999999966	A2B1
Ma3n_26791.1_vs_Ma3n_42000.1	othergene	Ma3n_A2vsMa3n_B1	6.219999999999999	A2B1
Ma3n_26796.1_vs_Ma3n_41999.1	othergene	Ma3n_A2vsMa3n_B1	5.730000000000004	A2B1
Ma3n_26797.1_vs_Ma3n_41998.1	othergene	Ma3n_A2vsMa3n_B1	3.6500000000000057	A2B1
Ma3n_26798.1_vs_Ma3n_41997.1	othergene	Ma3n_A2vsMa3n_B1	1.8900000000000006	A2B1
Ma3n_26800.1_vs_Ma3n_41996.1	othergene	Ma3n_A2vsMa3n_B1	5.260000000000005	A2B1
Ma3n_26801.1_vs_Ma3n_41995.1	othergene	Ma3n_A2vsMa3n_B1	2.299999999999997	A2B1
Ma3n_26804.1_vs_Ma3n_41994.1	othergene	Ma3n_A2vsMa3n_B1	1.9099999999999966	A2B1
Ma3n_26805.1_vs_Ma3n_41992.1	othergene	Ma3n_A2vsMa3n_B1	1.7600000000000051	A2B1
Ma3n_26806.1_vs_Ma3n_41991.1	othergene	Ma3n_A2vsMa3n_B1	2.3499999999999943	A2B1
Ma3n_26807.1_vs_Ma3n_41988.1	othergene	Ma3n_A2vsMa3n_B1	6.430000000000007	A2B1
Ma3n_26808.1_vs_Ma3n_41986.1	othergene	Ma3n_A2vsMa3n_B1	2.769999999999996	A2B1
Ma3n_26809.1_vs_Ma3n_41985.1	othergene	Ma3n_A2vsMa3n_B1	2.0600000000000023	A2B1
Ma3n_26810.1_vs_Ma3n_41983.1	othergene	Ma3n_A2vsMa3n_B1	3.3700000000000045	A2B1
Ma3n_26812.1_vs_Ma3n_41982.1	othergene	Ma3n_A2vsMa3n_B1	2.280000000000001	A2B1
Ma3n_26815.1_vs_Ma3n_41981.1	Effector	Ma3n_A2vsMa3n_B1	1.9099999999999966	A2B1
Ma3n_26816.1_vs_Ma3n_41980.1	othergene	Ma3n_A2vsMa3n_B1	6.209999999999994	A2B1
Ma3n_26817.1_vs_Ma3n_41979.1	othergene	Ma3n_A2vsMa3n_B1	3.450000000000003	A2B1
Ma3n_26820.1_vs_Ma3n_41978.1	othergene	Ma3n_A2vsMa3n_B1	4.079999999999998	A2B1
Ma3n_26821.1_vs_Ma3n_41977.1	othergene	Ma3n_A2vsMa3n_B1	1.8499999999999943	A2B1
Ma3n_26822.1_vs_Ma3n_41975.1	othergene	Ma3n_A2vsMa3n_B1	3.6700000000000017	A2B1
Ma3n_26823.1_vs_Ma3n_41974.1	othergene	Ma3n_A2vsMa3n_B1	1.6500000000000057	A2B1
Ma3n_26824.1_vs_Ma3n_41972.1	othergene	Ma3n_A2vsMa3n_B1	4.549999999999997	A2B1
Ma3n_26825.1_vs_Ma3n_41971.1	othergene	Ma3n_A2vsMa3n_B1	5.1299999999999955	A2B1
Ma3n_26826.1_vs_Ma3n_41970.1	othergene	Ma3n_A2vsMa3n_B1	5.909999999999997	A2B1
Ma3n_26827.1_vs_Ma3n_41969.1	othergene	Ma3n_A2vsMa3n_B1	4.189999999999998	A2B1
Ma3n_26830.1_vs_Ma3n_41968.1	othergene	Ma3n_A2vsMa3n_B1	3.8100000000000023	A2B1
Ma3n_26831.1_vs_Ma3n_41967.1	othergene	Ma3n_A2vsMa3n_B1	2.3700000000000045	A2B1
Ma3n_26832.1_vs_Ma3n_41966.1	othergene	Ma3n_A2vsMa3n_B1	3.0999999999999943	A2B1
Ma3n_26833.1_vs_Ma3n_41965.1	Effector	Ma3n_A2vsMa3n_B1	6.060000000000002	A2B1
Ma3n_26834.1_vs_Ma3n_41964.1	Effector	Ma3n_A2vsMa3n_B1	17.810000000000002	A2B1
Ma3n_26835.1_vs_Ma3n_41963.1	othergene	Ma3n_A2vsMa3n_B1	4.760000000000005	A2B1
Ma3n_26837.1_vs_Ma3n_41962.1	othergene	Ma3n_A2vsMa3n_B1	2.450000000000003	A2B1
Ma3n_26838.1_vs_Ma3n_41961.1	othergene	Ma3n_A2vsMa3n_B1	4.700000000000003	A2B1
Ma3n_26839.1_vs_Ma3n_41960.1	othergene	Ma3n_A2vsMa3n_B1	3.680000000000007	A2B1
Ma3n_26840.1_vs_Ma3n_41959.1	othergene	Ma3n_A2vsMa3n_B1	3.7900000000000063	A2B1
Ma3n_26841.1_vs_Ma3n_41957.1	othergene	Ma3n_A2vsMa3n_B1	3.6299999999999955	A2B1
Ma3n_26842.1_vs_Ma3n_41956.1	othergene	Ma3n_A2vsMa3n_B1	3.700000000000003	A2B1
Ma3n_26843.1_vs_Ma3n_41955.1	othergene	Ma3n_A2vsMa3n_B1	2.680000000000007	A2B1
Ma3n_26844.1_vs_Ma3n_41954.1	othergene	Ma3n_A2vsMa3n_B1	4.150000000000006	A2B1
Ma3n_26845.1_vs_Ma3n_41953.1	othergene	Ma3n_A2vsMa3n_B1	2.950000000000003	A2B1
Ma3n_26848.1_vs_Ma3n_41952.1	othergene	Ma3n_A2vsMa3n_B1	3.730000000000004	A2B1
Ma3n_26849.1_vs_Ma3n_41951.1	othergene	Ma3n_A2vsMa3n_B1	4.590000000000003	A2B1
Ma3n_26850.1_vs_Ma3n_41950.1	othergene	Ma3n_A2vsMa3n_B1	3.049999999999997	A2B1
Ma3n_26851.1_vs_Ma3n_41949.1	othergene	Ma3n_A2vsMa3n_B1	4.1299999999999955	A2B1
Ma3n_26852.1_vs_Ma3n_41948.1	othergene	Ma3n_A2vsMa3n_B1	2.3799999999999955	A2B1
Ma3n_26853.1_vs_Ma3n_41947.1	othergene	Ma3n_A2vsMa3n_B1	3.769999999999996	A2B1
Ma3n_26854.1_vs_Ma3n_41946.1	othergene	Ma3n_A2vsMa3n_B1	4.920000000000002	A2B1
Ma3n_26857.1_vs_Ma3n_41944.1	othergene	Ma3n_A2vsMa3n_B1	1.4699999999999989	A2B1
Ma3n_26860.1_vs_Ma3n_41943.1	othergene	Ma3n_A2vsMa3n_B1	3.3299999999999983	A2B1
Ma3n_26862.1_vs_Ma3n_41928.1	othergene	Ma3n_A2vsMa3n_B1	5.060000000000002	A2B1
Ma3n_26863.1_vs_Ma3n_41927.1	othergene	Ma3n_A2vsMa3n_B1	3.2099999999999937	A2B1
Ma3n_26868.1_vs_Ma3n_41923.1	othergene	Ma3n_A2vsMa3n_B1	4.170000000000002	A2B1
Ma3n_26870.1_vs_Ma3n_41921.1	othergene	Ma3n_A2vsMa3n_B1	4.359999999999999	A2B1
Ma3n_26871.1_vs_Ma3n_41920.1	othergene	Ma3n_A2vsMa3n_B1	6.159999999999997	A2B1
Ma3n_26872.1_vs_Ma3n_41919.1	othergene	Ma3n_A2vsMa3n_B1	16.870000000000005	A2B1
Ma3n_26876.1_vs_Ma3n_41918.1	othergene	Ma3n_A2vsMa3n_B1	0.0	A2B1
Ma3n_26877.1_vs_Ma3n_41916.1	othergene	Ma3n_A2vsMa3n_B1	0.0	A2B1
Ma3n_26879.1_vs_Ma3n_41914.1	othergene	Ma3n_A2vsMa3n_B1	0.0	A2B1
Ma3n_26880.1_vs_Ma3n_41913.1	othergene	Ma3n_A2vsMa3n_B1	0.0	A2B1
Ma3n_26883.1_vs_Ma3n_41910.1	othergene	Ma3n_A2vsMa3n_B1	0.0	A2B1
Ma3n_26884.1_vs_Ma3n_41909.1	othergene	Ma3n_A2vsMa3n_B1	0.0	A2B1
Ma3n_26885.1_vs_Ma3n_41908.1	othergene	Ma3n_A2vsMa3n_B1	0.0	A2B1
Ma3n_26886.1_vs_Ma3n_41907.1	othergene	Ma3n_A2vsMa3n_B1	0.0	A2B1
Ma3n_26889.1_vs_Ma3n_41902.1	othergene	Ma3n_A2vsMa3n_B1	3.049999999999997	A2B1
Ma3n_26890.1_vs_Ma3n_41901.1	othergene	Ma3n_A2vsMa3n_B1	3.019999999999996	A2B1
Ma3n_26892.1_vs_Ma3n_41899.1	othergene	Ma3n_A2vsMa3n_B1	4.299999999999997	A2B1
Ma3n_26894.1_vs_Ma3n_41898.1	othergene	Ma3n_A2vsMa3n_B1	7.480000000000004	A2B1
Ma3n_26895.1_vs_Ma3n_41896.1	othergene	Ma3n_A2vsMa3n_B1	5.790000000000006	A2B1
Ma3n_26896.1_vs_Ma3n_41895.1	othergene	Ma3n_A2vsMa3n_B1	3.569999999999993	A2B1
Ma3n_26897.1_vs_Ma3n_41894.1	othergene	Ma3n_A2vsMa3n_B1	4.219999999999999	A2B1
Ma3n_26901.1_vs_Ma3n_41893.1	othergene	Ma3n_A2vsMa3n_B1	4.170000000000002	A2B1
Ma3n_26902.1_vs_Ma3n_41892.1	othergene	Ma3n_A2vsMa3n_B1	1.7900000000000063	A2B1
Ma3n_26903.1_vs_Ma3n_41891.1	othergene	Ma3n_A2vsMa3n_B1	2.5600000000000023	A2B1
Ma3n_26904.1_vs_Ma3n_41890.1	othergene	Ma3n_A2vsMa3n_B1	4.8799999999999955	A2B1
Ma3n_26905.1_vs_Ma3n_41889.1	othergene	Ma3n_A2vsMa3n_B1	6.939999999999998	A2B1
Ma3n_26906.1_vs_Ma3n_41888.1	othergene	Ma3n_A2vsMa3n_B1	2.8599999999999994	A2B1
Ma3n_26907.1_vs_Ma3n_41884.1	othergene	Ma3n_A2vsMa3n_B1	6.760000000000005	A2B1
Ma3n_26909.1_vs_Ma3n_41820.1	othergene	Ma3n_A2vsMa3n_B1	6.810000000000002	A2B1
Ma3n_26910.1_vs_Ma3n_41821.1	othergene	Ma3n_A2vsMa3n_B1	4.799999999999997	A2B1
Ma3n_26911.1_vs_Ma3n_41822.1	othergene	Ma3n_A2vsMa3n_B1	2.950000000000003	A2B1
Ma3n_26912.1_vs_Ma3n_41823.1	othergene	Ma3n_A2vsMa3n_B1	2.9599999999999937	A2B1
Ma3n_26913.1_vs_Ma3n_41824.1	othergene	Ma3n_A2vsMa3n_B1	2.3299999999999983	A2B1
Ma3n_26916.1_vs_Ma3n_41878.1	Effector	Ma3n_A2vsMa3n_B1	1.4699999999999989	A2B1
Ma3n_26917.1_vs_Ma3n_41876.1	othergene	Ma3n_A2vsMa3n_B1	5.1299999999999955	A2B1
Ma3n_26923.1_vs_Ma3n_41874.1	othergene	Ma3n_A2vsMa3n_B1	8.069999999999993	A2B1
Ma3n_26924.1_vs_Ma3n_41873.1	othergene	Ma3n_A2vsMa3n_B1	4.959999999999994	A2B1
Ma3n_26925.1_vs_Ma3n_41872.1	othergene	Ma3n_A2vsMa3n_B1	2.469999999999999	A2B1
Ma3n_26927.1_vs_Ma3n_41865.1	othergene	Ma3n_A2vsMa3n_B1	3.0900000000000034	A2B1
Ma3n_26928.1_vs_Ma3n_41864.1	othergene	Ma3n_A2vsMa3n_B1	4.25	A2B1
Ma3n_26932.1_vs_Ma3n_41862.1	othergene	Ma3n_A2vsMa3n_B1	6.310000000000002	A2B1
Ma3n_26933.1_vs_Ma3n_41861.1	othergene	Ma3n_A2vsMa3n_B1	4.209999999999994	A2B1
Ma3n_26934.1_vs_Ma3n_41860.1	othergene	Ma3n_A2vsMa3n_B1	4.709999999999994	A2B1
Ma3n_26938.1_vs_Ma3n_41857.1	Effector	Ma3n_A2vsMa3n_B1	1.8700000000000045	A2B1
Ma3n_26939.1_vs_Ma3n_41856.1	othergene	Ma3n_A2vsMa3n_B1	21.0	A2B1
Ma3n_26940.1_vs_Ma3n_41855.1	othergene	Ma3n_A2vsMa3n_B1	1.5799999999999983	A2B1
Ma3n_26941.1_vs_Ma3n_41854.1	othergene	Ma3n_A2vsMa3n_B1	7.269999999999996	A2B1
Ma3n_26942.1_vs_Ma3n_41853.1	othergene	Ma3n_A2vsMa3n_B1	5.209999999999994	A2B1
Ma3n_26943.1_vs_Ma3n_41851.1	othergene	Ma3n_A2vsMa3n_B1	2.8900000000000006	A2B1
Ma3n_26944.1_vs_Ma3n_41850.1	othergene	Ma3n_A2vsMa3n_B1	7.549999999999997	A2B1
Ma3n_26945.1_vs_Ma3n_41849.1	othergene	Ma3n_A2vsMa3n_B1	3.0	A2B1
Ma3n_26950.1_vs_Ma3n_41847.1	othergene	Ma3n_A2vsMa3n_B1	0.0	A2B1
Ma3n_26951.1_vs_Ma3n_41846.1	Effector	Ma3n_A2vsMa3n_B1	19.730000000000004	A2B1
Ma3n_26952.1_vs_Ma3n_41845.1	Effector	Ma3n_A2vsMa3n_B1	6.819999999999993	A2B1
Ma3n_26953.1_vs_Ma3n_41844.1	othergene	Ma3n_A2vsMa3n_B1	3.280000000000001	A2B1
Ma3n_26954.1_vs_Ma3n_41843.1	othergene	Ma3n_A2vsMa3n_B1	8.510000000000005	A2B1
Ma3n_26955.1_vs_Ma3n_41842.1	othergene	Ma3n_A2vsMa3n_B1	3.6700000000000017	A2B1
Ma3n_26956.1_vs_Ma3n_41841.1	othergene	Ma3n_A2vsMa3n_B1	5.010000000000005	A2B1
Ma3n_26957.1_vs_Ma3n_41839.1	othergene	Ma3n_A2vsMa3n_B1	3.219999999999999	A2B1
Ma3n_26958.1_vs_Ma3n_41838.1	othergene	Ma3n_A2vsMa3n_B1	4.569999999999993	A2B1
Ma3n_26960.1_vs_Ma3n_41837.1	othergene	Ma3n_A2vsMa3n_B1	1.5900000000000034	A2B1
Ma3n_26961.1_vs_Ma3n_41836.1	othergene	Ma3n_A2vsMa3n_B1	3.200000000000003	A2B1
Ma3n_26962.1_vs_Ma3n_41835.1	othergene	Ma3n_A2vsMa3n_B1	6.060000000000002	A2B1
Ma3n_26963.1_vs_Ma3n_41834.1	othergene	Ma3n_A2vsMa3n_B1	4.0	A2B1
Ma3n_26964.1_vs_Ma3n_41833.1	othergene	Ma3n_A2vsMa3n_B1	3.200000000000003	A2B1
Ma3n_26965.1_vs_Ma3n_41832.1	othergene	Ma3n_A2vsMa3n_B1	2.519999999999996	A2B1
Ma3n_26967.1_vs_Ma3n_41831.1	othergene	Ma3n_A2vsMa3n_B1	2.760000000000005	A2B1
Ma3n_26969.1_vs_Ma3n_41825.1	othergene	Ma3n_A2vsMa3n_B1	4.180000000000007	A2B1
Ma3n_26975.1_vs_Ma3n_41819.1	othergene	Ma3n_A2vsMa3n_B1	4.0	A2B1
Ma3n_26976.1_vs_Ma3n_41818.1	othergene	Ma3n_A2vsMa3n_B1	7.819999999999993	A2B1
Ma3n_26978.1_vs_Ma3n_41817.1	othergene	Ma3n_A2vsMa3n_B1	12.819999999999993	A2B1
Ma3n_26979.1_vs_Ma3n_41816.1	othergene	Ma3n_A2vsMa3n_B1	0.6800000000000068	A2B1
Ma3n_26980.1_vs_Ma3n_41815.1	othergene	Ma3n_A2vsMa3n_B1	6.519999999999996	A2B1
Ma3n_26981.1_vs_Ma3n_41814.1	othergene	Ma3n_A2vsMa3n_B1	5.689999999999998	A2B1
Ma3n_26982.1_vs_Ma3n_41813.1	othergene	Ma3n_A2vsMa3n_B1	3.6899999999999977	A2B1
Ma3n_26983.1_vs_Ma3n_41812.1	Effector	Ma3n_A2vsMa3n_B1	4.390000000000001	A2B1
Ma3n_26984.1_vs_Ma3n_41810.1	othergene	Ma3n_A2vsMa3n_B1	4.3799999999999955	A2B1
Ma3n_26985.1_vs_Ma3n_41809.1	othergene	Ma3n_A2vsMa3n_B1	4.8799999999999955	A2B1
Ma3n_26987.1_vs_Ma3n_41808.1	othergene	Ma3n_A2vsMa3n_B1	5.599999999999994	A2B1
Ma3n_26988.1_vs_Ma3n_41807.1	othergene	Ma3n_A2vsMa3n_B1	3.819999999999993	A2B1
Ma3n_26989.1_vs_Ma3n_41806.1	Effector	Ma3n_A2vsMa3n_B1	5.200000000000003	A2B1
Ma3n_26990.1_vs_Ma3n_41805.1	Effector	Ma3n_A2vsMa3n_B1	6.590000000000003	A2B1
Ma3n_26991.1_vs_Ma3n_41804.1	othergene	Ma3n_A2vsMa3n_B1	3.069999999999993	A2B1
Ma3n_26993.1_vs_Ma3n_41802.1	othergene	Ma3n_A2vsMa3n_B1	5.950000000000003	A2B1
Ma3n_26994.1_vs_Ma3n_41801.1	othergene	Ma3n_A2vsMa3n_B1	4.829999999999998	A2B1
Ma3n_26995.1_vs_Ma3n_41798.1	othergene	Ma3n_A2vsMa3n_B1	3.480000000000004	A2B1
Ma3n_26999.1_vs_Ma3n_41796.1	othergene	Ma3n_A2vsMa3n_B1	4.900000000000006	A2B1
Ma3n_27000.1_vs_Ma3n_41794.1	othergene	Ma3n_A2vsMa3n_B1	5.8799999999999955	A2B1
Ma3n_27001.1_vs_Ma3n_41793.1	othergene	Ma3n_A2vsMa3n_B1	4.730000000000004	A2B1
Ma3n_27002.1_vs_Ma3n_41792.1	othergene	Ma3n_A2vsMa3n_B1	4.6299999999999955	A2B1
Ma3n_27003.1_vs_Ma3n_41791.1	othergene	Ma3n_A2vsMa3n_B1	5.709999999999994	A2B1
Ma3n_27004.1_vs_Ma3n_41790.1	othergene	Ma3n_A2vsMa3n_B1	3.260000000000005	A2B1
Ma3n_27005.1_vs_Ma3n_41788.1	Effector	Ma3n_A2vsMa3n_B1	4.159999999999997	A2B1
Ma3n_27006.1_vs_Ma3n_41787.1	othergene	Ma3n_A2vsMa3n_B1	4.3700000000000045	A2B1
Ma3n_27007.1_vs_Ma3n_41786.1	othergene	Ma3n_A2vsMa3n_B1	1.519999999999996	A2B1
Ma3n_27008.1_vs_Ma3n_41785.1	othergene	Ma3n_A2vsMa3n_B1	2.1299999999999955	A2B1
Ma3n_27009.1_vs_Ma3n_41784.1	othergene	Ma3n_A2vsMa3n_B1	5.310000000000002	A2B1
Ma3n_27010.1_vs_Ma3n_41783.1	othergene	Ma3n_A2vsMa3n_B1	2.75	A2B1
Ma3n_27016.1_vs_Ma3n_41779.1	othergene	Ma3n_A2vsMa3n_B1	5.3799999999999955	A2B1
Ma3n_27017.1_vs_Ma3n_41778.1	othergene	Ma3n_A2vsMa3n_B1	3.430000000000007	A2B1
Ma3n_27018.1_vs_Ma3n_41777.1	othergene	Ma3n_A2vsMa3n_B1	4.569999999999993	A2B1
Ma3n_27019.1_vs_Ma3n_41776.1	othergene	Ma3n_A2vsMa3n_B1	2.6700000000000017	A2B1
Ma3n_27020.1_vs_Ma3n_41775.1	othergene	Ma3n_A2vsMa3n_B1	3.9200000000000017	A2B1
Ma3n_27021.1_vs_Ma3n_41773.1	othergene	Ma3n_A2vsMa3n_B1	2.980000000000004	A2B1
Ma3n_27022.1_vs_Ma3n_41772.1	othergene	Ma3n_A2vsMa3n_B1	5.890000000000001	A2B1
Ma3n_27023.1_vs_Ma3n_41771.1	othergene	Ma3n_A2vsMa3n_B1	4.969999999999999	A2B1
Ma3n_27025.1_vs_Ma3n_41768.1	othergene	Ma3n_A2vsMa3n_B1	1.8100000000000023	A2B1
Ma3n_27026.1_vs_Ma3n_41767.1	othergene	Ma3n_A2vsMa3n_B1	7.140000000000001	A2B1
Ma3n_27027.1_vs_Ma3n_41766.1	othergene	Ma3n_A2vsMa3n_B1	4.359999999999999	A2B1
Ma3n_27028.1_vs_Ma3n_41765.1	othergene	Ma3n_A2vsMa3n_B1	4.329999999999998	A2B1
Ma3n_27029.1_vs_Ma3n_41764.1	othergene	Ma3n_A2vsMa3n_B1	2.8700000000000045	A2B1
Ma3n_27031.1_vs_Ma3n_41762.1	othergene	Ma3n_A2vsMa3n_B1	2.760000000000005	A2B1
Ma3n_21879.1_vs_Ma3n_01134.1	othergene	Ma3n_A1vsMa3n_A2	0.0	A1A2
Ma3n_21885.1_vs_Ma3n_01133.1	othergene	Ma3n_A1vsMa3n_A2	3.480000000000004	A1A2
Ma3n_21896.1_vs_Ma3n_01132.1	othergene	Ma3n_A1vsMa3n_A2	0.0	A1A2
Ma3n_21897.1_vs_Ma3n_01131.1	Effector	Ma3n_A1vsMa3n_A2	3.6899999999999977	A1A2
Ma3n_21898.1_vs_Ma3n_01130.1	Effector	Ma3n_A1vsMa3n_A2	3.510000000000005	A1A2
Ma3n_21900.1_vs_Ma3n_01127.1	Effector	Ma3n_A1vsMa3n_A2	4.280000000000001	A1A2
Ma3n_21901.1_vs_Ma3n_01126.1	othergene	Ma3n_A1vsMa3n_A2	2.069999999999993	A1A2
Ma3n_21905.1_vs_Ma3n_01123.1	Effector	Ma3n_A1vsMa3n_A2	4.760000000000005	A1A2
Ma3n_21906.1_vs_Ma3n_01122.1	othergene	Ma3n_A1vsMa3n_A2	6.849999999999994	A1A2
Ma3n_21907.1_vs_Ma3n_01121.1	othergene	Ma3n_A1vsMa3n_A2	3.930000000000007	A1A2
Ma3n_21910.1_vs_Ma3n_01120.1	othergene	Ma3n_A1vsMa3n_A2	0.8400000000000034	A1A2
Ma3n_21912.1_vs_Ma3n_01119.1	othergene	Ma3n_A1vsMa3n_A2	14.519999999999996	A1A2
Ma3n_21914.1_vs_Ma3n_01117.1	Effector	Ma3n_A1vsMa3n_A2	3.5900000000000034	A1A2
Ma3n_21915.1_vs_Ma3n_01116.1	othergene	Ma3n_A1vsMa3n_A2	1.4300000000000068	A1A2
Ma3n_21916.1_vs_Ma3n_01114.1	othergene	Ma3n_A1vsMa3n_A2	2.5600000000000023	A1A2
Ma3n_21917.1_vs_Ma3n_01113.1	othergene	Ma3n_A1vsMa3n_A2	3.0999999999999943	A1A2
Ma3n_21920.1_vs_Ma3n_01112.1	othergene	Ma3n_A1vsMa3n_A2	2.3299999999999983	A1A2
Ma3n_21921.1_vs_Ma3n_01111.1	othergene	Ma3n_A1vsMa3n_A2	0.2600000000000051	A1A2
Ma3n_21922.1_vs_Ma3n_01110.1	othergene	Ma3n_A1vsMa3n_A2	1.1700000000000017	A1A2
Ma3n_21923.1_vs_Ma3n_01109.1	othergene	Ma3n_A1vsMa3n_A2	0.4300000000000068	A1A2
Ma3n_21924.1_vs_Ma3n_01108.1	othergene	Ma3n_A1vsMa3n_A2	0.9899999999999949	A1A2
Ma3n_21925.1_vs_Ma3n_01107.1	othergene	Ma3n_A1vsMa3n_A2	4.849999999999994	A1A2
Ma3n_21926.1_vs_Ma3n_01106.1	othergene	Ma3n_A1vsMa3n_A2	1.9000000000000057	A1A2
Ma3n_21928.1_vs_Ma3n_01104.1	Effector	Ma3n_A1vsMa3n_A2	1.0100000000000051	A1A2
Ma3n_21929.1_vs_Ma3n_01103.1	othergene	Ma3n_A1vsMa3n_A2	0.0	A1A2
Ma3n_21930.1_vs_Ma3n_01102.1	othergene	Ma3n_A1vsMa3n_A2	1.7900000000000063	A1A2
Ma3n_21931.1_vs_Ma3n_01101.1	othergene	Ma3n_A1vsMa3n_A2	2.730000000000004	A1A2
Ma3n_21932.1_vs_Ma3n_01100.1	othergene	Ma3n_A1vsMa3n_A2	0.6899999999999977	A1A2
Ma3n_21936.1_vs_Ma3n_01098.1	othergene	Ma3n_A1vsMa3n_A2	2.1099999999999994	A1A2
Ma3n_21937.1_vs_Ma3n_01097.1	othergene	Ma3n_A1vsMa3n_A2	2.700000000000003	A1A2
Ma3n_21938.1_vs_Ma3n_01096.1	Effector	Ma3n_A1vsMa3n_A2	5.650000000000006	A1A2
Ma3n_21939.1_vs_Ma3n_01094.1	othergene	Ma3n_A1vsMa3n_A2	2.280000000000001	A1A2
Ma3n_21951.1_vs_Ma3n_01093.1	othergene	Ma3n_A1vsMa3n_A2	3.030000000000001	A1A2
Ma3n_21952.1_vs_Ma3n_01092.1	othergene	Ma3n_A1vsMa3n_A2	1.2600000000000051	A1A2
Ma3n_21953.1_vs_Ma3n_01091.1	othergene	Ma3n_A1vsMa3n_A2	1.2800000000000011	A1A2
Ma3n_21954.1_vs_Ma3n_01090.1	othergene	Ma3n_A1vsMa3n_A2	2.299999999999997	A1A2
Ma3n_21955.1_vs_Ma3n_01089.1	othergene	Ma3n_A1vsMa3n_A2	3.430000000000007	A1A2
Ma3n_21956.1_vs_Ma3n_01088.1	othergene	Ma3n_A1vsMa3n_A2	1.0600000000000023	A1A2
Ma3n_21958.1_vs_Ma3n_01087.1	othergene	Ma3n_A1vsMa3n_A2	1.3599999999999994	A1A2
Ma3n_21959.1_vs_Ma3n_01086.1	Effector	Ma3n_A1vsMa3n_A2	6.3799999999999955	A1A2
Ma3n_21960.1_vs_Ma3n_01084.1	Effector	Ma3n_A1vsMa3n_A2	1.7600000000000051	A1A2
Ma3n_21961.1_vs_Ma3n_01077.1	othergene	Ma3n_A1vsMa3n_A2	0.9899999999999949	A1A2
Ma3n_21962.1_vs_Ma3n_01076.1	Effector	Ma3n_A1vsMa3n_A2	8.480000000000004	A1A2
Ma3n_21963.1_vs_Ma3n_01075.1	othergene	Ma3n_A1vsMa3n_A2	2.4399999999999977	A1A2
Ma3n_21965.1_vs_Ma3n_01072.1	othergene	Ma3n_A1vsMa3n_A2	0.0	A1A2
Ma3n_21966.1_vs_Ma3n_01067.1	Effector	Ma3n_A1vsMa3n_A2	1.5900000000000034	A1A2
Ma3n_21967.1_vs_Ma3n_01066.1	othergene	Ma3n_A1vsMa3n_A2	1.269999999999996	A1A2
Ma3n_21968.1_vs_Ma3n_01065.1	othergene	Ma3n_A1vsMa3n_A2	3.450000000000003	A1A2
Ma3n_21969.1_vs_Ma3n_01064.1	othergene	Ma3n_A1vsMa3n_A2	1.9099999999999966	A1A2
Ma3n_21970.1_vs_Ma3n_01063.1	Effector	Ma3n_A1vsMa3n_A2	1.4899999999999949	A1A2
Ma3n_21971.1_vs_Ma3n_01062.1	othergene	Ma3n_A1vsMa3n_A2	2.3700000000000045	A1A2
Ma3n_21972.1_vs_Ma3n_01061.1	Effector	Ma3n_A1vsMa3n_A2	0.6500000000000057	A1A2
Ma3n_21973.1_vs_Ma3n_01060.1	Effector	Ma3n_A1vsMa3n_A2	0.0	A1A2
Ma3n_21975.1_vs_Ma3n_01059.1	othergene	Ma3n_A1vsMa3n_A2	4.8700000000000045	A1A2
Ma3n_21978.1_vs_Ma3n_01058.1	Effector	Ma3n_A1vsMa3n_A2	14.659999999999997	A1A2
Ma3n_21980.1_vs_Ma3n_01056.1	Effector	Ma3n_A1vsMa3n_A2	0.45000000000000284	A1A2
Ma3n_21981.1_vs_Ma3n_01054.1	othergene	Ma3n_A1vsMa3n_A2	3.569999999999993	A1A2
Ma3n_21982.1_vs_Ma3n_01053.1	othergene	Ma3n_A1vsMa3n_A2	0.730000000000004	A1A2
Ma3n_21983.1_vs_Ma3n_01052.1	othergene	Ma3n_A1vsMa3n_A2	0.23999999999999488	A1A2
Ma3n_21984.1_vs_Ma3n_01051.1	othergene	Ma3n_A1vsMa3n_A2	0.15000000000000568	A1A2
Ma3n_21985.1_vs_Ma3n_01050.1	othergene	Ma3n_A1vsMa3n_A2	2.430000000000007	A1A2
Ma3n_22001.1_vs_Ma3n_01049.1	othergene	Ma3n_A1vsMa3n_A2	2.6400000000000006	A1A2
Ma3n_22003.1_vs_Ma3n_01048.1	othergene	Ma3n_A1vsMa3n_A2	1.5600000000000023	A1A2
Ma3n_22006.1_vs_Ma3n_01045.1	othergene	Ma3n_A1vsMa3n_A2	1.6200000000000045	A1A2
Ma3n_22007.1_vs_Ma3n_01044.1	Effector	Ma3n_A1vsMa3n_A2	6.540000000000006	A1A2
Ma3n_22009.1_vs_Ma3n_01043.1	Effector	Ma3n_A1vsMa3n_A2	1.230000000000004	A1A2
Ma3n_22010.1_vs_Ma3n_01042.1	Effector	Ma3n_A1vsMa3n_A2	10.920000000000002	A1A2
Ma3n_22011.1_vs_Ma3n_01041.1	othergene	Ma3n_A1vsMa3n_A2	0.7399999999999949	A1A2
Ma3n_22012.1_vs_Ma3n_01040.1	othergene	Ma3n_A1vsMa3n_A2	1.480000000000004	A1A2
Ma3n_22013.1_vs_Ma3n_01039.1	othergene	Ma3n_A1vsMa3n_A2	2.760000000000005	A1A2
Ma3n_22017.1_vs_Ma3n_01038.1	othergene	Ma3n_A1vsMa3n_A2	2.6099999999999994	A1A2
Ma3n_22018.1_vs_Ma3n_01037.1	othergene	Ma3n_A1vsMa3n_A2	1.0900000000000034	A1A2
Ma3n_22019.1_vs_Ma3n_01036.1	Effector	Ma3n_A1vsMa3n_A2	0.0	A1A2
Ma3n_22020.1_vs_Ma3n_01035.1	othergene	Ma3n_A1vsMa3n_A2	0.06999999999999318	A1A2
Ma3n_22021.1_vs_Ma3n_01034.1	othergene	Ma3n_A1vsMa3n_A2	3.049999999999997	A1A2
Ma3n_22022.1_vs_Ma3n_01033.1	othergene	Ma3n_A1vsMa3n_A2	2.4399999999999977	A1A2
Ma3n_22023.1_vs_Ma3n_01032.1	othergene	Ma3n_A1vsMa3n_A2	3.430000000000007	A1A2
Ma3n_22024.1_vs_Ma3n_01031.1	othergene	Ma3n_A1vsMa3n_A2	3.219999999999999	A1A2
Ma3n_22025.1_vs_Ma3n_01030.1	othergene	Ma3n_A1vsMa3n_A2	3.8299999999999983	A1A2
Ma3n_22029.1_vs_Ma3n_01029.1	othergene	Ma3n_A1vsMa3n_A2	5.6200000000000045	A1A2
Ma3n_22030.1_vs_Ma3n_01028.1	othergene	Ma3n_A1vsMa3n_A2	2.799999999999997	A1A2
Ma3n_22031.1_vs_Ma3n_01027.1	othergene	Ma3n_A1vsMa3n_A2	3.760000000000005	A1A2
Ma3n_22032.1_vs_Ma3n_01026.1	othergene	Ma3n_A1vsMa3n_A2	3.319999999999993	A1A2
Ma3n_22033.1_vs_Ma3n_01025.1	othergene	Ma3n_A1vsMa3n_A2	0.20000000000000284	A1A2
Ma3n_22036.1_vs_Ma3n_01024.1	othergene	Ma3n_A1vsMa3n_A2	0.8400000000000034	A1A2
Ma3n_22037.1_vs_Ma3n_01023.1	othergene	Ma3n_A1vsMa3n_A2	4.560000000000002	A1A2
Ma3n_22038.1_vs_Ma3n_01022.1	othergene	Ma3n_A1vsMa3n_A2	4.170000000000002	A1A2
Ma3n_22039.1_vs_Ma3n_01021.1	othergene	Ma3n_A1vsMa3n_A2	5.269999999999996	A1A2
Ma3n_22040.1_vs_Ma3n_01020.1	othergene	Ma3n_A1vsMa3n_A2	1.9500000000000028	A1A2
Ma3n_22041.1_vs_Ma3n_01019.1	othergene	Ma3n_A1vsMa3n_A2	2.6599999999999966	A1A2
Ma3n_22042.1_vs_Ma3n_01018.1	othergene	Ma3n_A1vsMa3n_A2	2.1700000000000017	A1A2
Ma3n_22043.1_vs_Ma3n_01016.1	othergene	Ma3n_A1vsMa3n_A2	0.0	A1A2
Ma3n_22044.1_vs_Ma3n_01015.1	othergene	Ma3n_A1vsMa3n_A2	0.35999999999999943	A1A2
Ma3n_22045.1_vs_Ma3n_01014.1	othergene	Ma3n_A1vsMa3n_A2	1.75	A1A2
Ma3n_22047.1_vs_Ma3n_01010.1	othergene	Ma3n_A1vsMa3n_A2	3.819999999999993	A1A2
Ma3n_22048.1_vs_Ma3n_01009.1	othergene	Ma3n_A1vsMa3n_A2	3.0799999999999983	A1A2
Ma3n_22049.1_vs_Ma3n_01008.1	othergene	Ma3n_A1vsMa3n_A2	3.950000000000003	A1A2
Ma3n_22050.1_vs_Ma3n_01006.1	othergene	Ma3n_A1vsMa3n_A2	6.810000000000002	A1A2
Ma3n_22052.1_vs_Ma3n_01005.1	othergene	Ma3n_A1vsMa3n_A2	1.3700000000000045	A1A2
Ma3n_22053.1_vs_Ma3n_01004.1	othergene	Ma3n_A1vsMa3n_A2	3.0	A1A2
Ma3n_22054.1_vs_Ma3n_01003.1	othergene	Ma3n_A1vsMa3n_A2	1.7099999999999937	A1A2
Ma3n_22055.1_vs_Ma3n_01001.1	othergene	Ma3n_A1vsMa3n_A2	9.769999999999996	A1A2
Ma3n_22056.1_vs_Ma3n_01000.1	othergene	Ma3n_A1vsMa3n_A2	2.0600000000000023	A1A2
Ma3n_22057.1_vs_Ma3n_00999.1	othergene	Ma3n_A1vsMa3n_A2	0.4000000000000057	A1A2
Ma3n_22059.1_vs_Ma3n_00998.1	othergene	Ma3n_A1vsMa3n_A2	0.0	A1A2
Ma3n_22060.1_vs_Ma3n_00997.1	othergene	Ma3n_A1vsMa3n_A2	0.0	A1A2
Ma3n_22061.1_vs_Ma3n_00996.1	othergene	Ma3n_A1vsMa3n_A2	1.1200000000000045	A1A2
Ma3n_22062.1_vs_Ma3n_00994.1	othergene	Ma3n_A1vsMa3n_A2	3.019999999999996	A1A2
Ma3n_22063.1_vs_Ma3n_00993.1	othergene	Ma3n_A1vsMa3n_A2	0.0	A1A2
Ma3n_22065.1_vs_Ma3n_00992.1	othergene	Ma3n_A1vsMa3n_A2	0.0	A1A2
Ma3n_22066.1_vs_Ma3n_00991.1	othergene	Ma3n_A1vsMa3n_A2	0.0	A1A2
Ma3n_22067.1_vs_Ma3n_00990.1	othergene	Ma3n_A1vsMa3n_A2	2.799999999999997	A1A2
Ma3n_22068.1_vs_Ma3n_00989.1	othergene	Ma3n_A1vsMa3n_A2	7.959999999999994	A1A2
Ma3n_22069.1_vs_Ma3n_00988.1	othergene	Ma3n_A1vsMa3n_A2	8.64	A1A2
Ma3n_22070.1_vs_Ma3n_00986.1	othergene	Ma3n_A1vsMa3n_A2	0.519999999999996	A1A2
Ma3n_22072.1_vs_Ma3n_00985.1	othergene	Ma3n_A1vsMa3n_A2	1.3299999999999983	A1A2
Ma3n_22074.1_vs_Ma3n_00984.1	othergene	Ma3n_A1vsMa3n_A2	0.0	A1A2
Ma3n_22075.1_vs_Ma3n_00983.1	othergene	Ma3n_A1vsMa3n_A2	0.7099999999999937	A1A2
Ma3n_22076.1_vs_Ma3n_00982.1	othergene	Ma3n_A1vsMa3n_A2	3.569999999999993	A1A2
Ma3n_22077.1_vs_Ma3n_00981.1	othergene	Ma3n_A1vsMa3n_A2	2.219999999999999	A1A2
Ma3n_22078.1_vs_Ma3n_00980.1	othergene	Ma3n_A1vsMa3n_A2	0.9899999999999949	A1A2
Ma3n_22080.1_vs_Ma3n_00979.1	othergene	Ma3n_A1vsMa3n_A2	0.480000000000004	A1A2
Ma3n_22081.1_vs_Ma3n_00978.1	othergene	Ma3n_A1vsMa3n_A2	0.75	A1A2
Ma3n_22082.1_vs_Ma3n_00977.1	othergene	Ma3n_A1vsMa3n_A2	2.6899999999999977	A1A2
Ma3n_22083.1_vs_Ma3n_00976.1	othergene	Ma3n_A1vsMa3n_A2	0.0	A1A2
Ma3n_22084.1_vs_Ma3n_00975.1	othergene	Ma3n_A1vsMa3n_A2	5.930000000000007	A1A2
Ma3n_22085.1_vs_Ma3n_00974.1	othergene	Ma3n_A1vsMa3n_A2	0.18999999999999773	A1A2
Ma3n_22086.1_vs_Ma3n_00973.1	othergene	Ma3n_A1vsMa3n_A2	0.0	A1A2
Ma3n_22087.1_vs_Ma3n_00972.1	othergene	Ma3n_A1vsMa3n_A2	1.3400000000000034	A1A2
Ma3n_22088.1_vs_Ma3n_00971.1	othergene	Ma3n_A1vsMa3n_A2	0.1599999999999966	A1A2
Ma3n_22091.1_vs_Ma3n_01142.1	othergene	Ma3n_A1vsMa3n_A2	3.9099999999999966	A1A2
Ma3n_22092.1_vs_Ma3n_01143.1	othergene	Ma3n_A1vsMa3n_A2	0.7099999999999937	A1A2
Ma3n_22094.1_vs_Ma3n_01145.1	othergene	Ma3n_A1vsMa3n_A2	2.0	A1A2
Ma3n_22095.1_vs_Ma3n_01147.1	othergene	Ma3n_A1vsMa3n_A2	1.9599999999999937	A1A2
Ma3n_22096.1_vs_Ma3n_01148.1	othergene	Ma3n_A1vsMa3n_A2	0.7199999999999989	A1A2
Ma3n_22097.1_vs_Ma3n_01149.1	Effector	Ma3n_A1vsMa3n_A2	0.0	A1A2
Ma3n_22099.1_vs_Ma3n_01151.1	othergene	Ma3n_A1vsMa3n_A2	1.0900000000000034	A1A2
Ma3n_22101.1_vs_Ma3n_01152.1	othergene	Ma3n_A1vsMa3n_A2	2.4399999999999977	A1A2
Ma3n_22102.1_vs_Ma3n_01153.1	othergene	Ma3n_A1vsMa3n_A2	0.8100000000000023	A1A2
Ma3n_22103.1_vs_Ma3n_01154.1	othergene	Ma3n_A1vsMa3n_A2	0.6299999999999955	A1A2
Ma3n_22104.1_vs_Ma3n_01155.1	othergene	Ma3n_A1vsMa3n_A2	2.549999999999997	A1A2
Ma3n_22105.1_vs_Ma3n_01157.1	othergene	Ma3n_A1vsMa3n_A2	1.5900000000000034	A1A2
Ma3n_22107.1_vs_Ma3n_01158.1	othergene	Ma3n_A1vsMa3n_A2	0.519999999999996	A1A2
Ma3n_22108.1_vs_Ma3n_01159.1	Effector	Ma3n_A1vsMa3n_A2	0.35999999999999943	A1A2
Ma3n_22109.1_vs_Ma3n_01160.1	othergene	Ma3n_A1vsMa3n_A2	0.06999999999999318	A1A2
Ma3n_22110.1_vs_Ma3n_01167.1	othergene	Ma3n_A1vsMa3n_A2	0.2600000000000051	A1A2
Ma3n_22111.1_vs_Ma3n_01168.1	othergene	Ma3n_A1vsMa3n_A2	0.0	A1A2
Ma3n_22112.1_vs_Ma3n_01169.1	othergene	Ma3n_A1vsMa3n_A2	2.1599999999999966	A1A2
Ma3n_22114.1_vs_Ma3n_01170.1	othergene	Ma3n_A1vsMa3n_A2	1.4599999999999937	A1A2
Ma3n_22115.1_vs_Ma3n_01171.1	othergene	Ma3n_A1vsMa3n_A2	1.0400000000000063	A1A2
Ma3n_22116.1_vs_Ma3n_01172.1	othergene	Ma3n_A1vsMa3n_A2	1.1700000000000017	A1A2
Ma3n_22117.1_vs_Ma3n_01173.1	othergene	Ma3n_A1vsMa3n_A2	1.7999999999999972	A1A2
Ma3n_22118.1_vs_Ma3n_01176.1	othergene	Ma3n_A1vsMa3n_A2	5.75	A1A2
Ma3n_22119.1_vs_Ma3n_01177.1	othergene	Ma3n_A1vsMa3n_A2	1.5600000000000023	A1A2
Ma3n_22120.1_vs_Ma3n_01178.1	othergene	Ma3n_A1vsMa3n_A2	0.0	A1A2
Ma3n_22121.1_vs_Ma3n_01179.1	othergene	Ma3n_A1vsMa3n_A2	2.200000000000003	A1A2
Ma3n_22122.1_vs_Ma3n_01180.1	othergene	Ma3n_A1vsMa3n_A2	2.3299999999999983	A1A2
Ma3n_22123.1_vs_Ma3n_01181.1	othergene	Ma3n_A1vsMa3n_A2	0.9200000000000017	A1A2
Ma3n_22124.1_vs_Ma3n_01182.1	othergene	Ma3n_A1vsMa3n_A2	3.6299999999999955	A1A2
Ma3n_22125.1_vs_Ma3n_01183.1	othergene	Ma3n_A1vsMa3n_A2	3.030000000000001	A1A2
Ma3n_22126.1_vs_Ma3n_01184.1	othergene	Ma3n_A1vsMa3n_A2	20.47	A1A2
Ma3n_22127.1_vs_Ma3n_01185.1	othergene	Ma3n_A1vsMa3n_A2	2.7099999999999937	A1A2
Ma3n_22128.1_vs_Ma3n_01186.1	Effector	Ma3n_A1vsMa3n_A2	5.670000000000002	A1A2
Ma3n_22129.1_vs_Ma3n_01187.1	othergene	Ma3n_A1vsMa3n_A2	2.3100000000000023	A1A2
Ma3n_22130.1_vs_Ma3n_01189.1	othergene	Ma3n_A1vsMa3n_A2	0.8199999999999932	A1A2
Ma3n_22131.1_vs_Ma3n_01190.1	othergene	Ma3n_A1vsMa3n_A2	0.8700000000000045	A1A2
Ma3n_22132.1_vs_Ma3n_01191.1	othergene	Ma3n_A1vsMa3n_A2	0.5900000000000034	A1A2
Ma3n_22134.1_vs_Ma3n_01192.1	othergene	Ma3n_A1vsMa3n_A2	0.0	A1A2
Ma3n_22135.1_vs_Ma3n_01193.1	othergene	Ma3n_A1vsMa3n_A2	0.0	A1A2
Ma3n_22136.1_vs_Ma3n_01194.1	othergene	Ma3n_A1vsMa3n_A2	3.3100000000000023	A1A2
Ma3n_22137.1_vs_Ma3n_01195.1	othergene	Ma3n_A1vsMa3n_A2	1.2999999999999972	A1A2
Ma3n_22138.1_vs_Ma3n_01196.1	othergene	Ma3n_A1vsMa3n_A2	0.5799999999999983	A1A2
Ma3n_22139.1_vs_Ma3n_01197.1	othergene	Ma3n_A1vsMa3n_A2	1.25	A1A2
Ma3n_22140.1_vs_Ma3n_01198.1	othergene	Ma3n_A1vsMa3n_A2	0.6800000000000068	A1A2
Ma3n_22143.1_vs_Ma3n_01200.1	othergene	Ma3n_A1vsMa3n_A2	2.5799999999999983	A1A2
Ma3n_22144.1_vs_Ma3n_01201.1	othergene	Ma3n_A1vsMa3n_A2	1.230000000000004	A1A2
Ma3n_22145.1_vs_Ma3n_01202.1	othergene	Ma3n_A1vsMa3n_A2	1.5799999999999983	A1A2
Ma3n_22146.1_vs_Ma3n_01203.1	othergene	Ma3n_A1vsMa3n_A2	0.75	A1A2
Ma3n_22147.1_vs_Ma3n_01204.1	othergene	Ma3n_A1vsMa3n_A2	0.0	A1A2
Ma3n_22148.1_vs_Ma3n_01205.1	othergene	Ma3n_A1vsMa3n_A2	1.8700000000000045	A1A2
Ma3n_22149.1_vs_Ma3n_01207.1	othergene	Ma3n_A1vsMa3n_A2	1.269999999999996	A1A2
Ma3n_22150.1_vs_Ma3n_01208.1	othergene	Ma3n_A1vsMa3n_A2	2.3299999999999983	A1A2
Ma3n_22151.1_vs_Ma3n_01209.1	othergene	Ma3n_A1vsMa3n_A2	3.5900000000000034	A1A2
Ma3n_22152.1_vs_Ma3n_01210.1	othergene	Ma3n_A1vsMa3n_A2	2.6200000000000045	A1A2
Ma3n_22153.1_vs_Ma3n_01211.1	othergene	Ma3n_A1vsMa3n_A2	2.8799999999999955	A1A2
Ma3n_22154.1_vs_Ma3n_01212.1	othergene	Ma3n_A1vsMa3n_A2	1.1099999999999994	A1A2
Ma3n_22155.1_vs_Ma3n_01213.1	othergene	Ma3n_A1vsMa3n_A2	2.5600000000000023	A1A2
Ma3n_22156.1_vs_Ma3n_01214.1	othergene	Ma3n_A1vsMa3n_A2	2.5999999999999943	A1A2
Ma3n_22157.1_vs_Ma3n_01215.1	othergene	Ma3n_A1vsMa3n_A2	0.8299999999999983	A1A2
Ma3n_22158.1_vs_Ma3n_01216.1	othergene	Ma3n_A1vsMa3n_A2	0.0	A1A2
Ma3n_22159.1_vs_Ma3n_01217.1	othergene	Ma3n_A1vsMa3n_A2	1.8400000000000034	A1A2
Ma3n_22160.1_vs_Ma3n_01218.1	othergene	Ma3n_A1vsMa3n_A2	1.3599999999999994	A1A2
Ma3n_22161.1_vs_Ma3n_01219.1	othergene	Ma3n_A1vsMa3n_A2	2.5600000000000023	A1A2
Ma3n_22162.1_vs_Ma3n_01221.1	othergene	Ma3n_A1vsMa3n_A2	0.0	A1A2
Ma3n_22164.1_vs_Ma3n_01223.1	othergene	Ma3n_A1vsMa3n_A2	2.950000000000003	A1A2
Ma3n_22165.1_vs_Ma3n_01224.1	othergene	Ma3n_A1vsMa3n_A2	4.25	A1A2
Ma3n_22166.1_vs_Ma3n_01225.1	othergene	Ma3n_A1vsMa3n_A2	4.0	A1A2
Ma3n_22167.1_vs_Ma3n_01226.1	othergene	Ma3n_A1vsMa3n_A2	2.4599999999999937	A1A2
Ma3n_22168.1_vs_Ma3n_01227.1	othergene	Ma3n_A1vsMa3n_A2	1.5300000000000011	A1A2
Ma3n_22172.1_vs_Ma3n_01228.1	othergene	Ma3n_A1vsMa3n_A2	1.1400000000000006	A1A2
Ma3n_22173.1_vs_Ma3n_01229.1	othergene	Ma3n_A1vsMa3n_A2	1.7199999999999989	A1A2
Ma3n_22174.1_vs_Ma3n_01230.1	othergene	Ma3n_A1vsMa3n_A2	1.9500000000000028	A1A2
Ma3n_22175.1_vs_Ma3n_01231.1	othergene	Ma3n_A1vsMa3n_A2	1.6700000000000017	A1A2
Ma3n_22176.1_vs_Ma3n_01232.1	othergene	Ma3n_A1vsMa3n_A2	0.5900000000000034	A1A2
Ma3n_22177.1_vs_Ma3n_01233.1	othergene	Ma3n_A1vsMa3n_A2	0.0	A1A2
Ma3n_22178.1_vs_Ma3n_01234.1	othergene	Ma3n_A1vsMa3n_A2	0.0	A1A2
Ma3n_22179.1_vs_Ma3n_01235.1	othergene	Ma3n_A1vsMa3n_A2	0.0	A1A2
Ma3n_22180.1_vs_Ma3n_01236.1	othergene	Ma3n_A1vsMa3n_A2	0.0	A1A2
Ma3n_22181.1_vs_Ma3n_01237.1	othergene	Ma3n_A1vsMa3n_A2	0.0	A1A2
Ma3n_22182.1_vs_Ma3n_01238.1	othergene	Ma3n_A1vsMa3n_A2	0.0	A1A2
Ma3n_22183.1_vs_Ma3n_01239.1	othergene	Ma3n_A1vsMa3n_A2	0.0	A1A2
Ma3n_22184.1_vs_Ma3n_01240.1	othergene	Ma3n_A1vsMa3n_A2	0.39000000000000057	A1A2
Ma3n_22186.1_vs_Ma3n_01241.1	othergene	Ma3n_A1vsMa3n_A2	2.1899999999999977	A1A2
Ma3n_22187.1_vs_Ma3n_01242.1	othergene	Ma3n_A1vsMa3n_A2	1.8499999999999943	A1A2
Ma3n_22188.1_vs_Ma3n_01243.1	othergene	Ma3n_A1vsMa3n_A2	2.4200000000000017	A1A2
Ma3n_22189.1_vs_Ma3n_01244.1	othergene	Ma3n_A1vsMa3n_A2	2.3900000000000006	A1A2
Ma3n_22190.1_vs_Ma3n_01245.1	othergene	Ma3n_A1vsMa3n_A2	2.0600000000000023	A1A2
Ma3n_22191.1_vs_Ma3n_01246.1	othergene	Ma3n_A1vsMa3n_A2	3.430000000000007	A1A2
Ma3n_22192.1_vs_Ma3n_01247.1	othergene	Ma3n_A1vsMa3n_A2	2.450000000000003	A1A2
Ma3n_22193.1_vs_Ma3n_01248.1	othergene	Ma3n_A1vsMa3n_A2	0.37999999999999545	A1A2
Ma3n_22194.1_vs_Ma3n_01249.1	othergene	Ma3n_A1vsMa3n_A2	1.7999999999999972	A1A2
Ma3n_22195.1_vs_Ma3n_01251.1	othergene	Ma3n_A1vsMa3n_A2	4.079999999999998	A1A2
Ma3n_22196.1_vs_Ma3n_01252.1	othergene	Ma3n_A1vsMa3n_A2	5.180000000000007	A1A2
Ma3n_22197.1_vs_Ma3n_01253.1	othergene	Ma3n_A1vsMa3n_A2	0.6500000000000057	A1A2
Ma3n_22199.1_vs_Ma3n_01254.1	othergene	Ma3n_A1vsMa3n_A2	1.2399999999999949	A1A2
Ma3n_22201.1_vs_Ma3n_01257.1	othergene	Ma3n_A1vsMa3n_A2	1.6800000000000068	A1A2
Ma3n_22202.1_vs_Ma3n_01258.1	othergene	Ma3n_A1vsMa3n_A2	1.7800000000000011	A1A2
Ma3n_22207.1_vs_Ma3n_01259.1	othergene	Ma3n_A1vsMa3n_A2	0.4300000000000068	A1A2
Ma3n_22208.1_vs_Ma3n_01260.1	othergene	Ma3n_A1vsMa3n_A2	1.0799999999999983	A1A2
Ma3n_22209.1_vs_Ma3n_01261.1	othergene	Ma3n_A1vsMa3n_A2	0.0	A1A2
Ma3n_22210.1_vs_Ma3n_01262.1	othergene	Ma3n_A1vsMa3n_A2	1.3700000000000045	A1A2
Ma3n_22211.1_vs_Ma3n_01263.1	othergene	Ma3n_A1vsMa3n_A2	0.4200000000000017	A1A2
Ma3n_22212.1_vs_Ma3n_01264.1	othergene	Ma3n_A1vsMa3n_A2	2.2900000000000063	A1A2
Ma3n_22213.1_vs_Ma3n_01265.1	othergene	Ma3n_A1vsMa3n_A2	1.769999999999996	A1A2
Ma3n_22214.1_vs_Ma3n_01266.1	othergene	Ma3n_A1vsMa3n_A2	2.260000000000005	A1A2
Ma3n_22215.1_vs_Ma3n_01269.1	othergene	Ma3n_A1vsMa3n_A2	0.0799999999999983	A1A2
Ma3n_22217.1_vs_Ma3n_01270.1	othergene	Ma3n_A1vsMa3n_A2	1.3299999999999983	A1A2
Ma3n_22218.1_vs_Ma3n_01271.1	othergene	Ma3n_A1vsMa3n_A2	0.8599999999999994	A1A2
Ma3n_22219.1_vs_Ma3n_01272.1	othergene	Ma3n_A1vsMa3n_A2	1.6200000000000045	A1A2
Ma3n_22220.1_vs_Ma3n_01273.1	othergene	Ma3n_A1vsMa3n_A2	1.8400000000000034	A1A2
Ma3n_22221.1_vs_Ma3n_01274.1	othergene	Ma3n_A1vsMa3n_A2	1.5300000000000011	A1A2
Ma3n_22222.1_vs_Ma3n_01276.1	othergene	Ma3n_A1vsMa3n_A2	1.519999999999996	A1A2
Ma3n_22223.1_vs_Ma3n_01277.1	Effector	Ma3n_A1vsMa3n_A2	1.2199999999999989	A1A2
Ma3n_22224.1_vs_Ma3n_01278.1	othergene	Ma3n_A1vsMa3n_A2	2.680000000000007	A1A2
Ma3n_22225.1_vs_Ma3n_01279.1	othergene	Ma3n_A1vsMa3n_A2	1.5	A1A2
Ma3n_22226.1_vs_Ma3n_01280.1	othergene	Ma3n_A1vsMa3n_A2	0.7099999999999937	A1A2
Ma3n_22227.1_vs_Ma3n_01281.1	Effector	Ma3n_A1vsMa3n_A2	2.549999999999997	A1A2
Ma3n_22229.1_vs_Ma3n_01283.1	othergene	Ma3n_A1vsMa3n_A2	1.4099999999999966	A1A2
Ma3n_22231.1_vs_Ma3n_01284.1	othergene	Ma3n_A1vsMa3n_A2	1.2800000000000011	A1A2
Ma3n_22232.1_vs_Ma3n_01285.1	othergene	Ma3n_A1vsMa3n_A2	0.0	A1A2
Ma3n_22233.1_vs_Ma3n_01286.1	othergene	Ma3n_A1vsMa3n_A2	0.7199999999999989	A1A2
Ma3n_22234.1_vs_Ma3n_01287.1	othergene	Ma3n_A1vsMa3n_A2	0.0	A1A2
Ma3n_22235.1_vs_Ma3n_01288.1	othergene	Ma3n_A1vsMa3n_A2	0.0	A1A2
Ma3n_22236.1_vs_Ma3n_01289.1	othergene	Ma3n_A1vsMa3n_A2	1.2000000000000028	A1A2
Ma3n_22237.1_vs_Ma3n_01290.1	othergene	Ma3n_A1vsMa3n_A2	2.9099999999999966	A1A2
Ma3n_22243.1_vs_Ma3n_01294.1	othergene	Ma3n_A1vsMa3n_A2	1.1899999999999977	A1A2
Ma3n_22244.1_vs_Ma3n_01295.1	othergene	Ma3n_A1vsMa3n_A2	0.0	A1A2
Ma3n_22245.1_vs_Ma3n_01296.1	othergene	Ma3n_A1vsMa3n_A2	1.730000000000004	A1A2
Ma3n_22246.1_vs_Ma3n_01297.1	othergene	Ma3n_A1vsMa3n_A2	2.25	A1A2
Ma3n_22247.1_vs_Ma3n_01298.1	othergene	Ma3n_A1vsMa3n_A2	0.9899999999999949	A1A2
Ma3n_22248.1_vs_Ma3n_01299.1	othergene	Ma3n_A1vsMa3n_A2	2.0799999999999983	A1A2
Ma3n_22249.1_vs_Ma3n_01300.1	othergene	Ma3n_A1vsMa3n_A2	1.3599999999999994	A1A2
Ma3n_22250.1_vs_Ma3n_01301.1	othergene	Ma3n_A1vsMa3n_A2	4.329999999999998	A1A2
Ma3n_22251.1_vs_Ma3n_01302.1	othergene	Ma3n_A1vsMa3n_A2	0.9599999999999937	A1A2
Ma3n_22252.1_vs_Ma3n_01306.1	othergene	Ma3n_A1vsMa3n_A2	7.25	A1A2
Ma3n_22253.1_vs_Ma3n_01307.1	othergene	Ma3n_A1vsMa3n_A2	3.049999999999997	A1A2
Ma3n_22255.1_vs_Ma3n_01309.1	othergene	Ma3n_A1vsMa3n_A2	0.9599999999999937	A1A2
Ma3n_22257.1_vs_Ma3n_01311.1	othergene	Ma3n_A1vsMa3n_A2	3.8900000000000006	A1A2
Ma3n_22258.1_vs_Ma3n_01312.1	othergene	Ma3n_A1vsMa3n_A2	2.530000000000001	A1A2
Ma3n_22259.1_vs_Ma3n_01313.1	othergene	Ma3n_A1vsMa3n_A2	4.150000000000006	A1A2
Ma3n_22260.1_vs_Ma3n_01314.1	othergene	Ma3n_A1vsMa3n_A2	0.6899999999999977	A1A2
Ma3n_22261.1_vs_Ma3n_01315.1	othergene	Ma3n_A1vsMa3n_A2	1.8700000000000045	A1A2
Ma3n_22262.1_vs_Ma3n_01316.1	othergene	Ma3n_A1vsMa3n_A2	2.0600000000000023	A1A2
Ma3n_22263.1_vs_Ma3n_01317.1	othergene	Ma3n_A1vsMa3n_A2	0.25	A1A2
Ma3n_22264.1_vs_Ma3n_01318.1	othergene	Ma3n_A1vsMa3n_A2	4.420000000000002	A1A2
Ma3n_22265.1_vs_Ma3n_01319.1	othergene	Ma3n_A1vsMa3n_A2	2.2099999999999937	A1A2
Ma3n_22266.1_vs_Ma3n_01320.1	othergene	Ma3n_A1vsMa3n_A2	0.04999999999999716	A1A2
Ma3n_22267.1_vs_Ma3n_01321.1	othergene	Ma3n_A1vsMa3n_A2	3.200000000000003	A1A2
Ma3n_22268.1_vs_Ma3n_01322.1	othergene	Ma3n_A1vsMa3n_A2	2.5600000000000023	A1A2
Ma3n_22271.1_vs_Ma3n_01323.1	othergene	Ma3n_A1vsMa3n_A2	16.67	A1A2
Ma3n_22273.1_vs_Ma3n_01324.1	othergene	Ma3n_A1vsMa3n_A2	0.0	A1A2
Ma3n_22274.1_vs_Ma3n_01325.1	othergene	Ma3n_A1vsMa3n_A2	0.9500000000000028	A1A2
Ma3n_22276.1_vs_Ma3n_01327.1	othergene	Ma3n_A1vsMa3n_A2	0.0	A1A2
Ma3n_22277.1_vs_Ma3n_01328.1	othergene	Ma3n_A1vsMa3n_A2	2.819999999999993	A1A2
Ma3n_22278.1_vs_Ma3n_01329.1	othergene	Ma3n_A1vsMa3n_A2	2.989999999999995	A1A2
Ma3n_22279.1_vs_Ma3n_01331.1	Effector	Ma3n_A1vsMa3n_A2	6.030000000000001	A1A2
Ma3n_22284.1_vs_Ma3n_01339.1	othergene	Ma3n_A1vsMa3n_A2	5.719999999999999	A1A2
Ma3n_22285.1_vs_Ma3n_01340.1	othergene	Ma3n_A1vsMa3n_A2	4.140000000000001	A1A2
Ma3n_22286.1_vs_Ma3n_01342.1	othergene	Ma3n_A1vsMa3n_A2	3.5	A1A2
Ma3n_22287.1_vs_Ma3n_01343.1	othergene	Ma3n_A1vsMa3n_A2	2.9000000000000057	A1A2
Ma3n_22288.1_vs_Ma3n_01346.1	othergene	Ma3n_A1vsMa3n_A2	3.6299999999999955	A1A2
Ma3n_22292.1_vs_Ma3n_01349.1	Effector	Ma3n_A1vsMa3n_A2	1.75	A1A2
Ma3n_22293.1_vs_Ma3n_01350.1	othergene	Ma3n_A1vsMa3n_A2	0.0	A1A2
Ma3n_22294.1_vs_Ma3n_01351.1	othergene	Ma3n_A1vsMa3n_A2	0.0	A1A2
Ma3n_22295.1_vs_Ma3n_01352.1	othergene	Ma3n_A1vsMa3n_A2	0.0	A1A2
Ma3n_22296.1_vs_Ma3n_01353.1	othergene	Ma3n_A1vsMa3n_A2	4.219999999999999	A1A2
Ma3n_22307.1_vs_Ma3n_01354.1	othergene	Ma3n_A1vsMa3n_A2	3.719999999999999	A1A2
Ma3n_22310.1_vs_Ma3n_01355.1	othergene	Ma3n_A1vsMa3n_A2	4.060000000000002	A1A2
Ma3n_22311.1_vs_Ma3n_01356.1	Effector	Ma3n_A1vsMa3n_A2	3.8299999999999983	A1A2
Ma3n_22312.1_vs_Ma3n_01357.1	othergene	Ma3n_A1vsMa3n_A2	2.799999999999997	A1A2
Ma3n_22313.1_vs_Ma3n_01358.1	othergene	Ma3n_A1vsMa3n_A2	4.409999999999997	A1A2
Ma3n_22315.1_vs_Ma3n_01360.1	othergene	Ma3n_A1vsMa3n_A2	0.5499999999999972	A1A2
Ma3n_22317.1_vs_Ma3n_01362.1	othergene	Ma3n_A1vsMa3n_A2	9.329999999999998	A1A2
Ma3n_22322.1_vs_Ma3n_01364.1	othergene	Ma3n_A1vsMa3n_A2	0.8199999999999932	A1A2
Ma3n_22323.1_vs_Ma3n_01365.1	othergene	Ma3n_A1vsMa3n_A2	1.4000000000000057	A1A2
Ma3n_22326.1_vs_Ma3n_01368.1	Effector	Ma3n_A1vsMa3n_A2	2.260000000000005	A1A2
Ma3n_22327.1_vs_Ma3n_01369.1	othergene	Ma3n_A1vsMa3n_A2	2.1299999999999955	A1A2
Ma3n_22328.1_vs_Ma3n_01370.1	othergene	Ma3n_A1vsMa3n_A2	4.6299999999999955	A1A2
Ma3n_22329.1_vs_Ma3n_01373.1	othergene	Ma3n_A1vsMa3n_A2	4.150000000000006	A1A2
Ma3n_22330.1_vs_Ma3n_01374.1	othergene	Ma3n_A1vsMa3n_A2	3.5900000000000034	A1A2
Ma3n_22333.1_vs_Ma3n_01376.1	othergene	Ma3n_A1vsMa3n_A2	2.450000000000003	A1A2
Ma3n_22334.1_vs_Ma3n_01377.1	othergene	Ma3n_A1vsMa3n_A2	1.480000000000004	A1A2
Ma3n_22335.1_vs_Ma3n_01378.1	othergene	Ma3n_A1vsMa3n_A2	1.8400000000000034	A1A2
Ma3n_22336.1_vs_Ma3n_01379.1	othergene	Ma3n_A1vsMa3n_A2	1.5300000000000011	A1A2
Ma3n_22337.1_vs_Ma3n_01380.1	othergene	Ma3n_A1vsMa3n_A2	5.829999999999998	A1A2
Ma3n_22342.1_vs_Ma3n_01381.1	othergene	Ma3n_A1vsMa3n_A2	3.019999999999996	A1A2
Ma3n_22343.1_vs_Ma3n_01382.1	othergene	Ma3n_A1vsMa3n_A2	3.719999999999999	A1A2
Ma3n_22344.1_vs_Ma3n_01383.1	othergene	Ma3n_A1vsMa3n_A2	3.069999999999993	A1A2
Ma3n_22345.1_vs_Ma3n_01384.1	othergene	Ma3n_A1vsMa3n_A2	0.5999999999999943	A1A2
Ma3n_22346.1_vs_Ma3n_01385.1	othergene	Ma3n_A1vsMa3n_A2	2.3100000000000023	A1A2
Ma3n_22347.1_vs_Ma3n_01386.1	othergene	Ma3n_A1vsMa3n_A2	4.650000000000006	A1A2
Ma3n_22348.1_vs_Ma3n_01387.1	othergene	Ma3n_A1vsMa3n_A2	1.7399999999999949	A1A2
Ma3n_22349.1_vs_Ma3n_01388.1	othergene	Ma3n_A1vsMa3n_A2	16.549999999999997	A1A2
Ma3n_22350.1_vs_Ma3n_01390.1	othergene	Ma3n_A1vsMa3n_A2	2.8499999999999943	A1A2
Ma3n_22351.1_vs_Ma3n_01391.1	othergene	Ma3n_A1vsMa3n_A2	2.4200000000000017	A1A2
Ma3n_22352.1_vs_Ma3n_01392.1	othergene	Ma3n_A1vsMa3n_A2	3.049999999999997	A1A2
Ma3n_22353.1_vs_Ma3n_01394.1	othergene	Ma3n_A1vsMa3n_A2	1.5699999999999932	A1A2
Ma3n_22354.1_vs_Ma3n_01395.1	othergene	Ma3n_A1vsMa3n_A2	0.0	A1A2
Ma3n_22355.1_vs_Ma3n_01396.1	othergene	Ma3n_A1vsMa3n_A2	3.3400000000000034	A1A2
Ma3n_22356.1_vs_Ma3n_01397.1	othergene	Ma3n_A1vsMa3n_A2	0.269999999999996	A1A2
Ma3n_22357.1_vs_Ma3n_01398.1	othergene	Ma3n_A1vsMa3n_A2	0.6099999999999994	A1A2
Ma3n_22359.1_vs_Ma3n_01401.1	othergene	Ma3n_A1vsMa3n_A2	2.7099999999999937	A1A2
Ma3n_22360.1_vs_Ma3n_01402.1	othergene	Ma3n_A1vsMa3n_A2	3.510000000000005	A1A2
Ma3n_22361.1_vs_Ma3n_01403.1	othergene	Ma3n_A1vsMa3n_A2	0.9000000000000057	A1A2
Ma3n_22362.1_vs_Ma3n_01404.1	othergene	Ma3n_A1vsMa3n_A2	2.5600000000000023	A1A2
Ma3n_22363.1_vs_Ma3n_01405.1	othergene	Ma3n_A1vsMa3n_A2	3.6299999999999955	A1A2
Ma3n_22364.1_vs_Ma3n_01408.1	othergene	Ma3n_A1vsMa3n_A2	2.9599999999999937	A1A2
Ma3n_22365.1_vs_Ma3n_01409.1	othergene	Ma3n_A1vsMa3n_A2	0.23999999999999488	A1A2
Ma3n_22366.1_vs_Ma3n_01410.1	othergene	Ma3n_A1vsMa3n_A2	0.0	A1A2
Ma3n_22367.1_vs_Ma3n_01411.1	othergene	Ma3n_A1vsMa3n_A2	1.4000000000000057	A1A2
Ma3n_22368.1_vs_Ma3n_01412.1	othergene	Ma3n_A1vsMa3n_A2	2.010000000000005	A1A2
Ma3n_22369.1_vs_Ma3n_01413.1	othergene	Ma3n_A1vsMa3n_A2	2.6599999999999966	A1A2
Ma3n_22370.1_vs_Ma3n_01414.1	othergene	Ma3n_A1vsMa3n_A2	3.569999999999993	A1A2
Ma3n_22373.1_vs_Ma3n_01415.1	othergene	Ma3n_A1vsMa3n_A2	3.2099999999999937	A1A2
Ma3n_22374.1_vs_Ma3n_01416.1	othergene	Ma3n_A1vsMa3n_A2	3.3299999999999983	A1A2
Ma3n_22375.1_vs_Ma3n_01417.1	othergene	Ma3n_A1vsMa3n_A2	3.6299999999999955	A1A2
Ma3n_22377.1_vs_Ma3n_01419.1	othergene	Ma3n_A1vsMa3n_A2	4.090000000000003	A1A2
Ma3n_22378.1_vs_Ma3n_01420.1	othergene	Ma3n_A1vsMa3n_A2	2.9099999999999966	A1A2
Ma3n_22380.1_vs_Ma3n_01421.1	othergene	Ma3n_A1vsMa3n_A2	1.4300000000000068	A1A2
Ma3n_22381.1_vs_Ma3n_01422.1	othergene	Ma3n_A1vsMa3n_A2	1.7399999999999949	A1A2
Ma3n_22382.1_vs_Ma3n_01423.1	othergene	Ma3n_A1vsMa3n_A2	1.6099999999999994	A1A2
Ma3n_22383.1_vs_Ma3n_01424.1	othergene	Ma3n_A1vsMa3n_A2	0.18000000000000682	A1A2
Ma3n_22384.1_vs_Ma3n_01425.1	othergene	Ma3n_A1vsMa3n_A2	7.819999999999993	A1A2
Ma3n_22385.1_vs_Ma3n_01426.1	othergene	Ma3n_A1vsMa3n_A2	0.8599999999999994	A1A2
Ma3n_22386.1_vs_Ma3n_01427.1	othergene	Ma3n_A1vsMa3n_A2	2.2099999999999937	A1A2
Ma3n_22387.1_vs_Ma3n_01429.1	othergene	Ma3n_A1vsMa3n_A2	1.7800000000000011	A1A2
Ma3n_22388.1_vs_Ma3n_01430.1	othergene	Ma3n_A1vsMa3n_A2	1.519999999999996	A1A2
Ma3n_22389.1_vs_Ma3n_01431.1	othergene	Ma3n_A1vsMa3n_A2	1.2099999999999937	A1A2
Ma3n_22390.1_vs_Ma3n_01432.1	othergene	Ma3n_A1vsMa3n_A2	0.0	A1A2
Ma3n_22394.1_vs_Ma3n_01433.1	othergene	Ma3n_A1vsMa3n_A2	0.0	A1A2
Ma3n_22395.1_vs_Ma3n_01434.1	othergene	Ma3n_A1vsMa3n_A2	0.20999999999999375	A1A2
Ma3n_22397.1_vs_Ma3n_01436.1	othergene	Ma3n_A1vsMa3n_A2	0.0	A1A2
Ma3n_22398.1_vs_Ma3n_01437.1	othergene	Ma3n_A1vsMa3n_A2	2.1400000000000006	A1A2
Ma3n_22399.1_vs_Ma3n_01438.1	othergene	Ma3n_A1vsMa3n_A2	2.930000000000007	A1A2
Ma3n_22400.1_vs_Ma3n_01439.1	othergene	Ma3n_A1vsMa3n_A2	2.549999999999997	A1A2
Ma3n_22401.1_vs_Ma3n_01446.1	othergene	Ma3n_A1vsMa3n_A2	1.2600000000000051	A1A2
Ma3n_22402.1_vs_Ma3n_01447.1	othergene	Ma3n_A1vsMa3n_A2	0.6500000000000057	A1A2
Ma3n_22403.1_vs_Ma3n_01448.1	othergene	Ma3n_A1vsMa3n_A2	2.5400000000000063	A1A2
Ma3n_22404.1_vs_Ma3n_01449.1	othergene	Ma3n_A1vsMa3n_A2	0.0	A1A2
Ma3n_22405.1_vs_Ma3n_01450.1	othergene	Ma3n_A1vsMa3n_A2	0.45000000000000284	A1A2
Ma3n_22406.1_vs_Ma3n_01451.1	othergene	Ma3n_A1vsMa3n_A2	1.75	A1A2
Ma3n_22408.1_vs_Ma3n_01447.1	othergene	Ma3n_A1vsMa3n_A2	0.6500000000000057	A1A2
Ma3n_22409.1_vs_Ma3n_01448.1	othergene	Ma3n_A1vsMa3n_A2	2.5400000000000063	A1A2
Ma3n_22410.1_vs_Ma3n_01449.1	othergene	Ma3n_A1vsMa3n_A2	0.0	A1A2
Ma3n_22411.1_vs_Ma3n_01450.1	othergene	Ma3n_A1vsMa3n_A2	0.45000000000000284	A1A2
Ma3n_22412.1_vs_Ma3n_01451.1	othergene	Ma3n_A1vsMa3n_A2	1.75	A1A2
Ma3n_22415.1_vs_Ma3n_01454.1	othergene	Ma3n_A1vsMa3n_A2	0.519999999999996	A1A2
Ma3n_22416.1_vs_Ma3n_01456.1	othergene	Ma3n_A1vsMa3n_A2	0.269999999999996	A1A2
Ma3n_22417.1_vs_Ma3n_01457.1	othergene	Ma3n_A1vsMa3n_A2	3.6099999999999994	A1A2
Ma3n_22418.1_vs_Ma3n_01458.1	othergene	Ma3n_A1vsMa3n_A2	2.3599999999999994	A1A2
Ma3n_22419.1_vs_Ma3n_01459.1	othergene	Ma3n_A1vsMa3n_A2	3.8599999999999994	A1A2
Ma3n_22420.1_vs_Ma3n_01460.1	Effector	Ma3n_A1vsMa3n_A2	2.950000000000003	A1A2
Ma3n_22421.1_vs_Ma3n_01461.1	othergene	Ma3n_A1vsMa3n_A2	4.459999999999994	A1A2
Ma3n_22423.1_vs_Ma3n_01462.1	othergene	Ma3n_A1vsMa3n_A2	2.010000000000005	A1A2
Ma3n_22424.1_vs_Ma3n_01463.1	othergene	Ma3n_A1vsMa3n_A2	2.3599999999999994	A1A2
Ma3n_22425.1_vs_Ma3n_01464.1	othergene	Ma3n_A1vsMa3n_A2	1.4000000000000057	A1A2
Ma3n_22426.1_vs_Ma3n_01465.1	othergene	Ma3n_A1vsMa3n_A2	2.680000000000007	A1A2
Ma3n_22427.1_vs_Ma3n_01466.1	othergene	Ma3n_A1vsMa3n_A2	2.230000000000004	A1A2
Ma3n_22429.1_vs_Ma3n_01467.1	othergene	Ma3n_A1vsMa3n_A2	4.150000000000006	A1A2
Ma3n_22430.1_vs_Ma3n_01468.1	othergene	Ma3n_A1vsMa3n_A2	2.6200000000000045	A1A2
Ma3n_22431.1_vs_Ma3n_01469.1	othergene	Ma3n_A1vsMa3n_A2	1.3400000000000034	A1A2
Ma3n_22432.1_vs_Ma3n_01470.1	othergene	Ma3n_A1vsMa3n_A2	3.5799999999999983	A1A2
Ma3n_22433.1_vs_Ma3n_01471.1	othergene	Ma3n_A1vsMa3n_A2	2.3499999999999943	A1A2
Ma3n_22435.1_vs_Ma3n_01472.1	othergene	Ma3n_A1vsMa3n_A2	3.030000000000001	A1A2
Ma3n_22436.1_vs_Ma3n_01473.1	othergene	Ma3n_A1vsMa3n_A2	1.4399999999999977	A1A2
Ma3n_22437.1_vs_Ma3n_01475.1	othergene	Ma3n_A1vsMa3n_A2	1.4399999999999977	A1A2
Ma3n_22438.1_vs_Ma3n_01476.1	othergene	Ma3n_A1vsMa3n_A2	2.6899999999999977	A1A2
Ma3n_22439.1_vs_Ma3n_01477.1	othergene	Ma3n_A1vsMa3n_A2	4.069999999999993	A1A2
Ma3n_22440.1_vs_Ma3n_01478.1	othergene	Ma3n_A1vsMa3n_A2	2.5799999999999983	A1A2
Ma3n_22441.1_vs_Ma3n_01479.1	othergene	Ma3n_A1vsMa3n_A2	2.719999999999999	A1A2
Ma3n_22442.1_vs_Ma3n_01480.1	othergene	Ma3n_A1vsMa3n_A2	2.930000000000007	A1A2
Ma3n_22443.1_vs_Ma3n_01481.1	othergene	Ma3n_A1vsMa3n_A2	4.989999999999995	A1A2
Ma3n_22444.1_vs_Ma3n_01482.1	othergene	Ma3n_A1vsMa3n_A2	2.269999999999996	A1A2
Ma3n_22445.1_vs_Ma3n_01483.1	othergene	Ma3n_A1vsMa3n_A2	2.6400000000000006	A1A2
Ma3n_22446.1_vs_Ma3n_01484.1	othergene	Ma3n_A1vsMa3n_A2	2.730000000000004	A1A2
Ma3n_22447.1_vs_Ma3n_01486.1	othergene	Ma3n_A1vsMa3n_A2	5.260000000000005	A1A2
Ma3n_22448.1_vs_Ma3n_01487.1	othergene	Ma3n_A1vsMa3n_A2	1.4399999999999977	A1A2
Ma3n_22449.1_vs_Ma3n_01488.1	othergene	Ma3n_A1vsMa3n_A2	5.0	A1A2
Ma3n_22450.1_vs_Ma3n_01489.1	othergene	Ma3n_A1vsMa3n_A2	3.4399999999999977	A1A2
Ma3n_22451.1_vs_Ma3n_01490.1	othergene	Ma3n_A1vsMa3n_A2	2.6299999999999955	A1A2
Ma3n_22452.1_vs_Ma3n_01491.1	othergene	Ma3n_A1vsMa3n_A2	3.760000000000005	A1A2
Ma3n_22453.1_vs_Ma3n_01492.1	othergene	Ma3n_A1vsMa3n_A2	2.989999999999995	A1A2
Ma3n_22454.1_vs_Ma3n_01493.1	Effector	Ma3n_A1vsMa3n_A2	5.459999999999994	A1A2
Ma3n_22455.1_vs_Ma3n_01494.1	othergene	Ma3n_A1vsMa3n_A2	4.140000000000001	A1A2
Ma3n_22456.1_vs_Ma3n_01495.1	othergene	Ma3n_A1vsMa3n_A2	0.0	A1A2
Ma3n_22457.1_vs_Ma3n_01496.1	othergene	Ma3n_A1vsMa3n_A2	0.0	A1A2
Ma3n_22459.1_vs_Ma3n_01497.1	othergene	Ma3n_A1vsMa3n_A2	0.0	A1A2
Ma3n_22460.1_vs_Ma3n_01498.1	othergene	Ma3n_A1vsMa3n_A2	0.39000000000000057	A1A2
Ma3n_22461.1_vs_Ma3n_01499.1	othergene	Ma3n_A1vsMa3n_A2	4.769999999999996	A1A2
Ma3n_01734.1_vs_Ma3n_22089.1	othergene	Ma3n_A1vsMa3n_B1	3.239999999999995	A1B1
Ma3n_01735.1_vs_Ma3n_22088.1	othergene	Ma3n_A1vsMa3n_B1	5.450000000000003	A1B1
Ma3n_01736.1_vs_Ma3n_22087.1	othergene	Ma3n_A1vsMa3n_B1	6.930000000000007	A1B1
Ma3n_01737.1_vs_Ma3n_22086.1	othergene	Ma3n_A1vsMa3n_B1	4.689999999999998	A1B1
Ma3n_01738.1_vs_Ma3n_22085.1	othergene	Ma3n_A1vsMa3n_B1	2.6500000000000057	A1B1
Ma3n_01739.1_vs_Ma3n_22084.1	othergene	Ma3n_A1vsMa3n_B1	4.239999999999995	A1B1
Ma3n_01740.1_vs_Ma3n_22083.1	othergene	Ma3n_A1vsMa3n_B1	2.0	A1B1
Ma3n_01741.1_vs_Ma3n_22082.1	othergene	Ma3n_A1vsMa3n_B1	4.469999999999999	A1B1
Ma3n_01742.1_vs_Ma3n_22081.1	othergene	Ma3n_A1vsMa3n_B1	2.5799999999999983	A1B1
Ma3n_01743.1_vs_Ma3n_22080.1	othergene	Ma3n_A1vsMa3n_B1	3.5799999999999983	A1B1
Ma3n_01745.1_vs_Ma3n_22078.1	othergene	Ma3n_A1vsMa3n_B1	1.8499999999999943	A1B1
Ma3n_01746.1_vs_Ma3n_22077.1	othergene	Ma3n_A1vsMa3n_B1	3.769999999999996	A1B1
Ma3n_01747.1_vs_Ma3n_22076.1	othergene	Ma3n_A1vsMa3n_B1	6.459999999999994	A1B1
Ma3n_01749.1_vs_Ma3n_22074.1	othergene	Ma3n_A1vsMa3n_B1	2.4000000000000057	A1B1
Ma3n_01750.1_vs_Ma3n_22073.1	othergene	Ma3n_A1vsMa3n_B1	2.3799999999999955	A1B1
Ma3n_01753.1_vs_Ma3n_22068.1	othergene	Ma3n_A1vsMa3n_B1	8.739999999999995	A1B1
Ma3n_01754.1_vs_Ma3n_22067.1	othergene	Ma3n_A1vsMa3n_B1	2.7099999999999937	A1B1
Ma3n_01755.1_vs_Ma3n_22066.1	othergene	Ma3n_A1vsMa3n_B1	3.799999999999997	A1B1
Ma3n_01756.1_vs_Ma3n_22065.1	othergene	Ma3n_A1vsMa3n_B1	1.9599999999999937	A1B1
Ma3n_01757.1_vs_Ma3n_22063.1	othergene	Ma3n_A1vsMa3n_B1	2.1700000000000017	A1B1
Ma3n_01759.1_vs_Ma3n_22062.1	othergene	Ma3n_A1vsMa3n_B1	3.75	A1B1
Ma3n_01761.1_vs_Ma3n_22061.1	othergene	Ma3n_A1vsMa3n_B1	5.060000000000002	A1B1
Ma3n_01762.1_vs_Ma3n_22060.1	othergene	Ma3n_A1vsMa3n_B1	0.7600000000000051	A1B1
Ma3n_01763.1_vs_Ma3n_22059.1	othergene	Ma3n_A1vsMa3n_B1	3.489999999999995	A1B1
Ma3n_01764.1_vs_Ma3n_22058.1	othergene	Ma3n_A1vsMa3n_B1	4.159999999999997	A1B1
Ma3n_01765.1_vs_Ma3n_22057.1	othergene	Ma3n_A1vsMa3n_B1	6.530000000000001	A1B1
Ma3n_01766.1_vs_Ma3n_22056.1	othergene	Ma3n_A1vsMa3n_B1	3.180000000000007	A1B1
Ma3n_01767.1_vs_Ma3n_22054.1	othergene	Ma3n_A1vsMa3n_B1	5.810000000000002	A1B1
Ma3n_01768.1_vs_Ma3n_22053.1	othergene	Ma3n_A1vsMa3n_B1	4.670000000000002	A1B1
Ma3n_01769.1_vs_Ma3n_22052.1	othergene	Ma3n_A1vsMa3n_B1	4.25	A1B1
Ma3n_01770.1_vs_Ma3n_22051.1	othergene	Ma3n_A1vsMa3n_B1	12.459999999999994	A1B1
Ma3n_01772.1_vs_Ma3n_22048.1	othergene	Ma3n_A1vsMa3n_B1	4.480000000000004	A1B1
Ma3n_01773.1_vs_Ma3n_22047.1	othergene	Ma3n_A1vsMa3n_B1	6.900000000000006	A1B1
Ma3n_01777.1_vs_Ma3n_22045.1	othergene	Ma3n_A1vsMa3n_B1	3.519999999999996	A1B1
Ma3n_01778.1_vs_Ma3n_22044.1	othergene	Ma3n_A1vsMa3n_B1	4.650000000000006	A1B1
Ma3n_01779.1_vs_Ma3n_22043.1	othergene	Ma3n_A1vsMa3n_B1	5.159999999999997	A1B1
Ma3n_01780.1_vs_Ma3n_22042.1	othergene	Ma3n_A1vsMa3n_B1	5.099999999999994	A1B1
Ma3n_01781.1_vs_Ma3n_22040.1	othergene	Ma3n_A1vsMa3n_B1	2.8799999999999955	A1B1
Ma3n_01782.1_vs_Ma3n_22039.1	othergene	Ma3n_A1vsMa3n_B1	5.480000000000004	A1B1
Ma3n_01783.1_vs_Ma3n_22038.1	othergene	Ma3n_A1vsMa3n_B1	3.239999999999995	A1B1
Ma3n_01784.1_vs_Ma3n_22037.1	othergene	Ma3n_A1vsMa3n_B1	7.260000000000005	A1B1
Ma3n_01785.1_vs_Ma3n_22033.1	othergene	Ma3n_A1vsMa3n_B1	13.180000000000007	A1B1
Ma3n_01786.1_vs_Ma3n_22032.1	othergene	Ma3n_A1vsMa3n_B1	4.25	A1B1
Ma3n_01787.1_vs_Ma3n_22031.1	othergene	Ma3n_A1vsMa3n_B1	6.109999999999999	A1B1
Ma3n_01788.1_vs_Ma3n_22030.1	othergene	Ma3n_A1vsMa3n_B1	4.159999999999997	A1B1
Ma3n_01789.1_vs_Ma3n_22029.1	othergene	Ma3n_A1vsMa3n_B1	4.739999999999995	A1B1
Ma3n_01792.1_vs_Ma3n_22025.1	othergene	Ma3n_A1vsMa3n_B1	6.1200000000000045	A1B1
Ma3n_01794.1_vs_Ma3n_22024.1	othergene	Ma3n_A1vsMa3n_B1	4.200000000000003	A1B1
Ma3n_01795.1_vs_Ma3n_22023.1	othergene	Ma3n_A1vsMa3n_B1	3.2900000000000063	A1B1
Ma3n_01796.1_vs_Ma3n_22022.1	othergene	Ma3n_A1vsMa3n_B1	5.609999999999999	A1B1
Ma3n_01797.1_vs_Ma3n_22021.1	othergene	Ma3n_A1vsMa3n_B1	6.780000000000001	A1B1
Ma3n_01798.1_vs_Ma3n_22020.1	othergene	Ma3n_A1vsMa3n_B1	3.7099999999999937	A1B1
Ma3n_01799.1_vs_Ma3n_22019.1	Effector	Ma3n_A1vsMa3n_B1	12.989999999999995	A1B1
Ma3n_01800.1_vs_Ma3n_22018.1	othergene	Ma3n_A1vsMa3n_B1	17.900000000000006	A1B1
Ma3n_01801.1_vs_Ma3n_22017.1	othergene	Ma3n_A1vsMa3n_B1	4.069999999999993	A1B1
Ma3n_01804.1_vs_Ma3n_22013.1	othergene	Ma3n_A1vsMa3n_B1	6.579999999999998	A1B1
Ma3n_01805.1_vs_Ma3n_22012.1	othergene	Ma3n_A1vsMa3n_B1	6.549999999999997	A1B1
Ma3n_01806.1_vs_Ma3n_22010.1	Effector	Ma3n_A1vsMa3n_B1	11.230000000000004	A1B1
Ma3n_01809.1_vs_Ma3n_22008.1	othergene	Ma3n_A1vsMa3n_B1	5.560000000000002	A1B1
Ma3n_01810.1_vs_Ma3n_22007.1	Effector	Ma3n_A1vsMa3n_B1	8.620000000000005	A1B1
Ma3n_01812.1_vs_Ma3n_22006.1	othergene	Ma3n_A1vsMa3n_B1	5.340000000000003	A1B1
Ma3n_01813.1_vs_Ma3n_22004.1	othergene	Ma3n_A1vsMa3n_B1	7.390000000000001	A1B1
Ma3n_01816.1_vs_Ma3n_22001.1	othergene	Ma3n_A1vsMa3n_B1	5.859999999999999	A1B1
Ma3n_01818.1_vs_Ma3n_21985.1	othergene	Ma3n_A1vsMa3n_B1	3.299999999999997	A1B1
Ma3n_01820.1_vs_Ma3n_21984.1	othergene	Ma3n_A1vsMa3n_B1	4.189999999999998	A1B1
Ma3n_01822.1_vs_Ma3n_21978.1	Effector	Ma3n_A1vsMa3n_B1	13.260000000000005	A1B1
Ma3n_01823.1_vs_Ma3n_21974.1	othergene	Ma3n_A1vsMa3n_B1	13.810000000000002	A1B1
Ma3n_01825.1_vs_Ma3n_21972.1	Effector	Ma3n_A1vsMa3n_B1	4.090000000000003	A1B1
Ma3n_01826.1_vs_Ma3n_21971.1	othergene	Ma3n_A1vsMa3n_B1	3.3400000000000034	A1B1
Ma3n_01827.1_vs_Ma3n_21970.1	Effector	Ma3n_A1vsMa3n_B1	14.450000000000003	A1B1
Ma3n_01828.1_vs_Ma3n_21969.1	othergene	Ma3n_A1vsMa3n_B1	2.180000000000007	A1B1
Ma3n_01829.1_vs_Ma3n_21968.1	othergene	Ma3n_A1vsMa3n_B1	4.430000000000007	A1B1
Ma3n_01830.1_vs_Ma3n_21967.1	othergene	Ma3n_A1vsMa3n_B1	1.7199999999999989	A1B1
Ma3n_01834.1_vs_Ma3n_21964.1	othergene	Ma3n_A1vsMa3n_B1	4.450000000000003	A1B1
Ma3n_01835.1_vs_Ma3n_21963.1	othergene	Ma3n_A1vsMa3n_B1	8.459999999999994	A1B1
Ma3n_01836.1_vs_Ma3n_21962.1	Effector	Ma3n_A1vsMa3n_B1	5.6200000000000045	A1B1
Ma3n_01838.1_vs_Ma3n_21960.1	Effector	Ma3n_A1vsMa3n_B1	14.680000000000007	A1B1
Ma3n_01839.1_vs_Ma3n_21959.1	Effector	Ma3n_A1vsMa3n_B1	7.909999999999997	A1B1
Ma3n_01840.1_vs_Ma3n_21958.1	othergene	Ma3n_A1vsMa3n_B1	3.010000000000005	A1B1
Ma3n_01841.1_vs_Ma3n_21956.1	othergene	Ma3n_A1vsMa3n_B1	2.1200000000000045	A1B1
Ma3n_01843.1_vs_Ma3n_21955.1	othergene	Ma3n_A1vsMa3n_B1	2.8100000000000023	A1B1
Ma3n_01844.1_vs_Ma3n_21954.1	othergene	Ma3n_A1vsMa3n_B1	3.0999999999999943	A1B1
Ma3n_01846.1_vs_Ma3n_21952.1	othergene	Ma3n_A1vsMa3n_B1	5.659999999999997	A1B1
Ma3n_01847.1_vs_Ma3n_21951.1	othergene	Ma3n_A1vsMa3n_B1	2.8400000000000034	A1B1
Ma3n_01848.1_vs_Ma3n_21938.1	Effector	Ma3n_A1vsMa3n_B1	4.510000000000005	A1B1
Ma3n_01849.1_vs_Ma3n_21937.1	othergene	Ma3n_A1vsMa3n_B1	2.260000000000005	A1B1
Ma3n_01852.1_vs_Ma3n_21936.1	othergene	Ma3n_A1vsMa3n_B1	3.180000000000007	A1B1
Ma3n_01854.1_vs_Ma3n_21931.1	othergene	Ma3n_A1vsMa3n_B1	8.049999999999997	A1B1
Ma3n_01856.1_vs_Ma3n_21930.1	othergene	Ma3n_A1vsMa3n_B1	3.1400000000000006	A1B1
Ma3n_01857.1_vs_Ma3n_21929.1	othergene	Ma3n_A1vsMa3n_B1	2.0999999999999943	A1B1
Ma3n_01858.1_vs_Ma3n_21928.1	Effector	Ma3n_A1vsMa3n_B1	3.1500000000000057	A1B1
Ma3n_01860.1_vs_Ma3n_21926.1	othergene	Ma3n_A1vsMa3n_B1	2.6400000000000006	A1B1
Ma3n_01861.1_vs_Ma3n_21925.1	othergene	Ma3n_A1vsMa3n_B1	3.319999999999993	A1B1
Ma3n_01862.1_vs_Ma3n_21924.1	othergene	Ma3n_A1vsMa3n_B1	1.2000000000000028	A1B1
Ma3n_01865.1_vs_Ma3n_21923.1	othergene	Ma3n_A1vsMa3n_B1	1.2900000000000063	A1B1
Ma3n_01866.1_vs_Ma3n_21922.1	othergene	Ma3n_A1vsMa3n_B1	4.319999999999993	A1B1
Ma3n_01867.1_vs_Ma3n_21920.1	othergene	Ma3n_A1vsMa3n_B1	3.980000000000004	A1B1
Ma3n_01868.1_vs_Ma3n_21918.1	othergene	Ma3n_A1vsMa3n_B1	1.2000000000000028	A1B1
Ma3n_01869.1_vs_Ma3n_21917.1	othergene	Ma3n_A1vsMa3n_B1	3.6400000000000006	A1B1
Ma3n_01870.1_vs_Ma3n_21916.1	othergene	Ma3n_A1vsMa3n_B1	1.9899999999999949	A1B1
Ma3n_01871.1_vs_Ma3n_21915.1	othergene	Ma3n_A1vsMa3n_B1	4.150000000000006	A1B1
Ma3n_01873.1_vs_Ma3n_21914.1	Effector	Ma3n_A1vsMa3n_B1	4.510000000000005	A1B1
Ma3n_01875.1_vs_Ma3n_21912.1	othergene	Ma3n_A1vsMa3n_B1	6.239999999999995	A1B1
Ma3n_01878.1_vs_Ma3n_21910.1	othergene	Ma3n_A1vsMa3n_B1	1.9300000000000068	A1B1
Ma3n_01880.1_vs_Ma3n_21906.1	othergene	Ma3n_A1vsMa3n_B1	7.1299999999999955	A1B1
Ma3n_01881.1_vs_Ma3n_21905.1	Effector	Ma3n_A1vsMa3n_B1	4.989999999999995	A1B1
Ma3n_01883.1_vs_Ma3n_21901.1	othergene	Ma3n_A1vsMa3n_B1	2.230000000000004	A1B1
Ma3n_01884.1_vs_Ma3n_21900.1	Effector	Ma3n_A1vsMa3n_B1	8.560000000000002	A1B1
Ma3n_01885.1_vs_Ma3n_21899.1	Effector	Ma3n_A1vsMa3n_B1	3.700000000000003	A1B1
Ma3n_01886.1_vs_Ma3n_21898.1	Effector	Ma3n_A1vsMa3n_B1	8.709999999999994	A1B1
Ma3n_01887.1_vs_Ma3n_21897.1	Effector	Ma3n_A1vsMa3n_B1	5.6299999999999955	A1B1
Ma3n_01888.1_vs_Ma3n_21887.1	othergene	Ma3n_A1vsMa3n_B1	1.3499999999999943	A1B1
Ma3n_01889.1_vs_Ma3n_21885.1	othergene	Ma3n_A1vsMa3n_B1	3.319999999999993	A1B1
Ma3n_01890.1_vs_Ma3n_21884.1	othergene	Ma3n_A1vsMa3n_B1	3.1500000000000057	A1B1
Ma3n_01891.1_vs_Ma3n_21879.1	othergene	Ma3n_A1vsMa3n_B1	2.269999999999996	A1B1
Ma3n_01898.1_vs_Ma3n_22091.1	othergene	Ma3n_A1vsMa3n_B1	4.920000000000002	A1B1
Ma3n_01899.1_vs_Ma3n_22092.1	othergene	Ma3n_A1vsMa3n_B1	1.6500000000000057	A1B1
Ma3n_01900.1_vs_Ma3n_22093.1	Effector	Ma3n_A1vsMa3n_B1	11.870000000000005	A1B1
Ma3n_01901.1_vs_Ma3n_22094.1	othergene	Ma3n_A1vsMa3n_B1	2.8900000000000006	A1B1
Ma3n_01902.1_vs_Ma3n_22095.1	othergene	Ma3n_A1vsMa3n_B1	8.39	A1B1
Ma3n_01903.1_vs_Ma3n_22096.1	othergene	Ma3n_A1vsMa3n_B1	1.2099999999999937	A1B1
Ma3n_01906.1_vs_Ma3n_22097.1	Effector	Ma3n_A1vsMa3n_B1	8.819999999999993	A1B1
Ma3n_01908.1_vs_Ma3n_22099.1	othergene	Ma3n_A1vsMa3n_B1	6.810000000000002	A1B1
Ma3n_01909.1_vs_Ma3n_22101.1	othergene	Ma3n_A1vsMa3n_B1	3.1700000000000017	A1B1
Ma3n_01910.1_vs_Ma3n_22102.1	othergene	Ma3n_A1vsMa3n_B1	3.25	A1B1
Ma3n_01911.1_vs_Ma3n_22104.1	othergene	Ma3n_A1vsMa3n_B1	3.799999999999997	A1B1
Ma3n_01912.1_vs_Ma3n_22105.1	othergene	Ma3n_A1vsMa3n_B1	2.6400000000000006	A1B1
Ma3n_01913.1_vs_Ma3n_22107.1	othergene	Ma3n_A1vsMa3n_B1	3.549999999999997	A1B1
Ma3n_01914.1_vs_Ma3n_22108.1	Effector	Ma3n_A1vsMa3n_B1	3.7900000000000063	A1B1
Ma3n_01915.1_vs_Ma3n_22109.1	othergene	Ma3n_A1vsMa3n_B1	2.569999999999993	A1B1
Ma3n_01917.1_vs_Ma3n_22110.1	othergene	Ma3n_A1vsMa3n_B1	4.75	A1B1
Ma3n_01918.1_vs_Ma3n_22112.1	othergene	Ma3n_A1vsMa3n_B1	2.9200000000000017	A1B1
Ma3n_01919.1_vs_Ma3n_22114.1	othergene	Ma3n_A1vsMa3n_B1	2.9200000000000017	A1B1
Ma3n_01920.1_vs_Ma3n_22115.1	othergene	Ma3n_A1vsMa3n_B1	3.4399999999999977	A1B1
Ma3n_01921.1_vs_Ma3n_22116.1	othergene	Ma3n_A1vsMa3n_B1	2.799999999999997	A1B1
Ma3n_01922.1_vs_Ma3n_22117.1	othergene	Ma3n_A1vsMa3n_B1	2.4099999999999966	A1B1
Ma3n_01925.1_vs_Ma3n_22118.1	othergene	Ma3n_A1vsMa3n_B1	5.810000000000002	A1B1
Ma3n_01926.1_vs_Ma3n_22119.1	othergene	Ma3n_A1vsMa3n_B1	4.5	A1B1
Ma3n_01927.1_vs_Ma3n_22120.1	othergene	Ma3n_A1vsMa3n_B1	3.8900000000000006	A1B1
Ma3n_01929.1_vs_Ma3n_22121.1	othergene	Ma3n_A1vsMa3n_B1	4.790000000000006	A1B1
Ma3n_01930.1_vs_Ma3n_22122.1	othergene	Ma3n_A1vsMa3n_B1	2.760000000000005	A1B1
Ma3n_01931.1_vs_Ma3n_22123.1	othergene	Ma3n_A1vsMa3n_B1	3.3799999999999955	A1B1
Ma3n_01932.1_vs_Ma3n_22124.1	othergene	Ma3n_A1vsMa3n_B1	3.6400000000000006	A1B1
Ma3n_01933.1_vs_Ma3n_22125.1	othergene	Ma3n_A1vsMa3n_B1	3.480000000000004	A1B1
Ma3n_01934.1_vs_Ma3n_22126.1	othergene	Ma3n_A1vsMa3n_B1	21.260000000000005	A1B1
Ma3n_01935.1_vs_Ma3n_22127.1	othergene	Ma3n_A1vsMa3n_B1	4.239999999999995	A1B1
Ma3n_01936.1_vs_Ma3n_22128.1	Effector	Ma3n_A1vsMa3n_B1	5.340000000000003	A1B1
Ma3n_01937.1_vs_Ma3n_22129.1	othergene	Ma3n_A1vsMa3n_B1	3.4000000000000057	A1B1
Ma3n_01939.1_vs_Ma3n_22131.1	othergene	Ma3n_A1vsMa3n_B1	3.9399999999999977	A1B1
Ma3n_01940.1_vs_Ma3n_22132.1	othergene	Ma3n_A1vsMa3n_B1	2.819999999999993	A1B1
Ma3n_01942.1_vs_Ma3n_22133.1	othergene	Ma3n_A1vsMa3n_B1	3.6400000000000006	A1B1
Ma3n_01943.1_vs_Ma3n_22134.1	othergene	Ma3n_A1vsMa3n_B1	1.75	A1B1
Ma3n_01945.1_vs_Ma3n_22136.1	othergene	Ma3n_A1vsMa3n_B1	3.3100000000000023	A1B1
Ma3n_01946.1_vs_Ma3n_22137.1	othergene	Ma3n_A1vsMa3n_B1	4.579999999999998	A1B1
Ma3n_01947.1_vs_Ma3n_22138.1	othergene	Ma3n_A1vsMa3n_B1	3.0900000000000034	A1B1
Ma3n_01948.1_vs_Ma3n_22139.1	othergene	Ma3n_A1vsMa3n_B1	7.25	A1B1
Ma3n_01949.1_vs_Ma3n_22140.1	othergene	Ma3n_A1vsMa3n_B1	2.049999999999997	A1B1
Ma3n_01951.1_vs_Ma3n_22143.1	othergene	Ma3n_A1vsMa3n_B1	2.819999999999993	A1B1
Ma3n_01952.1_vs_Ma3n_22144.1	othergene	Ma3n_A1vsMa3n_B1	1.6500000000000057	A1B1
Ma3n_01955.1_vs_Ma3n_22145.1	othergene	Ma3n_A1vsMa3n_B1	2.9099999999999966	A1B1
Ma3n_01956.1_vs_Ma3n_22146.1	othergene	Ma3n_A1vsMa3n_B1	5.799999999999997	A1B1
Ma3n_01957.1_vs_Ma3n_22147.1	othergene	Ma3n_A1vsMa3n_B1	2.5799999999999983	A1B1
Ma3n_01958.1_vs_Ma3n_22149.1	othergene	Ma3n_A1vsMa3n_B1	2.75	A1B1
Ma3n_01963.1_vs_Ma3n_22150.1	othergene	Ma3n_A1vsMa3n_B1	5.6299999999999955	A1B1
Ma3n_01964.1_vs_Ma3n_22151.1	othergene	Ma3n_A1vsMa3n_B1	6.469999999999999	A1B1
Ma3n_01965.1_vs_Ma3n_22152.1	othergene	Ma3n_A1vsMa3n_B1	4.5	A1B1
Ma3n_01966.1_vs_Ma3n_22153.1	othergene	Ma3n_A1vsMa3n_B1	4.0	A1B1
Ma3n_01967.1_vs_Ma3n_22154.1	othergene	Ma3n_A1vsMa3n_B1	4.25	A1B1
Ma3n_01968.1_vs_Ma3n_22155.1	othergene	Ma3n_A1vsMa3n_B1	3.6899999999999977	A1B1
Ma3n_01969.1_vs_Ma3n_22156.1	othergene	Ma3n_A1vsMa3n_B1	1.5	A1B1
Ma3n_01970.1_vs_Ma3n_22157.1	othergene	Ma3n_A1vsMa3n_B1	2.069999999999993	A1B1
Ma3n_01971.1_vs_Ma3n_22158.1	othergene	Ma3n_A1vsMa3n_B1	1.2999999999999972	A1B1
[truncated: 140,296 more rows]
